# Supplementary material for: Comparative transcriptome analysis provides new insights into the response of common bean to infection by race 65 of Colletotrichum lindemuthianum
Source: PLoS One. 2025 Oct 17;20(10):e0314188. doi: 10.1371/journal.pone.0314188 (PMC12533873; doi:10.1371/journal.pone.0314188)
Supplement: S1 Table — (XLSX) [file pone.0314188.s002.xlsx]

## Sheet: Supplementary Table S1
Supplementary Table S1. Genes, primers, and probes for qPCR assay.
Genes	Forward	Probe	Reverse	Annotation
Phvul.002G021700.1	AGCTTGCAATACGTCAGAGC	TCGTCCTGAATGGTGGGTAGGACT	AACGAACGGCCAATGATTCC	Disease resistance protein (CC-NBS-LRR class) family
Phvul.002G071900.1	AAGAAGAGGTTGCGGGAGAAG	TGACCTGGTTGACAAACAAAAGGAAGA	TTCGCCTCGGCAATTTCATC	Splicing factor PWI domain-containing protein / RNA recognition motif (RRM)-containing protein
Phvul.002G096500.1	AAAATTCCCGGCTGCAAACC	ACCCATGCTGGACCGGAACG	ACCAAAACACCGTCGCTTTG	UDP-glucosyl transferase 72E1
Phvul.002G115800.1	TTCAACCAAGGCAGCAATGC	ACGTGACCATAGAAAACGTCCTCCCA	AGCTTCGATGCGTTCCAATG	Protein kinase superfamily protein
Phvul.003G024100.1	TTCTCCATCTGTCGTTTGCC	CGACCCGCCGTTTTCCCCTT	TTTGCTTTGAGGGGTTTCGG	RNA-binding CRS1 / YhbY (CRM) domain-containing protein
Phvul.005G156800.1	ATGCGGTTGTTGAGCCTTTC	GGCAACTGAGTGTGGTTCACCCT	TGCATTCACCAAGGACTTGC	Lipoxygenase 1
Phvul.010G132433.1	TTGACTGTGCAAAGCTGGAG	ACTCCCTTCAACCAGAGTACGATGT	GGCTAAGGAAACCTTCACGAAC	Disease resistance protein (TIR-NBS-LRR class),Disease resistance protein (TIR-NBS-LRR class) family
Phvul.011G136400.1	TGTTCATGGCAGTTGGGTTC	AGCAGACACTAATTCTTGACCACCCT	AAGATGCAACCCCACAATGG	UDP-Glycosyltransferase superfamily protein
Phvul.011G178400.1	TGTTTGGCATGAGAGCAAGG	TGCACTGGCAGAGAAGGAGATAGAGT	ACTGGGTTCATTTGCAGAAGC	Glutathione S-transferase TAU 19
Phvul.011G198600.1	TGCCAGCATTCCAAAGTCAG	TGCCATTGCAAACCATCAACGTTT	AAGGGCACAAGTTCATGAGG	sulfotransferase 2A
Phvul.011G064500.1	CTGGTATTGCGGACAGAATGA	TTTCTCTCAGGTGGAGCAACCACC (AntiSense)	GTGCTGAGAGAAGCCAAGATAG	Actin
