# Supplementary material for: Comparative transcriptome analysis provides new insights into the response of common bean to infection by race 65 of Colletotrichum lindemuthianum
Source: PLoS One. 2025 Oct 17;20(10):e0314188. doi: 10.1371/journal.pone.0314188 (PMC12533873; doi:10.1371/journal.pone.0314188)
Supplement: S2 Table — The genomic reference used for sequencing alignment was Phaseolus vulgaris v2.1. (XLSX) [file pone.0314188.s003.xlsx]

## Sheet: Supplementary Table S2
Supplementary Table S2. Number of RNA sequencing reads for samples of the cultivars BRS Estilo and Ouro Vermelho at different hours after inoculation (hai) with the isolate Lv 134 of race 65 Colletotrichum lindemuthianum (0 hai, 48 hai, and 98 hai). The genomic reference used for sequencing alignment was Phaseolus vulgaris v2.1.
Sample	Filtered Sequencing Reads	Uniquely Mapped Reads	Multi-Mapped Reads	Non-Mapped Reads
BRS Estilo Rep1 0hpi	30095294	26888139 (89.34%)	3047736 (10.13%)	22975 (0.08%)
BRS Estilo Rep2 0hpi	17543832	15792957 (90.02%)	1589409 (9.06%)	20262 (0.12%)
BRS Estilo Rep1 48hpi	30016126	27614167 (92.0%)	2183149 (7.27%)	31881 (0.11%)
BRS Estilo Rep2 48hpi	26271629	23008396 (87.58%)	3075071 (11.70%)	34050 (0.13%)
BRS Estilo Rep1 96hpi	35319695	32444017 (91.86%)	2644627 (7.49%)	26265 (0.07%)
BRS Estilo Rep2 96hpi	32552586	30028147 (92.25%)	2287686 (7.03%)	22875 (0.07%)
Ouro Vermelho Rep1 0hpi	29656538	26540130 (89.49%)	2981997 (10.06%)	22426 (0.08%)
Ouro Vermelho Rep2 0hpi	34099954	30054877 (88.14%)	3907723 (11.46%)	21908 (0.06%)
Ouro Vermelho Rep1 48hpi	27681529	24924705 (99.04%)	2574347 (9.30%)	33432 (0.12%)
Ouro Vermelho Rep2 48hpi	28925681	22740825 (78.62%)	5894551 (20.38%)	61179 (0.21%)
Ouro Vermelho Rep1 96hpi	35199826	32703881 (92.91%)	2363724 (6.72%)	23890 (0.07%)
Ouro Vermelho Rep2 96hpi	33114518	30568944 (92.31%)	2412773 (7.29%)	24494 (0.07%)
Mean	3.00398e+07	2.69424e+07	2.91357e+06	28803.1
Median	30055710	27251153	2609487	24192
