# Supplementary material for: Comparative transcriptome analysis provides new insights into the response of common bean to infection by race 65 of Colletotrichum lindemuthianum
Source: PLoS One. 2025 Oct 17;20(10):e0314188. doi: 10.1371/journal.pone.0314188 (PMC12533873; doi:10.1371/journal.pone.0314188)
Supplement: S3 Table — (XLSX) [file pone.0314188.s004.xlsx]

## Sheet: Supplementary Table S3
Supplementary Table S3. Differential expression analysis results for the different comparisons performed.
					OV 48 hai vs E 48 hai			OV 48 hai vs OV 0 hai			E 48 hai vs E 0 hai			OV 96 hai vs E 96 hai			OV 96 hai vs OV 48 hai			E 96 hai vs E 48 hai
Gene	Mean Expression	GO	EC	Annotation	Adjusted P-value	Log2 Fold Change	Status	Adjusted P-value	Log2 Fold Change	Status	Adjusted P-value	Log2 Fold Change	Status	Adjusted P-value	Log2 Fold Change	Status	Adjusted P-value	Log2 Fold Change	Status	Adjusted P-value	Log2 Fold Change	Status
Phvul.001G000400	784.328	GO:0016020, GO:0009765	1.10.3.9	Chlorophyll A-B binding family protein	3.87751e-07	0.889896	Non-DEG	1.69029e-17	-1.28343	Non-DEG	6.2016e-16	-1.2907	Non-DEG	0.000431783	0.602655	Non-DEG	0.616117	0.0932654	Non-DEG	0.02571	0.380506	Non-DEG
Phvul.001G000500	32.2184	GO:0006468, GO:0005524, GO:0004672	2.7.11.22, 2.7.11.23	cyclin-dependent kinase B2;2	0.828372	-0.445074	Non-DEG	0.00548728	-1.77754	Down	0.0274572	-1.37814	Non-DEG	0.0906312	0.929907	Non-DEG	9.3118e-10	3.5799	Up	5.32373e-05	2.20492	Up
Phvul.001G000600	37.9763	GO:0005524, GO:0004003, GO:0003677, GO:0016818, GO:0008026, GO:0006139, GO:0003676	3.6.4.13	RAD3-like DNA-binding helicase protein	0.377336	0.67111	Non-DEG	0.303387	-0.43883	Non-DEG	0.156425	-0.679764	Non-DEG	0.00111518	-1.32914	Non-DEG	0.319347	-0.444366	Non-DEG	6.62857e-05	1.55588	Up
Phvul.001G000700	395.988		1.1.1.170	NAD(P)-binding Rossmann-fold superfamily protein	0.560128	0.251543	Non-DEG	0.0209668	-0.470457	Non-DEG	0.000220242	-0.756982	Non-DEG	0.836631	-0.0728754	Non-DEG	0.00149909	0.630498	Non-DEG	8.65718e-07	0.954916	Non-DEG
Phvul.001G000800	415.15	GO:0055114, GO:0016491, GO:0010181	1.3.1.42	12-oxophytodienoate reductase 1	4.77826e-11	-1.47333	Non-DEG	5.76007e-05	0.969515	Non-DEG	0.000733066	0.738878	Non-DEG	0.979245	0.0116293	Non-DEG	4.53155e-22	1.99641	Up	0.0151144	0.511452	Non-DEG
Phvul.001G001000	826.801	GO:0055114, GO:0020037, GO:0004096, GO:0006979	1.11.1.6, 1.11.1.21	catalase 2	0.885138	-0.245108	Non-DEG	9.6241e-25	5.07715	Up	1.53387e-07	2.57903	Up	0.127892	-0.97085	Non-DEG	8.9765e-15	-3.74822	Down	4.9596e-10	-3.02247	Down
Phvul.001G001100	3701.88	GO:0005515		BTB/POZ domain-containing protein	0.919734	0.194178	Non-DEG	1.06266e-05	2.16647	Up	0.37315	0.503096	Non-DEG	0.184512	-0.874215	Non-DEG	5.07755e-18	-4.18583	Down	2.01633e-10	-3.11743	Down
Phvul.001G001200	246.856			Tetratricopeptide repeat (TPR)-like superfamily protein	0.755738	-0.169788	Non-DEG	0.000424918	-0.705828	Non-DEG	0.770888	-0.0756938	Non-DEG	0.990616	0.0051462	Non-DEG	0.793497	0.0655859	Non-DEG	0.649987	-0.109349	Non-DEG
Phvul.001G001300	302.063	GO:0008152, GO:0003824		OPC-8:0 CoA ligase1	0.438217	-0.335578	Non-DEG	0.000439978	0.820982	Non-DEG	2.04322e-11	1.61116	Up	0.887952	-0.0616669	Non-DEG	0.0941447	-0.404472	Non-DEG	0.00320884	-0.678383	Non-DEG
Phvul.001G001400	1822.5	GO:0005515		Ubiquitin-like superfamily protein	0.410308	0.220773	Non-DEG	0.206545	0.194758	Non-DEG	0.00783302	0.402698	Non-DEG	0.872583	-0.043769	Non-DEG	0.630661	0.0811801	Non-DEG	0.0203547	0.345722	Non-DEG
Phvul.001G001500	208.359	GO:0055114, GO:0016491, GO:0005507	1.10.3.2	SKU5 similar 5	0.0722783	-1.09873	Non-DEG	3.45234e-18	-3.51899	Down	2.70846e-22	-3.58852	Down	0.590116	-0.327422	Non-DEG	0.00149245	1.38366	Non-DEG	0.153013	0.612351	Non-DEG
Phvul.001G001600	216.982			Pseudouridine synthase family protein	0.288567	0.330279	Non-DEG	1.94535e-19	1.76525	Up	1.28386e-10	1.34937	Non-DEG	0.25505	0.307709	Non-DEG	9.21079e-14	-1.37874	Non-DEG	6.12721e-13	-1.35617	Non-DEG
Phvul.001G001700	36.1135	GO:0008236, GO:0006508, GO:0070008, GO:0004252	3.4.21.26	Prolyl oligopeptidase family protein	0.97059	0.0937617	Non-DEG	0.561448	-0.332694	Non-DEG	0.648702	-0.286948	Non-DEG	0.9396	-0.0716698	Non-DEG	0.553468	0.338715	Non-DEG	0.366042	0.504147	Non-DEG
Phvul.001G001900	3134.76	GO:0043169, GO:0005975, GO:0003824, GO:0005509, GO:0004556	3.2.1.1	alpha-amylase-like 2	0.0302757	-0.558065	Non-DEG	7.56835e-17	1.58804	Up	7.62458e-17	1.59641	Up	0.00475517	0.625618	Non-DEG	0.000195561	-0.732928	Non-DEG	4.44104e-24	-1.91661	Down
Phvul.001G002000	4842.64	GO:0005515	2.5.1.18	glutathione S-transferase phi 8	0.987031	0.0411806	Non-DEG	0.000150536	1.4885	Non-DEG	0.706507	0.182536	Non-DEG	0.248794	0.618573	Non-DEG	8.60923e-07	-1.92413	Down	1.17601e-10	-2.50152	Down
Phvul.001G002100	15142.8	GO:0045454, GO:0015035, GO:0006662	1.6.5.4	chloroplastic drought-induced stress protein of 32 kD	0.831224	0.140466	Non-DEG	1.33986e-26	-2.22168	Down	7.52343e-24	-2.11011	Down	0.120581	0.426563	Non-DEG	8.83629e-22	2.007	Up	3.53817e-16	1.72091	Up
Phvul.001G002200	220.56				8.79684e-05	-2.77059	Down	0.0295043	-1.41055	Non-DEG	0.59818	0.3851	Non-DEG	0.913929	0.130551	Non-DEG	0.0011675	2.05999	Up	0.215689	-0.841154	Non-DEG
Phvul.001G002300	18.6169			LYR family of Fe/S cluster biogenesis protein	0.864968	0.277694	Non-DEG	0.000477721	2.09946	Up	0.00613825	1.87575	Up	0.472523	-0.615432	Non-DEG	0.000462224	-1.94823	Down	0.0559449	-1.05511	Non-DEG
Phvul.001G002400	293.418	GO:0008168, GO:0008152	2.1.1.98	Tetrapyrrole (Corrin/Porphyrin) Methylases	0.725237	0.185991	Non-DEG	4.41763e-10	1.30254	Non-DEG	2.25605e-05	0.932084	Non-DEG	0.139087	-0.397427	Non-DEG	5.69127e-09	-1.19238	Non-DEG	0.00385198	-0.608958	Non-DEG
Phvul.001G002600	77.02			LYR family of Fe/S cluster biogenesis protein	0.748299	-0.306551	Non-DEG	4.01696e-09	2.34855	Up	1.69657e-06	1.90429	Up	0.0953226	-0.912049	Non-DEG	2.01175e-14	-3.1037	Down	2.24918e-11	-2.4982	Down
Phvul.001G002700	275.57			Tetratricopeptide repeat (TPR)-like superfamily protein	0.945311	0.0922188	Non-DEG	0.610857	0.191321	Non-DEG	0.0162353	0.846836	Non-DEG	0.278215	-0.480985	Non-DEG	0.522817	-0.240034	Non-DEG	0.370322	0.333171	Non-DEG
Phvul.001G002800	69.5628	GO:0006468, GO:0004672, GO:0005524	2.7.11.1	calcium-dependent protein kinase 29	0.95179	-0.0934305	Non-DEG	0.633146	-0.199231	Non-DEG	0.319268	0.432534	Non-DEG	0.78081	0.164839	Non-DEG	0.107585	0.599424	Non-DEG	0.390196	0.341155	Non-DEG
Phvul.001G002900	4.77387	GO:0006468, GO:0004672	2.7.11.1	calcium-dependent protein kinase 29	0.99848	0.0555066	Non-DEG	0.185041	-1.46194	Non-DEG	0.702344	0.585522	Non-DEG	0.845763	0.528311	Non-DEG	0.217052	-1.68596	Non-DEG	0.132777	-2.15877	Non-DEG
Phvul.001G003000	174.329			LYR family of Fe/S cluster biogenesis protein	0.000361273	-0.893069	Non-DEG	0.071699	-0.422476	Non-DEG	0.123338	-0.346644	Non-DEG	0.00531512	-0.651275	Non-DEG	0.741979	0.0895247	Non-DEG	0.523138	-0.152269	Non-DEG
Phvul.001G003100	311.441	GO:0055114, GO:0009089, GO:0008839	1.17.1.8	Dihydrodipicolinate reductase, bacterial/plant	0.34108	0.508937	Non-DEG	0.717572	-0.128032	Non-DEG	0.113271	0.540694	Non-DEG	0.967654	0.0268353	Non-DEG	0.534319	0.214986	Non-DEG	0.0269846	0.697087	Non-DEG
Phvul.001G003200	3499.22	GO:0006412, GO:0005840, GO:0005622, GO:0003735, GO:0008097		ribosomal protein L5 B	0.883098	-0.111004	Non-DEG	7.54533e-13	1.53566	Up	4.6298e-20	1.97644	Up	0.0332918	-0.55828	Non-DEG	9.80508e-07	-1.06715	Non-DEG	0.00632791	-0.619871	Non-DEG
Phvul.001G003300	9.96568	GO:0006468, GO:0005524, GO:0004672, GO:0016773, GO:0016020	2.7.11.1	calcium-dependent protein kinase 29	1	0.0314648	Non-DEG	0.126737	-1.22231	Non-DEG	0.886193	0.15979	Non-DEG	0.438644	1.28314	Non-DEG	0.0820056	-1.632	Non-DEG	0.00787677	-2.88368	Down
Phvul.001G003400	16.7063	GO:0008270, GO:0005515		RING/U-box superfamily protein	0.185414	1.91075	Non-DEG	0.0020217	-2.16136	Down	0.01145	-2.44544	Down	0.999215	-0.00302662	Non-DEG	0.440918	0.628857	Non-DEG	0.00542855	2.54263	Up
Phvul.001G003500	3033.47	GO:0003676		Alba DNA/RNA-binding protein	0.64135	0.157232	Non-DEG	0.213061	0.193997	Non-DEG	0.266273	-0.180198	Non-DEG	0.206694	-0.243636	Non-DEG	4.00278e-07	-0.727112	Non-DEG	0.0323482	-0.326244	Non-DEG
Phvul.001G003600	641.698	GO:0005515, GO:0042176, GO:0030234, GO:0000502		PAM domain (PCI/PINT associated module) protein	0.962921	0.0304587	Non-DEG	0.000249359	-0.500754	Non-DEG	0.0126231	-0.363424	Non-DEG	0.540034	0.125071	Non-DEG	0.009727	0.360477	Non-DEG	0.0639982	0.265865	Non-DEG
Phvul.001G003700	26.8323			expansin 11	1	-0.0335741	Non-DEG	5.73713e-07	-3.31554	Down	1.98382e-05	-2.84798	Down	0.0155339	2.23343	Up	0.289251	0.83599	Non-DEG	0.116591	-1.43102	Non-DEG
Phvul.001G003800	16.5475	GO:0055114, GO:0020037, GO:0006979, GO:0004601	1.11.1.7	Peroxidase superfamily protein	0.328421	1.53648	Non-DEG	0.000297864	-2.65804	Down	0.0556871	-1.85971	Non-DEG	0.83491	0.520278	Non-DEG	0.00925243	-2.83051	Down	0.177642	-1.8143	Non-DEG
Phvul.001G003900	0.979158			Protein of unknown function (DUF677)	NA	3.49055	Non-DEG	0.83391	0.784883	Non-DEG	NA	-2.53847	Non-DEG	NA	2.07637	Non-DEG	0.942463	-0.284374	Non-DEG	0.799708	1.12981	Non-DEG
Phvul.001G004000	540.729	GO:0055114, GO:0016491, GO:0008270	1.1.1.195	cinnamyl alcohol dehydrogenase 9	3.36942e-05	-1.83221	Down	3.3789e-65	-6.05365	Down	1.59534e-33	-3.31422	Down	4.8227e-10	-1.5796	Down	4.23885e-37	4.56695	Up	2.26124e-58	4.31434	Up
Phvul.001G004033	210.864			winged-helix DNA-binding transcription factor family protein	0.999133	0.0149296	Non-DEG	0.592773	-0.188367	Non-DEG	0.0821769	-0.57143	Non-DEG	0.5838	-0.261017	Non-DEG	0.880709	-0.0590079	Non-DEG	0.547808	0.216939	Non-DEG
Phvul.001G004100	138.943			winged-helix DNA-binding transcription factor family protein	0.812128	0.149848	Non-DEG	0.530138	0.154329	Non-DEG	0.361582	0.239311	Non-DEG	0.889092	0.0560094	Non-DEG	0.292095	-0.24675	Non-DEG	0.54048	-0.152911	Non-DEG
Phvul.001G004400	1.10206	GO:0016788	3.1.1.3	GDSL-like Lipase/Acylhydrolase superfamily protein	NA	0	Non-DEG	0.213061	-3.81321	Non-DEG	NA	-3.06679	Non-DEG	NA	1.48235	Non-DEG	0.301114	3.27614	Non-DEG	0.566042	2.0535	Non-DEG
Phvul.001G004500	545.02	GO:0016788	3.1.1.3	SGNH hydrolase-type esterase superfamily protein	0.790224	-0.337012	Non-DEG	1.22914e-12	-2.85707	Down	4.56822e-09	-2.31924	Down	0.322001	0.48031	Non-DEG	1.07603e-52	5.93969	Up	2.66002e-43	5.12237	Up
Phvul.001G004600	441.697	GO:0016788	3.1.1.3	GDSL-like Lipase/Acylhydrolase superfamily protein	0.761602	-0.396777	Non-DEG	2.05897e-69	-6.94629	Down	2.89486e-16	-3.0833	Down	1.93722e-05	1.29649	Non-DEG	2.41345e-42	5.42205	Up	7.33016e-25	3.72878	Up
Phvul.001G004700	1623.96				0.992247	0.0220004	Non-DEG	0.0915739	0.493065	Non-DEG	0.203873	-0.389923	Non-DEG	0.593642	0.235483	Non-DEG	0.89524	-0.0472014	Non-DEG	0.420929	-0.260684	Non-DEG
Phvul.001G004800	558.062	GO:0003924, GO:0007017, GO:0005874	2.4.2.1	tubulin beta-1 chain	9.39221e-05	0.676677	Non-DEG	1.96462e-18	-1.21873	Non-DEG	1.67412e-18	-1.30747	Non-DEG	0.0688119	-0.314831	Non-DEG	0.40868	0.136793	Non-DEG	5.56303e-15	1.1283	Non-DEG
Phvul.001G004900	1161.61			Protein of unknown function (DUF668)	0.996503	-0.0194959	Non-DEG	9.9231e-42	4.86568	Up	8.96737e-17	2.75535	Up	0.210821	0.533719	Non-DEG	3.37332e-06	1.48238	Non-DEG	0.00502426	0.92917	Non-DEG
Phvul.001G005000	377.548			Pathogenesis-related thaumatin superfamily protein	0.00794808	-0.78634	Non-DEG	0.432411	0.211755	Non-DEG	0.00189721	0.767196	Non-DEG	4.24904e-05	1.10401	Non-DEG	0.00042297	-0.864814	Non-DEG	9.13897e-31	-2.75517	Down
Phvul.001G005100	7.43821			THAUMATIN-LIKE PROTEIN 1	0.737779	1.31662	Non-DEG	0.00348338	-3.06999	Down	0.00485179	-3.8831	Down	0.852216	-0.309381	Non-DEG	0.390695	1.06483	Non-DEG	0.0592849	2.69083	Non-DEG
Phvul.001G005200	8294.01	GO:0051082, GO:0006950, GO:0006457, GO:0005524		Chaperone protein htpG family protein	0.505431	0.268767	Non-DEG	0.00056689	0.684517	Non-DEG	0.183433	0.290326	Non-DEG	0.70441	-0.126303	Non-DEG	1.88465e-17	1.62946	Up	2.98025e-26	2.02453	Up
Phvul.001G005300	26.3771				0.767375	-0.430874	Non-DEG	0.179161	0.836458	Non-DEG	0.178664	-0.761218	Non-DEG	0.456374	-0.694082	Non-DEG	0.00335801	-1.82063	Down	0.00610421	-1.55743	Down
Phvul.001G005400	532.803	GO:0006351, GO:0005634, GO:0003677		Transcription elongation factor (TFIIS) family protein	0.84101	0.0921814	Non-DEG	0.271262	0.180755	Non-DEG	0.485192	-0.124493	Non-DEG	0.868846	-0.0456379	Non-DEG	0.651514	0.0791974	Non-DEG	0.178654	0.217017	Non-DEG
Phvul.001G005500	3657.82	GO:0005515		Calcium-dependent lipid-binding (CaLB domain) family protein	0.516786	0.580731	Non-DEG	1.42811e-17	-3.56669	Down	1.67379e-21	-3.99979	Down	0.0656867	0.973279	Non-DEG	9.21581e-13	3.01588	Up	8.24052e-10	2.62333	Up
Phvul.001G005600	915.81			Family of unknown function (DUF572)	0.570323	0.267775	Non-DEG	0.880019	0.0416675	Non-DEG	0.00848236	-0.595918	Non-DEG	0.0122914	0.626629	Non-DEG	0.993877	0.00352103	Non-DEG	0.136202	-0.355333	Non-DEG
Phvul.001G005700	211.594	GO:0006461, GO:0005739			0.358052	0.330334	Non-DEG	0.00985497	-0.512113	Non-DEG	0.140242	-0.33509	Non-DEG	0.850042	-0.0659659	Non-DEG	0.445323	0.168245	Non-DEG	0.00454437	0.564545	Non-DEG
Phvul.001G005800	14.7955				0.296811	-1.63894	Non-DEG	0.0412642	-1.94243	Down	0.0784795	2.36238	Non-DEG	0.610997	-0.435832	Non-DEG	6.80713e-05	3.44859	Up	0.000352171	2.24548	Up
Phvul.001G005900	375.912	GO:0016887, GO:0005524, GO:0055085, GO:0042626, GO:0016021, GO:0006810	3.6.3.44	P-glycoprotein 13	0.302956	0.863961	Non-DEG	1.91617e-27	-4.56056	Down	2.56831e-21	-4.22755	Down	0.0842511	-0.862733	Non-DEG	3.58063e-12	2.98223	Up	1.25176e-26	4.70892	Up
Phvul.001G006000	521.344	GO:0042147, GO:0030904, GO:0015031, GO:0008565		VPS35 homolog B	0.646359	0.192333	Non-DEG	0.0716446	0.339447	Non-DEG	0.53498	0.134439	Non-DEG	0.319038	0.248176	Non-DEG	0.273944	-0.215578	Non-DEG	0.167132	-0.271421	Non-DEG
Phvul.001G006300	7834.05			GAST1 protein homolog 1	0.937348	-0.183745	Non-DEG	2.2957e-32	6.70643	Up	1.25521e-16	4.71917	Up	0.000589999	2.19664	Up	0.0151283	-1.46561	Non-DEG	2.03045e-11	-3.84599	Down
Phvul.001G006400	11.0201			GAST1 protein homolog 1	0.471511	-1.36369	Non-DEG	0.0155834	4.41718	Up	0.000234331	6.63654	Up	0.0365343	2.60019	Up	0.518153	0.718376	Non-DEG	0.0021829	-3.2455	Down
Phvul.001G006500	1.0619			GAST1 protein homolog 1	NA	-0.811363	Non-DEG	0.348518	3.39866	Non-DEG	NA	3.62857	Non-DEG	NA	1.53773	Non-DEG	0.507158	-2.52361	Non-DEG	0.175372	-4.8727	Non-DEG
Phvul.001G006700	7.13624			Gibberellin-regulated family protein	0.812132	-0.877768	Non-DEG	0.415225	1.28993	Non-DEG	0.011654	5.02895	Up	0.712682	0.727738	Non-DEG	0.264077	1.51247	Non-DEG	0.957239	-0.0930399	Non-DEG
Phvul.001G006800	869.656				0.0665418	0.776588	Non-DEG	0.670107	-0.150204	Non-DEG	9.33098e-08	-1.6054	Down	0.775129	0.152997	Non-DEG	0.542502	-0.213413	Non-DEG	0.226401	0.410178	Non-DEG
Phvul.001G006900	1012.97	GO:0015031, GO:0008565		SNARE-like superfamily protein	1	0.00429638	Non-DEG	2.21178e-05	0.826103	Non-DEG	0.0036138	0.590925	Non-DEG	0.483307	0.205419	Non-DEG	0.100274	-0.340348	Non-DEG	0.00703762	-0.541471	Non-DEG
Phvul.001G007000	156.162	GO:0016773, GO:0005975, GO:0005524, GO:0046835, GO:0005536, GO:0004396, GO:0001678	2.7.1.1	hexokinase 3	0.527236	0.293785	Non-DEG	0.724952	-0.0924033	Non-DEG	0.507439	0.1869	Non-DEG	0.844625	-0.0812227	Non-DEG	0.0483179	-0.462122	Non-DEG	0.755215	-0.0871149	Non-DEG
Phvul.001G007100	216.864			C2H2-like zinc finger protein	0.0198872	-0.793574	Non-DEG	0.00332377	-0.787002	Non-DEG	0.0677903	0.522033	Non-DEG	0.383832	0.32921	Non-DEG	0.610451	0.159643	Non-DEG	0.000254046	-0.963141	Non-DEG
Phvul.001G007200	324.063	GO:0031515, GO:0030488		eukaryotic initiation factor 3 gamma subunit family protein	0.707385	0.191948	Non-DEG	2.12622e-16	1.70725	Up	2.03706e-14	1.69183	Up	0.0394707	-0.512633	Non-DEG	4.4366e-11	-1.33068	Non-DEG	0.00262091	-0.626101	Non-DEG
Phvul.001G007300	183.778			Abscisic acid-responsive (TB2/DP1, HVA22) family protein	0.789805	0.250752	Non-DEG	0.00418163	-0.936965	Non-DEG	0.0612272	-0.65933	Non-DEG	0.977559	0.020956	Non-DEG	0.568235	-0.217426	Non-DEG	0.981903	0.0123695	Non-DEG
Phvul.001G007400	121.916			Small nuclear ribonucleoprotein family protein	0.895168	-0.128613	Non-DEG	0.152703	0.43818	Non-DEG	0.0312716	0.677628	Non-DEG	0.650241	0.198719	Non-DEG	0.446189	0.238142	Non-DEG	0.795861	-0.0891896	Non-DEG
Phvul.001G007500	4750.71		5.3.4.1	DnaJ/Hsp40 cysteine-rich domain superfamily protein	0.54452	0.282362	Non-DEG	4.43768e-19	-1.89502	Down	8.3583e-27	-2.27957	Down	0.512925	0.220167	Non-DEG	0.313318	0.247651	Non-DEG	0.206522	0.309846	Non-DEG
Phvul.001G007600	288.638				0.772402	-0.210351	Non-DEG	6.08699e-06	1.21255	Non-DEG	0.00143008	0.880805	Non-DEG	0.885971	-0.0760512	Non-DEG	2.38026e-08	-1.48075	Non-DEG	7.62744e-10	-1.61505	Down
Phvul.001G007700	1870.62	GO:0006414, GO:0005853, GO:0003746		Translation elongation factor EF1B/ribosomal protein S6 family protein	0.985635	0.0190215	Non-DEG	2.49877e-06	0.802189	Non-DEG	6.01393e-05	0.702423	Non-DEG	0.0258187	-0.451548	Non-DEG	0.000164149	-0.650928	Non-DEG	0.359226	-0.180358	Non-DEG
Phvul.001G007800	32.6041			Putative lysine decarboxylase family protein	0.609743	-0.738016	Non-DEG	0.00646973	2.14187	Up	0.0302924	1.60345	Up	0.000275895	2.50634	Up	0.00881978	1.69518	Up	0.0220734	-1.54918	Down
Phvul.001G007900	752.363	GO:0008270, GO:0003676, GO:0004527		5\'-3\' exoribonuclease 3	0.548771	-0.187146	Non-DEG	8.47618e-05	0.591098	Non-DEG	1.7348e-06	0.73189	Non-DEG	0.476998	0.157125	Non-DEG	0.212483	-0.201289	Non-DEG	0.00023482	-0.54556	Non-DEG
Phvul.001G008000	663.716			Plant protein of unknown function (DUF869)	0.76195	0.18633	Non-DEG	3.49862e-75	-3.44883	Down	3.31398e-34	-2.40028	Down	2.0554e-20	1.45598	Non-DEG	5.8156e-118	4.28112	Up	2.66715e-58	3.01146	Up
Phvul.001G008200	13.9326	GO:0006355, GO:0005634, GO:0003677, GO:0009725		Transcriptional factor B3 family protein / auxin-responsive factor AUX/IAA-related	0.626356	-0.8238	Non-DEG	0.878797	0.154616	Non-DEG	0.486486	0.623465	Non-DEG	0.1433	-1.22507	Non-DEG	0.491488	0.582506	Non-DEG	0.169718	0.983773	Non-DEG
Phvul.001G008400	166.856	GO:0008168		S-adenosyl-L-methionine-dependent methyltransferases superfamily protein	0.846032	-0.21633	Non-DEG	9.82524e-24	-3.17169	Down	1.13979e-08	-1.84569	Down	0.245692	-0.450367	Non-DEG	7.18394e-10	2.00261	Up	3.81797e-13	2.23665	Up
Phvul.001G008500	122.047			60S acidic ribosomal protein family	0.393367	-0.639896	Non-DEG	0.877207	0.0803576	Non-DEG	0.00687902	1.17714	Non-DEG	0.0533001	-0.952844	Non-DEG	0.177378	-0.603381	Non-DEG	0.542191	-0.290432	Non-DEG
Phvul.001G008600	1326.53	GO:0005524, GO:0003676, GO:0004386	3.6.4.13	RNA helicase family protein	0.34042	0.268337	Non-DEG	0.0539173	0.319962	Non-DEG	0.216094	0.221924	Non-DEG	0.341234	0.213357	Non-DEG	0.613041	-0.094653	Non-DEG	0.848549	-0.0396727	Non-DEG
Phvul.001G008900	347.57	GO:0055114, GO:0020037, GO:0016705, GO:0005506		cytochrome P450, family 71, subfamily B, polypeptide 36	4.72316e-08	1.67705	Up	0.000655542	0.973852	Non-DEG	0.00387107	0.968562	Non-DEG	4.69877e-08	1.56597	Up	0.00429155	0.810993	Non-DEG	0.00183507	0.92207	Non-DEG
Phvul.001G009000	1278.45	GO:0043565, GO:0006355, GO:0003700		Basic-leucine zipper (bZIP) transcription factor family protein	0.787275	0.124426	Non-DEG	0.259767	0.199272	Non-DEG	0.697132	0.0789378	Non-DEG	2.2103e-15	1.24296	Non-DEG	1.89493e-24	1.56958	Up	0.00651832	0.451044	Non-DEG
Phvul.001G009100	2004.68	GO:0003677, GO:0000786		Histone superfamily protein	0.159923	0.237418	Non-DEG	1.56593e-06	0.529507	Non-DEG	0.000247556	0.424126	Non-DEG	2.60537e-13	0.803554	Non-DEG	0.0297204	0.248614	Non-DEG	0.00546968	-0.317523	Non-DEG
Phvul.001G009200	39.8212		1.1.3.9	glyoxal oxidase-related protein	0.546664	1.24889	Non-DEG	4.1731e-09	-4.05069	Down	1.24891e-06	-4.22891	Down	0.573563	-0.469156	Non-DEG	2.3583e-05	2.99776	Up	2.67399e-08	4.7158	Up
Phvul.001G009300	708.455	GO:0005515	1.5.3.16	LSD1-like 3	0.992247	0.015592	Non-DEG	0.0107153	-0.518185	Non-DEG	0.740783	0.083987	Non-DEG	0.220568	-0.32149	Non-DEG	0.255587	0.249138	Non-DEG	0.00387116	0.58622	Non-DEG
Phvul.001G009400	399.254		2.3.1.51	alpha/beta-Hydrolases superfamily protein	0.695055	-0.173845	Non-DEG	0.00248014	-0.541285	Non-DEG	0.449153	0.161343	Non-DEG	0.0274854	0.425892	Non-DEG	6.26147e-14	1.25636	Non-DEG	0.00012218	0.656628	Non-DEG
Phvul.001G009500	541.707			Chaperone DnaJ-domain superfamily protein	0.755982	0.165823	Non-DEG	0.156404	-0.296648	Non-DEG	0.401382	-0.19247	Non-DEG	0.721148	-0.117597	Non-DEG	0.886219	-0.0361322	Non-DEG	0.260004	0.247287	Non-DEG
Phvul.001G009600	2.25574			glycine-rich protein	0.883213	1.13451	Non-DEG	0.156788	-2.62945	Non-DEG	0.358846	-2.25455	Non-DEG	0.899151	0.387375	Non-DEG	0.565847	1.20215	Non-DEG	0.417315	1.94928	Non-DEG
Phvul.001G009700	101.109	GO:0008270, GO:0005622		salt tolerance homolog2	0.888052	-0.180454	Non-DEG	2.11524e-05	-1.50613	Down	0.497549	0.306346	Non-DEG	0.335481	-0.46139	Non-DEG	0.0648758	0.700561	Non-DEG	0.00640269	0.981497	Non-DEG
Phvul.001G009800	4.92055			SHI-related sequence 5	0.817742	-0.891418	Non-DEG	0.174804	-1.83523	Non-DEG	0.487162	-0.955453	Non-DEG	0.732296	-0.761018	Non-DEG	0.8256	-0.385603	Non-DEG	0.731062	-0.516002	Non-DEG
Phvul.001G009900	29417.7	GO:0008234, GO:0006508	3.4.22.41	Papain family cysteine protease	0.996223	0.00969626	Non-DEG	1.02058e-14	1.18669	Non-DEG	0.0506673	0.327808	Non-DEG	0.450469	0.177417	Non-DEG	0.250849	0.200063	Non-DEG	0.877425	0.0323419	Non-DEG
Phvul.001G010000	46.626			Ubiquitin carboxyl-terminal hydrolase family protein	0.930476	-0.151443	Non-DEG	0.268609	-0.517703	Non-DEG	0.206459	0.66248	Non-DEG	0.84029	-0.151698	Non-DEG	0.346645	0.446477	Non-DEG	0.342841	0.446732	Non-DEG
Phvul.001G010100	58.2984	GO:0016021, GO:0016020, GO:0022857		Walls Are Thin 1	0.753852	-0.338619	Non-DEG	0.181763	-0.573941	Non-DEG	0.949557	-0.0374425	Non-DEG	0.0754132	-0.891786	Non-DEG	0.0793339	-0.776192	Non-DEG	0.639341	-0.223025	Non-DEG
Phvul.001G010200	293.67				0.409334	-0.282177	Non-DEG	2.79119e-08	1.07129	Non-DEG	0.00173126	0.61526	Non-DEG	0.0229344	-0.492817	Non-DEG	0.000599166	-0.64815	Non-DEG	0.0202962	-0.437509	Non-DEG
Phvul.001G010300	3.57915	GO:0008033, GO:0004540	3.1.26.5	ribonuclease P family protein / Rpp14 family protein	0.76552	-1.11202	Non-DEG	0.149691	-2.02387	Non-DEG	0.705652	0.647334	Non-DEG	0.663925	0.804008	Non-DEG	0.273269	1.59644	Non-DEG	0.833522	-0.319587	Non-DEG
Phvul.001G010500	477.631	GO:0005525, GO:0003924, GO:0000287		GTP1/OBG family protein	0.971711	0.0563674	Non-DEG	0.00822726	0.850866	Non-DEG	0.0206949	0.773246	Non-DEG	0.0640925	0.707494	Non-DEG	0.342496	0.331321	Non-DEG	0.375669	-0.319806	Non-DEG
Phvul.001G010600	65.4663			LisH and RanBPM domains containing protein	0.0770191	0.963096	Non-DEG	0.0887984	-0.64719	Non-DEG	0.0054808	-1.13105	Non-DEG	0.488253	0.3955	Non-DEG	0.19007	-0.530375	Non-DEG	0.94673	0.0372215	Non-DEG
Phvul.001G010700	4359.1	GO:0006508, GO:0004176	3.4.21.53	ATP-dependent protease La (LON) domain protein	0.835702	0.134271	Non-DEG	7.26547e-12	-1.41022	Non-DEG	1.15884e-22	-2.00765	Down	0.332023	0.288701	Non-DEG	9.96298e-08	1.11336	Non-DEG	5.81378e-06	0.95893	Non-DEG
Phvul.001G010800	2687.47	GO:0045454, GO:0015035, GO:0006662	1.6.5.4	thioredoxin H-type 1	0.972483	0.0431005	Non-DEG	0.272474	-0.297579	Non-DEG	0.902129	-0.0414356	Non-DEG	0.0360842	0.62253	Non-DEG	4.46089e-12	1.68484	Up	9.21708e-06	1.10541	Non-DEG
Phvul.001G010900	3006.7	GO:0005975, GO:0004553	3.2.1.23	beta-galactosidase 5	0.597254	0.459679	Non-DEG	1.37714e-19	-3.38648	Down	2.33177e-27	-4.06224	Down	0.700033	0.251555	Non-DEG	0.000601733	1.34619	Non-DEG	7.23186e-05	1.55432	Up
Phvul.001G011000	1135.64	GO:0006355, GO:0003677		BEL1-like homeodomain 10	0.767047	0.11103	Non-DEG	2.07384e-05	0.585173	Non-DEG	0.269636	-0.170469	Non-DEG	0.709299	-0.0855908	Non-DEG	0.0139947	-0.34635	Non-DEG	0.334814	-0.149729	Non-DEG
Phvul.001G011100	935.25	GO:0006355, GO:0003677		BEL1-like homeodomain 10	0.0467218	0.364393	Non-DEG	0.0004684	0.478504	Non-DEG	0.272397	-0.17011	Non-DEG	0.968977	-0.0112681	Non-DEG	0.327315	0.145415	Non-DEG	0.000104265	0.521076	Non-DEG
Phvul.001G011200	1677.45	GO:0005525		GTP-binding protein, HflX	0.190455	0.213319	Non-DEG	0.00165814	-0.327885	Non-DEG	4.22216e-06	-0.484326	Non-DEG	0.261702	0.15593	Non-DEG	0.275565	0.124289	Non-DEG	0.103104	0.181678	Non-DEG
Phvul.001G011300	6.79731	GO:0055114, GO:0020037, GO:0006979, GO:0004601	1.11.1.7	Peroxidase superfamily protein	0.26576	-2.00912	Non-DEG	0.279413	1.6261	Non-DEG	0.328577	1.18145	Non-DEG	0.940752	-0.209582	Non-DEG	0.219737	-1.75846	Non-DEG	0.00350809	-3.55799	Down
Phvul.001G011400	192.272	GO:0009378, GO:0006310, GO:0006281	3.4.25.1	AAA-type ATPase family protein	0.531352	-0.28474	Non-DEG	0.187145	0.321755	Non-DEG	0.121087	0.384008	Non-DEG	0.312717	-0.295443	Non-DEG	0.603252	0.133149	Non-DEG	0.568604	0.143852	Non-DEG
Phvul.001G011500	579.889	GO:0016021		TRAM, LAG1 and CLN8 (TLC) lipid-sensing domain containing protein	3.40089e-06	2.41375	Up	2.29634e-118	-5.68863	Down	2.40774e-60	-6.87333	Down	0.00333129	0.617897	Non-DEG	6.00785e-53	3.8254	Up	1.20848e-40	5.62125	Up
Phvul.001G011600	164.959			NAD(P)-binding Rossmann-fold superfamily protein	0.890859	-0.106741	Non-DEG	0.00142493	-0.704753	Non-DEG	8.93294e-06	-0.965293	Non-DEG	0.787683	-0.0995872	Non-DEG	0.376703	0.218126	Non-DEG	0.389595	0.210972	Non-DEG
Phvul.001G011700	561.318			RING/U-box superfamily protein	0.83168	-0.140904	Non-DEG	0.635605	-0.120747	Non-DEG	0.0771354	-0.415124	Non-DEG	0.0522034	0.49809	Non-DEG	1.59303e-08	1.20138	Non-DEG	0.0118545	0.562389	Non-DEG
Phvul.001G011800	37.7655	GO:0043565, GO:0006355, GO:0003700		basic leucine-zipper 44	0.955826	0.236741	Non-DEG	0.00428988	-2.26444	Down	0.0438631	-1.81901	Down	0.00881338	-1.14489	Non-DEG	2.88341e-09	4.2946	Up	1.22601e-15	5.67623	Up
Phvul.001G011900	9.58049			conserved peptide upstream open reading frame 5	0.243169	3.61296	Non-DEG	0.885122	0.259692	Non-DEG	1	0	Non-DEG	0.288243	-1.19447	Non-DEG	0.00901977	3.02395	Up	5.67709e-06	7.83138	Up
Phvul.001G012000	11595.3	GO:0004518		bifunctional nuclease in basal defense response 1	0.975173	0.063474	Non-DEG	0.331706	0.42222	Non-DEG	0.00949543	-1.06709	Non-DEG	0.792188	-0.187422	Non-DEG	0.00130839	-1.29539	Non-DEG	0.0115174	-1.04449	Non-DEG
Phvul.001G012100	1403.41			Sec14p-like phosphatidylinositol transfer family protein	1.8106e-06	0.728795	Non-DEG	0.0152246	0.347184	Non-DEG	0.775116	0.0516887	Non-DEG	0.00578731	0.439974	Non-DEG	1.28489e-06	-0.670365	Non-DEG	0.00917405	-0.381544	Non-DEG
Phvul.001G012200	227.102	GO:0035299, GO:0005524	2.7.1.158	inositol-pentakisphosphate 2-kinase 1	0.831291	-0.200286	Non-DEG	7.34422e-08	-1.60104	Down	0.669164	-0.163254	Non-DEG	0.000645706	1.08907	Non-DEG	1.97916e-08	1.66751	Up	0.263722	0.378149	Non-DEG
Phvul.001G012300	41.9222	GO:0008168	2.1.1.141	jasmonic acid carboxyl methyltransferase	0.533101	0.833537	Non-DEG	8.64502e-11	-3.42469	Down	0.634158	0.458057	Non-DEG	0.0019279	1.84349	Up	0.00414915	1.61808	Up	0.402443	0.608133	Non-DEG
Phvul.001G012400	5562.25	GO:0006412, GO:0005840, GO:0005622, GO:0003735		Ribosomal protein L31	0.085754	0.59339	Non-DEG	1.6451e-24	-2.37422	Down	9.4006e-26	-2.45473	Down	0.1413	0.456974	Non-DEG	0.00349388	0.720855	Non-DEG	0.000494236	0.857271	Non-DEG
Phvul.001G012600	19.5818	GO:0005975, GO:0004553	3.2.1.78	Glycosyl hydrolase superfamily protein	0.559202	-0.720633	Non-DEG	0.00909693	-1.49484	Non-DEG	0.704515	-0.25952	Non-DEG	0.0800269	-1.28209	Non-DEG	0.273038	-0.770848	Non-DEG	0.751945	-0.209389	Non-DEG
Phvul.001G012800	161.764	GO:0050662, GO:0003824	1.1.1.219	dihydroflavonol 4-reductase	8.13814e-08	9.03189	Up	1.44041e-14	-2.58473	Down	1	0	Non-DEG	1.54282e-22	8.01516	Up	9.68948e-10	2.08169	Up	0.102312	3.09841	Non-DEG
Phvul.001G012900	743.064			auxin-like 1 protein	0.104117	0.596395	Non-DEG	1.11464e-12	1.77924	Up	0.000190666	0.982787	Non-DEG	0.00585634	0.791004	Non-DEG	0.326119	-0.276264	Non-DEG	0.0848724	-0.470873	Non-DEG
Phvul.001G013000	1862.1	GO:0019773, GO:0006511, GO:0004175, GO:0051603, GO:0005839, GO:0004298	3.4.25.1	proteasome alpha subunit F1	0.976796	-0.0236168	Non-DEG	0.0410217	0.333344	Non-DEG	0.00030704	0.58347	Non-DEG	0.984767	-0.00635626	Non-DEG	0.620024	0.0916767	Non-DEG	0.702583	0.0744161	Non-DEG
Phvul.001G013100	3.98292		2.7.1.11	pfkB-like carbohydrate kinase family protein	0.842944	-0.789804	Non-DEG	0.977863	0.0651156	Non-DEG	0.213354	2.23273	Non-DEG	0.867382	0.413842	Non-DEG	0.985281	0.039914	Non-DEG	0.432225	-1.16373	Non-DEG
Phvul.001G013200	1198.48				0.922148	-0.14044	Non-DEG	6.88009e-17	3.02694	Up	0.287283	0.440262	Non-DEG	0.883123	0.106779	Non-DEG	5.77022e-14	-2.7232	Down	2.52189e-16	-2.97042	Down
Phvul.001G013300	358.925	GO:0005515		phloem protein 2-B10	0.696699	-0.58898	Non-DEG	0.002303	1.88293	Up	0.528141	-0.447361	Non-DEG	2.11814e-05	-2.92832	Down	2.55352e-13	-4.606	Down	0.000229059	-2.26666	Down
Phvul.001G013400	122.634	GO:0005515		phloem protein 2-B10	4.3496e-08	2.66484	Up	0.230984	0.568134	Non-DEG	0.0434995	-1.01304	Non-DEG	0.886874	0.134067	Non-DEG	1.19341e-12	-3.20969	Down	0.205153	-0.678923	Non-DEG
Phvul.001G013500	76.8783	GO:0005515		tubby like protein 6	0.550422	-0.347405	Non-DEG	0.584816	0.181946	Non-DEG	0.00295177	-0.80556	Non-DEG	3.66609e-05	-1.36471	Non-DEG	9.36609e-07	-1.54344	Down	0.0638123	-0.526137	Non-DEG
Phvul.001G013600	121.159			oxidoreductases, acting on NADH or NADPH	1	0.000396891	Non-DEG	0.106242	-0.464594	Non-DEG	0.323533	-0.311114	Non-DEG	0.186465	-0.566188	Non-DEG	1.06912e-12	-2.16096	Down	3.0054e-08	-1.59437	Down
Phvul.001G013700	425.979			pentatricopeptide (PPR) repeat-containing protein	0.543678	-0.25097	Non-DEG	0.0260973	0.459304	Non-DEG	0.000546572	0.715767	Non-DEG	2.51584e-06	-0.972187	Non-DEG	2.35651e-05	-0.843698	Non-DEG	0.6009	-0.122481	Non-DEG
Phvul.001G013800	77.5394			ARM repeat superfamily protein	0.965366	-0.0646812	Non-DEG	0.0106505	0.87489	Non-DEG	0.084836	-0.568108	Non-DEG	1.54213e-08	-1.82537	Down	0.000273568	-1.20782	Non-DEG	0.0776431	0.552869	Non-DEG
Phvul.001G013900	4.21358				0.596328	1.15809	Non-DEG	0.0352737	2.69469	Up	0.168085	2.57554	Non-DEG	0.804434	-0.473482	Non-DEG	0.0931655	-1.82253	Non-DEG	0.88982	-0.190965	Non-DEG
Phvul.001G014000	1153.5	GO:0055085, GO:0016021		Major facilitator superfamily protein	0.934783	-0.0630863	Non-DEG	2.55598e-57	3.10912	Up	2.2967e-12	1.35262	Non-DEG	0.191556	0.34479	Non-DEG	2.48056e-29	-2.12174	Down	6.19219e-41	-2.52962	Down
Phvul.001G014100	156.798	GO:0016747, GO:0008610, GO:0016020, GO:0006633	2.3.1.199	3-ketoacyl-CoA synthase 4	0.643533	-0.315741	Non-DEG	0.374319	0.295098	Non-DEG	0.766442	0.111017	Non-DEG	0.054997	-0.657831	Non-DEG	0.842901	0.0731881	Non-DEG	0.182616	0.415278	Non-DEG
Phvul.001G014200	690.665	GO:0005737		Maf-like protein	0.0768106	0.418588	Non-DEG	1.70658e-06	0.801906	Non-DEG	0.136584	0.279863	Non-DEG	0.240272	0.271293	Non-DEG	2.94583e-09	-0.984289	Non-DEG	7.23641e-07	-0.836994	Non-DEG
Phvul.001G014300	11.4999			RAD-like 1	0.608108	-0.957875	Non-DEG	0.00195529	4.23564	Up	0.00114916	3.70084	Up	0.973379	0.102127	Non-DEG	0.00080617	-3.80686	Down	1.11057e-05	-4.86686	Down
Phvul.001G014400	7145.51	GO:0005515, GO:0006468, GO:0004672	2.7.11.1	Leucine-rich repeat protein kinase family protein	0.376838	0.246951	Non-DEG	6.75835e-49	2.17443	Up	0.000187892	0.581506	Non-DEG	3.35817e-11	1.02425	Non-DEG	0.000927068	0.512979	Non-DEG	0.111953	-0.264321	Non-DEG
Phvul.001G014466	728.857	GO:0008168		S-adenosyl-L-methionine-dependent methyltransferases superfamily protein	0.930476	0.0525766	Non-DEG	4.5348e-18	1.31301	Non-DEG	3.64231e-05	0.64898	Non-DEG	0.127086	0.297908	Non-DEG	5.67301e-07	-0.750778	Non-DEG	2.28521e-11	-0.996109	Non-DEG
Phvul.001G014532	433.81	GO:0051536, GO:0003824, GO:0010181	4.1.3.44	flavodoxin family protein / radical SAM domain-containing protein	0.929721	0.057218	Non-DEG	8.29764e-05	0.654308	Non-DEG	0.000809016	0.586165	Non-DEG	0.860325	-0.0543101	Non-DEG	0.0022603	-0.506348	Non-DEG	0.0193302	-0.39482	Non-DEG
Phvul.001G014600	226.938				1	0.0147982	Non-DEG	1.42984e-15	2.79138	Up	0.0388678	0.736545	Non-DEG	0.0670259	-0.75394	Non-DEG	2.1702e-05	-1.41921	Non-DEG	0.0649132	-0.650469	Non-DEG
Phvul.001G014700	8548.95			Erythronate-4-phosphate dehydrogenase family protein	0.76828	0.16608	Non-DEG	0.210943	0.275894	Non-DEG	3.3107e-07	-1.03964	Non-DEG	0.902616	-0.049428	Non-DEG	6.3148e-05	-0.822906	Non-DEG	0.00409226	-0.607398	Non-DEG
Phvul.001G014800	79.6841			Sec14p-like phosphatidylinositol transfer family protein	0.952533	0.118411	Non-DEG	0.539683	0.323416	Non-DEG	0.0600508	-0.911066	Non-DEG	0.968089	0.0400056	Non-DEG	0.827075	-0.125156	Non-DEG	0.94129	-0.0467515	Non-DEG
Phvul.001G014900	482.772	GO:0005975, GO:0004553	3.2.1.39	O-Glycosyl hydrolases family 17 protein,Glycosyl hydrolase family 17 protein	0.968126	-0.0455484	Non-DEG	8.39542e-12	-1.5185	Down	0.000526301	-0.817314	Non-DEG	0.675752	-0.153367	Non-DEG	9.19649e-07	1.1106	Non-DEG	4.97987e-08	1.21841	Non-DEG
Phvul.001G015100	1253.12	GO:0005515		GYF domain-containing protein	1	-0.00227654	Non-DEG	0.20779	-0.2655	Non-DEG	0.87358	-0.0411424	Non-DEG	0.172846	-0.350432	Non-DEG	0.00615564	-0.552649	Non-DEG	0.364004	-0.204493	Non-DEG
Phvul.001G015300	1629.71				0.962921	0.0612214	Non-DEG	0.0157026	0.686814	Non-DEG	0.0127139	0.722941	Non-DEG	0.837349	0.106532	Non-DEG	0.428205	-0.249635	Non-DEG	0.353961	-0.294945	Non-DEG
Phvul.001G015400	339.819				0.942461	-0.0742079	Non-DEG	0.697137	0.114843	Non-DEG	0.171727	0.383711	Non-DEG	0.771361	-0.127267	Non-DEG	0.575245	-0.163438	Non-DEG	0.721857	-0.110379	Non-DEG
Phvul.001G015500	139.201	GO:0003723		Arabidopsis thaliana protein of unknown function (DUF794)	0.909104	-0.100655	Non-DEG	0.076666	0.460693	Non-DEG	0.158836	0.389567	Non-DEG	0.739072	-0.138902	Non-DEG	0.0188532	-0.59272	Non-DEG	0.0263411	-0.554474	Non-DEG
Phvul.001G015600	156.394	GO:0016746, GO:0008152	2.3.1.25	Phospholipid/glycerol acyltransferase family protein	0.968126	-0.0495175	Non-DEG	2.95374e-06	1.25197	Non-DEG	0.0127946	0.697563	Non-DEG	0.818837	0.112525	Non-DEG	2.12438e-05	-1.11226	Non-DEG	8.62143e-07	-1.2743	Non-DEG
Phvul.001G015700	1089.6			PPPDE putative thiol peptidase family protein	0.93506	0.048131	Non-DEG	0.595017	0.0905088	Non-DEG	0.545289	-0.106582	Non-DEG	0.454115	-0.164888	Non-DEG	5.58667e-05	-0.598412	Non-DEG	0.011897	-0.385393	Non-DEG
Phvul.001G015800	633.625			Nucleotide-diphospho-sugar transferase family protein	0.979521	-0.0281738	Non-DEG	3.35438e-09	1.20517	Non-DEG	0.00037282	0.753655	Non-DEG	0.69982	-0.133277	Non-DEG	0.000203684	-0.764349	Non-DEG	0.00151992	-0.659245	Non-DEG
Phvul.001G015900	671.536	GO:0003824	3.1.3.16	Protein phosphatase 2C family protein	0.975631	-0.0299284	Non-DEG	4.10698e-05	-0.774177	Non-DEG	6.90662e-05	-0.766504	Non-DEG	0.710421	0.115928	Non-DEG	3.3788e-05	0.783072	Non-DEG	0.000858955	0.637216	Non-DEG
Phvul.001G016000	166.262	GO:0016559, GO:0005779		peroxin 11A	0.674086	-0.297411	Non-DEG	0.895449	-0.0499709	Non-DEG	0.637794	0.169069	Non-DEG	0.633572	0.218752	Non-DEG	0.219749	0.388208	Non-DEG	0.720361	-0.127956	Non-DEG
Phvul.001G016050	630.902			Brassinosteroid signalling positive regulator (BZR1) family protein	0.727115	-0.143713	Non-DEG	4.9899e-05	-0.632355	Non-DEG	0.000676517	-0.545063	Non-DEG	0.117092	0.302034	Non-DEG	0.00105113	0.516811	Non-DEG	0.712803	0.0710637	Non-DEG
Phvul.001G016100	301.238			Brassinosteroid signalling positive regulator (BZR1) family protein	0.644542	-0.299934	Non-DEG	0.00111928	0.9319	Non-DEG	0.000284181	1.05518	Non-DEG	0.944765	-0.0401548	Non-DEG	0.00619906	-0.78747	Non-DEG	0.000197186	-1.04725	Non-DEG
Phvul.001G016200	150.118	GO:0008168, GO:0006139	2.1.1.62	Methyltransferase MT-A70 family protein	0.955121	-0.0592286	Non-DEG	0.402381	0.22707	Non-DEG	0.0205363	0.624998	Non-DEG	0.785741	-0.113222	Non-DEG	0.409675	-0.222779	Non-DEG	0.545706	-0.168785	Non-DEG
Phvul.001G016400	41.6254			Protein of unknown function (DUF607)	0.97082	0.243806	Non-DEG	0.000215254	-3.71847	Down	0.00031849	-3.75369	Down	0.852633	-0.143063	Non-DEG	4.71241e-10	5.99193	Up	3.13039e-11	6.3788	Up
Phvul.001G016450	63.7546		2.7.7.6	RNApolymerase 14 kDa subunit	0.920768	0.180286	Non-DEG	0.00143271	1.57268	Up	0.0072675	1.41023	Non-DEG	0.894137	0.126154	Non-DEG	0.00534002	-1.35925	Non-DEG	0.00819354	-1.30512	Non-DEG
Phvul.001G016500	601.39	GO:0016020, GO:0007155, GO:0006508, GO:0004222	3.4.24.36	metalloendopeptidases;zinc ion binding	0.958772	0.0326994	Non-DEG	0.00170586	0.448228	Non-DEG	0.00634439	0.409628	Non-DEG	0.241056	0.222995	Non-DEG	6.96257e-05	-0.557307	Non-DEG	6.32997e-08	-0.747603	Non-DEG
Phvul.001G016700	29.6704			thaumatin-like protein 3	0.573516	-2.06384	Non-DEG	2.18635e-07	-7.85426	Down	0.00121597	-2.92682	Down	0.936529	0.0863963	Non-DEG	0.00132603	5.07044	Up	0.000727286	2.9202	Up
Phvul.001G016800	292.819	GO:0016746, GO:0008152	2.3.1.51	lysophosphatidyl acyltransferase 4	0.720619	-0.163994	Non-DEG	0.552069	-0.122586	Non-DEG	0.277512	-0.21962	Non-DEG	3.89038e-05	0.731289	Non-DEG	1.28456e-06	0.82958	Non-DEG	0.762559	-0.0657029	Non-DEG
Phvul.001G016900	26.3936	GO:0016757	2.4.1.43	galacturonosyltransferase-like 2	0.876666	0.581831	Non-DEG	6.26725e-07	-4.01406	Down	0.00682444	-2.69601	Down	7.36566e-07	2.50752	Up	3.3849e-10	4.97155	Up	0.000966059	3.04586	Up
Phvul.001G017000	2.79785	GO:0006468, GO:0004672	2.7.11.1	protein kinase family protein / peptidoglycan-binding LysM domain-containing protein	0.673782	-2.16826	Non-DEG	0.692553	-1.06148	Non-DEG	0.219405	2.93483	Non-DEG	0.0926727	3.46213	Non-DEG	0.0341992	4.49135	Up	0.59234	-1.13905	Non-DEG
Phvul.001G017100	346.68	GO:0008270		DA1	0.923921	-0.0884219	Non-DEG	2.154e-05	1.03005	Non-DEG	0.018056	0.602935	Non-DEG	0.00157904	0.809734	Non-DEG	0.0148097	0.5866	Non-DEG	0.23313	-0.311555	Non-DEG
Phvul.001G017200	10.849		3.1.3.56	inositol polyphosphate 5-phosphatase 11	0.273001	-1.87927	Non-DEG	0.0334125	3.99937	Up	0.00301551	5.29718	Up	0.908602	0.182566	Non-DEG	0.00320417	2.99506	Up	0.327377	0.933232	Non-DEG
Phvul.001G017300	150.392	GO:0005515		F-box/RNI-like superfamily protein	0.69951	-0.279844	Non-DEG	2.54008e-06	-1.31144	Non-DEG	0.384721	-0.2878	Non-DEG	0.613875	-0.215523	Non-DEG	0.00723292	0.779403	Non-DEG	0.0117886	0.715083	Non-DEG
Phvul.001G017400	26.6528	GO:0055085, GO:0016020, GO:0015297, GO:0015238, GO:0006855		MATE efflux family protein	0.524273	1.20259	Non-DEG	3.14291e-06	-3.2955	Down	0.513328	-0.772053	Non-DEG	2.45734e-06	3.36978	Up	7.70318e-06	3.17862	Up	0.31772	1.01143	Non-DEG
Phvul.001G017500	5555.45	GO:0006412, GO:0005840, GO:0003735		ribosomal protein S9	0.155005	0.376936	Non-DEG	1.17354e-68	-2.87855	Down	1.71485e-49	-2.45585	Down	0.509552	-0.172532	Non-DEG	3.40375e-14	1.27647	Non-DEG	7.84454e-28	1.82594	Up
Phvul.001G017600	383.528			Protein of unknown function (DUF616)	0.746273	0.182262	Non-DEG	0.294686	-0.240656	Non-DEG	0.918168	-0.0306177	Non-DEG	0.771106	-0.10809	Non-DEG	0.0701054	-0.40443	Non-DEG	0.658715	-0.114078	Non-DEG
Phvul.001G017700	836.016			exocyst complex component sec3A	0.721663	-0.144999	Non-DEG	0.773869	-0.0544326	Non-DEG	0.357616	0.167782	Non-DEG	0.316297	-0.218017	Non-DEG	0.955817	0.011808	Non-DEG	0.657303	0.0848256	Non-DEG
Phvul.001G017800	593.615	GO:0055114, GO:0020037, GO:0016705, GO:0005506	4.2.1.92	allene oxide synthase	0.000149587	-1.01024	Non-DEG	8.43658e-06	-1.03413	Non-DEG	4.9097e-07	1.21217	Non-DEG	0.880556	0.0646433	Non-DEG	1.04087e-19	2.03523	Up	2.07514e-05	0.96034	Non-DEG
Phvul.001G017900	100.731	GO:0005515	2.7.11.7	Transducin/WD40 repeat-like superfamily protein	0.811564	-0.426719	Non-DEG	1.18507e-14	-4.06152	Down	2.10967e-07	-2.64508	Down	0.103228	-0.854908	Non-DEG	4.09552e-11	3.51044	Up	2.94837e-16	3.93863	Up
Phvul.001G018000	275.5	GO:0006468, GO:0004672	2.7.11.1	Protein kinase protein with adenine nucleotide alpha hydrolases-like domain	1.44678e-20	-3.18076	Down	1.16558e-60	-5.2573	Down	6.4455e-10	-1.30912	Non-DEG	0.0580236	-0.468423	Non-DEG	4.40674e-29	3.64983	Up	7.60421e-06	0.937496	Non-DEG
Phvul.001G018200	5.24514				1	0	Non-DEG	0.0114287	-5.09841	Down	0.000593253	-6.82588	Down	0.710896	-0.900096	Non-DEG	0.138734	3.26262	Non-DEG	0.035137	4.42242	Up
Phvul.001G018300	122.47			Homeodomain-like superfamily protein	0.374656	0.75407	Non-DEG	1.54496e-28	-3.74255	Down	1.14313e-14	-3.09726	Down	0.163085	0.434768	Non-DEG	1.90709e-26	3.58629	Up	4.70892e-25	3.9056	Up
Phvul.001G018500	501.402	GO:0003677		AP2/B3-like transcriptional factor family protein	0.663801	-0.159491	Non-DEG	0.159646	0.234586	Non-DEG	0.0499444	-0.320173	Non-DEG	0.309815	-0.22053	Non-DEG	9.69829e-06	-0.688264	Non-DEG	4.22304e-05	-0.627225	Non-DEG
Phvul.001G018600	174.779				0.00393178	-0.878913	Non-DEG	0.718248	-0.110253	Non-DEG	0.589048	0.160838	Non-DEG	0.173098	-0.43975	Non-DEG	0.830894	-0.0688337	Non-DEG	0.046957	-0.507997	Non-DEG
Phvul.001G018700	607.212	GO:0055085, GO:0016020, GO:0006810, GO:0005215		Xanthine/uracil permease family protein	1	0.00424344	Non-DEG	0.559337	0.13075	Non-DEG	0.0567091	0.409381	Non-DEG	0.00119872	0.662135	Non-DEG	1.35061e-15	1.47517	Non-DEG	1.71445e-05	0.817279	Non-DEG
Phvul.001G018800	2424.4	GO:0043531		ADR1-like 1	0.865621	0.062675	Non-DEG	0.000146894	0.431789	Non-DEG	1.81884e-07	-0.584396	Non-DEG	0.838448	0.0415759	Non-DEG	8.94906e-21	1.00335	Non-DEG	1.14372e-21	1.02445	Non-DEG
Phvul.001G018900	1539.62	GO:0043531		ADR1-like 1	0.0067885	0.35919	Non-DEG	1.68296e-09	-0.616992	Non-DEG	2.12498e-72	-1.80019	Down	0.72722	0.0600257	Non-DEG	1.7952e-07	0.535369	Non-DEG	1.92619e-16	0.834533	Non-DEG
Phvul.001G019000	297.677	GO:0003697, GO:0006260		Primosome PriB/single-strand DNA-binding	0.896545	0.0694537	Non-DEG	0.0516216	0.316666	Non-DEG	0.182145	-0.229445	Non-DEG	0.913312	0.0342221	Non-DEG	9.96298e-08	-0.823093	Non-DEG	2.77373e-07	-0.787861	Non-DEG
Phvul.001G019100	385.363	GO:0006468, GO:0005524, GO:0004672	2.7.11.25	mitogen-activated protein kinase kinase kinase 5	0.812961	-0.154999	Non-DEG	1.71262e-09	-1.26137	Non-DEG	1.14997e-12	-1.46682	Non-DEG	0.0149096	0.532436	Non-DEG	1.77963e-34	2.44468	Up	5.78092e-19	1.75725	Up
Phvul.001G019200	3.57519			myb domain protein 73	0.984899	0.144812	Non-DEG	0.0191954	4.64219	Up	0.0560441	3.91592	Non-DEG	0.898956	0.297165	Non-DEG	0.83415	0.325136	Non-DEG	0.918201	0.172783	Non-DEG
Phvul.001G019300	286.081			Protein of unknown function (DUF1645)	0.000117678	-2.16145	Down	4.19595e-15	4.75146	Up	9.63158e-22	5.11273	Up	0.000224765	-2.01648	Down	0.000372987	-1.81894	Down	7.53721e-05	-1.96391	Down
Phvul.001G019400	470.555			Protein of unknown function, DUF547	0.76461	0.338637	Non-DEG	7.95684e-17	-3.23977	Down	3.86056e-13	-2.87226	Down	0.515422	0.39579	Non-DEG	0.0044766	1.17608	Non-DEG	0.00784741	1.11892	Non-DEG
Phvul.001G019500	50.0322	GO:0006508, GO:0004185	3.4.16.6	serine carboxypeptidase-like 40	0.173337	1.40129	Non-DEG	0.0736393	-1.04474	Non-DEG	0.000186947	-2.46531	Down	0.103336	0.951475	Non-DEG	4.81534e-09	3.05377	Up	8.72282e-09	3.50359	Up
Phvul.001G019600	3964.72	GO:0003676		RNA-binding protein 47C	0.920036	-0.0537846	Non-DEG	1.36505e-52	2.04273	Up	4.93496e-32	1.59269	Up	0.411492	-0.1692	Non-DEG	1.91369e-71	-2.38049	Down	5.88477e-65	-2.26508	Down
Phvul.001G019800	468.267	GO:0016787		Calcineurin-like metallo-phosphoesterase superfamily protein	0.318327	-0.316521	Non-DEG	0.0268168	0.42929	Non-DEG	1.02103e-05	0.851292	Non-DEG	0.00429832	0.574267	Non-DEG	0.000524364	0.635109	Non-DEG	0.201223	-0.255679	Non-DEG
Phvul.001G019900	512.359	GO:0055114, GO:0006788, GO:0004392	1.14.99.3	heme oxygenase 2	0.963983	0.0587111	Non-DEG	7.0316e-06	-1.19576	Non-DEG	0.0371199	-0.600328	Non-DEG	0.930818	-0.0456678	Non-DEG	0.000854596	0.908038	Non-DEG	0.000183924	1.01242	Non-DEG
Phvul.001G020000	295.039	GO:0016788, GO:0006886, GO:0006505		alpha/beta-Hydrolases superfamily protein	0.954569	0.0539089	Non-DEG	2.78807e-06	1.02761	Non-DEG	2.43957e-09	1.37974	Non-DEG	0.32744	-0.302192	Non-DEG	1.23661e-06	-1.04993	Non-DEG	0.0016211	-0.693827	Non-DEG
Phvul.001G020100	861.468	GO:0006629	3.1.1.26	phospholipase A 2A	0.388949	0.209248	Non-DEG	4.46876e-53	2.06137	Up	1.90972e-28	1.52772	Up	0.247697	0.218704	Non-DEG	7.48524e-40	-1.71562	Down	6.71451e-40	-1.72508	Down
Phvul.001G020400	588.459		3.4.25.1	Mov34/MPN/PAD-1 family protein	0.932786	0.0550959	Non-DEG	0.106055	0.282743	Non-DEG	0.647497	0.0932532	Non-DEG	0.484039	0.16979	Non-DEG	0.646664	0.0885734	Non-DEG	0.905912	-0.0261209	Non-DEG
Phvul.001G020501	329.426	GO:0016787, GO:0008152	3.1.1.1	alpha/beta-Hydrolases superfamily protein	0.248639	0.97468	Non-DEG	2.51609e-15	-3.70619	Down	2.66903e-19	-4.34075	Down	0.24187	-0.750722	Non-DEG	0.0780113	0.9142	Non-DEG	9.59853e-08	2.6396	Up
Phvul.001G020600	1069.88			succinate dehydrogenase 5	0.727115	0.114808	Non-DEG	0.0239912	-0.291602	Non-DEG	0.00312872	-0.387264	Non-DEG	0.956199	0.0144696	Non-DEG	0.147717	0.194635	Non-DEG	0.0232163	0.294974	Non-DEG
Phvul.001G020800	12.7619				0.89268	0.350139	Non-DEG	0.209385	-0.933555	Non-DEG	0.908131	-0.127225	Non-DEG	0.889099	-0.162295	Non-DEG	0.229348	0.890741	Non-DEG	0.0509769	1.40317	Non-DEG
Phvul.001G020900	99.5431				0.246191	-0.586299	Non-DEG	0.06825	-0.593675	Non-DEG	0.336749	-0.328817	Non-DEG	0.7572	0.151705	Non-DEG	0.00186964	0.954541	Non-DEG	0.526343	0.216537	Non-DEG
Phvul.001G021000	104.47				0.383925	0.824064	Non-DEG	0.00376854	-1.44757	Non-DEG	3.49557e-06	-2.34805	Down	0.717685	0.30175	Non-DEG	0.540883	0.352895	Non-DEG	0.113121	0.875209	Non-DEG
Phvul.001G021100	144.017	GO:0006260, GO:0005634, GO:0000808		origin recognition complex second largest subunit 2	0.911463	-0.0878196	Non-DEG	0.0595242	0.438641	Non-DEG	0.000101713	0.968611	Non-DEG	0.878112	0.0577056	Non-DEG	0.0216057	0.488804	Non-DEG	0.11421	0.343279	Non-DEG
Phvul.001G021200	181.811	GO:0006470, GO:0004722	3.1.3.16	Protein phosphatase 2C family protein	0.707901	-0.307498	Non-DEG	1.38901e-11	-2.04289	Down	0.0158963	-0.793253	Non-DEG	0.0173461	0.780483	Non-DEG	2.9249e-15	2.3583	Up	2.35546e-05	1.27032	Non-DEG
Phvul.001G021300	318.394			BRI1 kinase inhibitor 1	0.561198	0.430417	Non-DEG	9.47592e-06	-1.47178	Non-DEG	1.84726e-08	-1.8908	Down	0.913788	-0.0700157	Non-DEG	0.000715076	1.14891	Non-DEG	8.60563e-07	1.64934	Up
Phvul.001G021400	6.11801		3.1.3.4	phosphatidic acid phosphohydrolase 2	0.856405	-0.482152	Non-DEG	0.0314883	2.6256	Up	0.0222234	3.2136	Up	0.443363	1.09506	Non-DEG	0.44215	-0.763782	Non-DEG	0.0153844	-2.341	Down
Phvul.001G021500	207.588				0.353188	-0.569642	Non-DEG	0.107627	0.597713	Non-DEG	0.000625585	1.24527	Non-DEG	0.593642	-0.285992	Non-DEG	0.31726	0.382548	Non-DEG	0.819708	0.0988983	Non-DEG
Phvul.001G021550	28.3799				0.00164829	1.75523	Up	0.0504694	0.891983	Non-DEG	0.777613	0.21436	Non-DEG	0.0109599	1.16649	Non-DEG	0.46561	0.327829	Non-DEG	0.0711298	0.916575	Non-DEG
Phvul.001G021600	498.279			Calcium-binding EF-hand family protein	0.132601	-0.524827	Non-DEG	5.29142e-30	2.9287	Up	5.61098e-18	2.11617	Up	0.464587	-0.252827	Non-DEG	0.373667	0.234302	Non-DEG	0.904873	-0.0376976	Non-DEG
Phvul.001G021700	4.57207			Calcium-binding EF-hand family protein	0.504265	-1.55525	Non-DEG	0.0400622	4.01056	Up	0.258058	1.55281	Non-DEG	0.995921	0.0138655	Non-DEG	0.619121	0.687654	Non-DEG	0.472785	-0.881462	Non-DEG
Phvul.001G021750	927.156	GO:0005509			0.230248	-0.639272	Non-DEG	0.0297628	0.741105	Non-DEG	0.0109784	0.872804	Non-DEG	0.172056	0.588971	Non-DEG	0.910078	0.0485883	Non-DEG	0.000410384	-1.17965	Non-DEG
Phvul.001G021800	5.85327	GO:0016757, GO:0045492, GO:0015020, GO:0009834, GO:0005794	2.4.1.17	plant glycogenin-like starch initiation protein 3	0.803781	1.71884	Non-DEG	0.0811434	-3.356	Non-DEG	0.370101	-2.36372	Non-DEG	0.590058	0.911001	Non-DEG	0.00572338	5.06715	Up	0.00205136	5.87499	Up
Phvul.001G021900	384.81			Plant protein of unknown function (DUF827)	0.895637	0.123266	Non-DEG	2.17652e-07	1.44915	Non-DEG	2.20415e-07	1.54783	Up	0.283914	0.377641	Non-DEG	1.70989e-11	1.7267	Up	1.31463e-08	1.47232	Non-DEG
Phvul.001G022000	1092.24		4.2.1.119, 4.2.1.107	sterol carrier protein 2	0.312387	0.317391	Non-DEG	0.648014	-0.0961467	Non-DEG	0.476067	-0.152551	Non-DEG	0.0364142	0.449931	Non-DEG	0.067258	0.348675	Non-DEG	0.292569	0.216134	Non-DEG
Phvul.001G022100	106.959	GO:0055114, GO:0020037, GO:0016705, GO:0005506	1.14.13.93	cytochrome P450, family 707, subfamily A, polypeptide 4	2.02928e-10	-2.91084	Down	0.826423	-0.130774	Non-DEG	0.00939284	1.08195	Non-DEG	3.20128e-11	-2.60324	Down	0.0134028	1.15643	Non-DEG	0.0306003	0.848827	Non-DEG
Phvul.001G022200	9.75375			cold regulated gene 27	0.217211	-2.00371	Non-DEG	0.028302	4.10605	Up	0.0063675	3.35229	Up	0.894198	0.317519	Non-DEG	0.183652	-1.64308	Non-DEG	0.000436444	-3.9643	Down
Phvul.001G022300	207.874	GO:0006468, GO:0005524, GO:0004674, GO:0004672	2.7.11.1	Protein kinase family protein	0.619427	-0.280849	Non-DEG	0.000124871	-0.934913	Non-DEG	0.000996605	0.910265	Non-DEG	0.119143	0.454675	Non-DEG	1.30573e-06	1.15598	Non-DEG	0.100578	0.420461	Non-DEG
Phvul.001G022500	439.355			THO complex, subunit 5	0.89017	0.0819442	Non-DEG	0.604664	-0.10151	Non-DEG	0.863647	0.0394312	Non-DEG	0.984778	-0.00665412	Non-DEG	0.196461	0.235602	Non-DEG	0.0678903	0.3242	Non-DEG
Phvul.001G022600	162.856		2.3.1.221	S-adenosyl-L-methionine-dependent methyltransferases superfamily protein	0.992272	0.0203642	Non-DEG	0.084733	0.488176	Non-DEG	0.0683642	0.542037	Non-DEG	0.609707	-0.216462	Non-DEG	0.0366653	-0.580872	Non-DEG	0.240873	-0.344045	Non-DEG
Phvul.001G022700	45.8216			Remorin family protein	0.919433	-0.482488	Non-DEG	1.60088e-11	-6.73077	Down	5.53107e-06	-4.03582	Down	0.000292944	-2.39128	Down	0.0169495	2.63493	Up	1.27262e-07	4.54373	Up
Phvul.001G022800	5.02411	GO:0006629	3.1.1.3	alpha/beta-Hydrolases superfamily protein	0.78185	1.21561	Non-DEG	0.644779	-0.683688	Non-DEG	0.325531	-1.74462	Non-DEG	0.621547	0.714602	Non-DEG	0.0240387	2.68416	Up	0.0291019	3.18517	Up
Phvul.001G022900	7.73817	GO:0043565, GO:0006355, GO:0005634, GO:0003700		heat shock transcription factor B4	0.862601	0.694985	Non-DEG	0.312014	-1.22943	Non-DEG	0.159098	-1.83332	Non-DEG	0.474023	-1.08529	Non-DEG	0.666483	0.5767	Non-DEG	0.0494874	2.35698	Up
Phvul.001G023000	11.0808				1	0.01787	Non-DEG	0.897905	-0.134492	Non-DEG	0.608838	0.568066	Non-DEG	0.548952	0.613959	Non-DEG	0.0409565	1.57451	Up	0.230872	0.978416	Non-DEG
Phvul.001G023100	348.71			S-ribonuclease binding protein 1	1	-0.00138377	Non-DEG	0.184676	0.243648	Non-DEG	0.404549	0.167218	Non-DEG	0.976422	0.0111358	Non-DEG	0.943934	-0.0155576	Non-DEG	0.899622	-0.0280772	Non-DEG
Phvul.001G023200	19.9842	GO:0046983		basic helix-loop-helix (bHLH) DNA-binding superfamily protein	0.971677	0.108043	Non-DEG	0.00502789	1.98771	Up	0.0111495	2.02943	Up	0.290995	0.876116	Non-DEG	0.954118	-0.0458907	Non-DEG	0.229494	-0.813964	Non-DEG
Phvul.001G023300	794.881	GO:0008270, GO:0005515		RING/U-box superfamily protein	0.890629	0.0820703	Non-DEG	0.0435215	-0.356842	Non-DEG	0.651444	-0.0954835	Non-DEG	0.653746	0.121746	Non-DEG	8.35275e-06	0.747983	Non-DEG	2.62237e-05	0.708307	Non-DEG
Phvul.001G023400	119.016	GO:0006355, GO:0003677		NAC domain containing protein 11	0.909741	-0.096744	Non-DEG	2.39054e-09	1.55335	Up	4.62616e-07	1.36723	Non-DEG	0.000360258	0.906314	Non-DEG	0.996714	0.00246212	Non-DEG	2.1533e-05	-1.0006	Non-DEG
Phvul.001G023500	6254.63	GO:0003723, GO:0003676		poly(A) binding protein 2	0.702211	-0.174343	Non-DEG	0.207237	0.245692	Non-DEG	3.7039e-12	1.24051	Non-DEG	0.000585992	-0.682442	Non-DEG	1.18949e-06	-0.874527	Non-DEG	0.0579571	-0.366429	Non-DEG
Phvul.001G023600	25.9988	GO:0003677		WUSCHEL related homeobox 4	1	-0.0117874	Non-DEG	0.000120593	-2.28198	Down	0.357149	-0.688408	Non-DEG	0.00273696	-1.68243	Down	0.133605	0.988546	Non-DEG	2.22579e-06	2.65919	Up
Phvul.001G023700	297.958	GO:0006355, GO:0003700		related to AP2 1	0.685066	-0.41216	Non-DEG	0.489836	0.323674	Non-DEG	0.863647	-0.0923846	Non-DEG	0.84515	-0.147705	Non-DEG	0.00270571	1.25006	Non-DEG	0.0202962	0.985607	Non-DEG
Phvul.001G023800	951.758		3.1.26.5	proteinaceous RNase P 1	0.89268	0.131071	Non-DEG	5.21333e-12	-1.8432	Down	5.20045e-09	-1.58967	Down	0.750028	-0.150637	Non-DEG	0.000458115	0.973722	Non-DEG	4.72468e-06	1.25543	Non-DEG
Phvul.001G023900	586.571			C2H2-like zinc finger protein	0.873922	0.155211	Non-DEG	3.58709e-14	-2.09897	Down	1.83354e-12	-1.97934	Down	0.883169	-0.0800515	Non-DEG	0.00193048	0.904996	Non-DEG	7.64524e-05	1.14026	Non-DEG
Phvul.001G024000	10.5046	GO:0005515		SPla/RYanodine receptor (SPRY) domain-containing protein	0.436127	-1.4678	Non-DEG	0.443483	1.20531	Non-DEG	0.0645244	3.13637	Non-DEG	0.866902	-0.20224	Non-DEG	0.000587335	3.20857	Up	0.00852801	1.94301	Up
Phvul.001G024100	1024.62	GO:0030170, GO:0009058	2.3.1.50	long-chain base1	0.992629	-0.0151668	Non-DEG	0.076869	0.376152	Non-DEG	0.00115048	0.684952	Non-DEG	0.177023	0.354812	Non-DEG	0.045514	0.421967	Non-DEG	0.842796	0.0519888	Non-DEG
Phvul.001G024200	210.469	GO:0008017, GO:0007018, GO:0005524, GO:0003777, GO:0005871	3.6.4.4	P-loop containing nucleoside triphosphate hydrolases superfamily protein	0.0953391	0.616403	Non-DEG	1.29681e-20	-2.08626	Down	2.50933e-12	-1.71942	Down	0.380624	-0.280172	Non-DEG	0.0153329	0.596294	Non-DEG	3.77935e-10	1.49287	Non-DEG
Phvul.001G024300	231.903				0.972113	0.041784	Non-DEG	6.82482e-07	-1.10888	Non-DEG	1.09842e-05	-1.01512	Non-DEG	0.886974	0.0584098	Non-DEG	0.000136205	0.863224	Non-DEG	0.000163169	0.846599	Non-DEG
Phvul.001G024400	18.4976			Leucine-rich repeat (LRR) family protein	0.0295396	-4.51164	Down	0.000336962	-5.58633	Down	0.160321	-0.95245	Non-DEG	0.379491	-0.680805	Non-DEG	0.00112222	5.15167	Up	0.0287022	1.32083	Non-DEG
Phvul.001G024500	19501.4	GO:0008234, GO:0006508	3.4.22.14	Granulin repeat cysteine protease family protein	0.47476	-0.144682	Non-DEG	5.18798e-19	0.880897	Non-DEG	1.15014e-05	0.449846	Non-DEG	0.00239063	0.344522	Non-DEG	1.1314e-25	1.0287	Non-DEG	9.16344e-08	0.5395	Non-DEG
Phvul.001G024600	572.218			Mannose-P-dolichol utilization defect 1 protein	0.251477	-0.280807	Non-DEG	0.0722667	-0.281586	Non-DEG	0.0105447	0.413062	Non-DEG	0.0287506	0.359774	Non-DEG	2.89509e-14	1.0738	Non-DEG	0.00309292	0.433215	Non-DEG
Phvul.001G024700	1339.21	GO:0005515		VIER F-box proteine 1	0.867441	-0.119321	Non-DEG	0.133922	-0.344346	Non-DEG	0.00279446	-0.664488	Non-DEG	0.199629	0.365371	Non-DEG	0.00224769	0.671861	Non-DEG	0.459796	0.187169	Non-DEG
Phvul.001G024800	118.011			Protein of unknown function (DUF3223)	0.757119	0.221747	Non-DEG	0.0012794	0.912722	Non-DEG	0.376844	0.287441	Non-DEG	0.993691	0.00469793	Non-DEG	0.619774	0.151748	Non-DEG	0.197079	0.368797	Non-DEG
Phvul.001G024900	76.7276	GO:0005634		CYCLIN D3;1	0.67119	0.927076	Non-DEG	1.08581e-20	-5.86334	Down	3.7783e-10	-4.75328	Down	0.997413	-0.00446276	Non-DEG	4.66393e-06	3.02987	Up	1.97106e-07	3.96141	Up
Phvul.001G025000	4578.72	GO:0016787	3.5.1.1	N-terminal nucleophile aminohydrolases (Ntn hydrolases) superfamily protein	0.205406	0.598257	Non-DEG	0.320382	-0.323529	Non-DEG	8.74869e-08	-1.57845	Down	0.685067	-0.207275	Non-DEG	1.21175e-46	-4.149	Down	1.28176e-30	-3.34347	Down
Phvul.001G025101	69.4505		3.1.1.73	Domain of unknown function (DUF303)	0.363629	0.493891	Non-DEG	0.209902	-0.389708	Non-DEG	0.000116218	-1.16931	Non-DEG	0.00136171	1.0745	Non-DEG	0.783279	-0.0984159	Non-DEG	0.0423735	-0.679028	Non-DEG
Phvul.001G025200	1058.87			myb domain protein 73	0.973799	-0.0537412	Non-DEG	4.27379e-16	2.62615	Up	0.190586	0.470659	Non-DEG	2.77901e-17	2.74402	Up	0.0192879	0.787538	Non-DEG	4.84797e-10	-2.01022	Down
Phvul.001G025300	6.14075				0.56543	1.82758	Non-DEG	0.023225	4.50999	Up	0.371319	2.10095	Non-DEG	0.455007	-1.24086	Non-DEG	0.492972	0.958162	Non-DEG	0.00519778	4.0266	Up
Phvul.001G025400	12.7798			WPP domain protein 2	0.865232	-0.697532	Non-DEG	0.000289637	-3.96948	Down	0.0129193	-2.46901	Down	0.752601	-0.37979	Non-DEG	0.00497621	3.16777	Up	0.00215283	2.85003	Up
Phvul.001G025600	121.362	GO:0005634		CYCLIN A3;4,Cyclin A3;1	0.385519	0.436396	Non-DEG	0.0691138	-0.501565	Non-DEG	0.144365	-0.452426	Non-DEG	0.341971	0.337158	Non-DEG	0.0732074	0.492203	Non-DEG	0.0341871	0.591442	Non-DEG
Phvul.001G025700	185.275	GO:0005634		CYCLIN A3;4	0.283011	-0.436811	Non-DEG	0.397141	-0.229851	Non-DEG	0.873193	0.050986	Non-DEG	0.602093	0.19643	Non-DEG	0.655893	0.128019	Non-DEG	0.0430508	-0.505222	Non-DEG
Phvul.001G025800	64.8654			Gibberellin-regulated family protein	0.168349	1.09958	Non-DEG	0.00256352	-1.47831	Non-DEG	0.000191704	-1.94974	Down	0.774748	-0.258372	Non-DEG	0.0990783	-0.893961	Non-DEG	0.446238	0.463993	Non-DEG
Phvul.001G025900	469.51			Protein of unknown function (DUF620)	0.992228	0.0145953	Non-DEG	9.60049e-10	-1.07064	Non-DEG	1.61446e-07	-0.941157	Non-DEG	0.00198961	-0.625548	Non-DEG	0.000811433	-0.627516	Non-DEG	0.962533	0.0126273	Non-DEG
Phvul.001G026000	1087.1	GO:0048193, GO:0016020		Syntaxin/t-SNARE family protein	0.80499	-0.165447	Non-DEG	0.945203	-0.0220973	Non-DEG	0.0916743	-0.411905	Non-DEG	1.93977e-09	1.37682	Non-DEG	1.68576e-08	1.25556	Non-DEG	0.26077	-0.2867	Non-DEG
Phvul.001G026100	310.662	GO:0006508, GO:0004252	3.4.14.10	Subtilase family protein	0.357755	-0.472281	Non-DEG	1.00126e-15	-2.15088	Down	4.17359e-09	-1.56834	Down	4.5208e-07	-1.32924	Non-DEG	1.09519e-07	1.4555	Non-DEG	1.36141e-19	2.31246	Up
Phvul.001G026200	525.053	GO:0000062		acyl-CoA-binding domain 3	1	-0.00466329	Non-DEG	8.04243e-13	4.17206	Up	7.12566e-05	2.36841	Up	0.352517	0.852593	Non-DEG	6.79429e-20	-5.37773	Down	4.62683e-25	-6.23499	Down
Phvul.001G026300	588.199	GO:0006352, GO:0005669		TBP-associated factor 4	0.924109	0.0629749	Non-DEG	1.23184e-06	0.824133	Non-DEG	0.00535783	0.500667	Non-DEG	0.355932	0.219847	Non-DEG	0.163917	-0.252567	Non-DEG	0.0193552	-0.409439	Non-DEG
Phvul.001G026400	101.549			Glycosyl hydrolase family 35 protein	0.825434	0.269608	Non-DEG	2.62108e-24	-3.44687	Down	1.65418e-14	-2.72606	Down	0.0264589	0.982367	Non-DEG	0.282872	0.448527	Non-DEG	0.585347	-0.264231	Non-DEG
Phvul.001G026500	14.1927			Glycosyl hydrolase family 35 protein	0.882349	-0.408524	Non-DEG	0.036778	-1.67815	Down	0.740043	-0.330855	Non-DEG	0.770991	-0.404024	Non-DEG	0.847348	-0.201056	Non-DEG	0.836765	-0.205556	Non-DEG
Phvul.001G026600	247.027			Family of unknown function (DUF566)	0.532346	-0.286145	Non-DEG	1.72894e-05	0.982704	Non-DEG	2.1052e-09	1.41358	Non-DEG	0.428132	0.26179	Non-DEG	0.00817065	-0.606021	Non-DEG	1.48724e-07	-1.15396	Non-DEG
Phvul.001G026700	1440.3			salt tolerance zinc finger	0.012168	-1.25757	Non-DEG	0.000299415	1.44208	Non-DEG	0.000388832	1.42964	Non-DEG	0.54705	0.371195	Non-DEG	0.142269	0.626665	Non-DEG	0.01524	-1.0021	Non-DEG
Phvul.001G026900	531.237			nucleic acid binding	0.924438	-0.0739043	Non-DEG	0.000412063	0.712057	Non-DEG	0.00105252	0.681726	Non-DEG	0.7288	-0.117041	Non-DEG	0.0496895	-0.408009	Non-DEG	0.0843987	-0.364872	Non-DEG
Phvul.001G027100	20.9783	GO:0005515		Galactose oxidase/kelch repeat superfamily protein	0.544009	0.775538	Non-DEG	0.467332	0.494832	Non-DEG	0.99707	-0.0123522	Non-DEG	0.68593	-0.334913	Non-DEG	0.144533	0.854033	Non-DEG	0.000609523	1.96448	Up
Phvul.001G027200	57.3507	GO:0055085, GO:0005741		voltage dependent anion channel 2	0.765318	0.367637	Non-DEG	0.0479629	0.962044	Non-DEG	0.083503	0.941086	Non-DEG	0.035007	-1.08404	Non-DEG	0.611844	-0.265807	Non-DEG	0.00863927	1.18587	Non-DEG
Phvul.001G027300	286.413	GO:0005515	6.3.2.19	ARM repeat superfamily protein	0.923921	-0.0950776	Non-DEG	0.140583	-0.395282	Non-DEG	0.873628	-0.0535846	Non-DEG	5.28244e-08	-1.38124	Non-DEG	0.29109	-0.297674	Non-DEG	6.31051e-05	0.988491	Non-DEG
Phvul.001G027400	4019.31			alpha/beta-Hydrolases superfamily protein	0.763376	-0.33531	Non-DEG	2.62204e-09	2.37647	Up	0.0123342	1.0606	Non-DEG	0.370289	-0.525546	Non-DEG	3.10232e-09	-2.37937	Down	6.17847e-08	-2.18913	Down
Phvul.001G027600	1811.54			interferon-related developmental regulator family protein / IFRD protein family	0.714175	0.305777	Non-DEG	2.03796e-13	-2.31132	Down	2.91862e-13	-2.31691	Down	0.992841	-0.00678574	Non-DEG	0.0033542	0.972089	Non-DEG	8.72392e-05	1.28465	Non-DEG
Phvul.001G027700	172.163			no pollen germination related 1	0.705439	0.35658	Non-DEG	0.000850347	-1.22098	Non-DEG	0.00174836	-1.1905	Non-DEG	0.920352	0.0719698	Non-DEG	0.693437	0.174391	Non-DEG	0.268968	0.459001	Non-DEG
Phvul.001G027800	517.9				0.976768	-0.0251736	Non-DEG	1.61623e-14	1.30522	Non-DEG	0.011407	0.453183	Non-DEG	0.490272	0.181117	Non-DEG	1.3796e-11	-1.12779	Non-DEG	8.92847e-16	-1.33408	Non-DEG
Phvul.001G027900	1.52998				NA	-1.25285	Non-DEG	0.953604	-0.176791	Non-DEG	NA	1.55795	Non-DEG	NA	0.927923	Non-DEG	0.512494	1.4426	Non-DEG	0.737356	-0.738173	Non-DEG
Phvul.001G028000	318.97			ZCW7	0.974896	-0.0340553	Non-DEG	0.0125564	0.552847	Non-DEG	0.426528	0.198566	Non-DEG	0.840247	0.079758	Non-DEG	0.126912	-0.347629	Non-DEG	0.0382342	-0.461442	Non-DEG
Phvul.001G028100	5.3475			ZCF37	0.990488	-0.100699	Non-DEG	0.0110872	4.83429	Up	0.924867	0.156476	Non-DEG	0.0894843	-2.4752	Non-DEG	0.317585	-1.37151	Non-DEG	0.419303	1.00299	Non-DEG
Phvul.001G028200	135.749	GO:0008270		GATA type zinc finger transcription factor family protein	0.52206	0.478445	Non-DEG	7.34884e-36	-3.5728	Down	6.18907e-31	-3.51788	Down	0.0940462	0.595857	Non-DEG	0.00289812	0.959108	Non-DEG	0.0160293	0.841696	Non-DEG
Phvul.001G028300	455.22	GO:0005515		F-box family protein	0.869508	-0.0992777	Non-DEG	0.0172128	-0.445226	Non-DEG	0.0584798	-0.370192	Non-DEG	0.881382	0.0511259	Non-DEG	0.136326	0.290028	Non-DEG	0.510423	0.139624	Non-DEG
Phvul.001G028600	187.41				0.778181	0.169205	Non-DEG	0.348722	0.225475	Non-DEG	1.75014e-05	-0.919952	Non-DEG	0.650466	-0.1546	Non-DEG	0.275974	-0.25709	Non-DEG	0.803257	0.0667152	Non-DEG
Phvul.001G028800	51.9181				0.989664	0.0803026	Non-DEG	2.51393e-10	-4.72045	Down	1.61553e-07	-3.94294	Down	0.221227	1.05535	Non-DEG	0.000128615	2.97309	Up	0.0125803	1.99805	Up
Phvul.001G028900	684.959	GO:0005515		Transducin family protein / WD-40 repeat family protein	0.812961	0.153749	Non-DEG	1.36344e-15	1.74477	Up	1.57733e-14	1.73251	Up	0.00211811	-0.758447	Non-DEG	4.24533e-10	-1.35778	Non-DEG	0.0568113	-0.445585	Non-DEG
Phvul.001G029000	371.086	GO:0005515, GO:0006457	5.2.1.8	rotamase FKBP 1	0.991525	0.0149282	Non-DEG	4.4838e-05	-0.722143	Non-DEG	8.36483e-08	-0.949689	Non-DEG	0.484003	0.180285	Non-DEG	0.0102065	0.467576	Non-DEG	0.111985	0.30222	Non-DEG
Phvul.001G029100	862.021			Uncharacterised conserved protein UCP031279	0.941408	-0.125279	Non-DEG	6.03519e-20	3.76063	Up	5.3975e-07	2.09237	Up	0.0874394	0.90072	Non-DEG	2.14761e-09	-2.46182	Down	1.59233e-17	-3.48782	Down
Phvul.001G029200	154.704	GO:0008283, GO:0008083, GO:0005576		phytosulfokine 4 precursor	0.946409	-0.161215	Non-DEG	0.0326528	-1.23527	Non-DEG	0.00224045	-1.71097	Down	0.0131982	1.38173	Non-DEG	1.86006e-19	4.70227	Up	1.1093e-09	3.15933	Up
Phvul.001G029300	18.687				0.603376	0.720674	Non-DEG	0.335277	-0.610211	Non-DEG	0.292539	-0.761972	Non-DEG	0.955997	0.0661193	Non-DEG	0.948007	0.0504111	Non-DEG	0.299939	0.704965	Non-DEG
Phvul.001G029400	97.4336			Ubiquitin carboxyl-terminal hydrolase family protein	0.833116	-0.165476	Non-DEG	0.692463	0.123843	Non-DEG	0.461922	0.231974	Non-DEG	0.490492	0.274728	Non-DEG	0.188194	-0.376316	Non-DEG	0.00215627	-0.81652	Non-DEG
Phvul.001G029500	2.10382	GO:0043565, GO:0006355, GO:0003700		basic leucine-zipper 5	0.668908	-2.81763	Non-DEG	0.76578	-1.0235	Non-DEG	0.878225	-0.480207	Non-DEG	0.865151	-0.94983	Non-DEG	0.881243	-0.594338	Non-DEG	0.405999	-2.46214	Non-DEG
Phvul.001G029600	20.8207	GO:0008017, GO:0007018, GO:0005524, GO:0003777, GO:0005871	3.6.4.4	P-loop containing nucleoside triphosphate hydrolases superfamily protein	0.800042	-0.548667	Non-DEG	0.000682238	-2.31137	Down	0.0744594	-1.23095	Non-DEG	0.243414	0.740769	Non-DEG	2.42277e-06	3.07427	Up	0.0028455	1.78483	Up
Phvul.001G029700	22.3357				0.632871	-0.77423	Non-DEG	0.000370947	-2.35914	Down	0.0216877	-1.46642	Non-DEG	0.780762	-0.274044	Non-DEG	0.032597	1.49349	Non-DEG	0.122145	0.993299	Non-DEG
Phvul.001G029800	1282.82	GO:0005515		pre-mRNA-processing protein 40A	0.708029	0.187135	Non-DEG	2.33937e-23	1.92901	Up	0.00514293	0.575063	Non-DEG	0.591316	-0.171123	Non-DEG	5.12286e-21	-1.81247	Down	6.87731e-14	-1.45421	Non-DEG
Phvul.001G030000	998.284	GO:0003676, GO:0006418, GO:0005524, GO:0004812, GO:0000166	6.1.1.12	Class II aminoacyl-tRNA and biotin synthetases superfamily protein	0.613307	0.164627	Non-DEG	8.91234e-06	0.640961	Non-DEG	3.23597e-08	0.826235	Non-DEG	0.65864	-0.103328	Non-DEG	0.243834	-0.183424	Non-DEG	0.626956	0.0845303	Non-DEG
Phvul.001G030100	201.39				0.695055	0.408128	Non-DEG	5.7041e-08	-2.14672	Down	6.59661e-08	-2.18745	Down	0.779133	-0.199942	Non-DEG	0.540926	0.289957	Non-DEG	0.0379146	0.898027	Non-DEG
Phvul.001G030200	568.517	GO:0006355, GO:0005634, GO:0003677, GO:0003700		GC-rich sequence DNA-binding factor-like protein	0.511355	0.215993	Non-DEG	2.34414e-05	0.689051	Non-DEG	0.00758442	0.46615	Non-DEG	0.993434	-0.00309015	Non-DEG	0.0393802	-0.345421	Non-DEG	0.505315	-0.126337	Non-DEG
Phvul.001G030300	1425.58	GO:0051603, GO:0005839, GO:0004298	3.4.25.1	20S proteasome beta subunit PBB2	0.634576	0.18086	Non-DEG	0.000117532	0.635075	Non-DEG	0.384797	0.164765	Non-DEG	0.456195	0.182492	Non-DEG	0.0228591	-0.388094	Non-DEG	0.0237922	-0.389725	Non-DEG
Phvul.001G030400	1.39415			Protein of unknown function (DUF607)	NA	1.9984	Non-DEG	0.0654906	4.1202	Non-DEG	NA	0.159753	Non-DEG	NA	0.421603	Non-DEG	0.639723	-0.91823	Non-DEG	0.786837	0.65857	Non-DEG
Phvul.001G030500	2.20957			Protein of unknown function (DUF607)	0.979521	0.299449	Non-DEG	0.709987	1.05255	Non-DEG	0.392099	-1.9756	Non-DEG	0.159288	-4.056	Non-DEG	0.566963	-1.6151	Non-DEG	0.19931	2.74035	Non-DEG
Phvul.001G030600	1605.7	GO:0006412, GO:0005840, GO:0003735		Ribosomal protein S10p/S20e family protein	0.911766	0.0740102	Non-DEG	2.35556e-22	-1.65182	Down	3.10868e-07	-0.904498	Non-DEG	0.741329	0.0993856	Non-DEG	2.97708e-06	0.820119	Non-DEG	6.4505e-06	0.794744	Non-DEG
Phvul.001G030700	401.147	GO:0005634		G10 family protein	0.561198	0.208447	Non-DEG	0.0480961	0.348159	Non-DEG	0.0922353	0.320113	Non-DEG	0.989576	-0.00482433	Non-DEG	0.433948	-0.147519	Non-DEG	0.751606	0.065752	Non-DEG
Phvul.001G030800	329.099				0.461796	-0.316537	Non-DEG	1.54567e-16	2.29127	Up	9.7707e-18	2.61915	Up	0.010499	-0.568366	Non-DEG	3.59831e-21	1.92099	Up	1.271e-28	2.17282	Up
Phvul.001G031000	532.498	GO:0006355, GO:0005634, GO:0005524, GO:0032502, GO:0006351		growth-regulating factor 1	0.886715	0.0985877	Non-DEG	2.23947e-10	1.26207	Non-DEG	4.14343e-08	1.12606	Non-DEG	0.138936	0.418555	Non-DEG	1.34591e-35	-2.49373	Down	7.27949e-44	-2.8137	Down
Phvul.001G031100	2503.75				0.368056	0.202933	Non-DEG	3.17385e-07	-0.62169	Non-DEG	5.83184e-08	-0.670122	Non-DEG	0.10392	0.252098	Non-DEG	0.614067	0.0736695	Non-DEG	0.881894	0.0245049	Non-DEG
Phvul.001G031200	6.72106	GO:0006355, GO:0003700, GO:0007275		Integrase-type DNA-binding superfamily protein	0.918055	-0.398205	Non-DEG	0.333411	-1.04599	Non-DEG	0.756404	-0.385262	Non-DEG	0.388158	1.07441	Non-DEG	0.155847	1.45305	Non-DEG	0.991221	-0.0195652	Non-DEG
Phvul.001G031300	265.851	GO:0046983		basic helix-loop-helix (bHLH) DNA-binding superfamily protein	0.874109	0.175057	Non-DEG	0.0145662	-0.816737	Non-DEG	0.818757	-0.0984168	Non-DEG	0.886598	-0.0911207	Non-DEG	0.181901	-0.479289	Non-DEG	0.59234	-0.213111	Non-DEG
Phvul.001G031400	313.224			hydroxyproline-rich glycoprotein family protein	0.78343	-0.754793	Non-DEG	4.26212e-12	-5.47683	Down	0.0740485	-1.41661	Non-DEG	6.53724e-16	1.85898	Up	8.93988e-34	9.36856	Up	2.51225e-32	6.7548	Up
Phvul.001G031500	53.962			DNA binding	0.812666	-0.267025	Non-DEG	0.09087	-0.669916	Non-DEG	0.0958312	-0.66561	Non-DEG	0.689893	-0.232378	Non-DEG	0.377958	0.370862	Non-DEG	0.415288	0.336215	Non-DEG
Phvul.001G031600	4967.84	GO:0071949	1.14.99.7, 1.14.13.132	FAD/NAD(P)-binding oxidoreductase family protein	0.918245	0.100508	Non-DEG	0.0200085	-0.606681	Non-DEG	1.18209e-05	-1.11645	Non-DEG	0.673166	0.178636	Non-DEG	0.0326695	-0.567501	Non-DEG	0.0151415	-0.645629	Non-DEG
Phvul.001G031700	218.683			Chaperone DnaJ-domain superfamily protein	0.840914	0.134658	Non-DEG	0.000277832	0.820721	Non-DEG	0.54713	0.160839	Non-DEG	0.909385	0.0515577	Non-DEG	3.07235e-07	-1.13275	Non-DEG	2.2329e-06	-1.04965	Non-DEG
Phvul.001G031800	193.496				0.862669	0.198041	Non-DEG	1.67076e-06	-1.59703	Down	0.0301065	-0.799246	Non-DEG	0.533591	0.311244	Non-DEG	1.02374e-05	1.48104	Non-DEG	5.44322e-05	1.36784	Non-DEG
Phvul.001G031900	1409.65	GO:0016020		lipases;hydrolases, acting on ester bonds	0.0321291	0.607567	Non-DEG	0.256279	-0.26146	Non-DEG	5.37917e-10	-1.307	Non-DEG	0.000107751	0.871588	Non-DEG	7.76107e-13	1.475	Non-DEG	7.91716e-09	1.21098	Non-DEG
Phvul.001G032000	958.267			embryo defective 1273	0.799874	0.183498	Non-DEG	4.76941e-05	1.00812	Non-DEG	0.149826	0.392528	Non-DEG	0.0560599	-0.582888	Non-DEG	6.39963e-11	-1.59951	Down	0.00101666	-0.833126	Non-DEG
Phvul.001G032100	20.2772			myb domain protein 84	0.769305	-0.571566	Non-DEG	0.118259	-1.15423	Non-DEG	0.801488	-0.223846	Non-DEG	0.996935	-0.0065365	Non-DEG	0.122072	1.14217	Non-DEG	0.448726	0.577136	Non-DEG
Phvul.001G032150	16.3834	GO:0043565, GO:0006355, GO:0003700, GO:0003677		Homeobox-leucine zipper protein family	0.202282	1.10624	Non-DEG	2.10006e-06	3.98105	Up	0.0725212	1.38484	Non-DEG	0.112019	-1.26013	Non-DEG	1.95557e-05	-2.60557	Down	0.736523	-0.239194	Non-DEG
Phvul.001G032300	207.15	GO:0005975, GO:0004553, GO:0016798	3.2.1.8	glycosyl hydrolase family 10 protein / carbohydrate-binding domain-containing protein	6.3619e-07	1.96309	Up	0.949864	-0.0311512	Non-DEG	0.0757986	-0.725662	Non-DEG	3.43747e-16	2.89595	Up	0.0193294	0.836534	Non-DEG	0.844459	-0.0963276	Non-DEG
Phvul.001G032350	3.06136				0.850341	1.65921	Non-DEG	0.679585	1.33948	Non-DEG	0.0075677	-6.56747	Down	0.741374	-1.25336	Non-DEG	0.874326	0.520301	Non-DEG	0.207883	3.43287	Non-DEG
Phvul.001G032400	22.9163	GO:0016798		glycosyl hydrolase family 10 protein / carbohydrate-binding domain-containing protein	0.70398	-0.460406	Non-DEG	0.420673	-0.438672	Non-DEG	0.0416345	1.2347	Non-DEG	0.629391	-0.358978	Non-DEG	0.928778	-0.0579362	Non-DEG	0.779894	-0.159365	Non-DEG
Phvul.001G032500	142.83	GO:0009982, GO:0009451, GO:0003723, GO:0001522	5.4.99.24	Pseudouridine synthase family protein	0.891665	0.111991	Non-DEG	0.723555	0.0993353	Non-DEG	0.87823	-0.0492849	Non-DEG	0.568216	0.213825	Non-DEG	0.0518056	-0.483401	Non-DEG	0.017855	-0.585235	Non-DEG
Phvul.001G032600	49.5758			myb domain protein 68	0.876344	-0.26791	Non-DEG	0.0359685	1.17347	Non-DEG	0.45875	0.45033	Non-DEG	0.313452	0.74278	Non-DEG	0.42271	-0.47026	Non-DEG	0.00595812	-1.48095	Non-DEG
Phvul.001G032700	844.414			ENTH/VHS family protein	0.960445	0.0329974	Non-DEG	2.95271e-08	-0.768167	Non-DEG	0.503403	-0.114385	Non-DEG	0.58779	0.117664	Non-DEG	1.71936e-05	0.602775	Non-DEG	0.000245999	0.518108	Non-DEG
Phvul.001G032800	1384.05	GO:0003723, GO:0008408, GO:0006139, GO:0003676	3.1.13.5	3\'-5\' exonuclease domain-containing protein / K homology domain-containing protein / KH domain-containing protein	0.764721	-0.126927	Non-DEG	3.10481e-21	1.44787	Non-DEG	6.73005e-11	1.01627	Non-DEG	0.982494	-0.00762479	Non-DEG	2.55974e-16	-1.24677	Non-DEG	1.98871e-19	-1.36607	Non-DEG
Phvul.001G032900	957.565				0.181579	-0.296233	Non-DEG	5.19059e-95	3.1707	Up	1.59798e-68	2.63939	Up	0.354222	0.203254	Non-DEG	4.65308e-55	-2.21848	Down	2.52244e-82	-2.71797	Down
Phvul.001G033101	792.202				0.810591	0.138154	Non-DEG	3.99374e-05	0.805188	Non-DEG	0.461336	0.168508	Non-DEG	0.110984	0.391103	Non-DEG	0.464215	-0.162839	Non-DEG	0.0438907	-0.415788	Non-DEG
Phvul.001G033200	165.739	GO:0016020, GO:0008375		Core-2/I-branching beta-1,6-N-acetylglucosaminyltransferase family protein	0.790235	0.153243	Non-DEG	0.776841	-0.0684431	Non-DEG	0.401992	0.20903	Non-DEG	0.904571	-0.0461967	Non-DEG	0.342472	-0.212074	Non-DEG	0.966276	-0.0126347	Non-DEG
Phvul.001G033300	619.867	GO:0006412, GO:0005840, GO:0005622, GO:0003735		Ribosomal protein S18	0.897905	0.0815438	Non-DEG	0.00262565	0.555617	Non-DEG	0.342894	0.198015	Non-DEG	0.871891	0.056225	Non-DEG	0.00358576	-0.537922	Non-DEG	0.00592948	-0.512603	Non-DEG
Phvul.001G033400	6138.48				0.474736	-0.49143	Non-DEG	1.15895e-26	-3.55162	Down	2.00707e-10	-2.15839	Down	0.050677	0.817106	Non-DEG	3.56941e-16	2.73842	Up	3.77808e-05	1.42989	Non-DEG
Phvul.001G033500	3931.63	GO:0008233, GO:0006508	3.4.22.34	gamma vacuolar processing enzyme	0.952821	-0.103111	Non-DEG	0.000105072	-1.53623	Down	4.27439e-08	-2.15675	Down	0.761166	-0.210986	Non-DEG	2.27877e-17	3.27151	Up	2.21183e-18	3.37939	Up
Phvul.001G033700	168.174				0.603588	0.925658	Non-DEG	2.0472e-07	-3.75745	Down	3.54012e-12	-5.17319	Down	0.683396	0.479104	Non-DEG	0.000162752	2.79704	Up	2.18784e-05	3.2436	Up
Phvul.001G033800	280.401	GO:0003824, GO:0006470, GO:0004722	3.1.3.16	Protein phosphatase 2C family protein	5.05097e-49	-5.65142	Down	0.860833	0.114229	Non-DEG	0.0183274	0.590836	Non-DEG	5.14904e-60	-6.27004	Down	0.360904	-0.526323	Non-DEG	0.752342	0.0922909	Non-DEG
Phvul.001G034000	62.146				0.728154	-0.297511	Non-DEG	0.0160819	0.890341	Non-DEG	0.0419085	0.772389	Non-DEG	0.170608	0.571309	Non-DEG	0.418703	0.29797	Non-DEG	0.100977	-0.57085	Non-DEG
Phvul.001G034100	267.447			N-MYC downregulated-like 1	0.825714	0.277832	Non-DEG	6.54582e-16	-3.0868	Down	3.53303e-13	-2.83427	Down	0.318884	-0.52566	Non-DEG	1.56986e-05	1.71125	Up	1.02203e-10	2.51474	Up
Phvul.001G034200	1.06165	GO:0006355, GO:0003677		homeobox gene 1	NA	1.64523	Non-DEG	0.380941	-3.10131	Non-DEG	NA	0	Non-DEG	NA	3.52912	Non-DEG	0.693877	1.54094	Non-DEG	1	0	Non-DEG
Phvul.001G034300	20.2799			PYR1-like 2	0.23963	-0.928476	Non-DEG	0.618366	0.309867	Non-DEG	0.000966118	2.14277	Up	0.72098	-0.283077	Non-DEG	0.910027	0.0738627	Non-DEG	0.257589	-0.571536	Non-DEG
Phvul.001G034400	167.321	GO:0055085, GO:0016021, GO:0015299, GO:0006812		K+ efflux antiporter 6	0.964581	-0.0463449	Non-DEG	0.776596	-0.0745103	Non-DEG	0.0625995	0.462813	Non-DEG	0.847438	-0.0797223	Non-DEG	0.00896334	-0.595801	Non-DEG	0.0127914	-0.562424	Non-DEG
Phvul.001G034500	265.145		3.5.1.98	histone deacetylase 2	0.445095	-0.243661	Non-DEG	2.08447e-12	1.24401	Non-DEG	1.43573e-08	1.01543	Non-DEG	0.190731	0.298993	Non-DEG	1.96212e-05	-0.722716	Non-DEG	1.39341e-14	-1.26537	Non-DEG
Phvul.001G034600	9.23622	GO:0005509		calcineurin B-like protein 10	0.948761	-0.247925	Non-DEG	1	-0.0123697	Non-DEG	0.956221	0.0776719	Non-DEG	0.791443	-0.421583	Non-DEG	0.840338	-0.235323	Non-DEG	0.962736	-0.0616651	Non-DEG
Phvul.001G034700	248.253				0.240673	-0.329053	Non-DEG	0.531472	-0.12517	Non-DEG	0.289417	0.212094	Non-DEG	0.629216	0.128844	Non-DEG	0.298834	0.197526	Non-DEG	0.151885	-0.260371	Non-DEG
Phvul.001G034800	352.381			Protein of unknown function (DUF778)	0.680071	-0.243001	Non-DEG	4.6735e-13	-1.65212	Down	0.000371447	-0.855272	Non-DEG	0.815274	-0.0971624	Non-DEG	0.00164761	0.756275	Non-DEG	0.0113073	0.610436	Non-DEG
Phvul.001G034900	148.288			Protein of unknown function (DUF1230)	0.499967	0.488883	Non-DEG	0.00149366	-1.1029	Non-DEG	1.35654e-08	-1.96472	Down	0.35786	0.446803	Non-DEG	0.323984	0.381487	Non-DEG	0.288333	0.423567	Non-DEG
Phvul.001G035000	306.697				0.212756	-0.471225	Non-DEG	0.00962189	-0.626491	Non-DEG	0.000216792	-0.870509	Non-DEG	0.0902037	-0.514508	Non-DEG	0.000293695	-0.893569	Non-DEG	0.000367092	-0.850286	Non-DEG
Phvul.001G035100	818.677	GO:0006468, GO:0004672, GO:0005524	2.7.11.1	Protein kinase superfamily protein	0.930088	0.0690754	Non-DEG	0.622286	0.112129	Non-DEG	0.545377	-0.141621	Non-DEG	0.448013	0.220262	Non-DEG	0.721662	-0.0848904	Non-DEG	0.287339	-0.236077	Non-DEG
Phvul.001G035200	3.19361			Hydroxyproline-rich glycoprotein family protein	0.611071	2.6021	Non-DEG	0.955342	-0.159857	Non-DEG	0.00856064	-5.51557	Down	0.850243	-0.483837	Non-DEG	0.314254	1.93279	Non-DEG	0.0162552	5.01872	Up
Phvul.001G035300	254.31				0.803781	0.157208	Non-DEG	2.53112e-05	0.934557	Non-DEG	0.00901554	0.620228	Non-DEG	0.80079	0.0973566	Non-DEG	0.1169	-0.360459	Non-DEG	0.206876	-0.300608	Non-DEG
Phvul.001G035400	18.0654				0.902058	0.3001	Non-DEG	0.0104115	2.00577	Up	0.682802	0.36039	Non-DEG	0.669886	-0.513949	Non-DEG	0.0271061	-1.64187	Down	0.291455	-0.827824	Non-DEG
Phvul.001G035500	51670.9	GO:0055114, GO:0006546, GO:0004375	1.4.4.2	glycine decarboxylase P-protein 2	0.58161	0.374619	Non-DEG	6.50152e-18	-2.58103	Down	4.917e-26	-3.16047	Down	0.705483	0.197721	Non-DEG	4.74279e-12	2.09355	Up	6.77894e-14	2.27044	Up
Phvul.001G035600	1970.31	GO:0043565, GO:0008270, GO:0006355, GO:0003700		GATA type zinc finger transcription factor family protein	0.225112	0.417897	Non-DEG	0.0014813	-0.679661	Non-DEG	9.19422e-16	-1.66723	Down	0.00190123	-0.737012	Non-DEG	4.18541e-05	-0.876993	Non-DEG	0.245228	0.277915	Non-DEG
Phvul.001G035800	102.732	GO:0055085, GO:0046873, GO:0030001, GO:0016020		zinc transporter 4 precursor	0.44309	-0.398287	Non-DEG	0.0226901	0.679836	Non-DEG	0.000703686	1.02747	Non-DEG	0.257476	-0.403412	Non-DEG	0.736367	-0.111599	Non-DEG	0.742962	-0.106474	Non-DEG
Phvul.001G035900	706.665			nucleotide binding protein 35	0.734588	-0.110897	Non-DEG	1.09181e-11	0.865981	Non-DEG	7.1214e-05	0.523838	Non-DEG	0.796248	-0.0572273	Non-DEG	0.0515757	-0.255219	Non-DEG	0.0160532	-0.308888	Non-DEG
Phvul.001G036000	403.649			Small nuclear ribonucleoprotein family protein	0.977028	0.0296576	Non-DEG	5.78968e-05	0.815201	Non-DEG	0.000372838	0.753475	Non-DEG	0.997657	-0.00176099	Non-DEG	0.308152	-0.22448	Non-DEG	0.397259	-0.193061	Non-DEG
Phvul.001G036100	185.803			Protein of unknown function (DUF761)	0.484222	-0.393174	Non-DEG	1.48902e-15	-2.05945	Down	1.73942e-05	-1.13781	Non-DEG	0.294283	-0.330875	Non-DEG	2.8275e-14	1.95626	Up	4.58237e-15	1.89396	Up
Phvul.001G036200	1352.34	GO:0006629	1.14.19.4	Fatty acid/sphingolipid desaturase	0.63414	0.457861	Non-DEG	1.86174e-61	-6.1326	Down	1.14621e-46	-5.40943	Down	0.978195	-0.0228543	Non-DEG	9.22367e-17	3.15039	Up	1.85931e-21	3.63111	Up
Phvul.001G036300	598.581		3.1.1.73	alpha/beta-Hydrolases superfamily protein	0.872142	-0.0877031	Non-DEG	3.38451e-09	0.979541	Non-DEG	0.0584772	0.337468	Non-DEG	0.988762	0.00520165	Non-DEG	4.59253e-08	-0.895991	Non-DEG	1.1211e-09	-0.988895	Non-DEG
Phvul.001G036400	1190.54	GO:0016887, GO:0005524, GO:0006508, GO:0004222		FTSH protease 4	0.304859	0.280569	Non-DEG	0.640811	0.086019	Non-DEG	0.150559	-0.252633	Non-DEG	0.773453	-0.0797414	Non-DEG	0.256341	0.197708	Non-DEG	0.000493754	0.558018	Non-DEG
Phvul.001G036500	1648.67			indeterminate(ID)-domain 2	0.993649	0.0135934	Non-DEG	5.29596e-09	1.07899	Non-DEG	0.275277	-0.228571	Non-DEG	0.117133	-0.375333	Non-DEG	5.84749e-12	-1.26743	Non-DEG	2.62933e-06	-0.878508	Non-DEG
Phvul.001G036600	11.7284		3.2.1.153, 3.2.1.26, 3.2.1.80	6-&1-fructan exohydrolase	0.936168	-0.239947	Non-DEG	0.00826241	3.45387	Up	0.624058	0.469416	Non-DEG	0.032212	-1.87528	Down	0.328279	-0.852429	Non-DEG	0.322384	0.782907	Non-DEG
Phvul.001G036700	2303.41		3.2.1.153, 3.2.1.26, 3.2.1.80	beta-fructofuranosidase 5	0.352165	-0.478777	Non-DEG	1.11262e-12	2.01295	Up	0.0486919	0.603029	Non-DEG	0.182089	-0.505751	Non-DEG	0.376881	-0.286972	Non-DEG	0.440343	-0.259999	Non-DEG
Phvul.001G036800	2260.71		3.2.1.153, 3.2.1.26, 3.2.1.80	Glycosyl hydrolases family 32 protein	0.534139	-0.426806	Non-DEG	3.14031e-15	2.53027	Up	9.28132e-05	1.29824	Non-DEG	0.684909	0.223305	Non-DEG	0.00493115	-0.946037	Non-DEG	1.08755e-06	-1.59615	Down
Phvul.001G036900	67.4569	GO:0045454, GO:0015035, GO:0009055		Thioredoxin superfamily protein	0.833894	0.453112	Non-DEG	0.000127862	-2.524	Down	0.00961687	-1.85463	Down	0.232146	-0.986573	Non-DEG	0.00325183	1.9881	Up	2.05897e-07	3.42778	Up
Phvul.001G037000	20.3984	GO:0043565, GO:0006355, GO:0005634, GO:0003700		heat shock transcription factor A2	0.880859	0.464801	Non-DEG	0.986244	-0.0320417	Non-DEG	0.475737	0.876359	Non-DEG	0.732787	-0.474624	Non-DEG	0.114172	1.4523	Non-DEG	0.00747941	2.39172	Up
Phvul.001G037100	1.3697	GO:0055114, GO:0020037, GO:0016705, GO:0005506	5.3.99.5	cytochrome P450, family 711, subfamily A, polypeptide 1	NA	0	Non-DEG	0.380926	-2.50299	Non-DEG	NA	-2.44257	Non-DEG	NA	1.23644	Non-DEG	0.0823294	4.4096	Non-DEG	0.207256	3.43286	Non-DEG
Phvul.001G037201	3.39032	GO:0005515		IQ-domain 6	0.70398	-2.11965	Non-DEG	0.011085	-5.07912	Down	0.573115	1.47817	Non-DEG	0.686775	0.846176	Non-DEG	0.00673399	5.39156	Up	0.181921	2.42574	Non-DEG
Phvul.001G037400	141.43			Putative lysine decarboxylase family protein	0.837718	0.13185	Non-DEG	0.000620532	0.774882	Non-DEG	0.149064	0.364102	Non-DEG	0.408369	0.239127	Non-DEG	0.400229	0.194778	Non-DEG	0.732794	0.0875008	Non-DEG
Phvul.001G037500	127.035	GO:0016021, GO:0015693, GO:0015095		Protein of unknown function (DUF803)	0.314543	-0.586732	Non-DEG	1.24716e-05	-1.43791	Non-DEG	0.00391477	-0.963786	Non-DEG	0.786014	-0.156944	Non-DEG	0.48865	0.269474	Non-DEG	0.690322	-0.160314	Non-DEG
Phvul.001G037600	348.995			Protein of unknown function (DUF3511)	0.954827	-0.0760564	Non-DEG	0.0209994	0.7313	Non-DEG	0.0708559	-0.586072	Non-DEG	0.823974	-0.125831	Non-DEG	0.00790649	-0.836485	Non-DEG	0.0131558	-0.786711	Non-DEG
Phvul.001G037700	167.359	GO:0016872	5.5.1.6	Chalcone-flavanone isomerase family protein	0.935252	-0.0798605	Non-DEG	0.573007	0.160979	Non-DEG	0.492928	0.203148	Non-DEG	0.886472	0.0665902	Non-DEG	0.977728	-0.0104645	Non-DEG	0.591057	-0.156915	Non-DEG
Phvul.001G037800	12.3656				0.831555	-0.154024	Non-DEG	0.784341	-0.0788215	Non-DEG	0.89383	0.0432956	Non-DEG	0.998496	0.00141128	Non-DEG	0.298846	-0.277543	Non-DEG	0.0903812	-0.432978	Non-DEG
Phvul.001G037900	1355.14				0.362021	-0.47926	Non-DEG	3.84653e-15	-2.07714	Down	0.247915	-0.365626	Non-DEG	2.65743e-06	1.01921	Non-DEG	7.9433e-41	3.37131	Up	2.68859e-15	1.87284	Up
Phvul.001G038000	249.799			myosin, putative	0.859543	0.629464	Non-DEG	0.526071	0.796547	Non-DEG	0.793929	-0.37077	Non-DEG	0.568433	1.05596	Non-DEG	0.282172	-1.32077	Non-DEG	0.172968	-1.74727	Non-DEG
Phvul.001G038400	272.136	GO:0005515, GO:0006468, GO:0005524, GO:0004672	2.7.11.1	Leucine-rich receptor-like protein kinase family protein	1	0.00343806	Non-DEG	3.4611e-11	2.25046	Up	0.664799	0.182663	Non-DEG	0.00364021	-1.15181	Non-DEG	3.87181e-23	-3.35587	Down	1.2089e-10	-2.20063	Down
Phvul.001G038500	1.60147				0.896532	0.0786839	Non-DEG	1.38796e-07	0.945283	Non-DEG	1.10845e-08	1.10463	Non-DEG	0.563993	-0.160549	Non-DEG	6.88543e-07	-0.866129	Non-DEG	0.000346487	-0.626897	Non-DEG
Phvul.001G038600	21.8368				0.999872	-0.0226949	Non-DEG	0.919995	-0.0647477	Non-DEG	0.257944	0.665631	Non-DEG	0.743355	-0.253797	Non-DEG	0.370458	0.473284	Non-DEG	0.163894	0.704386	Non-DEG
Phvul.001G038700	692.427	GO:0005515		F-box family protein	0.482898	-0.382182	Non-DEG	1.26982e-05	-1.17214	Non-DEG	0.0426011	-0.581633	Non-DEG	0.350275	0.352757	Non-DEG	2.35872e-05	1.14191	Non-DEG	0.16868	0.406968	Non-DEG
Phvul.001G038800	903.861	GO:0055114, GO:0050660, GO:0016491, GO:0019139, GO:0009690	1.5.99.12	cytokinin oxidase 7	0.500715	-0.537294	Non-DEG	4.00098e-20	3.95638	Up	4.22916e-18	3.69545	Up	0.750474	-0.218311	Non-DEG	0.355448	-0.40953	Non-DEG	0.0853504	-0.728514	Non-DEG
Phvul.001G038900	145.054			PHF5-like protein	0.757091	0.137982	Non-DEG	0.282826	-0.192214	Non-DEG	0.187384	-0.24082	Non-DEG	0.116423	0.322316	Non-DEG	0.00184139	0.517034	Non-DEG	0.0559312	0.3327	Non-DEG
Phvul.001G039000	564.821	GO:0016558, GO:0008270, GO:0007031, GO:0005779, GO:0005515		peroxin 10	0.780405	0.124197	Non-DEG	0.000529658	0.563508	Non-DEG	0.583091	0.10714	Non-DEG	0.81567	-0.0672894	Non-DEG	0.00747727	-0.436468	Non-DEG	0.157693	-0.244982	Non-DEG
Phvul.001G039100	196.272		2.5.1.16	S-adenosyl-L-methionine-dependent methyltransferases superfamily protein	0.91665	0.0833066	Non-DEG	0.857824	0.0464651	Non-DEG	0.00155473	-0.674913	Non-DEG	0.80613	-0.0932266	Non-DEG	3.38424e-05	-0.869597	Non-DEG	0.00117212	-0.693063	Non-DEG
Phvul.001G039200	20269	GO:0016020, GO:0015979, GO:0009523		photosystem II subunit X	0.524473	-1.28536	Non-DEG	0.0213116	-2.26714	Down	0.813909	-0.276213	Non-DEG	0.72722	0.621142	Non-DEG	0.912473	-0.147569	Non-DEG	0.0511292	-2.05407	Non-DEG
Phvul.001G039300	1.74585	GO:0006468, GO:0005524, GO:0004672	2.7.12.1	ACT-like protein tyrosine kinase family protein	0.251477	-0.628762	Non-DEG	0.714854	-0.150928	Non-DEG	0.457008	-0.278829	Non-DEG	0.000332214	-1.10223	Non-DEG	0.0185433	0.795472	Non-DEG	1.2489e-05	1.26894	Non-DEG
Phvul.001G039400	45.1543				0.834783	-0.176998	Non-DEG	1.82574e-06	1.31997	Non-DEG	4.04995e-05	1.16044	Non-DEG	0.281459	0.416102	Non-DEG	0.000161792	-1.05937	Non-DEG	2.06363e-09	-1.65247	Down
Phvul.001G039500	199.207	GO:0005515, GO:0042393, GO:0006355		alfin-like 5	0.743293	-0.116619	Non-DEG	4.02799e-05	-0.54453	Non-DEG	0.0443227	-0.28761	Non-DEG	1.94932e-05	0.619669	Non-DEG	0.00897749	-0.362586	Non-DEG	1.03172e-16	-1.09887	Non-DEG
Phvul.001G039600	3.92097			Mitochondrial substrate carrier family protein	0.654889	0.289507	Non-DEG	0.690564	0.12725	Non-DEG	0.0946443	-0.490581	Non-DEG	0.79275	0.128525	Non-DEG	0.264571	-0.33677	Non-DEG	0.594981	-0.175788	Non-DEG
Phvul.001G039700	250.825			17.6 kDa class II heat shock protein	0.862104	0.176861	Non-DEG	1.29024e-11	-2.01402	Down	0.000681565	-1.06995	Non-DEG	0.641578	0.228508	Non-DEG	8.60923e-07	1.49214	Non-DEG	2.32103e-06	1.4405	Non-DEG
Phvul.001G039800	9.9814			17.6 kDa class II heat shock protein	1	0.00242826	Non-DEG	0.367067	0.17713	Non-DEG	0.971235	0.010501	Non-DEG	0.388158	-0.22012	Non-DEG	0.0110523	-0.464657	Non-DEG	0.217177	-0.242109	Non-DEG
Phvul.001G039900	179.665	GO:0043565, GO:0006355, GO:0003700		WRKY DNA-binding protein 50	0.874487	0.066491	Non-DEG	2.79652e-17	1.07125	Non-DEG	0.000701712	0.451308	Non-DEG	0.0423801	0.308164	Non-DEG	0.0049184	-0.361994	Non-DEG	1.47987e-06	-0.603667	Non-DEG
Phvul.001G040000	10.2515	GO:0006468, GO:0005524, GO:0004672, GO:0030246	2.7.11.1	Concanavalin A-like lectin protein kinase family protein	0.894881	-0.222787	Non-DEG	0.00156215	-1.49676	Non-DEG	0.675116	-0.245926	Non-DEG	0.842426	-0.167637	Non-DEG	0.00436012	1.36557	Non-DEG	0.00595201	1.31042	Non-DEG
Phvul.001G040100	11.9892	GO:0006468, GO:0005524, GO:0004672, GO:0030246	2.7.11.1	Concanavalin A-like lectin protein kinase family protein	0.286215	-0.265027	Non-DEG	0.000430555	-0.517674	Non-DEG	0.473093	-0.123869	Non-DEG	0.446977	0.160362	Non-DEG	0.211684	0.199282	Non-DEG	0.149623	-0.226108	Non-DEG
Phvul.001G040300	206.732	GO:0006468, GO:0005524, GO:0004672, GO:0030246	2.7.11.1	Concanavalin A-like lectin protein kinase family protein	0.327307	-3.48651	Non-DEG	0.0139462	-4.94769	Down	0.963809	-0.113294	Non-DEG	0.33712	-2.70296	Non-DEG	0.751801	0.951248	Non-DEG	0.933886	0.167701	Non-DEG
Phvul.001G040400	14.379	GO:0006468, GO:0005524, GO:0004672, GO:0030246	2.7.11.1	Concanavalin A-like lectin protein kinase family protein	0.929721	-0.358437	Non-DEG	7.80468e-05	-3.65305	Down	0.437375	-0.862931	Non-DEG	0.0527267	-2.05426	Non-DEG	0.809769	0.302183	Non-DEG	0.0322712	1.99801	Up
Phvul.001G040500	6.31217	GO:0006468, GO:0005524, GO:0004672, GO:0030246	2.7.11.1	Concanavalin A-like lectin protein kinase family protein	0.773139	-0.136021	Non-DEG	0.000752858	-0.573252	Non-DEG	0.0121831	-0.442884	Non-DEG	0.0532147	0.394093	Non-DEG	2.95445e-19	1.46848	Non-DEG	1.87146e-08	0.938361	Non-DEG
Phvul.001G040700	36.1171	GO:0006468, GO:0005524, GO:0004672, GO:0030246	2.7.11.1	Concanavalin A-like lectin protein kinase family protein	0.101943	0.439438	Non-DEG	0.0102338	-0.468927	Non-DEG	0.00917506	-0.520417	Non-DEG	0.0970633	0.351211	Non-DEG	0.012888	0.450151	Non-DEG	0.00351582	0.538378	Non-DEG
Phvul.001G040750	336.495				0.369096	1.15898	Non-DEG	5.58163e-05	-2.3022	Down	0.00378417	-2.07881	Down	0.189628	1.02317	Non-DEG	0.394761	0.576529	Non-DEG	0.381736	0.712347	Non-DEG
Phvul.001G040800	1.79291	GO:0006468, GO:0005524, GO:0004672, GO:0030246	2.7.11.1	Concanavalin A-like lectin protein kinase family protein	0.270934	-0.806602	Non-DEG	0.101732	-0.756285	Non-DEG	0.567234	0.298263	Non-DEG	0.387422	-0.605125	Non-DEG	4.24522e-05	-1.94306	Down	1.63942e-06	-2.14454	Down
Phvul.001G040900	1377.86	GO:0045747, GO:0007049, GO:0006221		enhancer of rudimentary protein, putative	0.141877	-0.825828	Non-DEG	1.47286e-24	-3.5865	Down	7.58048e-14	-2.57815	Down	2.81425e-05	-1.51546	Down	9.50012e-21	3.29048	Up	3.83604e-32	3.98011	Up
Phvul.001G041000	80.537	GO:0055085, GO:0016021		Major facilitator superfamily protein	0.00338076	-1.01447	Non-DEG	1.64609e-24	-2.72018	Down	3.39717e-24	-2.50026	Down	0.000405048	-0.92807	Non-DEG	2.60886e-19	2.40073	Up	2.68332e-21	2.31433	Up
Phvul.001G041100	6617.43	GO:0055114, GO:0016491, GO:0016209, GO:0006979, GO:0004602	1.11.1.12	glutathione peroxidase 1	0.0329073	-0.774742	Non-DEG	4.97136e-33	-3.0618	Down	3.04821e-40	-3.26233	Down	0.000275895	-0.970298	Non-DEG	9.50375e-32	2.99738	Up	5.45389e-39	3.19294	Up
Phvul.001G041200	1709.52	GO:0003824, GO:0006470, GO:0004722	3.1.3.16	Protein phosphatase 2C family protein	0.0753211	-4.11633	Non-DEG	0.00231012	-5.01081	Down	0.621729	-0.486483	Non-DEG	8.52864e-10	-4.30638	Down	0.00538086	4.64393	Up	9.8844e-12	4.83398	Up
Phvul.001G041300	317.102			Sas10/Utp3/C1D family	0.970551	-0.116039	Non-DEG	0.12418	-0.976969	Non-DEG	0.206151	-0.84506	Non-DEG	0.624908	0.381596	Non-DEG	0.00114625	1.87349	Up	0.0163422	1.37586	Non-DEG
Phvul.001G041400	51.3973	GO:0009055		early nodulin-like protein 14	0.325948	0.273456	Non-DEG	0.0240513	-0.366778	Non-DEG	0.000544301	-0.566253	Non-DEG	0.681951	-0.107555	Non-DEG	0.0950025	-0.281828	Non-DEG	0.604701	0.0991832	Non-DEG
Phvul.001G041600	509.495	GO:0016021		Endomembrane protein 70 protein family	NA	-0.598385	Non-DEG	0.99591	-0.053718	Non-DEG	NA	2.40652	Non-DEG	NA	-0.428935	Non-DEG	0.882194	-0.503436	Non-DEG	0.833317	-0.672886	Non-DEG
Phvul.001G041700	606.991	GO:0005515, GO:0060918, GO:0048513, GO:0004871		Phototropic-responsive NPH3 family protein	0.644542	-0.144841	Non-DEG	2.08988e-27	1.44314	Non-DEG	1.06272e-19	1.22618	Non-DEG	0.402801	-0.163658	Non-DEG	3.62803e-06	-0.620266	Non-DEG	6.97057e-06	-0.601449	Non-DEG
Phvul.001G041800	361.398	GO:0008152, GO:0003824	3.1.2.4	ATP-dependent caseinolytic (Clp) protease/crotonase family protein	0.61475	-0.177879	Non-DEG	0.147774	0.246579	Non-DEG	0.0287336	0.375391	Non-DEG	0.283948	0.227194	Non-DEG	0.642957	-0.0856861	Non-DEG	0.00182158	-0.490759	Non-DEG
Phvul.001G041900	375.893	GO:0009073, GO:0004106	5.4.99.5	chorismate mutase 2	0.830334	0.271857	Non-DEG	8.25034e-12	3.44335	Up	1.75548e-09	5.12819	Up	0.0450731	-0.960055	Non-DEG	6.86465e-13	2.85502	Up	2.89265e-25	4.08694	Up
Phvul.001G042000	49.0434			Actin-binding FH2 (Formin Homology) protein	0.577819	0.637805	Non-DEG	3.12291e-12	4.68781	Up	5.779e-07	5.98844	Up	0.0207206	-1.3869	Non-DEG	0.121465	0.860179	Non-DEG	1.87146e-08	2.88488	Up
Phvul.001G042100	220.188	GO:0043565, GO:0006355, GO:0003700		WRKY DNA-binding protein 40	1.06635e-07	-2.35095	Down	0.176677	-0.635292	Non-DEG	8.55998e-08	2.34651	Up	0.579078	-0.384576	Non-DEG	0.410348	-0.423877	Non-DEG	8.98672e-10	-2.39025	Down
Phvul.001G042200	539.83	GO:0043565, GO:0006355, GO:0003700		WRKY DNA-binding protein 40	0.172686	0.463565	Non-DEG	0.00535038	0.629216	Non-DEG	0.0110617	0.614525	Non-DEG	0.00363517	0.717551	Non-DEG	0.576269	-0.142592	Non-DEG	0.0978593	-0.396579	Non-DEG
Phvul.001G042300	378.027	GO:0006355, GO:0005634, GO:0005515		TBP-associated factor 5	0.0302795	0.517133	Non-DEG	1.86233e-09	1.09788	Non-DEG	0.526395	0.14114	Non-DEG	0.118375	0.365554	Non-DEG	4.34376e-06	-0.827991	Non-DEG	0.000284294	-0.676412	Non-DEG
Phvul.001G042400	1560.97				0.972975	-0.04834	Non-DEG	0.0350964	-0.616487	Non-DEG	0.724791	0.124873	Non-DEG	0.890359	-0.0766127	Non-DEG	0.00115725	-0.942338	Non-DEG	0.00172252	-0.914065	Non-DEG
Phvul.001G042500	0.928542	GO:0016021, GO:0016020		EamA-like transporter family	0.0978148	0.616831	Non-DEG	1.46282e-90	-4.18647	Down	5.93185e-25	-2.40677	Down	0.0921879	-0.389777	Non-DEG	7.76373e-35	2.60546	Up	3.079e-61	3.61207	Up
Phvul.001G042600	694.666	GO:0016758, GO:0009247	2.4.1.46	monogalactosyl diacylglycerol synthase 1	0.934302	-0.231681	Non-DEG	5.62637e-05	-2.43669	Down	2.5201e-07	-2.81855	Down	0.00188527	1.13457	Non-DEG	4.41448e-18	4.83892	Up	1.04406e-11	3.47267	Up
Phvul.001G042700	22.5893	GO:0051301, GO:0031110, GO:0008017, GO:0007067, GO:0007059, GO:0005876, GO:0000940, GO:0000090			1	0.00192268	Non-DEG	0.278876	0.245114	Non-DEG	0.235383	0.280284	Non-DEG	0.983592	-0.00889236	Non-DEG	0.776762	-0.0715595	Non-DEG	0.814606	-0.0607444	Non-DEG
Phvul.001G042800	52.7095	GO:0005515	2.7.11.1	disease resistance family protein / LRR family protein	0.00212742	-0.575296	Non-DEG	0.645436	0.084374	Non-DEG	0.762455	-0.0593389	Non-DEG	0.0159932	-0.427042	Non-DEG	6.48715e-12	1.04395	Non-DEG	3.25551e-09	0.895695	Non-DEG
Phvul.001G043000	770.472			disease resistance family protein / LRR family protein	0.845941	-0.109859	Non-DEG	5.17656e-18	-1.50442	Down	1.58661e-10	-1.13231	Non-DEG	0.570709	0.160113	Non-DEG	4.82234e-25	1.79326	Up	2.83388e-18	1.52329	Up
Phvul.001G043001	42.7379	GO:0005515, GO:0006468, GO:0005524, GO:0004672	2.7.11.1	myosin, putative,Leucine-rich receptor-like protein kinase family protein	0.510142	-0.608284	Non-DEG	0.00133549	1.59498	Up	0.00362628	1.44053	Non-DEG	0.986628	-0.0162962	Non-DEG	0.497391	0.352903	Non-DEG	0.661076	-0.239085	Non-DEG
Phvul.001G043100	92.3649	GO:0055114, GO:0020037, GO:0006979, GO:0004601	1.11.1.7	Peroxidase superfamily protein	0.1876	0.325963	Non-DEG	0.00352969	0.47014	Non-DEG	0.575441	0.107343	Non-DEG	1.88388e-05	0.714879	Non-DEG	0.348337	0.165398	Non-DEG	0.204666	-0.223517	Non-DEG
Phvul.001G043200	20.9449			Protein of unknown function (DUF1336)	NA	0	Non-DEG	0.668578	-1.48835	Non-DEG	NA	0	Non-DEG	NA	-0.741695	Non-DEG	0.127183	4.27669	Non-DEG	0.0561171	5.27809	Non-DEG
Phvul.001G043300	239.112				0.576292	0.865052	Non-DEG	0.917046	-0.0914251	Non-DEG	0.0127826	4.29877	Up	0.395138	0.596303	Non-DEG	4.29487e-09	3.35872	Up	6.79052e-09	3.62747	Up
Phvul.001G043400	3279.32	GO:0003824, GO:0006470, GO:0004722	3.1.3.16	HOPW1-1-interacting 2	0.817627	-1.29798	Non-DEG	0.648037	-1.05221	Non-DEG	0.338406	2.10586	Non-DEG	0.00633446	-2.86992	Down	0.109421	2.95861	Non-DEG	0.000189035	4.53054	Up
Phvul.001G043450	398.349			Leucine-rich repeat (LRR) family protein	0.83585	-0.521799	Non-DEG	0.0330596	2.93864	Up	0.470794	0.749353	Non-DEG	0.000802125	-2.81608	Down	0.830056	-0.22945	Non-DEG	0.00710955	2.06483	Up
Phvul.001G043500	18.0803			glutamine dumper 2	0.0127506	-0.999804	Non-DEG	2.20046e-08	3.02686	Up	2.38745e-09	2.55501	Up	0.000107294	-1.08639	Non-DEG	3.90579e-21	2.77087	Up	7.17035e-27	2.85745	Up
Phvul.001G043600	2.25505	GO:0007165, GO:0000155, GO:0000160	2.7.13.3	histidine kinase 5	0.862352	0.107168	Non-DEG	0.00429501	0.563931	Non-DEG	0.9102	-0.0298716	Non-DEG	0.197212	-0.307828	Non-DEG	0.337397	0.199416	Non-DEG	0.00101208	0.614412	Non-DEG
Phvul.001G043700	493.004		3.4.19.12	ubiquitin-specific protease 19	0.999987	0.0431184	Non-DEG	0.984418	0.0365577	Non-DEG	0.0333255	3.8473	Up	0.256792	-0.98539	Non-DEG	0.0117598	2.11352	Up	5.60378e-05	3.14203	Up
Phvul.001G043800	117.507	GO:0005515		F-box family protein	0.809092	-1.32545	Non-DEG	0.595658	1.36378	Non-DEG	0.327567	2.10778	Non-DEG	0.135308	-1.40791	Non-DEG	0.00316597	4.94972	Up	8.97466e-06	5.03217	Up
Phvul.001G043900	895.602	GO:0008270, GO:0005515	6.3.2.19	RING/U-box superfamily protein	1	-0.00787403	Non-DEG	0.00219379	2.58864	Up	0.0150638	2.14921	Up	0.45888	-0.663321	Non-DEG	5.85577e-10	3.87947	Up	2.02698e-13	4.53492	Up
Phvul.001G043901	1014.84	GO:0005515	2.7.11.1, 2.7.10.1	receptor like protein 25	0.137669	4.07172	Non-DEG	0.338551	-1.14658	Non-DEG	1	0	Non-DEG	0.803144	0.345891	Non-DEG	0.000974365	3.35841	Up	3.83507e-05	7.08424	Up
Phvul.001G044000	763.137			2-oxoglutarate (2OG) and Fe(II)-dependent oxygenase superfamily protein	0.476501	0.800453	Non-DEG	0.00123839	1.99244	Up	0.0407097	1.4618	Non-DEG	0.219092	-0.855717	Non-DEG	9.1752e-09	3.04866	Up	9.11422e-19	4.70483	Up
Phvul.001G044100	648.075			Protein of unknown function (DUF1350)	0.0344914	5.57288	Up	0.00987536	5.26549	Up	0.862449	0.564524	Non-DEG	0.453611	2.54848	Non-DEG	0.00563215	-4.83306	Down	0.545314	-1.80866	Non-DEG
Phvul.001G044600	4440.97			CTC-interacting domain 7	0.0195512	1.00767	Non-DEG	0.98943	-0.00985028	Non-DEG	0.0151322	-0.863992	Non-DEG	0.268988	0.481027	Non-DEG	0.0411731	0.687658	Non-DEG	0.000281256	1.2143	Non-DEG
Phvul.001G044700	803.213			Protein of unknown function (DUF1677)	0.744355	-0.561969	Non-DEG	4.15738e-09	-3.34815	Down	1.71963e-09	-3.07801	Down	3.27847e-09	-3.04221	Down	0.610888	0.387383	Non-DEG	1.09636e-08	2.86763	Up
Phvul.001G044800	1121.05			G-protein-coupled receptor 1	NA	-4.22635	Non-DEG	1	0	Non-DEG	NA	-0.0112477	Non-DEG	NA	-4.48835	Non-DEG	1	0	Non-DEG	0.931209	-0.234736	Non-DEG
Phvul.001G044900	71.3598	GO:0006468, GO:0004672	2.7.11.1	Protein kinase superfamily protein	0.992281	-0.0189739	Non-DEG	1.11002e-20	-2.20849	Down	2.69775e-16	-1.95772	Down	0.978953	-0.0146063	Non-DEG	0.00571143	0.696014	Non-DEG	0.00652536	0.691646	Non-DEG
Phvul.001G045000	11.5586				0.993135	-0.0355404	Non-DEG	0.428676	-0.424225	Non-DEG	0.8529	-0.11752	Non-DEG	0.638089	-0.363076	Non-DEG	0.326834	0.525185	Non-DEG	0.0983685	0.852721	Non-DEG
Phvul.001G045100	1097.39	GO:0006950, GO:0006468, GO:0004672	2.7.11.1	protein kinase family protein	0.992247	-0.0258577	Non-DEG	1.29147e-07	1.73505	Up	0.0539298	0.680593	Non-DEG	0.934517	0.0558104	Non-DEG	9.69615e-11	-2.11944	Down	1.86436e-11	-2.20111	Down
Phvul.001G045200	516.094	GO:0006457, GO:0003755, GO:0000413	5.2.1.8	Cyclophilin-like peptidyl-prolyl cis-trans isomerase family protein	0.788112	-0.183037	Non-DEG	0.562989	-0.160091	Non-DEG	0.0751898	0.486756	Non-DEG	0.668154	-0.163064	Non-DEG	0.86717	0.0509012	Non-DEG	0.921979	0.0309288	Non-DEG
Phvul.001G045300	1284.94	GO:0003824, GO:0006470, GO:0004722	3.1.3.16	homology to ABI1	0.90948	-0.0785669	Non-DEG	1.36786e-24	-1.80252	Down	1.26065e-16	-1.47661	Non-DEG	0.546121	-0.16675	Non-DEG	1.4728e-08	1.02377	Non-DEG	4.72202e-10	1.11196	Non-DEG
Phvul.001G045400	318.998	GO:0006468, GO:0005524, GO:0004672, GO:0030246	2.7.11.1	Concanavalin A-like lectin protein kinase family protein	0.718265	-0.264491	Non-DEG	0.0281262	0.649303	Non-DEG	0.000965025	0.972249	Non-DEG	0.84749	-0.103239	Non-DEG	0.0126731	-0.736301	Non-DEG	0.00215134	-0.897553	Non-DEG
Phvul.001G045500	526.213	GO:0016021, GO:0006810		Major facilitator superfamily protein	0.99283	-0.0463415	Non-DEG	0.49658	0.497896	Non-DEG	0.827036	-0.179365	Non-DEG	0.914531	-0.129738	Non-DEG	0.742678	-0.250294	Non-DEG	0.832771	-0.166898	Non-DEG
Phvul.001G045700	4.91881	GO:0055114, GO:0016491, GO:0008152	1.2.1.9	aldehyde dehydrogenase 11A3	NA	-1.35371	Non-DEG	0.717178	1.5002	Non-DEG	NA	-1.87337	Non-DEG	NA	0.626257	Non-DEG	0.816673	0.958371	Non-DEG	0.798215	-1.02159	Non-DEG
Phvul.001G045900	110.161		6.3.2.19	ARM repeat superfamily protein	0.720489	0.501585	Non-DEG	3.30122e-09	-3.06484	Down	3.86633e-05	-2.22361	Down	0.622766	0.415783	Non-DEG	0.00870882	1.43561	Non-DEG	0.00599311	1.52141	Up
Phvul.001G046300	1.8541	GO:0000160		response regulator 12	0.226334	2.22893	Non-DEG	0.694739	0.441938	Non-DEG	0.608115	1.09551	Non-DEG	0.0147593	3.38473	Up	0.714277	0.394916	Non-DEG	0.657303	-0.760883	Non-DEG
Phvul.001G046400	23.1644	GO:0005975, GO:0004553		Glycosyl hydrolase family protein with chitinase insertion domain	0.604297	1.14325	Non-DEG	4.72221e-18	-6.30389	Down	2.07148e-08	-4.87592	Down	0.221992	-1.01596	Non-DEG	0.000656469	2.6464	Up	2.544e-08	4.80562	Up
Phvul.001G046500	24.2461			C2H2 and C2HC zinc fingers superfamily protein	NA	-2.42858	Non-DEG	0.788473	-0.660566	Non-DEG	NA	4.22935	Non-DEG	NA	-2.45432	Non-DEG	0.599054	-1.48755	Non-DEG	0.46185	-1.46182	Non-DEG
Phvul.001G046600	53.3725	GO:0005759		Mitochondrial glycoprotein family protein	0.966118	-0.164477	Non-DEG	0.766116	-0.284329	Non-DEG	0.953499	0.0710134	Non-DEG	0.077121	-1.56994	Non-DEG	0.39833	0.741302	Non-DEG	0.0049285	2.14677	Up
Phvul.001G046700	949.842			PPPDE putative thiol peptidase family protein	0.236732	-1.18034	Non-DEG	0.000861201	-2.01251	Down	0.134675	1.05638	Non-DEG	0.458618	-0.594898	Non-DEG	0.174778	0.904189	Non-DEG	0.626922	0.318751	Non-DEG
Phvul.001G046800	243.184			Plant protein of unknown function (DUF868)	0.720373	0.339393	Non-DEG	0.000359645	1.42124	Non-DEG	0.0011132	1.47154	Non-DEG	0.58108	-0.333007	Non-DEG	0.00228162	-1.17309	Non-DEG	0.22739	-0.500688	Non-DEG
Phvul.001G046900	10.1853	GO:0006355, GO:0003700		Integrase-type DNA-binding superfamily protein	0.981679	0.0226648	Non-DEG	0.593404	0.109453	Non-DEG	0.185586	-0.260119	Non-DEG	0.853619	0.063035	Non-DEG	2.10586e-08	-0.992093	Non-DEG	5.26852e-09	-1.03246	Non-DEG
Phvul.001G047001	1258.62	GO:0030170, GO:0009058, GO:0008483, GO:0006520	2.6.1.1	aspartate aminotransferase 5	0.0573786	-0.624762	Non-DEG	1	0.00100401	Non-DEG	0.0624553	0.499087	Non-DEG	0.00274961	0.648952	Non-DEG	4.86247e-42	2.92332	Up	9.09874e-16	1.64961	Up
Phvul.001G047100	115.118	GO:0006468, GO:0005524, GO:0004672	2.7.11.1	Protein kinase superfamily protein	0.160528	3.90518	Non-DEG	0.0205121	-2.53004	Down	0.0285436	-4.22199	Down	0.518221	1.25316	Non-DEG	0.609062	-0.691163	Non-DEG	0.370832	1.96086	Non-DEG
Phvul.001G047200	250.961			aberrant lateral root formation 4	0.885138	-0.115094	Non-DEG	1.24231e-05	-0.99184	Non-DEG	0.98078	-0.0100465	Non-DEG	0.997788	0.00195594	Non-DEG	4.3448e-08	1.23549	Non-DEG	8.1592e-07	1.11844	Non-DEG
Phvul.001G047300	583.269			TRS120	0.578466	0.501317	Non-DEG	0.00366356	-1.1778	Non-DEG	0.00371514	-1.22922	Non-DEG	0.449516	-0.45662	Non-DEG	0.201176	-0.572853	Non-DEG	0.418151	0.385084	Non-DEG
Phvul.001G047400	4.73193				1.80934e-06	0.924104	Non-DEG	1.03309e-05	0.782716	Non-DEG	0.556953	0.136873	Non-DEG	0.00184201	0.604983	Non-DEG	0.0207434	-0.411787	Non-DEG	0.678626	-0.092666	Non-DEG
Phvul.001G047500	138.98	GO:0006412, GO:0005840, GO:0003735		ribosomal protein S11	0.8848	-0.0890112	Non-DEG	0.61585	-0.103272	Non-DEG	0.0745635	0.348579	Non-DEG	0.9396	-0.0269844	Non-DEG	0.216314	-0.240984	Non-DEG	0.114089	-0.303011	Non-DEG
Phvul.001G047600	1255.54				0.658542	1.53241	Non-DEG	0.926157	-0.159443	Non-DEG	0.240876	-1.92253	Non-DEG	0.424712	1.3843	Non-DEG	0.396885	1.16035	Non-DEG	0.434172	1.30846	Non-DEG
Phvul.001G047700	327.167	GO:0005515	2.1.1.43	SET domain group 29	0.256306	0.771276	Non-DEG	0.000195633	1.55723	Up	0.192647	0.612623	Non-DEG	0.239879	0.671025	Non-DEG	0.00125222	-1.35117	Non-DEG	0.00381818	-1.25091	Non-DEG
Phvul.001G047800	57.013	GO:0006468, GO:0005524, GO:0004672	3.1.4.46	PR5-like receptor kinase	0.787144	0.125818	Non-DEG	1.67265e-17	1.38269	Non-DEG	0.275364	0.202469	Non-DEG	0.00116592	-0.587829	Non-DEG	2.30827e-06	-0.772122	Non-DEG	0.777768	-0.0584751	Non-DEG
Phvul.001G047900	46.9798	GO:0030247, GO:0006468, GO:0004672	3.1.4.46	Protein kinase superfamily protein	0.953079	-0.0520419	Non-DEG	0.00718104	-0.549936	Non-DEG	0.00804136	0.586207	Non-DEG	0.0177667	0.559608	Non-DEG	0.639892	-0.112207	Non-DEG	0.000437687	-0.723857	Non-DEG
Phvul.001G048050	41.1285	GO:0030247, GO:0006468, GO:0005524, GO:0004672	3.1.4.46	Protein kinase superfamily protein	1.1207e-05	4.75752	Up	0.549852	-0.305666	Non-DEG	0.297111	2.12238	Non-DEG	6.31403e-23	4.50917	Up	1.19533e-11	2.7809	Up	0.00325252	3.02925	Up
Phvul.001G048200	21.0796	GO:0030247, GO:0006468, GO:0005524, GO:0004672	3.1.4.46	Protein kinase superfamily protein	0.0875076	-1.91347	Non-DEG	0.138603	-1.27837	Non-DEG	0.402249	-0.6415	Non-DEG	0.738787	0.341156	Non-DEG	3.57926e-09	4.39417	Up	0.000856451	2.13955	Up
Phvul.001G048300	4.92794	GO:0030247		Protein kinase superfamily protein	0.955924	0.120081	Non-DEG	0.766962	-0.173043	Non-DEG	0.770777	0.203886	Non-DEG	0.000571191	1.2741	Non-DEG	3.21885e-13	2.97935	Up	1.5594e-05	1.82533	Up
Phvul.001G048400	9.10226	GO:0006468, GO:0004672	3.1.4.46	receptor serine/threonine kinase, putative	0.0553848	-2.09898	Non-DEG	0.107896	2.87245	Non-DEG	0.0507792	1.72681	Non-DEG	0.896373	-0.140472	Non-DEG	4.06068e-06	3.53754	Up	0.00968351	1.57904	Up
Phvul.001G048500	115.115	GO:0006468, GO:0004672	3.1.4.46	PR5-like receptor kinase	0.173568	-3.66552	Non-DEG	0.60582	1.36029	Non-DEG	0.308252	1.48282	Non-DEG	0.720889	-0.57172	Non-DEG	0.0294391	3.92988	Up	0.460705	0.836081	Non-DEG
Phvul.001G048600	33.3144	GO:0030247, GO:0006468, GO:0005524, GO:0004672	3.1.4.46	Protein kinase superfamily protein	0.43432	-2.59628	Non-DEG	0.63924	-1.06518	Non-DEG	0.53599	1.04487	Non-DEG	0.691119	0.499445	Non-DEG	0.000540612	5.74699	Up	0.00570125	2.65127	Up
Phvul.001G048701	61.0909	GO:0030247		Protein kinase superfamily protein	7.4875e-09	-2.24222	Down	0.000235775	2.64521	Up	0.173573	0.477166	Non-DEG	0.00363517	-0.874574	Non-DEG	1.51608e-18	3.06475	Up	5.64073e-10	1.69711	Up
Phvul.001G048800	147.33	GO:0030247, GO:0006468, GO:0004672	3.1.4.46	Protein kinase superfamily protein	0.137143	-1.74831	Non-DEG	0.887285	0.179414	Non-DEG	0.51777	0.524674	Non-DEG	0.952556	-0.0468383	Non-DEG	1.83466e-11	4.77163	Up	5.98944e-11	3.07016	Up
Phvul.001G048900	39.6366	GO:0030247, GO:0006468, GO:0004672	3.1.4.46	Protein kinase superfamily protein	0.0302795	-1.29186	Non-DEG	0.595379	0.334737	Non-DEG	1	0.00168706	Non-DEG	0.574386	0.254332	Non-DEG	8.02716e-19	3.59787	Up	3.84563e-10	2.05168	Up
Phvul.001G049000	19.9395	GO:0030247, GO:0006468, GO:0005524, GO:0004672	3.1.4.46	Protein kinase superfamily protein	0.00152146	1.2695	Non-DEG	1.17026e-09	5.54635	Up	0.175531	0.648776	Non-DEG	0.904288	-0.0624482	Non-DEG	1.80413e-15	2.23092	Up	9.2062e-32	3.56286	Up
Phvul.001G049101	25.1615	GO:0030247		Protein kinase superfamily protein	0.997512	-0.0360726	Non-DEG	0.0188424	2.90536	Up	0.094011	1.83424	Non-DEG	0.964196	0.0378728	Non-DEG	7.07641e-13	3.71759	Up	1.43448e-13	3.64365	Up
Phvul.001G049200	9.86339	GO:0006468, GO:0005524, GO:0004672	3.1.4.46	PR5-like receptor kinase	0.917965	-0.346756	Non-DEG	0.800246	-0.272594	Non-DEG	0.255902	1.35814	Non-DEG	0.660234	0.513554	Non-DEG	0.000300463	2.96849	Up	0.00909204	2.10818	Up
Phvul.001G049300	45.5649	GO:0030247		Protein kinase superfamily protein	0.94452	0.208296	Non-DEG	0.912406	0.106619	Non-DEG	0.966193	-0.0528423	Non-DEG	0.603857	0.418098	Non-DEG	9.00256e-07	3.04106	Up	5.47238e-06	2.83125	Up
Phvul.001G049400	602.061			serine-rich protein-related	0.744355	-1.1178	Non-DEG	0.720177	0.599733	Non-DEG	0.495695	1.07166	Non-DEG	0.917402	0.237093	Non-DEG	0.088012	2.28855	Non-DEG	0.508164	0.933657	Non-DEG
Phvul.001G049500	1266.84	GO:0005509		calcium-binding EF hand family protein	0.07202	-1.25382	Non-DEG	0.00833479	4.2534	Up	0.324478	0.544723	Non-DEG	0.302345	-0.460162	Non-DEG	5.75677e-12	3.11863	Up	1.23116e-10	2.32498	Up
Phvul.001G049601	544.472	GO:0005515		Octicosapeptide/Phox/Bem1p (PB1) domain-containing protein / tetratricopeptide repeat (TPR)-containing protein	0.471067	-0.696158	Non-DEG	0.00587586	-1.36089	Non-DEG	6.6856e-05	-1.94159	Down	0.230826	-0.779728	Non-DEG	0.126333	0.799633	Non-DEG	0.0903087	0.883203	Non-DEG
Phvul.001G049700	588.791				0.799874	-0.104392	Non-DEG	0.61537	-0.0819393	Non-DEG	0.628427	-0.0829259	Non-DEG	0.220568	0.229699	Non-DEG	0.857644	0.032207	Non-DEG	0.0420013	-0.301884	Non-DEG
Phvul.001G049900	409.106	GO:0016020, GO:0008378, GO:0006486	2.4.1.134	Galactosyltransferase family protein	0.847347	0.169951	Non-DEG	0.774418	-0.095918	Non-DEG	0.0288152	-0.646212	Non-DEG	0.682038	0.190511	Non-DEG	0.817264	0.0812337	Non-DEG	0.869469	0.0606737	Non-DEG
Phvul.001G050000	12.5998	GO:0016021, GO:0016020		EamA-like transporter family	0.675442	-0.147673	Non-DEG	6.85142e-06	-0.640325	Non-DEG	0.157735	0.233866	Non-DEG	0.0691222	0.300507	Non-DEG	2.21623e-13	1.00716	Non-DEG	6.31231e-05	0.558983	Non-DEG
Phvul.001G050100	3.42286		2.4.2.41	Exostosin family protein	0.784705	-0.135485	Non-DEG	0.304762	0.200227	Non-DEG	0.0885837	0.332436	Non-DEG	0.00929322	0.50979	Non-DEG	0.0721483	0.329645	Non-DEG	0.0904726	-0.31563	Non-DEG
Phvul.001G050300	43080.3			Bifunctional inhibitor/lipid-transfer protein/seed storage 2S albumin superfamily protein	0.972258	-0.136868	Non-DEG	0.534379	-0.540668	Non-DEG	0.755755	-0.304947	Non-DEG	0.850147	-0.244956	Non-DEG	0.562036	0.505054	Non-DEG	0.465977	0.613142	Non-DEG
Phvul.001G050400	128.688				0.973311	-0.308613	Non-DEG	0.425324	-1.57482	Non-DEG	0.484989	-1.40963	Non-DEG	0.886646	-0.455342	Non-DEG	0.773936	0.639813	Non-DEG	0.711641	0.786542	Non-DEG
Phvul.001G050500	12.131	GO:0009116	2.4.2.7	adenine phosphoribosyl transferase 2,adenine phosphoribosyltransferase 5	0.991409	-0.0285559	Non-DEG	4.99041e-66	-5.45249	Down	3.96973e-57	-5.07966	Down	0.570323	-0.298027	Non-DEG	2.79231e-34	3.90876	Up	6.33199e-39	4.17823	Up
Phvul.001G050600	3632.92			Myosin heavy chain-related protein	0.40657	1.02668	Non-DEG	1.33868e-26	-4.88324	Down	2.31124e-17	-4.7195	Down	1.03879e-18	3.02486	Up	3.70407e-27	4.93082	Up	3.4025e-07	2.93264	Up
Phvul.001G050700	1962.66	GO:0006468, GO:0004672	2.7.11.1	Protein kinase superfamily protein	0.790235	1.68512	Non-DEG	0.00139068	-5.19334	Down	3.75841e-05	-6.97352	Down	0.0254658	1.9143	Up	0.000598748	5.57503	Up	0.00205527	5.34585	Up
Phvul.001G050800	194.155			Ubiquitin-like superfamily protein	0.958772	0.0657893	Non-DEG	0.000532229	-0.965679	Non-DEG	6.35913e-06	-1.25819	Non-DEG	0.286909	-0.409302	Non-DEG	0.683734	0.136317	Non-DEG	0.0379451	0.611408	Non-DEG
Phvul.001G050900	639.179			Nucleotide/sugar transporter family protein	0.953919	0.106602	Non-DEG	1.8343e-16	3.38288	Up	0.0122314	1.09842	Non-DEG	0.876419	-0.127385	Non-DEG	1.40121e-05	-1.82667	Down	0.000187224	-1.59269	Down
Phvul.001G051000	34.8738				1	-0.0069309	Non-DEG	0.414095	-0.228836	Non-DEG	0.0120342	-0.656558	Non-DEG	0.925998	-0.0460881	Non-DEG	0.431416	-0.225156	Non-DEG	0.529332	-0.185999	Non-DEG
Phvul.001G051100	349.104	GO:0006468, GO:0005524, GO:0004672	2.7.11.1	S-domain-2 5	0.86702	0.106914	Non-DEG	0.00053933	0.680741	Non-DEG	0.0320504	0.448422	Non-DEG	0.773829	0.0992315	Non-DEG	0.00168834	-0.620367	Non-DEG	0.00207399	-0.612685	Non-DEG
Phvul.001G051200	870.059			TPX2 (targeting protein for Xklp2) protein family	0.695463	-1.79029	Non-DEG	0.0218214	-4.03446	Down	0.0863111	-2.1967	Non-DEG	8.33025e-09	5.33131	Up	3.66986e-07	8.41259	Up	0.33698	1.29099	Non-DEG
Phvul.001G051300	1994.05	GO:0005515		EIN3-binding F box protein 1	0.695055	0.236322	Non-DEG	9.8967e-13	-1.62056	Down	2.61152e-07	-1.22338	Non-DEG	0.0128264	-0.668823	Non-DEG	0.613344	-0.14266	Non-DEG	0.00153765	0.762485	Non-DEG
Phvul.001G051400	38.3204				0.601348	0.230877	Non-DEG	0.285668	-0.228485	Non-DEG	1	-0.00226748	Non-DEG	0.873001	0.0598868	Non-DEG	0.368461	0.197962	Non-DEG	0.0794727	0.368952	Non-DEG
Phvul.001G051550	32.2181	GO:0006355, GO:0003700		Integrase-type DNA-binding superfamily protein	0.285723	-0.431481	Non-DEG	1.42301e-14	1.79805	Up	1.43788e-13	1.74168	Up	0.511284	0.242304	Non-DEG	1.20536e-12	-1.66552	Down	7.60533e-24	-2.3393	Down
Phvul.001G051700	1426.47	GO:0016787, GO:0005524, GO:0003677	3.6.4.13	DEAD/DEAH box RNA helicase family protein	0.325776	-0.829505	Non-DEG	2.18811e-05	-1.96656	Down	0.478584	-0.377232	Non-DEG	0.376735	-0.532848	Non-DEG	0.130408	0.778724	Non-DEG	0.318955	0.482067	Non-DEG
Phvul.001G051800	37.9095			Tetratricopeptide repeat (TPR)-like superfamily protein	0.833831	1.24185	Non-DEG	0.0266887	-2.99096	Down	0.00742501	-4.62102	Down	0.00656332	1.98356	Up	1.41941e-08	7.00514	Up	0.000132302	6.26343	Up
Phvul.001G051900	254.038	GO:0005524		AFG1-like ATPase family protein	0.484635	-0.258711	Non-DEG	4.11215e-22	1.76558	Up	1.06425e-16	1.53108	Up	0.913077	0.0407095	Non-DEG	5.63107e-10	-1.13575	Non-DEG	2.73438e-15	-1.43517	Non-DEG
Phvul.001G052000	223.986			Mitochondrial substrate carrier family protein	0.246	0.889523	Non-DEG	5.66386e-09	3.30478	Up	0.0468327	1.13468	Non-DEG	0.0192881	-1.42308	Non-DEG	5.63195e-08	-2.74151	Down	0.442128	-0.428905	Non-DEG
Phvul.001G052200	4.27187			Basic helix-loop-helix (bHLH) DNA-binding family protein	0.76552	0.196135	Non-DEG	5.16101e-20	-1.95692	Down	3.54879e-06	-1.09163	Non-DEG	0.180855	0.344135	Non-DEG	5.42245e-21	1.99103	Up	4.61206e-18	1.84303	Up
Phvul.001G052300	13.1113			tracheary element differentiation-related 7	0.857273	0.144797	Non-DEG	0.0191309	-0.591109	Non-DEG	0.0216977	-0.604041	Non-DEG	0.602149	-0.198111	Non-DEG	0.485146	0.196862	Non-DEG	0.0350159	0.53977	Non-DEG
Phvul.001G052350	1.8987				0.596306	-1.25646	Non-DEG	0.533557	0.944817	Non-DEG	0.0700188	3.23989	Non-DEG	0.978544	-0.0577762	Non-DEG	0.452976	0.917643	Non-DEG	0.814606	-0.281044	Non-DEG
Phvul.001G052400	3.68658			Basic helix-loop-helix (bHLH) DNA-binding family protein	1	0	Non-DEG	0.00752449	-4.67543	Down	1	0	Non-DEG	0.000378693	2.51726	Up	3.4817e-07	8.31058	Up	0.000344926	6.05303	Up
Phvul.001G052600	36.0521	GO:0008017, GO:0007018, GO:0005524, GO:0003777, GO:0005871	3.6.4.4	P-loop containing nucleoside triphosphate hydrolases superfamily protein	NA	-1.31757	Non-DEG	0.867563	0.475719	Non-DEG	NA	0.336025	Non-DEG	NA	-3.36198	Non-DEG	0.207425	-3.47545	Non-DEG	0.552648	-1.43104	Non-DEG
Phvul.001G052700	2.25824	GO:0006412, GO:0005840, GO:0003735		senescence associated gene 24	0.709416	1.51587	Non-DEG	0.735323	0.622808	Non-DEG	0.696389	0.927558	Non-DEG	0.966274	-0.160642	Non-DEG	0.309939	-1.8204	Non-DEG	0.951994	-0.143885	Non-DEG
Phvul.001G052800	431.026	GO:0006457, GO:0003755, GO:0000413	5.2.1.8	Cyclophilin-like peptidyl-prolyl cis-trans isomerase family protein	0.257905	0.73646	Non-DEG	0.00131791	1.37386	Non-DEG	0.905766	-0.0686506	Non-DEG	0.591795	-0.351355	Non-DEG	0.000832299	-1.36792	Non-DEG	0.561201	-0.280107	Non-DEG
Phvul.001G052900	368.696	GO:0006457, GO:0003755, GO:0000413	5.2.1.8	Cyclophilin-like peptidyl-prolyl cis-trans isomerase family protein	0.678439	-1.49711	Non-DEG	0.397126	1.9501	Non-DEG	0.175049	2.81987	Non-DEG	0.673804	-1.11777	Non-DEG	0.643061	-0.920958	Non-DEG	0.422333	-1.3003	Non-DEG
Phvul.001G053000	944.646	GO:0006457, GO:0003755, GO:0000413	5.2.1.8	Cyclophilin-like peptidyl-prolyl cis-trans isomerase family protein	0.815525	0.15512	Non-DEG	0.806618	0.066266	Non-DEG	0.63247	-0.131307	Non-DEG	0.90947	-0.0501008	Non-DEG	0.355186	-0.23177	Non-DEG	0.931296	-0.0265488	Non-DEG
Phvul.001G053100	3649.67			Protein of unknown function, DUF642	0.819431	0.165407	Non-DEG	3.50993e-07	1.24855	Non-DEG	0.000196138	0.954686	Non-DEG	0.769968	0.127609	Non-DEG	0.000109695	-0.950165	Non-DEG	0.000227471	-0.912366	Non-DEG
Phvul.001G053200	31.9072			K+ transporter 1	0.939058	0.0397341	Non-DEG	5.79609e-05	0.520897	Non-DEG	0.0102005	0.352861	Non-DEG	0.772727	-0.0647332	Non-DEG	0.0605992	-0.252238	Non-DEG	0.304127	-0.147771	Non-DEG
Phvul.001G053400	221.174		3.1.13.4	DNAse I-like superfamily protein	0.850341	0.180812	Non-DEG	4.11698e-20	-2.67144	Down	8.77768e-09	-1.71581	Down	0.218351	0.496072	Non-DEG	3.59365e-06	1.38997	Non-DEG	0.000454998	1.07471	Non-DEG
Phvul.001G053501	86.6671	GO:0017025, GO:0008270, GO:0006355, GO:0006352, GO:0006384, GO:0000126		Cyclin/Brf1-like TBP-binding protein	0.786697	0.12834	Non-DEG	5.98307e-07	-0.815776	Non-DEG	0.0153784	-0.423179	Non-DEG	0.667576	0.117053	Non-DEG	1.1402e-05	0.725438	Non-DEG	8.82007e-06	0.736725	Non-DEG
Phvul.001G053600	113.851	GO:0006412, GO:0005840, GO:0005622, GO:0003735		KOW domain-containing protein	0.445432	-0.833274	Non-DEG	0.129348	0.991786	Non-DEG	0.0872706	1.0893	Non-DEG	0.556578	0.519076	Non-DEG	0.802195	0.178469	Non-DEG	0.0476236	-1.17388	Non-DEG
Phvul.001G053700	163.263		1.14.13.10	FAD/NAD(P)-binding oxidoreductase family protein	0.86886	0.132993	Non-DEG	0.411852	-0.221589	Non-DEG	0.703895	0.118409	Non-DEG	0.854484	0.0825761	Non-DEG	0.909571	-0.0358155	Non-DEG	0.968145	0.0146017	Non-DEG
Phvul.001G053900	170.664	GO:0071949		FAD/NAD(P)-binding oxidoreductase family protein	0.607309	0.312629	Non-DEG	2.78519e-05	1.20894	Non-DEG	0.0134273	0.78397	Non-DEG	0.516686	0.288067	Non-DEG	3.93871e-05	-1.14497	Non-DEG	8.20509e-05	-1.12041	Non-DEG
Phvul.001G054000	1507.54	GO:0033177, GO:0015991, GO:0015078		ATPase, F0/V0 complex, subunit C protein	0.799623	0.196303	Non-DEG	0.325305	0.291083	Non-DEG	0.677866	-0.13957	Non-DEG	0.405291	-0.326234	Non-DEG	0.00224921	-0.840346	Non-DEG	0.287429	-0.317809	Non-DEG
Phvul.001G054100	490.114	GO:0006412, GO:0005840, GO:0005622, GO:0003735		KOW domain-containing protein	0.488555	-0.30563	Non-DEG	6.79144e-06	-0.961615	Non-DEG	0.00933268	-0.581954	Non-DEG	0.350266	-0.263911	Non-DEG	0.0382746	0.467333	Non-DEG	0.0490506	0.425614	Non-DEG
Phvul.001G054200	433.516	GO:0006412, GO:0005840, GO:0005622, GO:0003735		Ribosomal protein L33 family protein	0.693404	-0.258958	Non-DEG	3.86258e-05	-1.05575	Non-DEG	2.63861e-05	-1.07306	Non-DEG	0.638894	-0.183202	Non-DEG	0.00454332	0.745126	Non-DEG	0.00903356	0.66937	Non-DEG
Phvul.001G054300	3.2982	GO:0016747	2.3.1.140	HXXXD-type acyl-transferase family protein	1	-0.00104122	Non-DEG	4.07568e-08	-0.735366	Non-DEG	0.0919671	-0.251256	Non-DEG	0.0189593	0.367958	Non-DEG	3.59315e-07	0.685336	Non-DEG	0.0266512	0.316337	Non-DEG
Phvul.001G054400	24.6248	GO:0016887, GO:0005524, GO:0016020	3.6.3.44	pleiotropic drug resistance 12	0.327419	0.249048	Non-DEG	0.343951	0.152431	Non-DEG	0.822738	-0.0437333	Non-DEG	0.732935	0.0834479	Non-DEG	0.203662	-0.199849	Non-DEG	0.856102	-0.0342488	Non-DEG
Phvul.001G054500	0.775572	GO:0016887, GO:0005524, GO:0016020	3.6.3.44	pleiotropic drug resistance 12	0.583691	0.198561	Non-DEG	6.09232e-12	1.15393	Non-DEG	0.0260391	0.403402	Non-DEG	0.779096	0.0847486	Non-DEG	1.40844e-09	-0.996113	Non-DEG	1.02399e-07	-0.8823	Non-DEG
Phvul.001G054700	917.664	GO:0005515		LisH dimerisation motif;WD40/YVTN repeat-like-containing domain	1	0.0231246	Non-DEG	1	-0.00813484	Non-DEG	0.274588	-1.59827	Non-DEG	0.978885	0.0899066	Non-DEG	0.624112	-0.846729	Non-DEG	0.598799	-0.913511	Non-DEG
Phvul.001G054800	250.175	GO:0055114, GO:0016491	4.2.3.19	2-oxoglutarate (2OG) and Fe(II)-dependent oxygenase superfamily protein	0.482254	1.00082	Non-DEG	0.0893136	-1.15025	Non-DEG	0.399621	-0.730136	Non-DEG	0.623906	0.472923	Non-DEG	0.0491448	1.31267	Non-DEG	0.00902465	1.84056	Up
Phvul.001G054900	18.4187			2-oxoglutarate (2OG) and Fe(II)-dependent oxygenase superfamily protein	NA	0.420003	Non-DEG	0.830747	-0.882301	Non-DEG	NA	0.501012	Non-DEG	NA	-2.53186	Non-DEG	0.891291	-0.627518	Non-DEG	0.556491	2.32434	Non-DEG
Phvul.001G055000	8.52182	GO:0055114, GO:0016491		gibberellin 3-oxidase 1	0.822031	-0.12365	Non-DEG	0.369651	0.182242	Non-DEG	0.000875789	0.635377	Non-DEG	0.383962	0.22709	Non-DEG	0.211616	0.248828	Non-DEG	0.647076	-0.101912	Non-DEG
Phvul.001G055100	22.4852			TIFY domain protein 8	0.45216	0.316527	Non-DEG	3.65273e-14	-1.49758	Non-DEG	0.498153	-0.180291	Non-DEG	1.16906e-13	1.46522	Non-DEG	3.11857e-11	1.31594	Non-DEG	0.504938	0.167253	Non-DEG
Phvul.001G055200	328.975			Pentatricopeptide repeat (PPR) superfamily protein	0.828326	0.366476	Non-DEG	0.951178	0.0483904	Non-DEG	0.988222	0.0195457	Non-DEG	0.282428	0.76036	Non-DEG	0.518153	0.39004	Non-DEG	0.999414	-0.00384389	Non-DEG
Phvul.001G055300	835.107	GO:0051536, GO:0009055		2Fe-2S ferredoxin-like superfamily protein	0.338368	3.25544	Non-DEG	0.152025	2.9357	Non-DEG	1	0	Non-DEG	0.998085	-0.00618625	Non-DEG	0.000859808	3.97377	Up	2.73627e-05	7.23539	Up
Phvul.001G055400	88.9561	GO:0005634		mitotic-like cyclin 3B from Arabidopsis	0.853808	0.4608	Non-DEG	0.000106397	-2.71443	Down	0.180032	-1.14997	Non-DEG	0.803144	0.30961	Non-DEG	0.431215	0.652252	Non-DEG	0.34809	0.803442	Non-DEG
Phvul.001G055500	599.83	GO:0008601, GO:0007165, GO:0000159		Protein phosphatase 2A regulatory B subunit family protein	0.505951	-0.261644	Non-DEG	0.00234162	-0.591539	Non-DEG	0.248406	0.2555	Non-DEG	0.929231	0.0336179	Non-DEG	0.798712	-0.0615579	Non-DEG	0.0802382	-0.35682	Non-DEG
Phvul.001G055600	689.496	GO:0008270, GO:0005515		RING/U-box superfamily protein	0.00352443	0.930347	Non-DEG	2.03796e-13	-1.82571	Down	5.49853e-13	-1.84703	Down	0.0818627	0.548572	Non-DEG	0.00013387	0.984195	Non-DEG	1.21696e-07	1.36597	Non-DEG
Phvul.001G055700	479.165			CTC-interacting domain 5	0.787275	0.333032	Non-DEG	1.14544e-14	-2.80448	Down	4.0321e-09	-2.29799	Down	0.0767427	0.67769	Non-DEG	2.59611e-12	2.54943	Up	4.5694e-09	2.20477	Up
Phvul.001G055800	716.638			embryo defective 2410	0.987434	-0.021368	Non-DEG	9.61201e-10	-1.22384	Non-DEG	0.000170774	-0.788045	Non-DEG	0.879542	0.0589078	Non-DEG	0.000301269	0.746472	Non-DEG	0.0013535	0.666196	Non-DEG
Phvul.001G055900	273.519		2.1.1.43	Enhancer of polycomb-like transcription factor protein	0.834783	0.100367	Non-DEG	4.18794e-06	0.736781	Non-DEG	0.578679	0.107079	Non-DEG	3.49768e-07	0.82724	Non-DEG	0.143293	0.246898	Non-DEG	0.00312974	-0.479976	Non-DEG
Phvul.001G056100	1.09286			molybdate transporter 1	0.815669	0.136972	Non-DEG	0.00658886	0.556678	Non-DEG	0.087451	0.376381	Non-DEG	0.717487	0.120674	Non-DEG	0.738968	-0.0803761	Non-DEG	0.798902	-0.0640787	Non-DEG
Phvul.001G056300	1.91797			molybdate transporter 1	0.778161	-0.191511	Non-DEG	0.588395	0.15143	Non-DEG	0.00138972	0.808634	Non-DEG	0.848912	-0.0862546	Non-DEG	0.958961	-0.0170212	Non-DEG	0.682843	-0.122278	Non-DEG
Phvul.001G056400	2.47412	GO:0005975, GO:0004553	3.2.1.39	O-Glycosyl hydrolases family 17 protein	0.945874	-0.0492084	Non-DEG	0.0479732	-0.359216	Non-DEG	0.0642696	-0.350694	Non-DEG	0.628641	-0.134091	Non-DEG	0.258834	-0.218759	Non-DEG	0.509436	-0.133877	Non-DEG
Phvul.001G056500	457.828	GO:0006367, GO:0005669		TBP-associated factor 7	NA	0	Non-DEG	0.549813	-2.44324	Non-DEG	NA	0	Non-DEG	NA	0.238441	Non-DEG	0.309354	3.91391	Non-DEG	0.318714	3.93517	Non-DEG
Phvul.001G056600	94.811	GO:0006367, GO:0005669		TBP-associated factor 7	NA	2.56525	Non-DEG	0.247206	-2.6401	Non-DEG	NA	0	Non-DEG	NA	3.58049	Non-DEG	0.375866	2.10401	Non-DEG	0.754592	1.08877	Non-DEG
Phvul.001G056750	12.0659				0.294609	3.77551	Non-DEG	0.627198	1.01352	Non-DEG	0.208649	-3.16796	Non-DEG	0.350266	1.8928	Non-DEG	0.268132	1.81728	Non-DEG	0.0984694	3.69999	Non-DEG
Phvul.001G056800	9544.8	GO:0008270, GO:0005515	6.3.2.19	CHY-type/CTCHY-type/RING-type Zinc finger protein	1.51865e-05	-0.679274	Non-DEG	4.62054e-08	0.819074	Non-DEG	4.30288e-08	0.801671	Non-DEG	0.554693	0.134381	Non-DEG	0.00295454	-0.441112	Non-DEG	6.49481e-20	-1.25477	Non-DEG
Phvul.001G056900	48.5025			Protein of unknown function (DUF581)	0.125202	0.605955	Non-DEG	0.0123889	0.694593	Non-DEG	0.00131849	1.02945	Non-DEG	0.0109603	0.86704	Non-DEG	3.15317e-06	-1.26188	Non-DEG	1.34189e-07	-1.52296	Down
Phvul.001G057000	64.5223	GO:0006281, GO:0004519	3.1.21.7	endonuclease V family protein	0.569428	0.813539	Non-DEG	0.927861	0.0772601	Non-DEG	0.743758	-0.299898	Non-DEG	0.0801689	1.35874	Non-DEG	0.671343	0.304849	Non-DEG	0.781867	-0.240347	Non-DEG
Phvul.001G057100	740.278	GO:0005975, GO:0004553	3.2.1.39	O-Glycosyl hydrolases family 17 protein	0.879391	-0.191372	Non-DEG	9.19835e-21	3.35873	Up	0.000493938	1.31659	Non-DEG	0.946934	0.0511992	Non-DEG	6.14501e-11	-2.38424	Down	5.72359e-13	-2.62681	Down
Phvul.001G057200	1275.6	GO:0008168, GO:0008033, GO:0006364, GO:0003723	3.6.4.13	fibrillarin 1	0.274504	-1.48321	Non-DEG	4.57736e-10	-4.57861	Down	0.0446843	-1.33118	Non-DEG	0.159883	-0.896365	Non-DEG	1.40311e-07	3.92298	Up	3.14769e-09	3.33614	Up
Phvul.001G057300	1299.22			Protein of unknown function (DUF1218)	0.907314	-0.12947	Non-DEG	0.0347818	0.707169	Non-DEG	0.783445	0.109319	Non-DEG	0.83567	0.128242	Non-DEG	0.00102647	-1.06364	Non-DEG	2.85978e-05	-1.32135	Non-DEG
Phvul.001G057400	383.441				0.936551	-0.0407299	Non-DEG	0.451103	-0.107721	Non-DEG	0.273714	-0.158255	Non-DEG	0.175963	0.223605	Non-DEG	0.247602	-0.161539	Non-DEG	0.000924531	-0.425874	Non-DEG
Phvul.001G057500	445.347	GO:0008168	2.1.1.199	mraW methylase family protein	0.542508	-0.306479	Non-DEG	1.30563e-44	3.3408	Up	7.89588e-45	3.39876	Up	0.000358384	-0.941021	Non-DEG	3.43113e-21	-2.20839	Down	2.24713e-11	-1.57385	Down
Phvul.001G057600	290.472	GO:0007186, GO:0005834, GO:0004871		Ggamma-subunit 1	0.000674103	-0.919207	Non-DEG	0.00377103	0.689902	Non-DEG	0.0377494	0.508369	Non-DEG	0.0194124	-0.623874	Non-DEG	7.09817e-06	1.03267	Non-DEG	0.0016169	0.737342	Non-DEG
Phvul.001G057700	43.3171		3.4.19.12	ubiquitin-specific protease 26	0.00100785	-0.93105	Non-DEG	3.2709e-07	1.26217	Non-DEG	3.28639e-12	1.70305	Up	0.132855	-0.4786	Non-DEG	8.09532e-08	-1.31156	Non-DEG	7.58267e-14	-1.76401	Down
Phvul.001G057800	354.835			Protein of unknown function (DUF2296)	0.162346	-0.371946	Non-DEG	0.000119747	0.691251	Non-DEG	0.0018258	0.571432	Non-DEG	0.0614559	-0.420131	Non-DEG	2.40463e-15	-1.39974	Non-DEG	3.65863e-15	-1.35155	Non-DEG
Phvul.001G057900	32.6968	GO:0008168, GO:0006364, GO:0005737	2.1.1.177	methyltransferases	0.645028	-0.310249	Non-DEG	8.1601e-06	1.30655	Non-DEG	7.12968e-13	2.16977	Up	0.3454	-0.396947	Non-DEG	1.09334e-07	-1.54237	Down	4.35602e-07	-1.45567	Non-DEG
Phvul.001G058000	7344.55			Plastid-lipid associated protein PAP / fibrillin family protein	0.968004	-0.0980422	Non-DEG	0.0182849	-1.14249	Non-DEG	0.707036	-0.233506	Non-DEG	0.0433751	0.990866	Non-DEG	3.42574e-06	2.09322	Up	0.0338582	1.00431	Non-DEG
Phvul.001G058100	889.635	GO:0016020, GO:0008375		Core-2/I-branching beta-1,6-N-acetylglucosaminyltransferase family protein	2.07464e-14	1.25688	Non-DEG	0.126785	-0.243254	Non-DEG	0.000613505	-0.6081	Non-DEG	0.000582876	0.554482	Non-DEG	0.486099	0.118974	Non-DEG	2.62025e-07	0.821369	Non-DEG
Phvul.001G058200	1424.41			selenium binding	0.647894	-0.533413	Non-DEG	0.174772	-0.724368	Non-DEG	0.149183	-0.746709	Non-DEG	0.423628	-0.549791	Non-DEG	0.927302	0.0608727	Non-DEG	0.902195	0.0772513	Non-DEG
Phvul.001G058350	115.988	GO:0006412, GO:0005840, GO:0005622, GO:0003735		chloroplast ribosomal protein S15	0.0147902	0.447761	Non-DEG	4.04814e-13	-1.01123	Non-DEG	4.01603e-12	-0.97911	Non-DEG	0.00147716	0.506628	Non-DEG	0.325412	-0.157888	Non-DEG	0.173161	-0.216755	Non-DEG
Phvul.001G058400	22.253				0.541707	0.298485	Non-DEG	0.855666	0.0523066	Non-DEG	0.765783	0.0880342	Non-DEG	0.806268	-0.102706	Non-DEG	0.142065	-0.367258	Non-DEG	0.914316	0.0339327	Non-DEG
Phvul.001G058500	183.393	GO:0003676		replicon protein A2	0.0276693	-0.416753	Non-DEG	1.00567e-08	0.823677	Non-DEG	0.000202329	0.548404	Non-DEG	0.00436517	-0.476147	Non-DEG	2.15922e-25	-1.47922	Non-DEG	4.21795e-24	-1.41983	Non-DEG
Phvul.001G058600	2870.01		3.6.3.46	Protein kinase superfamily protein	0.113913	0.914856	Non-DEG	0.032904	0.872978	Non-DEG	0.741667	0.168977	Non-DEG	0.871891	0.130407	Non-DEG	9.11182e-08	-2.13893	Down	0.00120928	-1.35448	Non-DEG
Phvul.001G058700	256.341			Protein of unknown function (DUF1644)	0.955877	-0.377029	Non-DEG	0.000380495	-4.51474	Down	2.32359e-08	-5.94616	Down	0.41132	-0.861144	Non-DEG	0.0255487	3.00041	Up	0.00182534	3.48453	Up
Phvul.001G058800	1225.19			Zinc finger protein 622	0.524273	0.331968	Non-DEG	0.0642264	0.492935	Non-DEG	0.0317048	0.615307	Non-DEG	0.00397861	-0.811023	Non-DEG	0.00164573	-0.811428	Non-DEG	0.232309	0.331562	Non-DEG
Phvul.001G058900	6885.94	GO:0046872, GO:0000166	3.6.3.6	H(+)-ATPase 5	0.776667	0.2179	Non-DEG	1.45236e-13	-1.95851	Down	5.56776e-18	-2.29561	Down	0.860635	-0.0907216	Non-DEG	5.70396e-08	1.46307	Non-DEG	3.99226e-11	1.77169	Up
Phvul.001G059000	641.778			deletion of SUV3 suppressor 1(I)	0.477386	-0.333863	Non-DEG	2.82338e-10	1.60317	Up	2.3647e-09	1.54023	Up	0.16844	0.412689	Non-DEG	0.00363746	0.695032	Non-DEG	0.866066	-0.0515201	Non-DEG
Phvul.001G059200	305.939	GO:0070461			0.50804	-0.232704	Non-DEG	4.74556e-07	0.867526	Non-DEG	8.17614e-06	0.783954	Non-DEG	0.0626438	0.39271	Non-DEG	0.651297	-0.092685	Non-DEG	3.26291e-05	-0.718099	Non-DEG
Phvul.001G059300	206.034	GO:0008270, GO:0005515		RING/U-box superfamily protein	0.149773	-0.301746	Non-DEG	1.04147e-32	-1.57427	Down	8.00465e-17	-1.1158	Non-DEG	0.095022	-0.284026	Non-DEG	7.5623e-50	1.95217	Up	2.68226e-49	1.93445	Up
Phvul.001G059500	532.957			pentatricopeptide (PPR) repeat-containing protein / CBS domain-containing protein	0.00753368	0.466596	Non-DEG	3.2728e-05	0.587428	Non-DEG	0.417788	0.137323	Non-DEG	0.739927	0.0791459	Non-DEG	0.0286292	-0.316784	Non-DEG	0.683319	0.070666	Non-DEG
Phvul.001G059600	28.9119				0.905707	0.0780687	Non-DEG	0.42747	0.162076	Non-DEG	0.520382	-0.140095	Non-DEG	0.972678	0.0142157	Non-DEG	0.00715421	-0.503006	Non-DEG	0.0200651	-0.439153	Non-DEG
Phvul.001G059700	1402.2				0.944205	-0.104638	Non-DEG	0.0225113	0.865905	Non-DEG	0.210414	0.510862	Non-DEG	0.0522981	0.845769	Non-DEG	0.344629	0.380207	Non-DEG	0.149664	-0.570201	Non-DEG
Phvul.001G059800	2033.53	GO:0016987, GO:0006355, GO:0006352, GO:0003700, GO:0003677		RNApolymerase sigma-subunit C	0.830627	0.119687	Non-DEG	8.1326e-35	-2.06253	Down	2.54772e-25	-1.78056	Down	0.791515	0.0788371	Non-DEG	2.988e-08	0.964363	Non-DEG	6.03771e-09	1.00521	Non-DEG
Phvul.001G060001	362.532	GO:0019825		hemoglobin 3	0.874129	-1.18548	Non-DEG	0.0112887	-4.51741	Down	0.0215854	-4.08021	Down	1.02306e-05	-3.15628	Down	0.000167975	6.35671	Up	2.35016e-07	8.32752	Up
Phvul.001G060100	327.456	GO:0006887, GO:0000145		exocyst subunit exo70 family protein G1	0.639164	0.275811	Non-DEG	0.15996	-0.376982	Non-DEG	1.22763e-09	-1.50737	Down	0.00943781	-0.750811	Non-DEG	0.00259704	-0.776353	Non-DEG	0.391254	0.250268	Non-DEG
Phvul.001G060200	434.449	GO:0043565, GO:0006355, GO:0003700		WRKY DNA-binding protein 11	0.811564	0.184392	Non-DEG	1.18187e-10	-1.62539	Down	1.50153e-09	-1.54537	Down	0.659251	0.187503	Non-DEG	0.00132698	0.844298	Non-DEG	0.00151099	0.841187	Non-DEG
Phvul.001G060300	592.33				0.707455	0.267653	Non-DEG	6.44367e-07	-1.34423	Non-DEG	2.43141e-06	-1.31127	Non-DEG	0.616611	0.213522	Non-DEG	2.00843e-06	1.28914	Non-DEG	8.11942e-07	1.34328	Non-DEG
Phvul.001G060400	1.75015	GO:0055114, GO:0016616, GO:0006694, GO:0003854, GO:0050662, GO:0003824		rhamnose biosynthesis 1	0.6449	-0.18201	Non-DEG	1.05723e-08	-0.925485	Non-DEG	0.817405	-0.0514653	Non-DEG	0.445906	-0.171619	Non-DEG	1.00294e-05	0.719086	Non-DEG	6.76571e-06	0.708695	Non-DEG
Phvul.001G060500	1151.15	GO:0008270, GO:0003676		serine/arginine-rich 22	0.136809	-0.578113	Non-DEG	0.00160079	-0.824511	Non-DEG	0.0985785	-0.454487	Non-DEG	0.68654	0.161698	Non-DEG	7.88907e-22	2.34814	Up	2.89976e-11	1.60833	Up
Phvul.001G060600	2.1459	GO:0006950, GO:0006468, GO:0005524, GO:0004672	2.7.11.1	Protein kinase protein with adenine nucleotide alpha hydrolases-like domain	0.626356	0.254453	Non-DEG	0.0959129	-0.394929	Non-DEG	0.74	-0.0956059	Non-DEG	0.967256	0.0208368	Non-DEG	0.190491	0.320569	Non-DEG	0.0184341	0.554185	Non-DEG
Phvul.001G060700	275.171	GO:0009058, GO:0005524, GO:0009396, GO:0004326	6.3.2.12	Folylpolyglutamate synthetase family protein	NA	0	Non-DEG	0.206095	-3.10216	Non-DEG	NA	-4.63021	Non-DEG	NA	-0.540092	Non-DEG	0.17357	3.27444	Non-DEG	0.082317	4.07424	Non-DEG
Phvul.001G060750	16.5191	GO:0034314, GO:0007015, GO:0005885, GO:0005856, GO:0005524		actin related protein 2	0.73884	-0.167894	Non-DEG	0.00045267	0.675013	Non-DEG	1.29694e-06	0.936285	Non-DEG	0.871891	-0.059659	Non-DEG	1.3813e-05	-0.830849	Non-DEG	7.68524e-07	-0.939084	Non-DEG
Phvul.001G060800	1.66723	GO:0034314, GO:0007015, GO:0005885, GO:0005856, GO:0005524		actin related protein 2	1	0	Non-DEG	0.022237	-4.93552	Down	0.11096	-3.85752	Non-DEG	0.695994	1.08547	Non-DEG	0.0792641	3.94632	Non-DEG	0.199494	3.12056	Non-DEG
Phvul.001G060900	203.176	GO:0034314, GO:0007015, GO:0005885, GO:0005856, GO:0005524		actin related protein 2	0.921149	-0.06671	Non-DEG	0.0344308	0.38961	Non-DEG	1.71918e-06	0.905231	Non-DEG	0.601061	0.152114	Non-DEG	1.08006e-07	-0.9371	Non-DEG	3.01776e-11	-1.15592	Non-DEG
Phvul.001G061000	170.116	GO:0016021		Sulfite exporter TauE/SafE family protein	0.659416	-0.742291	Non-DEG	0.569038	0.492508	Non-DEG	0.691278	0.348435	Non-DEG	0.434913	0.863152	Non-DEG	0.760844	-0.272171	Non-DEG	0.0137032	-1.87761	Down
Phvul.001G061100	115.061	GO:0003723		La protein 1	NA	-0.851604	Non-DEG	0.599885	-1.14725	Non-DEG	NA	-1.07254	Non-DEG	NA	1.70729	Non-DEG	0.936766	0.205624	Non-DEG	0.34185	-2.35327	Non-DEG
Phvul.001G061200	298.824			Homeodomain-like protein	0.909032	0.0937439	Non-DEG	0.472455	-0.179196	Non-DEG	0.755755	-0.0896399	Non-DEG	0.646771	-0.160023	Non-DEG	0.975478	-0.0101709	Non-DEG	0.323436	0.243596	Non-DEG
Phvul.001G061300	1573.99	GO:0003824, GO:0006470, GO:0004722	3.1.3.16	Protein phosphatase 2C family protein	0.225566	1.22404	Non-DEG	0.0231607	1.46523	Non-DEG	0.184625	-0.915516	Non-DEG	0.216244	1.09137	Non-DEG	6.23316e-06	-2.8552	Down	3.14789e-05	-2.72253	Down
Phvul.001G061400	2921.51	GO:0016987, GO:0006355, GO:0006352, GO:0003700, GO:0003677		sigma factor E	0.833116	0.168136	Non-DEG	1.97455e-05	1.19621	Non-DEG	0.00105136	0.990844	Non-DEG	0.0234772	-0.707575	Non-DEG	0.000626635	-0.928974	Non-DEG	0.876828	-0.0532631	Non-DEG
Phvul.001G061500	273.831				0.437965	0.387806	Non-DEG	0.334736	0.276068	Non-DEG	0.33594	0.294439	Non-DEG	0.108018	0.517851	Non-DEG	0.508363	0.195795	Non-DEG	0.845575	0.065749	Non-DEG
Phvul.001G061600	676.371				0.985869	-0.013614	Non-DEG	0.0519719	-0.25308	Non-DEG	0.583324	-0.0830147	Non-DEG	0.0993537	0.255197	Non-DEG	0.041101	0.266362	Non-DEG	0.991948	-0.00244913	Non-DEG
Phvul.001G061700	118.393				0.56379	0.467119	Non-DEG	6.42269e-05	-1.48946	Non-DEG	1.1427e-08	-2.11806	Down	0.919192	-0.0752415	Non-DEG	7.6118e-06	1.67186	Up	2.25144e-09	2.21422	Up
Phvul.001G062000	1752.32	GO:0016887, GO:0005524, GO:0006508, GO:0004222		FTSH protease 11	0.658165	0.255766	Non-DEG	1.19013e-07	1.31204	Non-DEG	0.837754	-0.065569	Non-DEG	0.615095	0.202412	Non-DEG	3.9186e-06	-1.12998	Non-DEG	1.34602e-05	-1.07662	Non-DEG
Phvul.001G062100	20.128	GO:0006355, GO:0003677		Dof-type zinc finger DNA-binding family protein	0.88197	0.0790503	Non-DEG	0.90411	-0.0244634	Non-DEG	6.64341e-06	-0.701229	Non-DEG	0.704088	0.0980757	Non-DEG	0.68262	-0.0758256	Non-DEG	0.611766	-0.094851	Non-DEG
Phvul.001G062700	462.582			Ypt/Rab-GAP domain of gyp1p superfamily protein	0.941148	0.0735423	Non-DEG	2.52844e-05	1.09329	Non-DEG	8.82231e-07	1.40873	Non-DEG	0.892113	0.0651048	Non-DEG	0.0125185	-0.633681	Non-DEG	0.0139105	-0.625244	Non-DEG
Phvul.001G062800	279.543			HSP20-like chaperones superfamily protein	0.3978	0.282246	Non-DEG	0.824806	0.0483177	Non-DEG	0.864179	0.0403789	Non-DEG	0.451761	-0.201726	Non-DEG	5.1512e-05	-0.730757	Non-DEG	0.219062	-0.246785	Non-DEG
Phvul.001G062900	174.222			Uncharacterised conserved protein (UCP030365)	0.835227	-0.567943	Non-DEG	0.776525	-0.315485	Non-DEG	0.265655	1.36078	Non-DEG	4.6208e-06	3.55986	Up	4.59438e-07	4.112	Up	0.992201	-0.0158028	Non-DEG
Phvul.001G063050	179.164			Putative serine esterase family protein	0.991935	-0.0183478	Non-DEG	0.941573	0.0232873	Non-DEG	0.814185	0.0692678	Non-DEG	0.783083	0.110405	Non-DEG	0.726264	-0.0963395	Non-DEG	0.388597	-0.225092	Non-DEG
Phvul.001G063200	51.116			Polyketide cyclase/dehydrase and lipid transport superfamily protein	0.700885	0.223132	Non-DEG	6.04792e-16	1.95022	Up	1.41713e-08	1.4237	Non-DEG	0.773465	-0.118513	Non-DEG	0.00305163	-0.702228	Non-DEG	0.156175	-0.360582	Non-DEG
Phvul.001G063300	207.921			Thioredoxin superfamily protein	0.678835	0.214416	Non-DEG	0.00247862	0.67581	Non-DEG	0.000942239	0.811465	Non-DEG	0.332733	0.276948	Non-DEG	0.506125	0.158671	Non-DEG	0.711641	0.0961382	Non-DEG
Phvul.001G063400	1041.44	GO:0006886, GO:0005622		ENTH/VHS/GAT family protein	0.890346	-0.128903	Non-DEG	0.0783536	0.508426	Non-DEG	5.93553e-06	1.35384	Non-DEG	0.21316	0.432285	Non-DEG	0.0863583	0.48178	Non-DEG	0.813916	-0.0794087	Non-DEG
Phvul.001G063600	186.717	GO:0008152, GO:0003824	4.1.3.38	D-aminoacid aminotransferase-like PLP-dependent enzymes superfamily protein	0.975631	-0.0541028	Non-DEG	0.154005	0.552105	Non-DEG	0.0212542	0.949595	Non-DEG	0.140782	0.660938	Non-DEG	0.691216	-0.16438	Non-DEG	0.0158394	-0.879421	Non-DEG
Phvul.001G063700	917.654	GO:0055085, GO:0016020, GO:0006811, GO:0005216		cyclic nucleotide gated channel 1	0.736321	-0.198435	Non-DEG	0.00260197	-0.674295	Non-DEG	0.26801	0.289654	Non-DEG	0.754561	0.114948	Non-DEG	0.0220466	0.521066	Non-DEG	0.405049	0.207683	Non-DEG
Phvul.001G063800	966.98		2.4.2.41, 2.4.1.225, 2.4.1.224	Exostosin family protein	0.915942	-0.0639061	Non-DEG	0.950157	0.0141941	Non-DEG	0.222659	-0.216601	Non-DEG	0.897173	0.0395484	Non-DEG	0.43561	0.140796	Non-DEG	0.85695	0.0373416	Non-DEG
Phvul.001G063900	21.1846	GO:0055085, GO:0016021		Auxin efflux carrier family protein	0.963377	-0.0660564	Non-DEG	0.00103092	-0.981605	Non-DEG	0.707036	-0.142546	Non-DEG	0.255328	-0.443892	Non-DEG	0.105973	0.513746	Non-DEG	0.00293601	0.891582	Non-DEG
Phvul.001G064100	4.58541	GO:0055114, GO:0045300, GO:0006631	1.14.19.2	Plant stearoyl-acyl-carrier-protein desaturase family protein	0.613742	-0.163305	Non-DEG	3.436e-05	0.605226	Non-DEG	0.199429	0.2066	Non-DEG	5.88338e-18	1.1755	Non-DEG	2.94355e-21	1.27993	Non-DEG	0.73816	-0.0588694	Non-DEG
Phvul.001G064200	959.81	GO:0030274, GO:0005634, GO:0003712		SEUSS transcriptional co-regulator	0.651156	0.202081	Non-DEG	0.452954	-0.158506	Non-DEG	0.143585	-0.303462	Non-DEG	0.978814	-0.0113738	Non-DEG	0.0337881	-0.419276	Non-DEG	0.341547	-0.205821	Non-DEG
Phvul.001G064300	80.6302			Nodulin MtN3 family protein	0.739672	-0.467858	Non-DEG	0.46704	-0.44483	Non-DEG	0.883167	0.106393	Non-DEG	0.207598	-0.732567	Non-DEG	0.156295	0.788058	Non-DEG	0.0286973	1.05277	Non-DEG
Phvul.001G064400	233.164		3.1.13.1	Polynucleotidyl transferase, ribonuclease H-like superfamily protein	0.887249	-1.20171	Non-DEG	1	0	Non-DEG	0.860248	0.560235	Non-DEG	0.261787	1.91598	Non-DEG	0.00058704	6.75703	Up	0.079937	3.63933	Non-DEG
Phvul.001G064500	2021.32			SCARECROW-like 1	0.750218	-0.104117	Non-DEG	0.499736	0.093899	Non-DEG	0.795012	0.0410044	Non-DEG	0.752699	-0.0663017	Non-DEG	0.066897	-0.236149	Non-DEG	0.0308406	-0.273964	Non-DEG
Phvul.001G064700	1996.83				0.767683	0.444925	Non-DEG	1.86896e-12	-3.34374	Down	1.93456e-14	-3.73851	Down	0.644416	-0.439727	Non-DEG	0.0411731	-1.23036	Non-DEG	0.608435	-0.34571	Non-DEG
Phvul.001G064800	427.76	GO:0005525	3.6.5.2	RAB GTPASE HOMOLOG B18	0.815544	0.150372	Non-DEG	0.00242213	0.685646	Non-DEG	0.0105562	0.616575	Non-DEG	0.450181	-0.246222	Non-DEG	0.000679832	-0.755947	Non-DEG	0.129207	-0.359353	Non-DEG
Phvul.001G064900	71.7561			DNAJ heat shock N-terminal domain-containing protein	0.840882	-0.158039	Non-DEG	1.41296e-09	1.52509	Up	0.0217842	0.616529	Non-DEG	4.95417e-06	1.22655	Non-DEG	0.0153369	0.639713	Non-DEG	0.00474811	-0.744879	Non-DEG
Phvul.001G065100	375.709				0.0207892	-0.805618	Non-DEG	5.50804e-13	1.92056	Up	3.21122e-16	2.17704	Up	0.44051	0.305415	Non-DEG	7.12887e-07	1.32008	Non-DEG	0.511247	0.209049	Non-DEG
Phvul.001G065400	1957.05	GO:0005515		F-box/RNI-like superfamily protein	0.92541	-0.063212	Non-DEG	0.416783	0.156727	Non-DEG	0.000959123	0.613861	Non-DEG	0.0145472	0.458977	Non-DEG	3.07557e-06	0.773293	Non-DEG	0.170249	0.251104	Non-DEG
Phvul.001G065550	44.6349	GO:0016597, GO:0008152	2.7.7.59	ACT domain repeat 3	0.945297	-0.0867699	Non-DEG	0.0591104	-0.593714	Non-DEG	0.962515	0.0231175	Non-DEG	0.571137	-0.282308	Non-DEG	0.0170518	-0.784314	Non-DEG	0.0703278	-0.588775	Non-DEG
Phvul.001G065700	446.693	GO:0006886, GO:0005622		Target of Myb protein 1	0.935954	-0.0733645	Non-DEG	0.0209381	0.555873	Non-DEG	0.376304	0.236388	Non-DEG	0.678714	0.145611	Non-DEG	2.75628e-13	1.56628	Up	3.14108e-10	1.3473	Non-DEG
Phvul.001G066000	4.78788	GO:0055114, GO:0016491	4.2.3.19	gibberellin 20-oxidase 3	0.835227	0.171991	Non-DEG	2.56646e-13	1.94671	Up	0.359584	0.283325	Non-DEG	0.956713	-0.0318675	Non-DEG	0.198582	-0.380636	Non-DEG	0.590442	-0.176778	Non-DEG
Phvul.001G066100	278.7	GO:0019684, GO:0016168, GO:0016020, GO:0009767, GO:0009521		photosystem II reaction center protein B	0.865492	-0.207367	Non-DEG	0.000219723	1.58956	Up	0.000839971	1.49468	Non-DEG	0.212828	0.641901	Non-DEG	0.381642	-0.371932	Non-DEG	0.00173512	-1.2212	Non-DEG
Phvul.001G066200	81.7682	GO:0030247, GO:0006468, GO:0005524, GO:0004672	2.7.11.1	wall-associated kinase 2	0.506475	-0.223144	Non-DEG	0.0206409	-0.39274	Non-DEG	0.836631	-0.0447274	Non-DEG	0.165758	0.287776	Non-DEG	0.0294718	0.369746	Non-DEG	0.453913	-0.141174	Non-DEG
Phvul.001G066300	245.679	GO:0005509, GO:0030247, GO:0006468, GO:0005524, GO:0004672	2.7.11.1	wall-associated kinase 2	0.391563	3.32209	Non-DEG	0.0498279	-2.9681	Down	0.00161732	-6.26904	Down	0.897173	-0.45316	Non-DEG	0.60114	-1.1007	Non-DEG	0.258681	2.67455	Non-DEG
Phvul.001G066400	503.092	GO:0005509, GO:0030247, GO:0006468, GO:0005524, GO:0004672	2.7.11.1	wall-associated kinase 2	0.114606	1.01648	Non-DEG	0.93219	-0.0502056	Non-DEG	3.37782e-05	-1.82805	Down	0.734292	0.260353	Non-DEG	0.000481544	-1.55376	Down	0.097111	-0.797637	Non-DEG
Phvul.001G066500	4.18333	GO:0030247		wall-associated kinase 2	0.734776	-0.364681	Non-DEG	0.0508322	0.924885	Non-DEG	0.273362	0.534455	Non-DEG	0.00174188	-1.24774	Non-DEG	0.0013522	1.2862	Non-DEG	4.32457e-09	2.16926	Up
Phvul.001G066550	164.714	GO:0006468, GO:0004672	2.7.11.1	wall associated kinase 4	0.622858	-0.389414	Non-DEG	1.05944e-13	3.5095	Up	0.00345035	1.10645	Non-DEG	0.081784	-0.700934	Non-DEG	6.9519e-08	1.80115	Up	8.86382e-11	2.11267	Up
Phvul.001G066600	383.082	GO:0005515		Tetratricopeptide repeat (TPR)-like superfamily protein	0.996775	-0.0295082	Non-DEG	4.31607e-09	3.22529	Up	0.0067957	1.45365	Non-DEG	0.913663	-0.102962	Non-DEG	3.29697e-10	3.00716	Up	1.18817e-10	3.08062	Up
Phvul.001G066700	82.1437			RING/U-box superfamily protein	0.0860504	-4.68043	Non-DEG	1	0	Non-DEG	0.365404	1.61876	Non-DEG	0.453644	-1.28246	Non-DEG	0.0158796	4.74869	Up	0.309136	1.35071	Non-DEG
Phvul.001G066800	7.54225				0.102791	-0.681025	Non-DEG	3.17251e-10	3.01525	Up	6.58729e-07	1.77123	Up	0.00382765	-0.776913	Non-DEG	1.82587e-16	2.19644	Up	1.30968e-20	2.29233	Up
Phvul.001G067001	373.591	GO:0005515	2.3.1.48	RING/FYVE/PHD-type zinc finger family protein	0.859543	0.0894458	Non-DEG	0.000138225	0.613577	Non-DEG	0.661258	0.0864315	Non-DEG	0.00175176	0.533148	Non-DEG	0.946256	-0.0138599	Non-DEG	0.00420306	-0.457562	Non-DEG
Phvul.001G067200	564.744	GO:0008168		S-adenosyl-L-methionine-dependent methyltransferases superfamily protein	0.499967	0.772233	Non-DEG	0.0726622	1.07102	Non-DEG	0.492278	-0.459464	Non-DEG	0.736853	0.326735	Non-DEG	0.307858	-0.638449	Non-DEG	0.789476	-0.192952	Non-DEG
Phvul.001G067300	18.5598	GO:0055114, GO:0016491, GO:0008270	1.1.1.1	alcohol dehydrogenase 1	0.799886	0.938269	Non-DEG	0.76817	0.440428	Non-DEG	0.132656	-2.03938	Non-DEG	0.561289	1.12676	Non-DEG	0.99138	0.0245911	Non-DEG	0.926667	-0.1639	Non-DEG
Phvul.001G067400	217.93			Calcium-binding EF-hand family protein	0.830334	-0.106104	Non-DEG	1.23555e-05	0.740982	Non-DEG	0.595949	0.106448	Non-DEG	0.508324	-0.165936	Non-DEG	0.000610885	-0.573311	Non-DEG	0.0019729	-0.513479	Non-DEG
Phvul.001G067500	176.659				0.625302	0.21138	Non-DEG	8.11125e-39	-2.20016	Down	1.12201e-16	-1.47515	Non-DEG	0.885858	0.0452316	Non-DEG	9.70917e-26	1.77934	Up	1.14111e-30	1.94549	Up
Phvul.001G067600	925.804			Zinc finger C-x8-C-x5-C-x3-H type family protein	0.868072	-0.498905	Non-DEG	0.0974998	1.83314	Non-DEG	0.942357	-0.0945422	Non-DEG	0.00678786	2.80029	Up	0.0634378	1.74298	Non-DEG	0.123848	-1.55621	Non-DEG
Phvul.001G067700	572.893	GO:0006950, GO:0006468, GO:0005524, GO:0004672	2.7.11.1	Protein kinase protein with adenine nucleotide alpha hydrolases-like domain	0.55676	-0.689785	Non-DEG	0.318571	0.63584	Non-DEG	0.0222468	1.43074	Non-DEG	0.992753	0.0108496	Non-DEG	1.47831e-14	3.99717	Up	9.5877e-11	3.29653	Up
Phvul.001G068100	151.156	GO:0005515	2.5.1.18	Glutathione S-transferase family protein	0.996223	-0.0182595	Non-DEG	0.839892	-0.0737797	Non-DEG	0.590866	0.196487	Non-DEG	0.900755	-0.0714243	Non-DEG	0.953152	-0.0234115	Non-DEG	0.942435	0.0297532	Non-DEG
Phvul.001G068200	3.11223	GO:0006355, GO:0005634, GO:0003700, GO:0046983, GO:0003677		K-box region and MADS-box transcription factor family protein	1	-0.00591702	Non-DEG	0.23625	-0.263708	Non-DEG	0.125831	-0.343456	Non-DEG	0.973401	-0.0155503	Non-DEG	0.765954	0.0755794	Non-DEG	0.740464	0.0852126	Non-DEG
Phvul.001G068300	418.782			SPT4 homolog 2	0.394443	-0.445412	Non-DEG	1.99348e-34	-3.21261	Down	7.92036e-06	-1.22402	Non-DEG	6.52393e-11	-1.71813	Down	4.14834e-07	1.3859	Non-DEG	5.53177e-25	2.65861	Up
Phvul.001G068400	1.32392			Pentatricopeptide repeat (PPR) superfamily protein	0.818924	-0.195781	Non-DEG	0.0339003	-0.622605	Non-DEG	0.0187866	-0.69195	Non-DEG	0.0852259	0.531373	Non-DEG	6.75052e-12	1.81744	Up	4.2228e-05	1.09029	Non-DEG
Phvul.001G068500	162.533	GO:0006468, GO:0004672	3.1.4.46	Protein kinase superfamily protein	0.354741	-2.6755	Non-DEG	0.232322	2.84036	Non-DEG	0.413244	1.42594	Non-DEG	0.909398	0.347885	Non-DEG	0.670305	0.857852	Non-DEG	0.18136	-2.16553	Non-DEG
Phvul.001G068600	191.399	GO:0030247		Protein kinase superfamily protein	0.725477	-0.209348	Non-DEG	8.50055e-13	1.67125	Up	0.0215678	0.562157	Non-DEG	0.748025	0.131919	Non-DEG	1.63561e-07	-1.20779	Non-DEG	1.08409e-11	-1.54906	Down
Phvul.001G068700	44.7334				NA	-0.5853	Non-DEG	0.211141	3.59241	Non-DEG	NA	3.59625	Non-DEG	NA	-1.93004	Non-DEG	0.365197	-2.71528	Non-DEG	0.619798	-1.37054	Non-DEG
Phvul.001G068800	2.03673	GO:0006468, GO:0005524, GO:0004672	3.1.4.46	suppressor of npr1-1 constitutive 4	0.63407	-0.259108	Non-DEG	0.467701	-0.195893	Non-DEG	0.374897	0.252233	Non-DEG	0.0641949	-0.445618	Non-DEG	5.07363e-10	1.35748	Non-DEG	5.98505e-14	1.54399	Up
Phvul.001G069001	93.9706	GO:0030247		Protein kinase superfamily protein	0.499604	-0.426572	Non-DEG	8.8095e-13	-2.03689	Down	2.84916e-08	-1.54529	Down	0.822625	-0.0949766	Non-DEG	8.68124e-29	3.05031	Up	1.16565e-26	2.71872	Up
Phvul.001G069200	4.31195	GO:0006468, GO:0004672	3.1.4.46	suppressor of npr1-1 constitutive 4	0.936671	0.169089	Non-DEG	0.0841971	-0.922054	Non-DEG	8.97768e-05	-1.98069	Down	0.437218	-0.520652	Non-DEG	0.066606	0.96806	Non-DEG	0.000883688	1.6578	Up
Phvul.001G069216	11.7217	GO:0006468, GO:0005524, GO:0004672	3.1.4.46	suppressor of npr1-1 constitutive 4	NA	-2.77311	Non-DEG	1	-0.011842	Non-DEG	NA	0.656615	Non-DEG	NA	-0.11661	Non-DEG	0.386472	2.07206	Non-DEG	0.77424	-0.584441	Non-DEG
Phvul.001G069232	32.1994	GO:0006468, GO:0004672	3.1.4.46	receptor serine/threonine kinase, putative	0.979595	-0.0490892	Non-DEG	0.0364392	0.835135	Non-DEG	0.173835	0.583679	Non-DEG	0.593947	0.275949	Non-DEG	1.92076e-05	1.47499	Non-DEG	0.000955349	1.14995	Non-DEG
Phvul.001G069248	39.61	GO:0006468, GO:0005524, GO:0004672	3.1.4.46	receptor serine/threonine kinase, putative	0.417356	1.99444	Non-DEG	0.335743	1.32137	Non-DEG	0.213263	-1.85927	Non-DEG	0.99989	-0.00268788	Non-DEG	0.512907	-0.870498	Non-DEG	0.467372	1.12663	Non-DEG
Phvul.001G069264	76.3247	GO:0006468, GO:0004672	3.1.4.46	receptor serine/threonine kinase, putative	0.804921	0.544274	Non-DEG	0.580746	0.484518	Non-DEG	0.819731	0.25648	Non-DEG	0.700846	-0.395581	Non-DEG	0.317203	0.755461	Non-DEG	0.0181811	1.69532	Up
Phvul.001G069280	442.986	GO:0030247		Protein kinase superfamily protein	0.975575	0.0948477	Non-DEG	0.184121	0.975568	Non-DEG	0.0133472	3.92082	Up	0.921028	-0.0883039	Non-DEG	1.61417e-06	2.54893	Up	1.53503e-07	2.73209	Up
Phvul.001G069300	9.9257	GO:0006468, GO:0004672	3.1.4.46	Protein kinase superfamily protein	0.816991	-0.303246	Non-DEG	1.75824e-05	3.3983	Up	0.00100702	2.03805	Up	0.931742	-0.0646597	Non-DEG	0.000936185	1.40827	Non-DEG	0.00475652	1.16969	Non-DEG
Phvul.001G069400	69.546	GO:0030247			0.388853	0.563255	Non-DEG	0.437791	0.307948	Non-DEG	0.223577	0.583898	Non-DEG	0.885371	-0.07849	Non-DEG	1.13839e-07	1.65076	Up	4.59683e-13	2.29251	Up
Phvul.001G069500	1.29669	GO:0006468, GO:0004672	3.1.4.46	suppressor of npr1-1 constitutive 4	0.850416	-0.186385	Non-DEG	0.0524619	0.636635	Non-DEG	0.448708	-0.273668	Non-DEG	0.56055	0.285146	Non-DEG	0.857837	-0.0713994	Non-DEG	0.108641	-0.54293	Non-DEG
Phvul.001G069600	112.455	GO:0006468, GO:0004672	3.1.4.46	receptor serine/threonine kinase, putative	0.994882	0.0655558	Non-DEG	0.74184	0.410657	Non-DEG	0.246111	2.09415	Non-DEG	0.930674	0.105398	Non-DEG	0.000914155	2.76011	Up	0.000796443	2.72027	Up
Phvul.001G069700	9.69747	GO:0030247			0.929027	-0.187359	Non-DEG	0.919809	0.0711915	Non-DEG	0.0817762	1.07167	Non-DEG	0.356273	0.636875	Non-DEG	0.000122444	1.95646	Up	0.0322885	1.13223	Non-DEG
Phvul.001G069800	3.41884	GO:0006468, GO:0004672	3.1.4.46	suppressor of npr1-1 constitutive 4	NA	1.66122	Non-DEG	0.423493	-2.10198	Non-DEG	NA	0	Non-DEG	NA	-0.755954	Non-DEG	0.489381	1.85986	Non-DEG	0.0885778	4.27704	Non-DEG
Phvul.001G069900	3.46012	GO:0006468, GO:0004672	3.1.4.46	suppressor of npr1-1 constitutive 4	0.96395	0.0871041	Non-DEG	0.935835	0.0451423	Non-DEG	0.048371	0.988536	Non-DEG	0.589557	-0.294601	Non-DEG	6.04146e-10	2.29338	Up	2.01828e-13	2.67509	Up
Phvul.001G070000	164.645	GO:0006468, GO:0004672	3.1.4.46	Protein kinase superfamily protein	0.739743	0.772349	Non-DEG	0.0556385	2.3001	Non-DEG	0.940947	0.108996	Non-DEG	0.602093	0.582981	Non-DEG	0.059715	1.5253	Non-DEG	0.0490632	1.71467	Up
Phvul.001G070100	43.2542	GO:0030247		Protein kinase superfamily protein	0.829764	1.04598	Non-DEG	0.575556	1.05648	Non-DEG	0.590242	-1.06806	Non-DEG	0.355932	-1.88492	Non-DEG	0.752493	-0.59039	Non-DEG	0.160426	2.34051	Non-DEG
Phvul.001G070200	3.40891	GO:0006468, GO:0004672	3.1.4.46	Protein kinase superfamily protein	0.507575	2.71027	Non-DEG	0.669421	0.797652	Non-DEG	0.0904291	-3.60868	Non-DEG	0.906872	0.300414	Non-DEG	0.54665	0.972165	Non-DEG	0.10792	3.38202	Non-DEG
Phvul.001G070500	159.521			wound-responsive family protein	0.590391	-0.330933	Non-DEG	0.370957	-0.278231	Non-DEG	0.798246	-0.0913683	Non-DEG	0.660065	0.180072	Non-DEG	4.88237e-09	1.5391	Up	8.34896e-05	1.0281	Non-DEG
Phvul.001G070600	488.71			transcription coactivators	0.420645	-0.926156	Non-DEG	0.546976	0.487399	Non-DEG	0.0701138	1.39122	Non-DEG	0.0116992	1.28467	Non-DEG	1.81565e-13	4.03632	Up	0.000307371	1.82549	Up
Phvul.001G070700	4372.57	GO:0008152, GO:0006741, GO:0003951	2.7.1.23	NAD kinase 2	0.887015	0.73997	Non-DEG	0.463028	1.37752	Non-DEG	0.772632	-0.58185	Non-DEG	0.945378	-0.171103	Non-DEG	0.532775	0.966413	Non-DEG	0.22739	1.87749	Non-DEG
Phvul.001G070900	367.13	GO:0003676		nucleotide binding;nucleic acid binding;RNA binding	0.995968	0.0155636	Non-DEG	0.291474	-0.281707	Non-DEG	0.2591	-0.314327	Non-DEG	0.994457	0.00398468	Non-DEG	0.766689	0.088543	Non-DEG	0.737859	0.100122	Non-DEG
Phvul.001G071000	3.9042			myb domain protein 5	0.978274	-0.0263124	Non-DEG	0.0352767	-0.395815	Non-DEG	0.63335	-0.106899	Non-DEG	0.0860654	-0.380758	Non-DEG	0.705998	-0.0829505	Non-DEG	0.168653	0.271495	Non-DEG
Phvul.001G071100	67.0958	GO:0006468, GO:0005524, GO:0004672	2.7.11.1	Protein kinase superfamily protein	0.902058	0.10953	Non-DEG	0.782025	-0.0817605	Non-DEG	0.0419026	-0.532773	Non-DEG	0.975271	0.0177329	Non-DEG	0.408041	0.232061	Non-DEG	0.24339	0.323858	Non-DEG
Phvul.001G071200	7.15584	GO:0006468, GO:0005524, GO:0004672	2.7.11.1	Protein kinase superfamily protein	0.888121	-0.0832512	Non-DEG	0.00769881	0.475478	Non-DEG	2.0181e-06	0.872053	Non-DEG	0.0718313	-0.374376	Non-DEG	0.0152755	-0.429827	Non-DEG	0.483025	-0.138702	Non-DEG
Phvul.001G071300	12.2132	GO:0006468, GO:0005524, GO:0004672	2.7.11.1	Protein kinase superfamily protein	0.905436	-0.532909	Non-DEG	0.840581	-0.310315	Non-DEG	0.0321981	4.25989	Up	0.477521	1.31333	Non-DEG	0.688566	0.586772	Non-DEG	0.380681	-1.25946	Non-DEG
Phvul.001G071401	209.802	GO:0006468, GO:0004672	2.7.11.1	Protein kinase superfamily protein	0.308552	-0.93687	Non-DEG	1.17399e-07	3.43273	Up	7.72773e-09	3.68096	Up	0.261461	-0.839771	Non-DEG	0.0434117	-1.16237	Non-DEG	0.0241916	-1.25947	Non-DEG
Phvul.001G071500	7.18655			amino acid permease 2	0.991409	-0.127401	Non-DEG	0.153321	3.16266	Non-DEG	0.927178	0.197638	Non-DEG	0.102198	-2.97975	Non-DEG	0.695658	-0.718297	Non-DEG	0.171684	2.13405	Non-DEG
Phvul.001G071600	152.083	GO:0005634		Cyclin A1;1	0.997512	-0.066809	Non-DEG	0.266422	2.17227	Non-DEG	0.108298	3.10285	Non-DEG	0.0751923	-1.57788	Non-DEG	0.00729729	2.7533	Up	4.32163e-06	4.26437	Up
Phvul.001G071900	530.328	GO:0005515		SWITCH/sucrose nonfermenting 3C	0.724168	-0.248038	Non-DEG	2.61554e-25	-2.48281	Down	1.30789e-14	-1.8297	Down	0.896575	-0.0511995	Non-DEG	1.00169e-23	2.38461	Up	1.64067e-22	2.18777	Up
Phvul.001G072000	1468.26	GO:0051603, GO:0005839, GO:0004298	3.4.25.1	proteasome beta subunit C1	0.853179	-0.700662	Non-DEG	0.0539104	3.7673	Non-DEG	0.0439722	3.88651	Up	0.255162	1.42809	Non-DEG	0.00444151	3.20669	Up	0.360069	1.07794	Non-DEG
Phvul.001G072100	19.5268	GO:0008270, GO:0005515		RING/U-box superfamily protein	0.972537	-0.123336	Non-DEG	2.00851e-26	-6.25321	Down	1.55007e-17	-4.82239	Down	0.691063	-0.304575	Non-DEG	2.3577e-08	3.40983	Up	3.64149e-10	3.59107	Up
Phvul.001G072200	1078.5	GO:0006355, GO:0003677		NAC (No Apical Meristem) domain transcriptional regulator superfamily protein	0.872142	-0.0926814	Non-DEG	0.900458	-0.0283193	Non-DEG	0.209933	0.246449	Non-DEG	0.706669	0.108264	Non-DEG	0.894686	0.029495	Non-DEG	0.386141	-0.171451	Non-DEG
Phvul.001G072300	945.871	GO:0005515		Armadillo/beta-catenin-like repeat ; C2 calcium/lipid-binding domain (CaLB) protein	0.797428	0.139017	Non-DEG	0.436002	0.161751	Non-DEG	0.225047	0.252877	Non-DEG	0.77461	-0.0940086	Non-DEG	0.677086	-0.0926491	Non-DEG	0.524879	0.140376	Non-DEG
Phvul.001G072400	266.253	GO:0008017, GO:0007018, GO:0005524, GO:0003777, GO:0005871	3.6.4.4	P-loop containing nucleoside triphosphate hydrolases superfamily protein	0.972258	0.0940963	Non-DEG	0.117688	-0.854308	Non-DEG	0.223732	-0.723098	Non-DEG	0.180859	-1.57027	Non-DEG	4.19937e-05	-3.44976	Down	0.00473281	-1.7854	Down
Phvul.001G072500	160.246	GO:0006508, GO:0004190	3.4.23.12	Eukaryotic aspartyl protease family protein	2.14143e-05	-1.35201	Non-DEG	0.110942	-0.483101	Non-DEG	9.99134e-06	-1.247	Non-DEG	1.16776e-17	-2.42409	Down	0.021543	-0.691437	Non-DEG	0.226562	0.380639	Non-DEG
Phvul.001G072600	2955.43	GO:0055114, GO:0016491, GO:0008152	1.2.1.3	aldehyde dehydrogenase 3H1	0.643802	-0.191041	Non-DEG	1.84766e-05	-0.746141	Non-DEG	0.923063	-0.0238419	Non-DEG	0.104615	-0.355969	Non-DEG	0.938015	-0.0181902	Non-DEG	0.475233	0.146738	Non-DEG
Phvul.001G072900	249.87				0.482439	-0.289758	Non-DEG	2.36864e-20	2.10317	Up	1.71496e-14	1.73689	Up	0.0420954	-0.511211	Non-DEG	0.00072608	-0.720491	Non-DEG	0.0199313	-0.499037	Non-DEG
Phvul.001G073000	590.741			Protein of unknown function (DUF300)	0.718674	-0.308588	Non-DEG	4.09032e-06	-1.48117	Non-DEG	0.331692	-0.365042	Non-DEG	0.838356	-0.116875	Non-DEG	0.000102172	1.26385	Non-DEG	0.000847001	1.07213	Non-DEG
Phvul.001G073100	533.773	GO:0016757	2.4.1.17	plant glycogenin-like starch initiation protein 2	0.97082	-0.0382329	Non-DEG	1.10007e-10	1.312	Non-DEG	0.213365	0.285872	Non-DEG	0.241779	0.330457	Non-DEG	3.93958e-07	-1.04391	Non-DEG	4.41128e-12	-1.4126	Non-DEG
Phvul.001G073200	308.333	GO:0006508, GO:0004185	3.4.16.6	serine carboxypeptidase-like 42	0.979521	-0.0258214	Non-DEG	0.118534	0.315584	Non-DEG	0.0408639	0.429612	Non-DEG	0.907426	-0.0414827	Non-DEG	0.894603	-0.0316131	Non-DEG	0.9512	-0.0159518	Non-DEG
Phvul.001G073300	25.122			tracheary element differentiation-related 6	0.944686	-0.0518852	Non-DEG	6.99009e-06	0.822939	Non-DEG	0.355341	0.193015	Non-DEG	0.637237	0.141716	Non-DEG	5.43453e-07	-0.90869	Non-DEG	8.76434e-10	-1.10229	Non-DEG
Phvul.001G073400	2.04616				0.973573	-0.0301089	Non-DEG	0.473752	-0.146368	Non-DEG	0.0157131	0.476474	Non-DEG	0.967588	-0.0161468	Non-DEG	0.170092	0.267687	Non-DEG	0.200443	0.253725	Non-DEG
Phvul.001G073600	11.2848	GO:0008270, GO:0005515		RING/U-box superfamily protein	0.920036	-0.0808071	Non-DEG	0.000729422	-0.695075	Non-DEG	0.102541	0.38685	Non-DEG	0.1235	0.37545	Non-DEG	2.34098e-09	1.17814	Non-DEG	0.000336471	0.721883	Non-DEG
Phvul.001G073700	67.3336		2.4.2.41	Exostosin family protein	1	0	Non-DEG	9.44365e-05	-6.36878	Down	0.123908	-3.25757	Non-DEG	1.72182e-07	2.98328	Up	6.93598e-09	9.22494	Up	7.85614e-05	6.50137	Up
Phvul.001G074000	338.905				NA	-0.173288	Non-DEG	0.419985	-1.70699	Non-DEG	NA	-1.63491	Non-DEG	NA	0.664324	Non-DEG	0.986346	-0.0584519	Non-DEG	0.726992	-0.896063	Non-DEG
Phvul.001G074200	10.8406			Regulator of chromosome condensation (RCC1) family protein	0.733371	0.746077	Non-DEG	4.68055e-05	6.99271	Up	0.00139292	5.66518	Up	0.0408479	-2.22351	Down	0.00661915	-2.53077	Down	0.66748	0.438816	Non-DEG
Phvul.001G074300	17.1072	GO:0055114, GO:0050660, GO:0016491, GO:0016020, GO:0003885	1.1.3.8, 1.1.3.37	D-arabinono-1,4-lactone oxidase family protein	0.942571	0.0865741	Non-DEG	0.00424996	0.931877	Non-DEG	0.000210713	1.41092	Non-DEG	0.104914	-0.546173	Non-DEG	0.827161	0.0784549	Non-DEG	0.0128553	0.711202	Non-DEG
Phvul.001G074500	214.137	GO:0008408, GO:0006139, GO:0003676	3.6.4.12	3\'-5\' exonuclease domain-containing protein	0.933349	0.0777259	Non-DEG	6.61273e-10	1.4707	Non-DEG	1.36438e-08	1.40836	Non-DEG	0.206724	-0.397885	Non-DEG	3.77631e-05	-0.975705	Non-DEG	0.0439138	-0.500095	Non-DEG
Phvul.001G074600	331.946			early nodulin-related	0.883004	0.416748	Non-DEG	0.000515912	5.95222	Up	0.0686711	2.61882	Non-DEG	0.00150324	-2.88589	Down	0.140427	-1.37568	Non-DEG	0.0174735	1.92696	Up
Phvul.001G074700	266.732	GO:0016021, GO:0006810, GO:0005524, GO:0005471		TLC ATP/ADP transporter	0.698963	-0.93356	Non-DEG	1.68466e-06	-4.0716	Down	0.728079	-0.372559	Non-DEG	0.47455	0.600385	Non-DEG	0.000104164	3.37035	Up	0.011897	1.83641	Up
Phvul.001G074800	371.206			appr-1-p processing enzyme family protein	0.53127	-0.310088	Non-DEG	0.00489522	0.705983	Non-DEG	0.0572412	0.496121	Non-DEG	0.98296	-0.0114793	Non-DEG	0.000570559	-0.848454	Non-DEG	1.53786e-06	-1.14706	Non-DEG
Phvul.001G074900	124.588	GO:0005515		CCT motif family protein	0.890629	0.0829169	Non-DEG	3.33334e-11	1.18598	Non-DEG	3.10823e-06	0.873609	Non-DEG	0.685713	-0.119462	Non-DEG	1.22773e-06	-0.846225	Non-DEG	0.000250832	-0.643846	Non-DEG
Phvul.001G075000	855.851		3.1.1.1	alpha/beta-Hydrolases superfamily protein	0.357814	-0.411299	Non-DEG	8.27282e-07	1.27731	Non-DEG	5.61777e-07	1.31213	Non-DEG	0.614049	-0.203066	Non-DEG	0.0724995	-0.478534	Non-DEG	0.00742355	-0.686767	Non-DEG
Phvul.001G075100	42.6755				1	0.00556393	Non-DEG	0.642263	0.134294	Non-DEG	0.0780031	0.482168	Non-DEG	0.996165	-0.0030098	Non-DEG	0.978394	0.0103678	Non-DEG	0.958241	0.0189416	Non-DEG
Phvul.001G075200	641.847	GO:0016887, GO:0005524	3.6.1.3	P-loop containing nucleoside triphosphate hydrolases superfamily protein	0.0608982	-0.606231	Non-DEG	0.0324505	0.525547	Non-DEG	2.67097e-12	1.67683	Up	0.000829424	0.865708	Non-DEG	0.926747	-0.0286136	Non-DEG	8.40477e-11	-1.50055	Down
Phvul.001G075300	52.4774	GO:0005515		IQ-domain 21	NA	1.34879	Non-DEG	0.232427	3.59003	Non-DEG	NA	-0.511892	Non-DEG	NA	-1.48117	Non-DEG	0.391761	-2.68847	Non-DEG	0.972332	0.141483	Non-DEG
Phvul.001G075400	1845.37	GO:0003824, GO:0006470, GO:0004722	3.1.3.16	highly ABA-induced PP2C gene 3,highly ABA-induced PP2C gene 2	1	0.00353055	Non-DEG	0.000128946	-1.66728	Down	0.376304	-0.459728	Non-DEG	0.391449	0.503421	Non-DEG	2.23498e-08	2.38067	Up	1.15377e-05	1.88078	Up
Phvul.001G075500	548.145	GO:0006468, GO:0005524, GO:0004672	3.1.4.46	Protein kinase superfamily protein	0.758632	-0.207519	Non-DEG	1.79716e-20	2.29589	Up	1.17891e-06	1.22433	Non-DEG	0.356066	0.332812	Non-DEG	4.56457e-08	-1.35415	Non-DEG	1.13886e-14	-1.89448	Down
Phvul.001G075600	125.105	GO:0030247, GO:0006468, GO:0004672	3.1.4.46	Protein kinase superfamily protein	0.924903	0.184355	Non-DEG	0.461259	-0.397125	Non-DEG	0.39287	-0.499685	Non-DEG	0.332513	0.464377	Non-DEG	1.43267e-10	2.67068	Up	1.12778e-08	2.39066	Up
Phvul.001G075700	1.02928		3.1.13.4	DNAse I-like superfamily protein	0.763982	-0.114095	Non-DEG	0.042807	0.298261	Non-DEG	9.4648e-07	0.722235	Non-DEG	0.894958	-0.0349947	Non-DEG	0.692574	0.0657801	Non-DEG	0.944939	-0.0133202	Non-DEG
Phvul.001G075800	492.394	GO:0030247, GO:0006468, GO:0005524, GO:0004672	3.1.4.46	Protein kinase superfamily protein	0.972258	-0.0948579	Non-DEG	7.33435e-05	-2.01	Down	0.00561092	-1.46777	Non-DEG	0.23325	0.737697	Non-DEG	9.76337e-05	1.97642	Up	0.0291585	1.14387	Non-DEG
Phvul.001G076000	1.20764	GO:0055114, GO:0020037, GO:0006979, GO:0004601	1.11.1.7	Peroxidase superfamily protein	0.987218	0.0397614	Non-DEG	0.255355	-0.468346	Non-DEG	0.0515559	-0.788255	Non-DEG	0.0132628	0.906897	Non-DEG	9.83318e-100	7.14176	Up	4.30838e-79	6.27463	Up
Phvul.001G076100	45.5582	GO:0030247, GO:0006468, GO:0004672	3.1.4.46	Protein kinase superfamily protein	5.9892e-05	-1.36175	Non-DEG	0.367364	-0.307074	Non-DEG	0.141975	0.477706	Non-DEG	0.191051	0.488529	Non-DEG	1.0432e-31	3.35028	Up	1.37912e-07	1.5	Non-DEG
Phvul.001G076200	4134.41	GO:0030247, GO:0006468, GO:0005524, GO:0004672	3.1.4.46	suppressor of npr1-1 constitutive 4	0.823098	-0.330674	Non-DEG	0.515252	-0.364906	Non-DEG	0.325182	-0.539406	Non-DEG	0.0195473	1.18418	Non-DEG	3.23293e-14	3.4602	Up	2.28409e-05	1.94535	Up
Phvul.001G076300	80.5351	GO:0030247, GO:0006468, GO:0004672	2.7.11.1	Protein kinase superfamily protein	NA	-3.44453	Non-DEG	0.79591	1.56101	Non-DEG	NA	4.4241	Non-DEG	NA	0	Non-DEG	0.730373	-2.11777	Non-DEG	0.304045	-5.66822	Non-DEG
Phvul.001G076400	494.321	GO:0055114, GO:0016491, GO:0008152, GO:0015930, GO:0006807, GO:0016638, GO:0006537	1.4.1.14	NADH-dependent glutamate synthase 1	0.754854	-0.295926	Non-DEG	0.00736018	1.09155	Non-DEG	1.05617e-05	2.11484	Up	0.14533	0.631402	Non-DEG	0.220521	0.463132	Non-DEG	0.224451	-0.464196	Non-DEG
Phvul.001G076600	476.534			amino acid permease 1	0.909988	0.0638556	Non-DEG	5.97942e-82	2.84337	Up	2.471e-18	1.30815	Non-DEG	0.0131268	0.442886	Non-DEG	1.73425e-36	-1.85773	Down	3.67115e-52	-2.23676	Down
Phvul.001G076700	2.9481	GO:0005975, GO:0004553	3.2.1.21	beta glucosidase 17	0.997537	-0.0154181	Non-DEG	0.0159247	0.740652	Non-DEG	0.829718	-0.0798083	Non-DEG	0.147037	0.464614	Non-DEG	0.0157009	0.654255	Non-DEG	0.579049	0.174223	Non-DEG
Phvul.001G076800	466.89	GO:0006352, GO:0003677		TATA binding protein 2	0.184794	0.380428	Non-DEG	6.96027e-05	0.75971	Non-DEG	1.02175e-06	1.07014	Non-DEG	0.00422749	0.52171	Non-DEG	4.78594e-40	2.19051	Up	2.59907e-34	2.04923	Up
Phvul.001G076900	1320.61	GO:0006468, GO:0005524, GO:0004672	2.7.11.1	Protein kinase family protein	0.460204	-0.263639	Non-DEG	0.0567899	-0.362392	Non-DEG	0.285735	0.223526	Non-DEG	0.307266	0.247955	Non-DEG	8.53292e-06	0.795662	Non-DEG	0.142698	0.284068	Non-DEG
Phvul.001G077000	1081.24			amino acid permease 6	0.917883	-0.560665	Non-DEG	0.0424827	4.30091	Up	0.044588	4.28012	Up	0.582707	-1.25277	Non-DEG	0.635249	-0.839857	Non-DEG	0.937896	-0.147751	Non-DEG
Phvul.001G077100	1449.36		3.6.3.46	ABC1 family protein	0.849799	0.120214	Non-DEG	8.88094e-06	0.904197	Non-DEG	0.405852	0.195476	Non-DEG	0.648152	-0.151374	Non-DEG	4.81277e-05	-0.823799	Non-DEG	0.00804314	-0.552212	Non-DEG
Phvul.001G077200	102.805	GO:0043565, GO:0006355, GO:0003700		basic leucine zipper 9	0.874074	-0.0605744	Non-DEG	0.000493721	-0.39702	Non-DEG	0.00143769	-0.373599	Non-DEG	0.84515	-0.0409429	Non-DEG	0.720969	0.0491889	Non-DEG	0.839549	0.0295574	Non-DEG
Phvul.001G077400	14.639			Protein of unknown function, DUF599	0.541443	0.46762	Non-DEG	0.00289301	1.09838	Non-DEG	0.597781	-0.230089	Non-DEG	0.0134117	1.03958	Non-DEG	0.677333	0.181084	Non-DEG	0.349803	-0.390875	Non-DEG
Phvul.001G077700	649.367	GO:0005524	2.7.1.46	arabinose kinase	0.43424	0.301494	Non-DEG	0.00702352	0.554279	Non-DEG	0.437361	0.182627	Non-DEG	0.567178	0.178019	Non-DEG	1.24379e-09	1.18851	Non-DEG	2.04065e-11	1.31198	Non-DEG
Phvul.001G077800	374.158	GO:0016020, GO:0006810, GO:0005215		Major facilitator superfamily protein	0.675288	-0.266051	Non-DEG	9.22612e-06	1.27916	Non-DEG	0.195021	0.389825	Non-DEG	0.615266	0.227101	Non-DEG	0.000579875	-0.948812	Non-DEG	6.85874e-08	-1.44196	Non-DEG
Phvul.001G077900	132.224			sequence-specific DNA binding transcription factors	0.932109	-0.302911	Non-DEG	0.432175	0.911843	Non-DEG	0.376791	-0.846055	Non-DEG	0.882973	0.18753	Non-DEG	0.00119978	2.63657	Up	0.00590372	2.14613	Up
Phvul.001G078000	151.05	GO:0016020, GO:0006810, GO:0005215		Major facilitator superfamily protein	0.953242	0.0740228	Non-DEG	3.11478e-13	2.09458	Up	5.68525e-05	1.19442	Non-DEG	0.469919	0.316363	Non-DEG	0.000111471	-1.12746	Non-DEG	2.36014e-06	-1.3698	Non-DEG
Phvul.001G078100	139.145	GO:0016192, GO:0016021, GO:0006810		Got1/Sft2-like vescicle transport protein family	0.594463	0.277312	Non-DEG	1.81564e-19	-1.91639	Down	1.83331e-16	-1.80786	Down	0.293852	0.294294	Non-DEG	5.30291e-19	1.88492	Up	1.91061e-18	1.86794	Up
Phvul.001G078300	728.34	GO:0006364, GO:0004222	3.1.3.23	haloacid dehalogenase-like hydrolase family protein	0.707614	0.220568	Non-DEG	0.0856832	0.429597	Non-DEG	0.917747	0.0348272	Non-DEG	0.643959	0.178426	Non-DEG	0.0100097	-0.620186	Non-DEG	0.0184091	-0.578044	Non-DEG
Phvul.001G078401	2874.86	GO:0016021		Sulfite exporter TauE/SafE family protein	0.975403	-0.0389837	Non-DEG	0.000993493	-0.791466	Non-DEG	0.00155538	-0.78255	Non-DEG	0.607299	0.181463	Non-DEG	0.00218401	0.733198	Non-DEG	0.0354857	0.512751	Non-DEG
Phvul.001G078501	135.112				0.953079	0.0553858	Non-DEG	0.00040019	-0.741409	Non-DEG	0.00516588	-0.625245	Non-DEG	0.162062	0.378567	Non-DEG	0.958744	0.014966	Non-DEG	0.189384	-0.308216	Non-DEG
Phvul.001G078600	281.945	GO:0016021, GO:0004252, GO:0006508	3.4.21.105	rhomboid-like protein 11	0.630283	0.160719	Non-DEG	1.30954e-10	-0.888343	Non-DEG	0.0235751	-0.35014	Non-DEG	0.929166	-0.0244184	Non-DEG	0.00493252	0.407747	Non-DEG	2.73627e-05	0.592885	Non-DEG
Phvul.001G078701	275.141	GO:0016021		Peroxisomal membrane 22 kDa (Mpv17/PMP22) family protein	0.972483	-0.0581139	Non-DEG	2.41053e-22	-3.11875	Down	3.73142e-12	-2.26557	Down	0.750375	0.182617	Non-DEG	1.43466e-21	3.07078	Up	2.01085e-18	2.83005	Up
Phvul.001G078900	22.4222	GO:0055114, GO:0050661, GO:0050660, GO:0004499	1.14.13.168	Flavin-binding monooxygenase family protein	0.652234	-0.219664	Non-DEG	0.00570614	0.619448	Non-DEG	0.456062	0.185225	Non-DEG	0.893505	-0.061125	Non-DEG	6.33815e-10	-1.36373	Non-DEG	7.45412e-13	-1.52227	Down
Phvul.001G079100	1990.71	GO:0006412, GO:0005840, GO:0005622, GO:0003735		ribosomal protein S27	0.999987	-0.010397	Non-DEG	0.781581	0.0750499	Non-DEG	0.00126674	0.785965	Non-DEG	0.744452	-0.125881	Non-DEG	0.199216	-0.315136	Non-DEG	0.443442	-0.199652	Non-DEG
Phvul.001G079200	205.975			Mitochondrial substrate carrier family protein	0.954925	0.0481235	Non-DEG	0.0518992	-0.386508	Non-DEG	0.180263	0.301021	Non-DEG	0.941119	0.0275016	Non-DEG	0.345402	0.200046	Non-DEG	0.299344	0.220668	Non-DEG
Phvul.001G079300	2.17675		5.99.1.2	GRF zinc finger / Zinc knuckle protein	0.586547	-0.634938	Non-DEG	0.968616	-0.0340808	Non-DEG	0.368984	0.564595	Non-DEG	0.114025	-1.25725	Non-DEG	0.00251219	-1.9277	Down	0.0191201	-1.30538	Non-DEG
Phvul.001G079400	22.4838			Protein of unknown function (DUF2921)	0.981127	-0.0245622	Non-DEG	1.16063e-05	0.816362	Non-DEG	1.90552e-08	1.05466	Non-DEG	0.0479475	-0.448964	Non-DEG	7.40959e-06	-0.837031	Non-DEG	0.0366657	-0.41263	Non-DEG
Phvul.001G080566	25.0464			Protein of unknown function (DUF567)	0.314493	0.630909	Non-DEG	5.09399e-11	-2.15596	Down	1.80429e-08	-1.96951	Down	0.602047	0.261752	Non-DEG	3.34677e-10	2.06801	Up	4.11517e-13	2.43717	Up
Phvul.001G081632	199.22			AT-hook motif nuclear-localized protein 20	0.445095	-2.79887	Non-DEG	0.253086	-2.40142	Non-DEG	0.741133	0.613455	Non-DEG	0.35876	2.10671	Non-DEG	0.222612	2.53089	Non-DEG	0.181391	-2.37469	Non-DEG
Phvul.001G082700	276.406	GO:0004635, GO:0000105	3.6.1.31, 3.5.4.19	histidine biosynthesis bifunctional protein (HISIE)	0.668625	1.86556	Non-DEG	0.018638	-2.60718	Down	0.0106542	-4.36096	Down	0.323681	-0.761074	Non-DEG	4.84798e-06	4.67991	Up	3.86441e-06	7.30655	Up
Phvul.001G083000	1724.91	GO:0016747, GO:0008610	2.3.1.74	Chalcone and stilbene synthase family protein	0.883213	-0.247003	Non-DEG	0.0380072	-1.01883	Non-DEG	0.220961	-0.646642	Non-DEG	0.57061	-0.398316	Non-DEG	0.862629	0.107421	Non-DEG	0.637485	0.258734	Non-DEG
Phvul.001G083100	185.714	GO:0006468, GO:0004672	2.7.11.1	Protein kinase superfamily protein	0.730685	-0.490071	Non-DEG	4.55063e-18	5.85174	Up	1.04498e-08	3.23208	Up	0.832769	-0.218193	Non-DEG	9.13895e-05	-2.16411	Down	9.02449e-06	-2.43599	Down
Phvul.001G083200	129.489			Protein of unknown function (DUF677)	0.942317	-0.0716907	Non-DEG	0.394374	0.230477	Non-DEG	0.0228096	0.599083	Non-DEG	0.597716	-0.201852	Non-DEG	0.11706	-0.406383	Non-DEG	0.309798	-0.276222	Non-DEG
Phvul.001G083300	31.2436	GO:0005515, GO:0006468, GO:0005524, GO:0004672	2.7.11.1	receptor-like protein kinase 2	0.00542251	1.41723	Non-DEG	1.7422e-51	-5.57802	Down	0.986951	-0.015264	Non-DEG	0.00435572	-1.20534	Non-DEG	3.25455e-18	3.26977	Up	9.08755e-53	5.89234	Up
Phvul.001G083400	965.713			Protein of unknown function (DUF3754)	1	0.010971	Non-DEG	4.42957e-34	-4.45394	Down	5.41427e-21	-3.44798	Down	0.913077	0.0769483	Non-DEG	0.00232797	1.22851	Non-DEG	0.00351688	1.16253	Non-DEG
Phvul.001G083533	4.4934	GO:0005515	2.1.1.43	SET domain group 4	0.947864	-0.081266	Non-DEG	0.584197	0.188995	Non-DEG	0.0588659	0.630566	Non-DEG	0.53997	-0.282449	Non-DEG	0.0742401	-0.566373	Non-DEG	0.26951	-0.36519	Non-DEG
Phvul.001G083666	1.34866		2.1.1.43	SET domain group 4	0.561198	0.704528	Non-DEG	0.0330382	-1.16712	Non-DEG	0.737606	0.264982	Non-DEG	0.0519106	-1.30115	Non-DEG	0.088427	-1.02834	Non-DEG	0.0992517	0.977336	Non-DEG
Phvul.001G083800	589.986	GO:0006850, GO:0005743		Uncharacterised protein family (UPF0041)	0.837718	-0.084705	Non-DEG	2.36743e-05	0.579683	Non-DEG	0.000145631	0.537401	Non-DEG	0.941007	-0.0202415	Non-DEG	0.00760517	-0.372608	Non-DEG	0.00151992	-0.437071	Non-DEG
Phvul.001G083900	2187.67	GO:0055114, GO:0051537, GO:0016491, GO:0008121, GO:0016679	1.10.2.2	Ubiquinol-cytochrome C reductase iron-sulfur subunit	0.572638	1.84878	Non-DEG	0.990216	-0.0384104	Non-DEG	0.205178	-2.14206	Non-DEG	0.959354	-0.142708	Non-DEG	0.887946	-0.238246	Non-DEG	0.297786	1.75324	Non-DEG
Phvul.001G084000	6.14939	GO:0006355, GO:0003700		Integrase-type DNA-binding superfamily protein	NA	0.0971484	Non-DEG	0.808164	-0.749422	Non-DEG	NA	-1.18781	Non-DEG	NA	-0.586747	Non-DEG	0.944692	0.236703	Non-DEG	0.768622	0.920598	Non-DEG
Phvul.001G084200	421.057			Family of unknown function (DUF716)	0.161783	-0.636577	Non-DEG	7.25989e-55	7.09346	Up	6.72135e-59	5.95956	Up	0.234133	-0.530026	Non-DEG	2.24779e-44	-4.26161	Down	6.52056e-49	-4.36816	Down
Phvul.001G084300	822.62				0.929627	-0.0555636	Non-DEG	0.106634	-0.265351	Non-DEG	0.612428	0.0956367	Non-DEG	0.695609	0.102341	Non-DEG	0.445843	0.135635	Non-DEG	0.916372	-0.0222697	Non-DEG
Phvul.001G084501	249.682	GO:0008270, GO:0004553, GO:0005975, GO:0004559, GO:0015923, GO:0006013	3.2.1.24	Glycosyl hydrolase family 38 protein	0.0992154	2.30973	Non-DEG	0.000281463	6.24946	Up	0.548339	1.02774	Non-DEG	0.0409494	2.31093	Up	0.880232	-0.158619	Non-DEG	0.913333	-0.159816	Non-DEG
Phvul.001G084700	797.542	GO:0008270, GO:0004553, GO:0005975, GO:0004559, GO:0015923, GO:0006013	3.2.1.24	Glycosyl hydrolase family 38 protein	0.516702	-0.419267	Non-DEG	0.295843	0.362211	Non-DEG	0.00139337	1.05013	Non-DEG	0.784891	-0.151069	Non-DEG	0.259288	0.390848	Non-DEG	0.754799	0.12265	Non-DEG
Phvul.001G084800	2131.01	GO:0046872		RING/U-box superfamily protein	0.551473	0.186519	Non-DEG	2.03214e-05	0.633625	Non-DEG	0.969414	0.00925552	Non-DEG	0.645193	0.110604	Non-DEG	0.010101	-0.390022	Non-DEG	0.0440675	-0.314108	Non-DEG
Phvul.001G084900	247.712	GO:0008373, GO:0006486	2.4.99.8	MALE GAMETOPHYTE DEFECTIVE 2	0.812666	-0.163758	Non-DEG	5.17036e-06	1.10249	Non-DEG	8.39864e-09	1.45277	Non-DEG	0.854537	0.0807596	Non-DEG	0.206573	-0.322996	Non-DEG	0.0194502	-0.567513	Non-DEG
Phvul.001G085200	21419.8			CCR-like	1	-0.0131242	Non-DEG	0.0158935	0.733682	Non-DEG	0.219857	0.404213	Non-DEG	0.998496	0.00177922	Non-DEG	0.0184925	-0.723243	Non-DEG	0.0170411	-0.738146	Non-DEG
Phvul.001G085300	7.83777			Pentatricopeptide repeat (PPR) superfamily protein	0.502305	0.152123	Non-DEG	4.39112e-18	0.952586	Non-DEG	1.3932e-06	0.551469	Non-DEG	0.00177251	0.389858	Non-DEG	6.80858e-06	-0.501089	Non-DEG	1.96819e-11	-0.738824	Non-DEG
Phvul.001G085400	1313.34				0.201279	-0.385868	Non-DEG	8.52691e-05	-0.744868	Non-DEG	0.0570532	-0.383417	Non-DEG	0.522956	0.177686	Non-DEG	0.0480929	0.392479	Non-DEG	0.422746	-0.171074	Non-DEG
Phvul.001G085500	1395.4	GO:0046983		basic helix-loop-helix (bHLH) DNA-binding superfamily protein	1	-0.0109372	Non-DEG	1.97578e-12	2.87038	Up	0.0131911	1.08171	Non-DEG	0.718028	0.258286	Non-DEG	1.61765e-20	-3.7737	Down	2.91721e-23	-4.04292	Down
Phvul.001G085600	78.4827		1.1.1.288	NAD(P)-binding Rossmann-fold superfamily protein	0.932786	-0.299919	Non-DEG	0.2104	1.50491	Non-DEG	0.792599	-0.298156	Non-DEG	0.626934	-0.628755	Non-DEG	0.755505	0.336148	Non-DEG	0.490189	0.664984	Non-DEG
Phvul.001G085800	61.0822			Pentatricopeptide repeat (PPR) superfamily protein	0.737779	0.182237	Non-DEG	1.94001e-39	2.67056	Up	7.2459e-12	1.41184	Non-DEG	0.0726298	-0.466798	Non-DEG	8.69598e-33	-2.39665	Down	5.3851e-18	-1.74761	Down
Phvul.001G085900	367.363			Family of unknown function (DUF716)	0.61185	0.3265	Non-DEG	0.000157173	-1.06355	Non-DEG	3.53787e-13	-2.00935	Down	0.516161	-0.284544	Non-DEG	2.08412e-06	-1.34462	Non-DEG	0.0134328	-0.733581	Non-DEG
Phvul.001G086000	64.6825				1	0.00305139	Non-DEG	3.6058e-11	-2.24734	Down	2.04684e-12	-2.37417	Down	0.283725	0.566891	Non-DEG	0.675024	-0.189913	Non-DEG	0.0672886	-0.753753	Non-DEG
Phvul.001G086100	516.231	GO:0005515, GO:0003723, GO:0016070, GO:0051028, GO:0045292, GO:0005846, GO:0000339		ARM repeat superfamily protein	0.940232	-0.0920584	Non-DEG	0.0174379	0.787699	Non-DEG	1.01828e-07	2.18463	Up	0.619836	-0.243282	Non-DEG	0.046903	-0.640813	Non-DEG	0.130263	-0.489589	Non-DEG
Phvul.001G086200	42.2484				0.6449	-0.286241	Non-DEG	4.16686e-05	1.14462	Non-DEG	0.265387	-0.329826	Non-DEG	0.574981	0.223588	Non-DEG	1.43539e-09	1.54864	Up	6.08518e-05	1.03881	Non-DEG
Phvul.001G086300	13.0863			Tetratricopeptide repeat (TPR)-like superfamily protein	0.777824	0.304052	Non-DEG	0.586601	-0.237747	Non-DEG	0.325498	-0.437834	Non-DEG	0.204908	-0.679601	Non-DEG	0.000852909	-1.35689	Non-DEG	0.405703	-0.373234	Non-DEG
Phvul.001G086400	19.21			Kinase interacting (KIP1-like) family protein	0.948923	0.0479585	Non-DEG	7.77051e-05	0.71374	Non-DEG	8.42089e-06	0.835813	Non-DEG	0.328936	-0.242492	Non-DEG	0.030891	-0.399562	Non-DEG	0.609146	-0.109112	Non-DEG
Phvul.001G086466	2.17492	GO:0034314, GO:0007015, GO:0005885, GO:0005856, GO:0005524		actin related protein 2	0.992247	-0.041624	Non-DEG	5.16708e-10	-2.90667	Down	0.00119321	-1.62675	Down	0.733456	-0.304127	Non-DEG	0.462666	-0.45289	Non-DEG	0.767514	-0.190387	Non-DEG
Phvul.001G086532	1.09266	GO:0034314, GO:0007015, GO:0005885, GO:0005856, GO:0005524		actin related protein 2	0.958708	0.179405	Non-DEG	0.140755	1.29318	Non-DEG	0.808017	0.249879	Non-DEG	0.955869	0.0902162	Non-DEG	0.596046	-0.471839	Non-DEG	0.682341	-0.38265	Non-DEG
Phvul.001G086600	3239.74			phosphate transporter 3;1	1	0.0258257	Non-DEG	0.0027442	2.10596	Up	0.026339	1.64211	Up	0.592222	-0.510268	Non-DEG	0.105462	-1.03964	Non-DEG	0.458563	-0.50355	Non-DEG
Phvul.001G086700	1463.89	GO:0033180, GO:0015991, GO:0015078		vacuolar ATP synthase subunit C (VATC) / V-ATPase C subunit / vacuolar proton pump C subunit (DET3)	0.810591	-1.58624	Non-DEG	0.128412	-3.43708	Non-DEG	0.948232	0.193249	Non-DEG	0.72437	-1.10087	Non-DEG	0.699996	1.05401	Non-DEG	0.803314	0.568635	Non-DEG
Phvul.001G086900	119.686		3.4.19.12, 3.4.22.69		NA	0	Non-DEG	0.695783	-1.53367	Non-DEG	NA	-4.56704	Non-DEG	NA	0.0749783	Non-DEG	0.482245	2.51899	Non-DEG	0.460101	2.70372	Non-DEG
Phvul.001G087000	3266.18	GO:0005515		auxin signaling F-box 2	0.926485	-0.0977544	Non-DEG	0.469833	-0.215279	Non-DEG	0.363894	0.274715	Non-DEG	0.566617	-0.239911	Non-DEG	0.732416	-0.110877	Non-DEG	0.932373	0.0312793	Non-DEG
Phvul.001G087100	1330.59			GRAM domain family protein	0.862352	0.0833139	Non-DEG	1.44886e-05	0.636504	Non-DEG	0.194915	0.212302	Non-DEG	0.610877	0.120215	Non-DEG	0.000321352	-0.533194	Non-DEG	0.000118932	-0.570095	Non-DEG
Phvul.001G087200	2012.57	GO:0016021, GO:0005783		translocon-associated protein beta (TRAPB) family protein	0.87702	0.124435	Non-DEG	0.812241	0.069367	Non-DEG	0.777611	0.0904121	Non-DEG	0.117133	-0.463528	Non-DEG	0.0654467	-0.46671	Non-DEG	0.671619	0.121253	Non-DEG
Phvul.001G087300	41.5666	GO:0005515		B-box type zinc finger protein with CCT domain	0.903019	0.0819692	Non-DEG	1.74015e-09	1.10234	Non-DEG	0.881735	0.0366145	Non-DEG	0.0427917	-0.460942	Non-DEG	9.42496e-30	-2.04942	Down	1.54927e-16	-1.50651	Down
Phvul.001G087500	137.374			Endosomal targeting BRO1-like domain-containing protein	0.48316	-0.753825	Non-DEG	0.493765	-0.415479	Non-DEG	0.0572511	-1.08198	Non-DEG	0.000463537	2.03177	Up	2.73979e-17	4.39968	Up	0.00331075	1.61409	Up
Phvul.001G087600	8.27772			Uncharacterised protein family (UPF0497)	0.919937	0.0959396	Non-DEG	0.680781	0.118215	Non-DEG	0.180067	0.363945	Non-DEG	0.981372	-0.0126231	Non-DEG	0.346718	0.25868	Non-DEG	0.175586	0.367243	Non-DEG
Phvul.001G087700	366.263	GO:0016747		Esterase/lipase/thioesterase family protein	0.381018	-0.626443	Non-DEG	1.47873e-10	5.36039	Up	2.82931e-11	5.17673	Up	0.52395	-0.672956	Non-DEG	2.48058e-14	-4.45557	Down	1.08609e-18	-4.40906	Down
Phvul.001G087800	2887.93	GO:0016747	2.3.1.20	Esterase/lipase/thioesterase family protein	2.21498e-12	-1.76972	Down	2.4774e-15	6.18442	Up	4.94269e-24	7.10521	Up	9.07163e-13	-2.44796	Down	1.21684e-24	-3.34851	Down	9.94122e-29	-2.67027	Down
Phvul.001G088000	1697.26				0.945321	-0.248055	Non-DEG	0.337447	1.0692	Non-DEG	0.437341	0.903634	Non-DEG	0.892201	0.20186	Non-DEG	0.259947	1.04174	Non-DEG	0.539926	0.591821	Non-DEG
Phvul.001G088100	489.462			hydroxyproline-rich glycoprotein family protein	0.968126	-0.0461266	Non-DEG	0.904806	0.0366634	Non-DEG	0.0375416	-0.514316	Non-DEG	0.72733	-0.138411	Non-DEG	0.29764	-0.271305	Non-DEG	0.515983	-0.17902	Non-DEG
Phvul.001G088200	1981.74	GO:0043565, GO:0006355, GO:0003700		WRKY DNA-binding protein 75	0.931606	0.18245	Non-DEG	5.7982e-18	4.4465	Up	0.055797	1.07533	Non-DEG	0.963913	0.0542607	Non-DEG	2.66243e-06	-2.46993	Down	1.00115e-05	-2.34174	Down
Phvul.001G088400	581.262	GO:0016887, GO:0005524	3.6.3.25	non-intrinsic ABC protein 14	0.860551	-0.119959	Non-DEG	5.54728e-14	1.54484	Up	7.17194e-07	1.0435	Non-DEG	0.562887	-0.193905	Non-DEG	1.81858e-22	-1.99465	Down	6.31093e-21	-1.92071	Down
Phvul.001G088500	8.35919				0.962838	0.0317984	Non-DEG	3.28317e-06	0.678874	Non-DEG	4.0117e-05	0.62866	Non-DEG	0.161935	-0.265653	Non-DEG	4.53648e-10	-0.891151	Non-DEG	3.46222e-05	-0.5937	Non-DEG
Phvul.001G088600	2.20508				0.875731	0.0888728	Non-DEG	7.38234e-198	7.46928	Up	4.01018e-170	6.46582	Up	1.26959e-05	-0.850228	Non-DEG	9.95241e-161	-4.58845	Down	1.13886e-107	-3.64935	Down
Phvul.001G088700	1136.65				0.0665413	0.402193	Non-DEG	0.0442033	-0.323931	Non-DEG	0.0864041	-0.296909	Non-DEG	0.864782	-0.0507046	Non-DEG	0.00356405	-0.465666	Non-DEG	0.95536	-0.0127683	Non-DEG
Phvul.001G088800	487.469			Protein of unknown function (DUF1997)	0.864926	0.459537	Non-DEG	0.0261988	2.20487	Up	0.121991	1.76019	Non-DEG	0.389589	1.1637	Non-DEG	0.189764	-1.2007	Non-DEG	0.0509691	-1.90486	Non-DEG
Phvul.001G088900	2466.36	GO:0055085		YELLOW STRIPE like 6	0.659088	2.86282	Non-DEG	0.727647	1.11443	Non-DEG	0.0307803	-5.82296	Down	0.616453	2.1189	Non-DEG	0.912028	0.34323	Non-DEG	0.770737	1.08715	Non-DEG
Phvul.001G089100	1310.57			TEOSINTE BRANCHED 1, cycloidea, PCF (TCP)-domain family protein 20	0.533611	0.231953	Non-DEG	2.01274e-07	0.921865	Non-DEG	0.403961	0.172643	Non-DEG	0.50278	0.18182	Non-DEG	0.0284147	-0.406644	Non-DEG	0.0611792	-0.356511	Non-DEG
Phvul.001G089200	1284.04	GO:0016597, GO:0008152	2.7.7.59	ACT domain repeat 6	0.404888	0.33417	Non-DEG	0.035069	-0.464013	Non-DEG	9.35985e-05	-0.85107	Non-DEG	0.929231	-0.0376483	Non-DEG	0.188695	-0.306552	Non-DEG	0.811833	0.0652659	Non-DEG
Phvul.001G089400	97.8252			Tetratricopeptide repeat (TPR)-like superfamily protein	0.940764	-0.0596664	Non-DEG	0.349164	0.202475	Non-DEG	0.0566295	-0.398147	Non-DEG	0.592823	0.166773	Non-DEG	0.542908	-0.138569	Non-DEG	0.084121	-0.365009	Non-DEG
Phvul.001G089500	1235.96	GO:0005515		GYF domain-containing protein	0.857467	-0.11153	Non-DEG	3.51097e-06	0.891213	Non-DEG	0.458239	-0.165488	Non-DEG	0.182417	0.339868	Non-DEG	0.00131487	-0.62947	Non-DEG	1.50814e-08	-1.08087	Non-DEG
Phvul.001G089700	149.114	GO:0016747	2.3.1.188	HXXXD-type acyl-transferase family protein	0.96148	0.0448281	Non-DEG	3.25126e-41	2.63815	Up	1.18559e-21	1.89395	Up	0.000630943	-0.767234	Non-DEG	2.42818e-46	-2.77978	Down	3.66886e-24	-1.96771	Down
Phvul.001G089800	191.695			Pollen Ole e 1 allergen and extensin family protein	0.912775	0.110212	Non-DEG	0.0945825	0.486486	Non-DEG	0.115438	0.49516	Non-DEG	0.0311261	-0.713948	Non-DEG	2.51259e-05	-1.17862	Non-DEG	0.233409	-0.354464	Non-DEG
Phvul.001G090000	249.056				0.953079	0.046529	Non-DEG	0.5361	0.127894	Non-DEG	0.718271	0.0816913	Non-DEG	0.548317	-0.169552	Non-DEG	0.0150957	-0.456428	Non-DEG	0.235369	-0.240347	Non-DEG
Phvul.001G090200	550.285			ENTH/VHS family protein	0.780405	-0.462845	Non-DEG	0.000157347	6.14447	Up	0.00314598	4.61733	Up	9.73774e-06	2.16922	Up	1.89625e-26	5.59307	Up	6.71986e-09	2.961	Up
Phvul.001G090400	561.944	GO:0005515		membrane-anchored ubiquitin-fold protein 4 precursor	0.161943	0.791188	Non-DEG	0.0154497	-0.898695	Non-DEG	0.00047078	-1.31692	Non-DEG	0.245799	-0.646587	Non-DEG	3.49493e-13	-2.81539	Down	0.000427165	-1.37762	Non-DEG
Phvul.001G090600	200.201			Pentatricopeptide repeat (PPR) superfamily protein	0.940274	0.0506603	Non-DEG	0.651561	0.0881446	Non-DEG	0.923063	-0.0231647	Non-DEG	0.00822575	0.497213	Non-DEG	0.344872	-0.173406	Non-DEG	0.000216963	-0.619958	Non-DEG
Phvul.001G090700	1087.1	GO:0008270	2.3.1.225	DHHC-type zinc finger family protein	0.984286	-0.015523	Non-DEG	0.0344076	0.296177	Non-DEG	0.0231984	0.331945	Non-DEG	0.321985	-0.180083	Non-DEG	0.177203	-0.193565	Non-DEG	0.865323	-0.0290053	Non-DEG
Phvul.001G090800	56.2844	GO:0006468, GO:0005524, GO:0004672	2.7.11.1	Protein kinase superfamily protein	0.578525	-0.162643	Non-DEG	0.260604	-0.165282	Non-DEG	0.440864	-0.121181	Non-DEG	0.842216	0.0484334	Non-DEG	0.637494	0.0745588	Non-DEG	0.36415	-0.136518	Non-DEG
Phvul.001G091000	5357.78	GO:0008081, GO:0006629	3.1.4.46	senescence-related gene 3	1	0.00332464	Non-DEG	0.298494	0.260716	Non-DEG	0.555065	0.163602	Non-DEG	0.0483852	0.538848	Non-DEG	0.534693	-0.161439	Non-DEG	0.00266734	-0.696962	Non-DEG
Phvul.001G091100	256.562	GO:0006355, GO:0003677		NAC domain containing protein 41	1	-0.00267946	Non-DEG	0.0278651	0.276812	Non-DEG	0.544347	0.0882044	Non-DEG	0.0975522	0.251272	Non-DEG	0.00234374	-0.374609	Non-DEG	1.52502e-07	-0.628561	Non-DEG
Phvul.001G091150	1.26799				0.732091	0.312218	Non-DEG	0.107477	0.614138	Non-DEG	0.904594	-0.059836	Non-DEG	0.796358	0.153896	Non-DEG	0.927757	-0.0406891	Non-DEG	0.785735	0.117633	Non-DEG
Phvul.001G091300	481.617				0.874467	0.464482	Non-DEG	1.08003e-05	3.81919	Up	0.21018	1.21276	Non-DEG	0.575606	0.782984	Non-DEG	4.83446e-14	-6.4622	Down	3.40037e-15	-6.7807	Down
Phvul.001G091400	374.954	GO:0005634, GO:0003677		Squamosa promoter-binding protein-like (SBP domain) transcription factor family protein	0.0492434	-0.686492	Non-DEG	4.20771e-40	-3.0204	Down	1.1723e-19	-1.93821	Down	0.132559	-0.36537	Non-DEG	5.86053e-24	2.32488	Up	1.54308e-22	2.00376	Up
Phvul.001G092000	160.715				NA	-2.08274	Non-DEG	0.119346	-4.0685	Non-DEG	NA	0.0734067	Non-DEG	NA	-2.69853	Non-DEG	0.785963	0.957909	Non-DEG	0.556339	1.57371	Non-DEG
Phvul.001G092200	61.9486			Protein of unknown function (DUF 3339)	0.815228	-0.145776	Non-DEG	2.31622e-05	0.904874	Non-DEG	0.0168715	0.536774	Non-DEG	0.491886	-0.222631	Non-DEG	2.49764e-06	-0.998215	Non-DEG	1.30384e-05	-0.921361	Non-DEG
Phvul.001G092300	358.626				0.152699	-0.449886	Non-DEG	0.175824	-0.302754	Non-DEG	0.0101188	-0.547801	Non-DEG	0.502871	0.217613	Non-DEG	0.0037722	-0.626417	Non-DEG	3.22717e-10	-1.29392	Non-DEG
Phvul.001G092400	94.3859			Protein of unknown function (DUF 3339)	0.340434	-0.517476	Non-DEG	7.35699e-12	-1.97443	Down	0.00302624	-0.892879	Non-DEG	3.44182e-07	1.42953	Non-DEG	5.94014e-15	2.22167	Up	0.408908	0.274664	Non-DEG
Phvul.001G092500	117.078			Protein of unknown function (DUF 3339)	0.214541	-1.01207	Non-DEG	0.0487506	-1.05047	Non-DEG	0.555814	-0.340503	Non-DEG	0.863491	0.147304	Non-DEG	1.44312e-05	2.14548	Up	0.0445937	0.986108	Non-DEG
Phvul.001G092600	197.035		2.1.1.268	S-adenosyl-L-methionine-dependent methyltransferases superfamily protein	1	-0.00407114	Non-DEG	8.71366e-20	-1.80073	Down	1.19039e-15	-1.60612	Down	0.377403	0.249221	Non-DEG	1.72926e-05	0.885525	Non-DEG	0.00257637	0.632232	Non-DEG
Phvul.001G092700	256.834	GO:0031683, GO:0019001, GO:0007186, GO:0004871, GO:0003924		G protein alpha subunit 1	0.951462	0.0689417	Non-DEG	0.997103	0.00501409	Non-DEG	0.380268	-0.2715	Non-DEG	0.196525	0.435964	Non-DEG	0.899023	0.0424022	Non-DEG	0.267263	-0.32462	Non-DEG
Phvul.001G092800	893.063			Major facilitator superfamily protein	0.344252	-0.49116	Non-DEG	0.00294549	0.969506	Non-DEG	0.0104157	0.833643	Non-DEG	0.0454152	-0.667807	Non-DEG	0.218277	0.392938	Non-DEG	0.0539535	0.569584	Non-DEG
Phvul.001G092900	69.3474	GO:0055114, GO:0020037, GO:0006979, GO:0004601	1.11.1.7	Peroxidase superfamily protein	0.478597	-0.488162	Non-DEG	0.316062	0.4045	Non-DEG	0.0230541	0.89714	Non-DEG	0.024084	0.834172	Non-DEG	1.89542e-07	1.72319	Up	0.276658	0.400852	Non-DEG
Phvul.001G093000	255.433			zinc ion binding;nucleic acid binding;zinc ion binding	0.963953	-0.249804	Non-DEG	0.00907341	5.02164	Up	0.0164837	4.68999	Up	0.919192	-0.238191	Non-DEG	0.63116	-0.678917	Non-DEG	0.622299	-0.69053	Non-DEG
Phvul.001G093200	283.518				0.916125	0.136865	Non-DEG	0.00402711	0.996547	Non-DEG	0.0246683	0.808779	Non-DEG	0.592123	0.290017	Non-DEG	0.110543	0.581989	Non-DEG	0.264386	0.428837	Non-DEG
Phvul.001G093300	370.573	GO:0055114, GO:0009186	1.17.4.1	Ferritin/ribonucleotide reductase-like family protein	0.601601	2.82831	Non-DEG	0.163324	-2.82917	Non-DEG	0.255494	-3.13265	Non-DEG	0.461616	-2.48651	Non-DEG	0.56189	-1.62933	Non-DEG	0.137996	3.68549	Non-DEG
Phvul.001G093400	55.0479				0.686691	0.151184	Non-DEG	0.570545	0.0993308	Non-DEG	0.593828	-0.10033	Non-DEG	0.179812	-0.261297	Non-DEG	0.0279041	-0.346159	Non-DEG	0.721557	0.0663223	Non-DEG
Phvul.001G093500	343.076	GO:0003725		DHBP synthase RibB-like alpha/beta domain	0.747935	0.203579	Non-DEG	0.0627077	-0.457087	Non-DEG	0.00370658	-0.707661	Non-DEG	3.22574e-06	1.15027	Non-DEG	0.039422	0.506911	Non-DEG	0.084953	-0.439778	Non-DEG
Phvul.001G093700	4775.28			DCD (Development and Cell Death) domain protein	0.979282	0.104382	Non-DEG	8.70779e-09	5.62413	Up	0.00383285	2.32232	Up	0.00975248	2.24898	Up	0.52734	-0.538797	Non-DEG	0.000492329	-2.68339	Down
Phvul.001G093800	733.427				1	0.00122897	Non-DEG	0.003693	0.558545	Non-DEG	0.438887	0.170185	Non-DEG	0.395884	0.225193	Non-DEG	0.0783798	-0.341777	Non-DEG	0.002501	-0.565742	Non-DEG
Phvul.001G093900	91.5856	GO:0043531		disease resistance protein (TIR-NBS-LRR class), putative	0.208101	-0.420808	Non-DEG	4.76062e-08	-1.10919	Non-DEG	1.64594e-06	-0.966154	Non-DEG	0.488545	-0.20046	Non-DEG	3.95569e-05	0.845429	Non-DEG	0.00189546	0.625081	Non-DEG
Phvul.001G094000	3.95821			Tetratricopeptide repeat (TPR)-like superfamily protein	0.720489	0.248594	Non-DEG	0.0594428	-0.524174	Non-DEG	0.0784988	-0.512155	Non-DEG	0.226777	-0.426473	Non-DEG	0.497411	0.208498	Non-DEG	0.00110833	0.883565	Non-DEG
Phvul.001G094100	1828.23	GO:0006508, GO:0004222		Peptidase family M48 family protein	0.963953	0.115207	Non-DEG	0.0452836	-1.0798	Non-DEG	0.00316511	-1.5771	Down	0.503981	-0.525821	Non-DEG	0.728017	-0.225018	Non-DEG	0.499189	0.41601	Non-DEG
Phvul.001G094200	2.22197	GO:0055114, GO:0020037, GO:0016705, GO:0005506		cytochrome P450, family 94, subfamily B, polypeptide 3	0.905707	0.077928	Non-DEG	1.03062e-06	-0.849201	Non-DEG	0.0021218	-0.572538	Non-DEG	0.000566979	0.64742	Non-DEG	0.00387502	0.517828	Non-DEG	0.820483	-0.0516644	Non-DEG
Phvul.001G094300	390.029	GO:0005515		SWIB/MDM2 domain superfamily protein	0.967988	-0.0202773	Non-DEG	6.38907e-27	1.05862	Non-DEG	0.000214554	0.382995	Non-DEG	0.138575	0.19507	Non-DEG	2.37567e-27	-1.06334	Non-DEG	5.08007e-39	-1.27869	Non-DEG
Phvul.001G094500	2439.08	GO:0006412, GO:0005840, GO:0003735		Ribosomal protein S21 family protein	0.877002	0.0612347	Non-DEG	0.00133703	0.388214	Non-DEG	0.0151965	-0.302167	Non-DEG	0.627916	0.0940079	Non-DEG	9.05135e-09	-0.673504	Non-DEG	1.34554e-09	-0.706277	Non-DEG
Phvul.001G094700	9919.82	GO:0055085, GO:0016020, GO:0006821, GO:0005247		chloride channel B	0.0502106	0.474527	Non-DEG	5.69105e-61	-2.73136	Down	1.5099e-35	-2.10728	Down	0.338541	-0.232138	Non-DEG	1.29273e-11	1.15529	Non-DEG	2.79182e-28	1.86195	Up
Phvul.001G094800	344.387	GO:0031167, GO:0008168	2.1.1.190, 2.1.1.189	S-adenosyl-L-methionine-dependent methyltransferases superfamily protein	0.488745	0.305696	Non-DEG	2.69098e-07	1.11381	Non-DEG	0.338444	-0.238605	Non-DEG	0.897425	0.0554096	Non-DEG	1.13065e-11	-1.46363	Non-DEG	2.70396e-08	-1.21334	Non-DEG
Phvul.001G094900	100.479				0.930476	-0.0855275	Non-DEG	0.116639	-0.404529	Non-DEG	0.570348	0.168664	Non-DEG	0.695331	0.157509	Non-DEG	0.14213	0.383614	Non-DEG	0.633293	0.140577	Non-DEG
Phvul.001G095000	16.2988	GO:0006629	3.1.1.3	Myzus persicae-induced lipase 1	0.941412	-0.100262	Non-DEG	0.585385	-0.209537	Non-DEG	0.303	0.408253	Non-DEG	0.148033	0.590005	Non-DEG	0.0237152	0.763383	Non-DEG	0.86413	0.0731157	Non-DEG
Phvul.001G095100	44.2484	GO:0009055		Cupredoxin superfamily protein	0.663638	-0.740551	Non-DEG	0.100694	-1.21503	Non-DEG	0.836086	0.191947	Non-DEG	0.516161	0.589279	Non-DEG	0.0125128	1.74696	Up	0.582984	0.417129	Non-DEG
Phvul.001G095200	54.1797			Tetratricopeptide repeat (TPR)-like superfamily protein	0.792404	-1.32528	Non-DEG	8.61681e-06	-6.66427	Down	0.00125779	-3.34276	Down	0.00934032	1.01697	Non-DEG	9.67282e-08	7.95182	Up	2.14475e-09	5.60957	Up
Phvul.001G095300	790.408				0.549601	0.484018	Non-DEG	0.813197	0.108197	Non-DEG	0.384281	-0.395051	Non-DEG	0.566878	0.331878	Non-DEG	0.789244	-0.12307	Non-DEG	0.958409	0.0290705	Non-DEG
Phvul.001G095400	514.892	GO:0016857, GO:0005975	5.1.3.1	Aldolase-type TIM barrel family protein	0.970802	-0.0309523	Non-DEG	1.73718e-45	2.45388	Up	9.25493e-25	1.78638	Up	0.064521	0.383225	Non-DEG	0.00072337	-0.575121	Non-DEG	2.55366e-09	-0.989299	Non-DEG
Phvul.001G095500	23.7421	GO:0006468, GO:0004672	2.7.11.1	Protein kinase superfamily protein	0.989664	0.0196743	Non-DEG	0.000157243	0.830138	Non-DEG	0.0432726	0.473615	Non-DEG	0.53056	0.208587	Non-DEG	0.415823	-0.199336	Non-DEG	0.0952144	-0.388249	Non-DEG
Phvul.001G095600	20.4981			calmodulin-like 38	0.806915	0.758152	Non-DEG	0.424332	-0.915906	Non-DEG	0.367967	-1.08146	Non-DEG	0.797741	0.516201	Non-DEG	0.125109	-1.76652	Non-DEG	0.213416	-1.52457	Non-DEG
Phvul.001G095650	960.779	GO:0019205, GO:0006139, GO:0005524	2.7.4.3	P-loop containing nucleoside triphosphate hydrolases superfamily protein	1	0.0353576	Non-DEG	0.498383	0.798856	Non-DEG	0.786866	0.360435	Non-DEG	0.701294	-0.463848	Non-DEG	0.000686138	2.91151	Up	3.89229e-05	3.41071	Up
Phvul.001G095700	567.753				0.70887	-0.365939	Non-DEG	5.20227e-05	-1.54799	Down	0.741447	-0.159269	Non-DEG	0.0851211	-0.818848	Non-DEG	0.00273114	1.17689	Non-DEG	2.28539e-05	1.6298	Up
Phvul.001G095800	656.486		1.3.3.4	Flavin containing amine oxidoreductase family	0.997512	0.0128539	Non-DEG	9.48269e-32	-2.42901	Down	8.15632e-16	-1.7079	Down	0.806437	-0.0914858	Non-DEG	3.78447e-10	1.33394	Non-DEG	8.18357e-12	1.43828	Non-DEG
Phvul.001G096000	45.1632	GO:0005515		Rad21/Rec8-like family protein	0.999657	0.00895998	Non-DEG	0.0124445	0.487498	Non-DEG	0.0255563	0.453118	Non-DEG	0.474023	0.203441	Non-DEG	0.0402216	-0.405799	Non-DEG	0.00190562	-0.60028	Non-DEG
Phvul.001G096100	546.612			ARM repeat superfamily protein	0.914057	0.224854	Non-DEG	0.00380812	1.71767	Up	0.116927	1.00017	Non-DEG	0.892113	0.150119	Non-DEG	0.0580731	-1.11882	Non-DEG	0.0840225	-1.04408	Non-DEG
Phvul.001G096200	6.42755				0.898525	0.0601385	Non-DEG	0.0203978	-0.316057	Non-DEG	0.0174458	0.354462	Non-DEG	0.674651	-0.0882684	Non-DEG	0.131003	0.212322	Non-DEG	0.00685705	0.360728	Non-DEG
Phvul.001G096300	789.641	GO:0055114, GO:0016491, GO:0010181	1.3.1.42	12-oxophytodienoate reductase 2	0.94452	-0.334791	Non-DEG	0.437095	-0.987614	Non-DEG	0.202919	-1.5148	Non-DEG	0.582662	-0.994572	Non-DEG	0.707298	-0.550692	Non-DEG	0.943083	0.109089	Non-DEG
Phvul.001G096400	285.28			SGF29 tudor-like domain	0.369096	0.387162	Non-DEG	0.104221	0.407292	Non-DEG	0.773074	-0.087163	Non-DEG	0.921353	0.046434	Non-DEG	0.321834	-0.262008	Non-DEG	0.79458	0.07872	Non-DEG
Phvul.001G096600	182.351	GO:0006468, GO:0004672, GO:0005524	2.7.12.1	Protein kinase superfamily protein	0.927802	-0.0682601	Non-DEG	0.0196619	0.467651	Non-DEG	0.772704	0.0708227	Non-DEG	0.131075	0.360538	Non-DEG	0.866374	-0.0404611	Non-DEG	0.0165072	-0.46926	Non-DEG
Phvul.001G096800	9.4987			Tetratricopeptide repeat (TPR)-like superfamily protein	0.936671	0.0587313	Non-DEG	0.00981366	0.513704	Non-DEG	0.114875	0.344277	Non-DEG	0.000256826	0.703298	Non-DEG	0.0932249	0.321286	Non-DEG	0.102263	-0.323281	Non-DEG
Phvul.001G096900	695.893	GO:0016787	3.6.1.5	apyrase 2	0.928474	0.300479	Non-DEG	0.933032	-0.0945974	Non-DEG	0.815722	-0.264756	Non-DEG	0.37519	-0.942306	Non-DEG	0.995525	0.0105403	Non-DEG	0.137996	1.25333	Non-DEG
Phvul.001G097000	638.31	GO:0016020, GO:0006810, GO:0005215		small and basic intrinsic protein 1A	0.653386	0.256879	Non-DEG	3.61381e-08	-1.28761	Non-DEG	0.000721532	-0.832617	Non-DEG	0.755566	0.128853	Non-DEG	0.113007	0.40555	Non-DEG	0.034702	0.533576	Non-DEG
Phvul.001G097100	586.857	GO:0016020		Protein of unknown function DUF106, transmembrane	0.756243	0.19577	Non-DEG	0.217797	0.31086	Non-DEG	0.210457	0.329116	Non-DEG	0.36873	0.297068	Non-DEG	0.288748	0.272766	Non-DEG	0.535602	0.171468	Non-DEG
Phvul.001G097200	62.8783	GO:0048573, GO:0009909, GO:0008429		PEBP (phosphatidylethanolamine-binding protein) family protein	0.686422	0.145739	Non-DEG	0.417785	0.132735	Non-DEG	0.158596	-0.230209	Non-DEG	0.0350566	0.356331	Non-DEG	0.129205	0.233958	Non-DEG	0.905141	0.0233658	Non-DEG
Phvul.001G097600	586.321			ARM repeat superfamily protein	0.0210093	-1.7471	Down	0.013575	-1.5142	Down	0.00255429	2.29316	Up	0.00157904	-1.31847	Non-DEG	2.93567e-11	3.61451	Up	5.75226e-15	3.18589	Up
Phvul.001G097601	1.92028		2.7.1.107	diacylglycerol kinase 3	0.92233	-0.0592231	Non-DEG	0.0927859	0.279273	Non-DEG	4.89708e-06	0.750999	Non-DEG	0.689234	-0.10495	Non-DEG	0.000567073	-0.547718	Non-DEG	0.00158534	-0.501991	Non-DEG
Phvul.001G097700	192.375	GO:0016149, GO:0006415, GO:0005737		eukaryotic release factor 1-3	0.885658	-0.0982425	Non-DEG	1.10548e-06	1.03052	Non-DEG	0.604367	0.127178	Non-DEG	0.997995	0.00160207	Non-DEG	0.0115552	-0.521514	Non-DEG	0.00202251	-0.621359	Non-DEG
Phvul.001G097800	1374.98	GO:0008152, GO:0003824	6.2.1.1	acetyl-CoA synthetase	0.97082	-0.0227632	Non-DEG	1.62341e-13	-0.87518	Non-DEG	4.70244e-05	-0.507639	Non-DEG	0.629031	0.0942778	Non-DEG	0.0464002	0.25572	Non-DEG	0.316542	0.138679	Non-DEG
Phvul.001G097900	537.551			Tetratricopeptide repeat (TPR)-like superfamily protein	0.440486	0.691592	Non-DEG	2.65748e-09	-2.65668	Down	1.58664e-10	-2.89557	Down	0.201709	-0.770829	Non-DEG	0.369071	0.464079	Non-DEG	3.09087e-05	1.9265	Up
Phvul.001G098000	777.963	GO:0005515		Transducin/WD40 repeat-like superfamily protein	0.710725	-0.163878	Non-DEG	1.12364e-06	-0.827623	Non-DEG	5.16285e-06	-0.786166	Non-DEG	0.972678	0.0131546	Non-DEG	0.00374024	0.509598	Non-DEG	0.0678552	0.332565	Non-DEG
Phvul.001G098100	244759	GO:0055114, GO:0016620	1.2.1.12, 1.2.1.13	glyceraldehyde 3-phosphate dehydrogenase A subunit	0.285067	0.498692	Non-DEG	1.7473e-20	-2.46509	Down	5.14853e-28	-2.92055	Down	0.992841	-0.00576537	Non-DEG	0.000252391	1.01609	Non-DEG	2.51508e-08	1.52055	Up
Phvul.001G098200	8.68226	GO:0048046, GO:0016762, GO:0006073, GO:0005618, GO:0005975, GO:0004553	2.4.1.207	xyloglucan endotransglucosylase/hydrolase 5	0.877612	-1.17153	Non-DEG	0.0040348	-5.07416	Down	0.749168	-0.872347	Non-DEG	0.00034613	3.24616	Up	5.31826e-06	7.67131	Up	0.0758957	3.25361	Non-DEG
Phvul.001G098300	2.59917	GO:0048046, GO:0016762, GO:0006073, GO:0005618, GO:0005975, GO:0004553	2.4.1.207, 3.2.1.151	xyloglucan endotransglucosylase/hydrolase 5	1	0	Non-DEG	0.157555	-3.47819	Non-DEG	1	0	Non-DEG	0.427921	1.94012	Non-DEG	0.0111157	5.75393	Up	0.0933611	4.07352	Non-DEG
Phvul.001G098500	18.6063				0.622825	-0.8687	Non-DEG	0.00010048	-2.76114	Down	0.40164	-0.655772	Non-DEG	0.0202986	-1.44197	Non-DEG	0.0314281	1.63345	Up	0.000197255	2.20672	Up
Phvul.001G098600	11.903				0.281207	2.44445	Non-DEG	0.352525	1.1269	Non-DEG	0.506905	1.5339	Non-DEG	0.00605665	2.08319	Up	2.02e-05	3.40012	Up	0.00407754	3.76138	Up
Phvul.001G098700	71.4318	GO:0005515		Calcium-dependent lipid-binding (CaLB domain) family protein	0.965366	-0.130964	Non-DEG	5.98321e-07	-2.70132	Down	0.0678651	-1.13218	Non-DEG	8.65556e-08	2.20592	Up	2.72975e-21	4.88086	Up	6.03324e-07	2.54398	Up
Phvul.001G099000	192.12			DNA repair metallo-beta-lactamase family protein	0.958823	0.0582275	Non-DEG	0.036052	0.550427	Non-DEG	0.560783	0.176552	Non-DEG	0.577551	-0.224606	Non-DEG	6.33189e-05	-1.01616	Non-DEG	0.00433575	-0.733332	Non-DEG
Phvul.001G099200	114.429			Family of unknown function (DUF716)	0.507207	-0.622885	Non-DEG	0.853139	0.106836	Non-DEG	0.352999	0.491106	Non-DEG	0.863633	0.14958	Non-DEG	0.56814	0.306588	Non-DEG	0.374655	-0.465877	Non-DEG
Phvul.001G099300	110.465	GO:0005515		Syntaxin/t-SNARE family protein	0.694969	-0.317339	Non-DEG	4.11105e-05	-1.27284	Non-DEG	0.172066	-0.477874	Non-DEG	0.000241495	1.00675	Non-DEG	1.4289e-20	2.67072	Up	2.13473e-06	1.34663	Non-DEG
Phvul.001G099500	856.479	GO:0005524, GO:0003676	3.6.4.12	DEAD/DEAH box helicase, putative	0.848692	0.147062	Non-DEG	0.795971	-0.0756284	Non-DEG	0.0812465	0.464272	Non-DEG	0.597885	0.202414	Non-DEG	0.0124225	0.625589	Non-DEG	0.025183	0.570236	Non-DEG
Phvul.001G099600	1298.67	GO:0071805, GO:0016020, GO:0015079		K+ uptake transporter 3	0.984618	0.0182014	Non-DEG	0.626065	-0.0886519	Non-DEG	0.126876	-0.262322	Non-DEG	0.79825	-0.070553	Non-DEG	4.54788e-05	0.635776	Non-DEG	2.81697e-06	0.72453	Non-DEG
Phvul.001G099800	67.2171	GO:0016787		nudix hydrolase homolog 12	0.89268	-0.13014	Non-DEG	0.000541959	1.06607	Non-DEG	3.21437e-06	1.60654	Up	0.0252119	0.762335	Non-DEG	0.278848	-0.334729	Non-DEG	1.82274e-05	-1.2272	Non-DEG
Phvul.001G100200	3480.95	GO:0006355, GO:0003677		NAC domain containing protein 47	1	-0.00112084	Non-DEG	1.27693e-11	2.0541	Up	0.00355329	0.932731	Non-DEG	6.21337e-08	-1.746	Down	3.8819e-25	-3.12197	Down	9.80998e-06	-1.3771	Non-DEG
Phvul.001G100400	1602.3			hydroxyproline-rich glycoprotein family protein	0.932297	-0.0579204	Non-DEG	1.78011e-24	-1.62592	Down	0.000651211	-0.586812	Non-DEG	2.34476e-10	1.00669	Non-DEG	1.15384e-89	3.12163	Up	1.13339e-39	2.05701	Up
Phvul.001G100500	394.574	GO:0006355, GO:0003677		Arabidopsis NAC domain containing protein 87	0.934579	-0.0750863	Non-DEG	7.75437e-12	1.62355	Up	8.28253e-08	1.30528	Non-DEG	0.00531333	0.705846	Non-DEG	0.000552529	0.789251	Non-DEG	0.98231	0.00831912	Non-DEG
Phvul.001G100501	146.311				0.548608	0.248623	Non-DEG	0.10717	-0.328733	Non-DEG	0.0556133	-0.40523	Non-DEG	0.453503	0.209754	Non-DEG	0.144466	0.301475	Non-DEG	0.101417	0.340344	Non-DEG
Phvul.001G100700	380.958	GO:0003676		RNA-binding (RRM/RBD/RNP motifs) family protein	0.037174	3.43576	Up	0.00089653	-2.03614	Down	1.63797e-05	-5.21096	Down	0.0257205	1.25789	Non-DEG	3.78123e-12	3.99385	Up	1.59959e-07	6.17173	Up
Phvul.001G100800	50.499				0.886747	-0.0848123	Non-DEG	0.00275637	-0.517542	Non-DEG	0.407715	-0.163126	Non-DEG	0.291208	-0.248619	Non-DEG	0.569278	0.113652	Non-DEG	0.137132	0.277459	Non-DEG
Phvul.001G100900	2198.44	GO:0003676		UBP1-associated protein 2A	0.678852	-0.269305	Non-DEG	0.0286028	-0.59876	Non-DEG	0.887048	-0.0513861	Non-DEG	0.946958	-0.031355	Non-DEG	7.3604e-07	1.2438	Non-DEG	3.63476e-05	1.00585	Non-DEG
Phvul.001G101000	125.278	GO:0043565, GO:0006355, GO:0003700		ABA-responsive element binding protein 3	0.755181	0.223523	Non-DEG	0.000348135	-0.941468	Non-DEG	2.72929e-07	-1.34896	Non-DEG	0.440737	-0.298709	Non-DEG	0.766272	0.0969031	Non-DEG	0.0251913	0.619135	Non-DEG
Phvul.001G101100	761.295			myb-like HTH transcriptional regulator family protein	0.88809	0.0875533	Non-DEG	0.471248	0.14466	Non-DEG	0.589585	-0.115887	Non-DEG	0.350275	-0.237017	Non-DEG	0.00820639	-0.486136	Non-DEG	0.438389	-0.161566	Non-DEG
Phvul.001G101200	1339.16	GO:0005525	3.6.5.2	translocon at the outer envelope membrane of chloroplasts 34	0.936554	-0.114877	Non-DEG	0.126635	-0.577586	Non-DEG	0.158724	-0.554213	Non-DEG	0.203139	0.586897	Non-DEG	0.494732	0.278023	Non-DEG	0.290693	-0.423751	Non-DEG
Phvul.001G101300	57.9257		1.1.1.367		0.920638	-0.477168	Non-DEG	0.0540822	-2.20421	Non-DEG	0.458333	1.42873	Non-DEG	4.02378e-07	3.09704	Up	3.23737e-08	5.57878	Up	0.0355205	2.00457	Up
Phvul.001G101400	15.9806	GO:0006508, GO:0004197		metacaspase 9	0.315766	0.767398	Non-DEG	0.0084726	-1.09457	Non-DEG	9.59446e-06	-1.91517	Down	0.0975522	-1.05729	Non-DEG	1.54372e-05	-2.14356	Down	0.559691	-0.318867	Non-DEG
Phvul.001G101500	46.9079				0.669823	-0.174578	Non-DEG	7.25233e-14	1.35217	Non-DEG	1.10306e-08	1.04927	Non-DEG	0.639852	-0.135568	Non-DEG	4.24954e-09	-1.01607	Non-DEG	4.26754e-10	-1.05508	Non-DEG
Phvul.001G101700	280.346			FAR1-related sequence 3	0.94299	0.0485101	Non-DEG	0.143502	-0.257475	Non-DEG	0.984375	0.00643226	Non-DEG	0.509539	-0.164918	Non-DEG	0.253963	-0.208377	Non-DEG	0.986039	0.00505117	Non-DEG
Phvul.001G101800	646.162				1	0.0248188	Non-DEG	1.01762e-07	-5.61429	Down	4.16436e-06	-4.9184	Down	0.905014	0.243195	Non-DEG	6.51089e-05	4.30603	Up	0.000155016	4.08765	Up
Phvul.001G101900	254.499			Sec14p-like phosphatidylinositol transfer family protein	0.72886	0.154164	Non-DEG	0.0967858	-0.294964	Non-DEG	0.00374234	-0.512813	Non-DEG	0.815374	0.0703265	Non-DEG	0.883751	0.0315731	Non-DEG	0.565057	0.115411	Non-DEG
Phvul.001G102100	438.519		2.7.11.17	Protein kinase superfamily protein	0.732128	0.112503	Non-DEG	0.000146464	0.487425	Non-DEG	0.0370231	0.290971	Non-DEG	0.679536	-0.0859885	Non-DEG	0.000262203	-0.462368	Non-DEG	0.0453826	-0.263877	Non-DEG
Phvul.001G102200	613.575	GO:0005515		proteasome family protein	0.232419	0.91447	Non-DEG	0.0017554	1.49322	Non-DEG	1.45235e-06	2.38737	Up	0.07679	-1.03906	Non-DEG	4.07572e-05	-1.9459	Down	0.994251	0.00763237	Non-DEG
Phvul.001G102300	350.819		1.5.1.3		0.212426	0.260735	Non-DEG	4.18871e-08	0.726297	Non-DEG	0.771291	-0.0496456	Non-DEG	0.0110535	0.377405	Non-DEG	0.398252	-0.123767	Non-DEG	0.087412	-0.240436	Non-DEG
Phvul.001G102600	657.593		6.3.2.19	ubiquitin-conjugating enzyme 22	0.694969	0.2017	Non-DEG	0.550652	-0.140002	Non-DEG	0.00451615	-0.603831	Non-DEG	0.316873	0.287976	Non-DEG	0.733159	0.0855194	Non-DEG	1	-0.00075617	Non-DEG
Phvul.001G102700	1637.97			calmodulin 5	0.963164	0.0259794	Non-DEG	1.57944e-10	0.751782	Non-DEG	0.11791	0.203654	Non-DEG	0.615739	0.0970586	Non-DEG	1.83385e-13	-0.857893	Non-DEG	1.37272e-15	-0.928972	Non-DEG
Phvul.001G102901	1747.84			ENTH/VHS family protein	0.921631	-0.0399864	Non-DEG	3.48142e-26	1.10316	Non-DEG	1.69149e-05	0.464443	Non-DEG	0.46226	0.117197	Non-DEG	2.11944e-17	-0.872546	Non-DEG	6.58816e-24	-1.02973	Non-DEG
Phvul.001G103100	1640.96			ELMO/CED-12 family protein	0.568624	-0.470767	Non-DEG	0.0001743	1.87353	Up	1.52222e-06	3.108	Up	0.486347	0.36764	Non-DEG	0.0342553	0.824997	Non-DEG	0.982096	-0.0134096	Non-DEG
Phvul.001G103200	38.4917	GO:0055085, GO:0016020, GO:0015297, GO:0015238, GO:0006855		MATE efflux family protein	0.809092	0.171076	Non-DEG	9.65027e-14	-1.69408	Down	0.306848	-0.279451	Non-DEG	0.867693	0.072234	Non-DEG	3.74817e-24	2.28165	Up	3.55649e-26	2.38049	Up
Phvul.001G103300	882.191	GO:0055085, GO:0016020, GO:0015297, GO:0015238, GO:0006855		MATE efflux family protein	0.911766	-0.160745	Non-DEG	1.45974e-05	-1.63044	Down	0.041496	-0.826861	Non-DEG	0.45622	-0.401093	Non-DEG	5.41975e-08	2.02428	Up	6.2946e-10	2.26463	Up
Phvul.001G103400	338.041	GO:0005515, GO:0034968, GO:0018024, GO:0008270, GO:0005634, GO:0042393	2.1.1.43	SU(VAR)3-9 homolog 3	0.0772849	0.928464	Non-DEG	0.000173684	-1.31226	Non-DEG	1.52561e-12	-2.51767	Down	1.03212e-05	-1.54318	Down	0.000499358	1.22604	Non-DEG	5.61693e-27	3.69768	Up
Phvul.001G103600	12.1795	GO:0055085, GO:0016020, GO:0015297, GO:0015238, GO:0006855		MATE efflux family protein	0.914057	-0.0815902	Non-DEG	0.72223	-0.0848904	Non-DEG	0.262298	0.263596	Non-DEG	0.775773	0.0942851	Non-DEG	0.000211703	0.727244	Non-DEG	0.0054155	0.551368	Non-DEG
Phvul.001G104033	15.7598	GO:0003824	2.3.3.13, 2.3.3.14	2-isopropylmalate synthase 1	0.698007	0.142773	Non-DEG	0.951312	-0.0128197	Non-DEG	9.69992e-05	-0.580208	Non-DEG	0.613359	-0.119185	Non-DEG	0.0052238	-0.420913	Non-DEG	0.344211	-0.158955	Non-DEG
Phvul.001G104500	1799.14	GO:0005515		BTB-POZ and MATH domain 4	0.502832	0.428444	Non-DEG	3.39923e-19	-2.58203	Down	1.11641e-14	-2.30142	Down	0.699374	-0.18649	Non-DEG	1.3386e-07	1.56279	Up	1.47576e-13	2.17772	Up
Phvul.001G104600	560.869	GO:0016020, GO:0015171, GO:0003333		cationic amino acid transporter 2	0.0558867	0.394634	Non-DEG	0.0118972	-0.382873	Non-DEG	0.00560371	-0.434784	Non-DEG	0.735909	-0.0855632	Non-DEG	0.674339	0.0749023	Non-DEG	0.000230898	0.555099	Non-DEG
Phvul.001G104700	2.78951	GO:0016020, GO:0015171, GO:0003333		cationic amino acid transporter 2	0.856448	-0.333643	Non-DEG	5.96828e-08	-2.78465	Down	0.00645427	-1.46527	Non-DEG	0.868343	-0.157212	Non-DEG	0.344368	0.587794	Non-DEG	0.50064	0.411363	Non-DEG
Phvul.001G104800	1151.21			Ribosomal protein L30/L7 family protein	0.920612	0.172036	Non-DEG	0.516701	-0.323707	Non-DEG	0.0319051	1.11574	Non-DEG	0.0949922	-0.887585	Non-DEG	0.831805	0.117318	Non-DEG	0.00837053	1.17694	Non-DEG
Phvul.001G105101	259.543	GO:0055085, GO:0016020, GO:0015297, GO:0015238, GO:0006855		MATE efflux family protein	0.984039	0.0266262	Non-DEG	0.204546	-0.305861	Non-DEG	0.153579	-0.350656	Non-DEG	0.000243911	-0.893124	Non-DEG	0.000898238	-0.758787	Non-DEG	0.547592	0.160964	Non-DEG
Phvul.001G105300	45.4982			Emsy N Terminus (ENT) domain-containing protein	0.830334	0.136216	Non-DEG	1.17674e-15	1.73605	Up	0.00455569	0.640246	Non-DEG	0.859787	-0.0746026	Non-DEG	8.89587e-15	-1.63592	Down	1.39587e-11	-1.4251	Non-DEG
Phvul.001G105400	499.922	GO:0055085, GO:0016021		calcium exchanger 7	0.929635	-0.0759968	Non-DEG	0.083241	-0.387403	Non-DEG	0.901166	-0.0364568	Non-DEG	0.801844	-0.0934941	Non-DEG	0.190729	0.30148	Non-DEG	0.165596	0.318978	Non-DEG
Phvul.001G105500	87.2563	GO:0055085, GO:0016021		Sodium/calcium exchanger family protein	0.930527	-0.136116	Non-DEG	0.614468	0.226461	Non-DEG	0.260427	-0.488672	Non-DEG	0.797944	0.180825	Non-DEG	0.0173748	-0.963459	Non-DEG	0.00135976	-1.2804	Non-DEG
Phvul.001G105600	747.002			DnaJ/Hsp40 cysteine-rich domain superfamily protein	0.926485	0.0721594	Non-DEG	3.06111e-09	-1.13197	Non-DEG	0.0507489	-0.407879	Non-DEG	0.146541	-0.364563	Non-DEG	0.169062	0.291812	Non-DEG	0.000225336	0.728534	Non-DEG
Phvul.001G105633	864.132	GO:0003723, GO:0006396, GO:0000175, GO:0003676, GO:0006402, GO:0004654	2.7.7.8	polyribonucleotide nucleotidyltransferase, putative	0.391011	-0.543434	Non-DEG	5.1584e-05	1.48521	Non-DEG	5.70998e-13	2.96624	Up	0.444299	0.371207	Non-DEG	1.20878e-11	2.23921	Up	7.87879e-05	1.32456	Non-DEG
Phvul.001G105700	172.037			Plasma-membrane choline transporter family protein	0.758389	-0.509711	Non-DEG	0.00125573	-1.88945	Down	0.00673018	-1.54761	Down	0.47761	-0.643702	Non-DEG	0.600118	-0.39594	Non-DEG	0.713683	-0.261949	Non-DEG
Phvul.001G105800	162.201	GO:0016020, GO:0008375		Core-2/I-branching beta-1,6-N-acetylglucosaminyltransferase family protein	NA	-1.53287	Non-DEG	0.980282	-0.0985725	Non-DEG	NA	1.11228	Non-DEG	NA	0.281656	Non-DEG	0.581711	1.31508	Non-DEG	0.834026	-0.499449	Non-DEG
Phvul.001G106000	20.3272	GO:0008270, GO:0006355, GO:0006352, GO:0006384, GO:0000126		Cyclin/Brf1-like TBP-binding protein	0.944698	0.0631181	Non-DEG	1.10737e-08	1.35218	Non-DEG	0.0739645	0.449833	Non-DEG	0.865183	0.0786026	Non-DEG	8.04472e-10	-1.40513	Non-DEG	4.28314e-10	-1.42061	Non-DEG
Phvul.001G106100	7.01011				0.525842	-0.447308	Non-DEG	0.76391	0.122532	Non-DEG	0.00185682	1.11103	Non-DEG	0.796079	-0.156588	Non-DEG	0.482641	0.274319	Non-DEG	0.97589	-0.0164018	Non-DEG
Phvul.001G106200	198.051				NA	-3.26363	Non-DEG	0.247916	-4.01987	Non-DEG	NA	0.984015	Non-DEG	NA	0.142145	Non-DEG	0.826587	0.966441	Non-DEG	0.526958	-2.43933	Non-DEG
Phvul.001G106300	4.99962				0.568624	-1.07842	Non-DEG	0.646929	-0.486128	Non-DEG	0.0534459	2.38853	Non-DEG	0.292938	-1.17764	Non-DEG	0.863416	0.197941	Non-DEG	0.762672	0.297164	Non-DEG
Phvul.001G106400	8.63206	GO:0006355, GO:0003677		cycling DOF factor 3	0.801893	-1.16271	Non-DEG	0.561448	1.40051	Non-DEG	0.112042	3.43305	Non-DEG	0.791342	0.573626	Non-DEG	0.0340061	3.31041	Up	0.290554	1.57407	Non-DEG
Phvul.001G106433	325.534	GO:0017025, GO:0008270, GO:0006355, GO:0006352, GO:0006384, GO:0000126		Cyclin/Brf1-like TBP-binding protein	0.151767	0.426566	Non-DEG	1.95109e-08	1.17405	Non-DEG	0.135349	0.355754	Non-DEG	0.00488798	0.572399	Non-DEG	0.000410662	0.663282	Non-DEG	0.00885919	0.517449	Non-DEG
Phvul.001G106600	1.1574	GO:0055114, GO:0020037, GO:0006979, GO:0004601	1.11.1.7	Peroxidase superfamily protein	0.511793	-0.926751	Non-DEG	0.0105251	-1.76278	Down	0.707036	0.320107	Non-DEG	0.590614	-0.502329	Non-DEG	0.0900231	1.21864	Non-DEG	0.240657	0.794219	Non-DEG
Phvul.001G106900	259.046				0.921631	0.414139	Non-DEG	0.558137	-0.69539	Non-DEG	0.805485	-0.356679	Non-DEG	0.803097	-0.463038	Non-DEG	0.806172	-0.326992	Non-DEG	0.67082	0.550185	Non-DEG
Phvul.001G107000	269.739	GO:0016226, GO:0008199	1.16.3.1	frataxin homolog	0.862104	0.0907975	Non-DEG	1.5997e-05	0.713053	Non-DEG	0.0427049	0.363967	Non-DEG	0.0380107	0.402149	Non-DEG	0.0107818	-0.420418	Non-DEG	5.47464e-06	-0.731769	Non-DEG
Phvul.001G107100	1512.21	GO:0008270		zinc finger (Ran-binding) family protein	0.655802	-0.286594	Non-DEG	2.21547e-07	-1.34716	Non-DEG	0.0189849	-0.65431	Non-DEG	0.976894	0.0174076	Non-DEG	0.46483	0.225452	Non-DEG	0.814748	-0.0785494	Non-DEG
Phvul.001G107200	361.953		3.1.1.3	alpha/beta-Hydrolases superfamily protein	0.262628	-0.644898	Non-DEG	6.53007e-19	6.59666	Up	5.91722e-23	4.43154	Up	0.151858	-0.654504	Non-DEG	0.00162034	-1.13073	Non-DEG	0.00152601	-1.12112	Non-DEG
Phvul.001G107300	1280.11	GO:0055114, GO:0016491	1.6.2.2	NADH:cytochrome B5 reductase 1	0.922148	0.0748562	Non-DEG	0.00118519	0.647957	Non-DEG	0.888362	0.0369582	Non-DEG	0.96448	0.019943	Non-DEG	0.0039554	-0.580195	Non-DEG	0.0100798	-0.525282	Non-DEG
Phvul.001G107400	31.8952		2.4.2.41	exostosin family protein	0.0168228	-1.01731	Non-DEG	1.23751e-06	-1.56703	Down	0.801943	0.102422	Non-DEG	0.00221995	-0.894514	Non-DEG	1.14041e-06	1.55172	Up	1.64766e-07	1.42892	Non-DEG
Phvul.001G107500	83.4111		2.5.1.47	cysteine synthase 26	0.70887	0.376197	Non-DEG	6.45084e-07	1.97655	Up	0.0785857	0.757593	Non-DEG	0.0151763	-1.12103	Non-DEG	0.00622792	-1.11765	Non-DEG	0.411033	0.379577	Non-DEG
Phvul.001G107600	1084			myb domain protein 60	0.992629	-0.0474261	Non-DEG	0.00138334	-1.95478	Down	0.025352	-1.43606	Non-DEG	0.956247	-0.0737708	Non-DEG	0.663713	-0.328887	Non-DEG	0.696044	-0.302542	Non-DEG
Phvul.001G107700	290.877			F-box family protein	0.972111	0.0445403	Non-DEG	0.088982	-0.444076	Non-DEG	0.494698	0.200828	Non-DEG	0.289622	-0.363352	Non-DEG	0.526652	-0.182675	Non-DEG	0.438405	0.225217	Non-DEG
Phvul.001G107800	343.429	GO:0016021, GO:0004190		Presenilin-1	0.753524	0.101696	Non-DEG	4.77209e-06	0.552818	Non-DEG	9.76186e-05	0.491464	Non-DEG	0.0188875	-0.331773	Non-DEG	1.31044e-10	-0.764127	Non-DEG	0.00776822	-0.330658	Non-DEG
Phvul.001G107900	513.197	GO:0016788	3.2.1.51	GDSL-like Lipase/Acylhydrolase superfamily protein	0.930147	-0.533021	Non-DEG	0.82098	-0.425064	Non-DEG	0.8389	-0.389788	Non-DEG	0.820057	0.619657	Non-DEG	0.871716	0.313683	Non-DEG	0.643834	-0.838994	Non-DEG
Phvul.001G108000	1965.54	GO:0051087, GO:0042803, GO:0006457, GO:0000774		Co-chaperone GrpE family protein	0.801362	-0.202071	Non-DEG	0.000690914	0.946814	Non-DEG	0.000376587	1.01136	Non-DEG	0.282409	0.405342	Non-DEG	0.886872	0.0502346	Non-DEG	0.0561621	-0.557178	Non-DEG
Phvul.001G108101	295.418	GO:0055085, GO:0016020, GO:0015297, GO:0015238, GO:0006855		MATE efflux family protein	1	-0.0102348	Non-DEG	1.43029e-10	1.55486	Up	0.00283667	0.760343	Non-DEG	0.23437	0.397773	Non-DEG	0.000450845	-0.875902	Non-DEG	1.72253e-07	-1.28391	Non-DEG
Phvul.001G108200	23.4495	GO:0055085, GO:0016020, GO:0015297, GO:0015238, GO:0006855		MATE efflux family protein	0.986643	0.0794468	Non-DEG	0.00274786	3.4304	Up	0.000754135	5.80142	Up	0.967588	-0.0661764	Non-DEG	0.955918	-0.0556098	Non-DEG	0.929196	0.0900133	Non-DEG
Phvul.001G108600	335.98	GO:0008270	2.3.1.225	DHHC-type zinc finger family protein	1	0	Non-DEG	8.56493e-08	-8.71469	Down	0.00199021	-5.48383	Down	0.386367	1.50869	Non-DEG	0.0302136	3.93698	Up	0.197587	2.68799	Non-DEG
Phvul.001G108700	44977.3	GO:0055114, GO:0046872, GO:0016491	1.14.13.81	dicarboxylate diiron protein, putative (Crd1)	0.281674	0.283632	Non-DEG	0.827882	-0.0411729	Non-DEG	0.000245791	-0.590027	Non-DEG	0.98225	-0.00782335	Non-DEG	2.47537e-06	-0.738266	Non-DEG	0.00591344	-0.446811	Non-DEG
Phvul.001G108800	693.141	GO:0016020, GO:0006810, GO:0005215		small and basic intrinsic protein 2;1	0.203887	0.54596	Non-DEG	1.08332e-22	-2.55903	Down	9.74307e-24	-2.63484	Down	0.914983	-0.0573166	Non-DEG	0.000996929	0.904306	Non-DEG	1.91844e-08	1.50758	Up
Phvul.001G108900	30.2831			PQ-loop repeat family protein / transmembrane family protein	0.968126	-0.0326885	Non-DEG	4.40716e-05	-0.662661	Non-DEG	0.26556	-0.207076	Non-DEG	0.00993788	-0.476201	Non-DEG	0.57599	-0.107295	Non-DEG	0.049999	0.336217	Non-DEG
Phvul.001G109000	5900.32				0.787438	0.404942	Non-DEG	0.123538	-0.796718	Non-DEG	0.00935258	-1.38104	Non-DEG	0.928116	-0.0711971	Non-DEG	0.00265159	1.41903	Non-DEG	6.12929e-05	1.89517	Up
Phvul.001G109100	15.1038			phytochrome kinase substrate 4	0.44103	0.512773	Non-DEG	0.000118814	-1.32023	Non-DEG	4.53582e-08	-1.86739	Down	0.69974	0.22462	Non-DEG	0.0310507	0.775212	Non-DEG	0.00269027	1.06337	Non-DEG
Phvul.001G109200	2597.38	GO:0045454, GO:0015035, GO:0006662	1.6.5.4	atypical CYS HIS rich thioredoxin 4	0.730765	-0.706644	Non-DEG	0.0113141	-1.94073	Down	0.237772	-0.937039	Non-DEG	0.584373	0.556454	Non-DEG	0.0320813	1.66549	Up	0.631883	0.402389	Non-DEG
Phvul.001G109300	570.451	GO:0006355, GO:0005634		transcription regulator NOT2/NOT3/NOT5 family protein	0.664759	0.334992	Non-DEG	1.46341e-16	2.58665	Up	0.00809418	0.885098	Non-DEG	9.74373e-11	-2.14791	Down	3.25681e-46	-4.46741	Down	4.43516e-10	-1.98451	Down
Phvul.001G109400	145.996	GO:0005975, GO:0004553	3.2.1.39	O-Glycosyl hydrolases family 17 protein	0.965583	-0.0552831	Non-DEG	0.561079	0.176349	Non-DEG	0.121672	0.450953	Non-DEG	0.381578	0.32938	Non-DEG	0.0569945	0.527149	Non-DEG	0.659232	0.142485	Non-DEG
Phvul.001G109500	264.384	GO:0043565, GO:0008270, GO:0006355, GO:0003700		GATA transcription factor 9	0.703919	0.250818	Non-DEG	1.37195e-11	-1.57271	Down	4.33372e-05	-1.0605	Non-DEG	0.0231873	0.552527	Non-DEG	1.33742e-13	1.69128	Up	2.90674e-09	1.38957	Non-DEG
Phvul.001G109600	1914.52	GO:0004519, GO:0003676		HNH endonuclease	0.0147601	0.684777	Non-DEG	8.31811e-07	-1.01293	Non-DEG	3.80995e-07	-1.12201	Non-DEG	0.820534	-0.0852752	Non-DEG	0.453381	0.180316	Non-DEG	9.22387e-06	0.950369	Non-DEG
Phvul.001G109700	381.594			NAD(P)-binding Rossmann-fold superfamily protein	0.710725	0.194949	Non-DEG	0.123839	-0.335456	Non-DEG	3.19771e-06	-0.960633	Non-DEG	0.0229187	0.550911	Non-DEG	0.388569	0.200616	Non-DEG	0.527856	-0.155345	Non-DEG
Phvul.001G109900	436.836	GO:0016568, GO:0005634		PHD finger protein-related	0.908709	-0.186623	Non-DEG	0.0463858	0.926565	Non-DEG	0.0340717	1.0122	Non-DEG	0.487333	-0.450441	Non-DEG	1.96212e-05	1.8583	Up	8.85528e-07	2.12212	Up
Phvul.001G110000	26.1325	GO:0005681, GO:0000398, GO:0000387		ARM repeat superfamily protein	0.992927	-0.0167321	Non-DEG	3.25318e-07	1.16751	Non-DEG	0.143387	0.36674	Non-DEG	0.407703	0.277386	Non-DEG	0.000295928	-0.831003	Non-DEG	6.96003e-07	-1.12512	Non-DEG
Phvul.001G110100	897.579			NDH-dependent cyclic electron flow 1	0.743224	0.63288	Non-DEG	1.73561e-08	-3.2442	Down	0.0117479	-1.8143	Down	0.741329	-0.284858	Non-DEG	0.0303281	1.37546	Non-DEG	0.000399447	2.2932	Up
Phvul.001G110200	1364.99			evolutionarily conserved C-terminal region 2	0.823244	0.331221	Non-DEG	7.94141e-25	-4.716	Down	4.41786e-20	-4.25859	Down	0.286236	-0.681321	Non-DEG	2.06814e-09	2.81215	Up	2.08305e-16	3.82469	Up
Phvul.001G110300	3141.61	GO:0006468, GO:0005524, GO:0004672	2.7.11.1	Protein kinase family protein	0.899159	-0.101632	Non-DEG	5.02993e-28	2.44106	Up	1.48735e-10	1.44422	Non-DEG	0.191395	-0.394324	Non-DEG	2.98366e-14	-1.68495	Down	4.52233e-10	-1.39226	Non-DEG
Phvul.001G110400	215.965	GO:0042254, GO:0001522, GO:0031429		H/ACA ribonucleoprotein complex, subunit Gar1/Naf1 protein	0.563314	0.143551	Non-DEG	2.91025e-06	0.536975	Non-DEG	0.00212607	0.369277	Non-DEG	0.210196	0.192371	Non-DEG	0.376417	-0.114898	Non-DEG	0.201352	-0.163719	Non-DEG
Phvul.001G110500	1145.16	GO:0055114, GO:0016491, GO:0006520	1.4.1.2	glutamate dehydrogenase 1	0.926801	0.129483	Non-DEG	2.31088e-10	2.29523	Up	2.80512e-10	2.40194	Up	0.00624356	-1.12754	Non-DEG	2.33973e-08	-1.99296	Down	0.0512394	-0.735942	Non-DEG
Phvul.001G110700	3.55798			Methyltransferase-related protein	0.998077	0.00627803	Non-DEG	6.41154e-06	-0.535046	Non-DEG	0.0109968	-0.322511	Non-DEG	0.910007	0.026197	Non-DEG	0.0178051	0.292605	Non-DEG	0.0283934	0.272686	Non-DEG
Phvul.001G110800	359.37			Chaperone DnaJ-domain superfamily protein	0.624437	-1.81937	Non-DEG	0.0631324	4.28246	Non-DEG	0.0630976	4.1432	Non-DEG	0.729635	-1.16906	Non-DEG	0.260893	-2.39655	Non-DEG	0.0906745	-3.04686	Non-DEG
Phvul.001G111000	171.421	GO:0005524, GO:0004020, GO:0000103	2.7.1.25	adenosine-5\'-phosphosulfate (APS) kinase 3	0.83123	0.147715	Non-DEG	0.660356	-0.116947	Non-DEG	0.00110681	-0.761147	Non-DEG	0.696316	0.148353	Non-DEG	0.688974	-0.109375	Non-DEG	0.697471	-0.110013	Non-DEG
Phvul.001G111100	62.2107				1	0.00120746	Non-DEG	1	-0.00234294	Non-DEG	0.0159374	0.48323	Non-DEG	0.408551	0.21268	Non-DEG	1.22217e-05	0.787687	Non-DEG	0.00173401	0.576215	Non-DEG
Phvul.001G111200	3083.39			FMN binding	0.975631	-0.0318462	Non-DEG	0.000474067	0.73136	Non-DEG	1.93192e-06	1.02559	Non-DEG	0.768272	0.106742	Non-DEG	0.0361876	-0.448465	Non-DEG	0.00531331	-0.587053	Non-DEG
Phvul.001G111300	1688.65			Protein of unknown function (DUF1639)	0.883995	-0.0987303	Non-DEG	0.788315	-0.0639469	Non-DEG	0.581044	0.133766	Non-DEG	0.564825	-0.170883	Non-DEG	0.337991	0.208625	Non-DEG	0.183094	0.280778	Non-DEG
Phvul.001G111400	6376.59			arabinogalactan protein 14	0.228218	0.535088	Non-DEG	1.45936e-63	-3.77049	Down	9.42011e-74	-4.24094	Down	0.00117887	0.729954	Non-DEG	6.24993e-29	2.54255	Up	9.52083e-23	2.34768	Up
Phvul.001G111500	3933.7				0.955	-0.0472477	Non-DEG	1.90829e-14	1.55493	Up	4.88119e-14	1.62487	Up	0.537078	-0.184201	Non-DEG	0.000192414	-0.724224	Non-DEG	0.00251099	-0.587271	Non-DEG
Phvul.001G111600	145.187	GO:0045454		APR-like 5	0.814233	0.133489	Non-DEG	0.178063	-0.276344	Non-DEG	0.0431988	-0.411695	Non-DEG	0.739055	0.109976	Non-DEG	0.529794	-0.139545	Non-DEG	0.619801	-0.116032	Non-DEG
Phvul.001G111700	2266.75	GO:0003924, GO:0007017, GO:0005874		tubulin alpha-3	0.997481	0.00853623	Non-DEG	0.92831	-0.0179511	Non-DEG	0.027354	-0.345683	Non-DEG	7.08417e-14	1.045	Non-DEG	2.05649e-13	1.02153	Non-DEG	0.941112	-0.0149323	Non-DEG
Phvul.001G111800	1.22435	GO:0006355, GO:0003700		related to AP2 11	0.977278	0.0396675	Non-DEG	0.000130167	1.06525	Non-DEG	9.30361e-11	2.0139	Up	0.57847	-0.235396	Non-DEG	0.0273424	-0.618129	Non-DEG	0.249998	-0.343066	Non-DEG
Phvul.001G111900	1703.49	GO:0005515		ARM repeat superfamily protein	0.720164	0.189916	Non-DEG	0.00944071	0.5444	Non-DEG	0.187718	-0.298038	Non-DEG	0.0967853	0.427029	Non-DEG	0.052433	0.418557	Non-DEG	0.45111	0.181445	Non-DEG
Phvul.001G112100	4612.63				0.988133	0.0227677	Non-DEG	0.00303621	0.712893	Non-DEG	0.0171701	0.608796	Non-DEG	0.0182254	-0.619365	Non-DEG	0.0462852	-0.480078	Non-DEG	0.543461	0.162055	Non-DEG
Phvul.001G112200	1998.87	GO:0045454, GO:0015035, GO:0006662	1.6.5.4	atypical CYS HIS rich thioredoxin 4	0.394747	0.283134	Non-DEG	8.7913e-45	-2.39188	Down	7.86135e-40	-2.26756	Down	0.721113	-0.107749	Non-DEG	0.000108423	0.694092	Non-DEG	6.95877e-10	1.08498	Non-DEG
Phvul.001G112400	17.9734	GO:0016747	2.3.1.133	spermidine hydroxycinnamoyl transferase	0.992247	-0.021036	Non-DEG	0.0870817	0.4977	Non-DEG	0.00532571	0.853615	Non-DEG	0.991314	-0.00669681	Non-DEG	0.315301	-0.298793	Non-DEG	0.292673	-0.313132	Non-DEG
Phvul.001G112500	46.7622	GO:0016747		spermidine hydroxycinnamoyl transferase	0.939175	0.0852955	Non-DEG	0.941706	-0.0282965	Non-DEG	0.840741	0.0756909	Non-DEG	0.79824	-0.124562	Non-DEG	0.208873	-0.378639	Non-DEG	0.606634	-0.168782	Non-DEG
Phvul.001G112600	23.2163	GO:0005975, GO:0004553	3.2.1.58	Glycosyl hydrolase family protein	0.906447	-0.165403	Non-DEG	0.157556	0.592289	Non-DEG	0.00747104	1.12679	Non-DEG	0.81627	-0.161205	Non-DEG	0.839854	0.0981012	Non-DEG	0.850228	0.0939031	Non-DEG
Phvul.001G112700	140.453	GO:0005975, GO:0004553	3.2.1.58	Glycosyl hydrolase family protein	0.00333642	-1.21633	Non-DEG	0.886842	-0.0654754	Non-DEG	0.000114787	1.42799	Non-DEG	0.500841	0.310344	Non-DEG	2.68265e-17	2.7387	Up	0.000121009	1.21203	Non-DEG
Phvul.001G113200	776.035			ankyrin repeat family protein / regulator of chromosome condensation (RCC1) family protein	0.689501	0.188633	Non-DEG	2.47283e-20	1.71253	Up	1.85571e-12	1.33144	Non-DEG	0.585497	-0.165103	Non-DEG	2.72301e-08	-1.045	Non-DEG	0.000346209	-0.691263	Non-DEG
Phvul.001G113300	1624.59	GO:0003676		RNA binding (RRM/RBD/RNP motifs) family protein	0.973224	0.0308746	Non-DEG	2.12824e-09	1.09124	Non-DEG	2.62796e-05	0.794027	Non-DEG	0.240706	-0.292816	Non-DEG	1.38967e-08	-1.02893	Non-DEG	0.000128461	-0.705239	Non-DEG
Phvul.001G113400	4.29638	GO:0016020		LEM3 (ligand-effect modulator 3) family protein / CDC50 family protein	0.463462	0.278623	Non-DEG	0.0768919	0.357737	Non-DEG	0.0211729	-0.467238	Non-DEG	0.929974	0.0337725	Non-DEG	0.171425	-0.286376	Non-DEG	0.870813	-0.0415256	Non-DEG
Phvul.001G113500	22.9215			HSP20-like chaperones superfamily protein	0.760299	0.12766	Non-DEG	9.0732e-26	-1.48843	Non-DEG	5.59774e-18	-1.26596	Non-DEG	8.63699e-07	-0.756121	Non-DEG	0.0453411	-0.322737	Non-DEG	0.000174368	0.561044	Non-DEG
Phvul.001G113700	237.093	GO:0005515, GO:0003723		MIF4G domain-containing protein / MA3 domain-containing protein	0.990201	0.0417607	Non-DEG	0.209473	-0.627707	Non-DEG	0.492877	0.381484	Non-DEG	0.959021	0.0514041	Non-DEG	0.240322	0.598693	Non-DEG	0.257719	0.58905	Non-DEG
Phvul.001G113800	20443.3	GO:0008652, GO:0008270, GO:0003871, GO:0009086	2.1.1.14	Cobalamin-independent synthase family protein	0.107349	1.2789	Non-DEG	0.000408434	1.98391	Up	0.319757	0.654418	Non-DEG	0.769897	0.325535	Non-DEG	1.40918e-08	-3.24546	Down	0.00014088	-2.2921	Down
Phvul.001G114000	5.69435				0.954354	0.0362815	Non-DEG	0.004145	0.419502	Non-DEG	0.486174	0.117451	Non-DEG	0.263742	0.22125	Non-DEG	4.17576e-07	-0.723022	Non-DEG	1.59911e-10	-0.907991	Non-DEG
Phvul.001G114100	45393.4				NA	0	Non-DEG	0.57692	-2.56645	Non-DEG	NA	0	Non-DEG	NA	-0.181593	Non-DEG	0.296941	4.53158	Non-DEG	0.257594	4.97287	Non-DEG
Phvul.001G114300	1316.65	GO:0005515		Transducin/WD40 repeat-like superfamily protein	0.981191	0.0434302	Non-DEG	0.0474337	0.685457	Non-DEG	0.0625536	0.664147	Non-DEG	0.118323	-0.65547	Non-DEG	0.000956855	1.11009	Non-DEG	3.49446e-08	1.80899	Up
Phvul.001G114400	128.068	GO:0005622, GO:0003676, GO:0006396, GO:0000176, GO:0008408, GO:0006139	3.1.13.5	Polynucleotidyl transferase, ribonuclease H fold protein with HRDC domain	0.650665	0.551531	Non-DEG	2.69426e-12	-3.29789	Down	3.87832e-13	-3.50846	Down	0.867139	-0.14888	Non-DEG	0.000256492	1.7979	Up	3.54106e-07	2.49831	Up
Phvul.001G114500	547.616	GO:0016301, GO:0008152, GO:0005524	2.4.2.9, 2.7.1.48	uridine kinase/uracil phosphoribosyltransferase 1	1.44405e-09	-1.04011	Non-DEG	0.468785	0.143416	Non-DEG	0.388702	0.158471	Non-DEG	0.0162993	0.410941	Non-DEG	4.79988e-26	1.63579	Up	0.277474	0.184743	Non-DEG
Phvul.001G114580	5.51082				1	0.00701211	Non-DEG	0.0460187	0.475334	Non-DEG	0.580145	-0.151015	Non-DEG	0.295586	-0.337464	Non-DEG	1.06811e-10	-1.46494	Non-DEG	9.65683e-07	-1.12046	Non-DEG
Phvul.001G114700	408.314	GO:0006260, GO:0005634		PSF2	0.968004	0.031391	Non-DEG	0.00483381	0.462358	Non-DEG	0.0316222	0.376048	Non-DEG	0.926938	-0.0284935	Non-DEG	0.0189086	-0.383188	Non-DEG	0.050703	-0.323303	Non-DEG
Phvul.001G114880	5.941				0.117715	-0.36078	Non-DEG	3.69783e-14	1.16587	Non-DEG	0.0235129	-0.371685	Non-DEG	0.806116	0.0695258	Non-DEG	0.43014	-0.140767	Non-DEG	0.000318799	-0.571073	Non-DEG
Phvul.001G114900	295.79		6.3.1.14	endoribonucleases	0.567489	0.218649	Non-DEG	2.79423e-10	-1.08052	Non-DEG	1.21259e-08	-0.995601	Non-DEG	0.634631	-0.135656	Non-DEG	0.192892	-0.250602	Non-DEG	0.630393	0.103703	Non-DEG
Phvul.001G115100	448.335	GO:0005515, GO:0006468, GO:0004672	2.7.11.1	Leucine-rich repeat protein kinase family protein	1.06327e-09	-9.98432	Down	0.544313	-1.50126	Non-DEG	0.204062	0.410949	Non-DEG	5.61785e-11	-10.3652	Down	1	0	Non-DEG	0.740041	-0.115857	Non-DEG
Phvul.001G115300	240.58	GO:0016742, GO:0009058	2.1.2.2	Formyl transferase	0.985869	-0.0394089	Non-DEG	0.120629	0.590313	Non-DEG	0.284115	-0.430904	Non-DEG	0.0370551	0.894639	Non-DEG	0.00047894	1.2649	Non-DEG	0.429811	0.33085	Non-DEG
Phvul.001G115400	2227.71	GO:0006508, GO:0004222		Peptidase M50 family protein	0.895168	-0.0807989	Non-DEG	3.42354e-22	1.64049	Up	3.17599e-10	1.0865	Non-DEG	0.1024	0.359765	Non-DEG	1.59461e-08	-0.973038	Non-DEG	1.04908e-16	-1.4136	Non-DEG
Phvul.001G115500	591.444			Uncharacterized conserved protein (DUF2215)	0.968126	0.0528841	Non-DEG	5.75398e-26	-2.47182	Down	7.57438e-09	-1.44781	Non-DEG	1.15214e-06	-1.11113	Non-DEG	0.000231818	0.92876	Non-DEG	1.45499e-19	2.09277	Up
Phvul.001G115600	163.97	GO:0008097, GO:0006412, GO:0005840, GO:0003735		Ribosomal protein L25/Gln-tRNA synthetase, anti-codon-binding domain	0.595629	-0.334583	Non-DEG	0.946482	-0.0271514	Non-DEG	4.2714e-05	1.27568	Non-DEG	0.908138	-0.0624277	Non-DEG	0.097832	0.495132	Non-DEG	0.494035	0.222976	Non-DEG
Phvul.001G115700	4267.71	GO:0046556, GO:0046373	3.2.1.55	alpha-L-arabinofuranosidase 1	0.885883	-0.406438	Non-DEG	0.0018733	-2.36543	Down	0.00761417	-1.97045	Down	0.332435	0.78617	Non-DEG	1.09616e-06	3.5462	Up	0.000670043	2.35359	Up
Phvul.001G116400	192.359	GO:0008270, GO:0005515		Zinc finger, C3HC4 type (RING finger) family protein	0.948044	0.0716745	Non-DEG	9.13309e-11	-1.59392	Down	3.74698e-11	-1.64647	Down	0.61942	-0.197932	Non-DEG	0.334378	0.277081	Non-DEG	0.0410406	0.546687	Non-DEG
Phvul.001G116500	4462.88				1	-0.0235753	Non-DEG	0.747722	-0.4962	Non-DEG	0.830015	0.405711	Non-DEG	0.496253	-1.386	Non-DEG	0.521222	-1.04798	Non-DEG	0.846248	0.31445	Non-DEG
Phvul.001G116600	105.479			Transducin/WD40 repeat-like superfamily protein	0.917056	0.0645749	Non-DEG	1.91286e-10	1.08177	Non-DEG	0.946298	-0.0163302	Non-DEG	3.12054e-14	1.20496	Non-DEG	0.000439826	0.562776	Non-DEG	0.000468478	-0.577605	Non-DEG
Phvul.001G116700	92.4047			Ubiquitin carboxyl-terminal hydrolase family protein	0.734686	-0.569582	Non-DEG	0.56455	0.461316	Non-DEG	0.0850664	1.40097	Non-DEG	0.438577	0.777632	Non-DEG	0.812124	-0.196277	Non-DEG	0.026324	-1.54349	Down
Phvul.001G116800	137.969	GO:0016021		Peroxisomal membrane 22 kDa (Mpv17/PMP22) family protein	0.224567	0.444264	Non-DEG	5.10745e-06	1.08464	Non-DEG	0.00771476	0.710977	Non-DEG	0.598526	-0.195333	Non-DEG	1.10734e-05	-1.01114	Non-DEG	0.138283	-0.371541	Non-DEG
Phvul.001G116900	166.61			calmodulin (CAM)-binding protein of 25 kDa	0.582902	-0.183456	Non-DEG	8.07823e-18	1.29708	Non-DEG	0.00159855	0.497518	Non-DEG	0.972818	0.0120351	Non-DEG	3.40525e-16	-1.22205	Non-DEG	1.54956e-21	-1.41754	Non-DEG
Phvul.001G117000	2495.11			Nascent polypeptide-associated complex (NAC), alpha subunit family protein	0.888559	-0.190351	Non-DEG	4.94473e-12	-2.62232	Down	1.71115e-08	-2.17661	Down	0.000212025	1.56598	Up	4.21348e-28	4.13371	Up	6.55423e-10	2.37737	Up
Phvul.001G117100	706.402			Nascent polypeptide-associated complex (NAC), alpha subunit family protein	0.902391	0.483167	Non-DEG	0.411397	1.08854	Non-DEG	0.0996964	-1.86829	Non-DEG	0.815498	0.49242	Non-DEG	0.546694	-0.768465	Non-DEG	0.574513	-0.777717	Non-DEG
Phvul.001G117200	2074.13	GO:0003677, GO:0032784, GO:0006357	3.2.1.8	global transcription factor group B1	0.265839	0.386613	Non-DEG	2.19e-41	-2.68388	Down	3.33986e-25	-2.08841	Down	0.516255	-0.206513	Non-DEG	1.71606e-15	1.61091	Up	5.68537e-28	2.20403	Up
Phvul.001G117400	519.615			hydroxyproline-rich glycoprotein family protein	0.985717	-0.0248586	Non-DEG	0.239072	0.291389	Non-DEG	0.722892	0.101725	Non-DEG	0.46434	-0.240774	Non-DEG	0.405117	-0.211361	Non-DEG	0.991276	0.00455476	Non-DEG
Phvul.001G117500	182.181	GO:0005975, GO:0004134, GO:2001070	2.4.1.25	disproportionating enzyme 2	0.81835	-0.354595	Non-DEG	0.0921328	-0.903725	Non-DEG	0.508095	-0.397136	Non-DEG	0.0827349	-1.68115	Non-DEG	6.12233e-05	-3.02726	Down	0.00283086	-1.7007	Down
Phvul.001G117600	53.7212			photosynthetic electron transfer A	0.689477	-0.959873	Non-DEG	0.214497	1.8822	Non-DEG	0.346929	-0.929157	Non-DEG	0.37094	-1.37115	Non-DEG	0.38243	-1.11283	Non-DEG	0.508602	-0.701556	Non-DEG
Phvul.001G117700	2252.56	GO:0005975, GO:0004134	2.4.1.25	disproportionating enzyme 2	0.757119	1.08451	Non-DEG	0.0945534	-1.89393	Non-DEG	0.433695	-1.21377	Non-DEG	0.916935	-0.301009	Non-DEG	0.257379	-1.7064	Non-DEG	0.86115	-0.32088	Non-DEG
Phvul.001G117800	1.82087	GO:0016773	2.7.1.67	phosphoinositide 4-kinase gamma 1	0.809955	-0.100267	Non-DEG	0.83954	0.0350625	Non-DEG	2.34315e-08	0.802306	Non-DEG	0.0271175	0.363681	Non-DEG	0.00103631	0.465908	Non-DEG	0.995659	0.00196054	Non-DEG
Phvul.001G117900	1711.83	GO:0055114, GO:0020037, GO:0016705, GO:0005506		cytochrome P450, family 98, subfamily A, polypeptide 3	0.991525	-0.0187803	Non-DEG	4.50775e-07	-1.12496	Non-DEG	0.00135102	-0.747882	Non-DEG	0.554693	-0.204076	Non-DEG	9.04642e-08	1.19145	Non-DEG	4.55833e-10	1.37674	Non-DEG
Phvul.001G118200	205.353	GO:0006457	5.2.1.8	FKBP-type peptidyl-prolyl cis-trans isomerase family protein	0.870861	-0.647395	Non-DEG	0.150104	-1.77072	Non-DEG	0.870897	-0.248364	Non-DEG	0.790821	-0.505809	Non-DEG	0.724739	0.510756	Non-DEG	0.786508	0.36917	Non-DEG
Phvul.001G118300	406.635	GO:0016021, GO:0016020, GO:0022857		nodulin MtN21 /EamA-like transporter family protein	0.486133	-0.436146	Non-DEG	2.62934e-07	1.68216	Up	3.43073e-13	2.50422	Up	0.243569	-0.633349	Non-DEG	3.00616e-25	-3.7329	Down	3.90125e-26	-3.5357	Down
Phvul.001G118600	763.978	GO:0055114, GO:0020037, GO:0016705, GO:0005506		cytochrome P450, family 94, subfamily D, polypeptide 2	0.167216	1.60956	Non-DEG	0.0591843	-1.13839	Non-DEG	0.00267743	-2.32461	Down	0.0030658	1.55987	Up	3.8119e-06	2.50347	Up	0.000378515	2.55317	Up
Phvul.001G118800	380.204	GO:0004843	3.4.19.12	ubiquitin-specific protease 5	0.504826	-0.51259	Non-DEG	0.0644355	0.806731	Non-DEG	1.30965e-06	2.59187	Up	0.607359	0.293108	Non-DEG	0.149638	0.580795	Non-DEG	0.607386	-0.224903	Non-DEG
Phvul.001G118900	3317.31	GO:0016020, GO:0006810, GO:0005215		Major facilitator superfamily protein	0.968892	0.15029	Non-DEG	0.00024385	6.24459	Up	0.00154295	5.51284	Up	0.00102922	-2.7081	Down	0.516446	-0.594842	Non-DEG	0.00296246	2.26355	Up
Phvul.001G119100	1538.54	GO:0019898, GO:0015979, GO:0009654, GO:0009523, GO:0005509	1.10.3.9	Mog1/PsbP/DUF1795-like photosystem II reaction center PsbP family protein	0.896679	0.0908344	Non-DEG	2.18217e-13	1.43304	Non-DEG	0.00358997	0.601106	Non-DEG	0.000537762	-0.755284	Non-DEG	1.02858e-07	-1.05017	Non-DEG	0.374377	-0.204052	Non-DEG
Phvul.001G119200	88.9451				0.638927	0.513243	Non-DEG	0.0280115	1.06241	Non-DEG	0.000103758	-1.83825	Down	0.00112856	1.68691	Up	0.0167125	1.16204	Non-DEG	0.989168	-0.0116288	Non-DEG
Phvul.001G119300	1476.72	GO:0043565, GO:0006355, GO:0003700		basic region/leucine zipper motif protein 49	0.602778	-0.225328	Non-DEG	1.60074e-05	0.831316	Non-DEG	0.000131068	0.752858	Non-DEG	0.380253	-0.24439	Non-DEG	0.00101896	-0.644529	Non-DEG	0.00151854	-0.625468	Non-DEG
Phvul.001G119400	3974.23	GO:0003676		Single-stranded nucleic acid binding R3H protein	NA	-2.18404	Non-DEG	1	0	Non-DEG	NA	-2.31515	Non-DEG	NA	-0.494	Non-DEG	0.507223	1.94603	Non-DEG	0.933624	0.255985	Non-DEG
Phvul.001G119500	193.27			Homeodomain-like superfamily protein	0.287701	0.321106	Non-DEG	0.000332049	-0.635649	Non-DEG	0.0229946	-0.426382	Non-DEG	2.74373e-07	0.937369	Non-DEG	1.80302e-10	1.10487	Non-DEG	0.00785208	0.488609	Non-DEG
Phvul.001G119600	177.699	GO:0009378, GO:0006310, GO:0006281, GO:0005524		Cam interacting protein 111	0.998896	0.0115677	Non-DEG	0.666245	0.119674	Non-DEG	0.991539	0.00648353	Non-DEG	0.242781	0.364887	Non-DEG	0.687137	-0.112353	Non-DEG	0.0600401	-0.465673	Non-DEG
Phvul.001G119700	28.7425	GO:0005634		Cyclin family protein	1	0.012018	Non-DEG	1.43702e-05	1.72447	Up	0.858186	-0.0934667	Non-DEG	0.12519	-0.785774	Non-DEG	1.10773e-06	-1.94043	Down	0.00588639	-1.14264	Non-DEG
Phvul.001G119900	247.193				0.477223	0.61439	Non-DEG	1.50922e-25	-4.3408	Down	1.0484e-26	-4.47301	Down	0.00725622	1.31606	Non-DEG	5.33813e-21	3.92926	Up	2.35527e-14	3.22758	Up
Phvul.001G120100	3.08282				0.704192	0.178426	Non-DEG	0.329846	-0.198825	Non-DEG	0.000241971	-0.693501	Non-DEG	0.655667	0.136088	Non-DEG	0.525871	-0.136493	Non-DEG	0.682843	-0.0941543	Non-DEG
Phvul.001G120200	384.867	GO:0006351, GO:0005634, GO:0003677		Transcription elongation factor (TFIIS) family protein	0.0515221	0.332218	Non-DEG	0.232939	-0.160492	Non-DEG	3.25702e-05	-0.524418	Non-DEG	0.25402	0.193576	Non-DEG	0.0191243	-0.302778	Non-DEG	0.241063	-0.164136	Non-DEG
Phvul.001G120300	11.2309	GO:0016818, GO:0008270, GO:0003676, GO:0005524	3.6.4.12	DNA/RNA helicase protein	0.479346	-0.527173	Non-DEG	0.0593724	0.799822	Non-DEG	0.0759779	0.753975	Non-DEG	0.865183	0.116881	Non-DEG	0.402682	0.35388	Non-DEG	0.498314	-0.290173	Non-DEG
Phvul.001G120400	233.525			RAD-like 1	0.603805	0.316995	Non-DEG	0.93745	-0.029397	Non-DEG	0.112409	-0.475532	Non-DEG	0.519504	0.258249	Non-DEG	0.507158	0.203693	Non-DEG	0.39829	0.262439	Non-DEG
Phvul.001G120500	416.865	GO:0006457, GO:0005737		chaperonin 10	1.5272e-07	-3.8962	Down	6.93724e-15	-5.2007	Down	0.815901	0.175622	Non-DEG	0.0327125	-1.45215	Non-DEG	1.66704e-12	4.75338	Up	6.55409e-05	2.30933	Up
Phvul.001G120600	6.30518	GO:0006508, GO:0004185	3.4.16.6	serine carboxypeptidase-like 45	0.936551	-0.052096	Non-DEG	5.15829e-13	1.22071	Non-DEG	1.27421e-14	1.37236	Non-DEG	0.150382	-0.30128	Non-DEG	0.0190259	-0.39822	Non-DEG	0.427448	-0.149036	Non-DEG
Phvul.001G120700	982.43	GO:0006508, GO:0004185	3.4.16.6	serine carboxypeptidase-like 45	0.695966	-2.12367	Non-DEG	1	0	Non-DEG	0.565648	1.48219	Non-DEG	0.119672	2.25418	Non-DEG	0.000116857	7.27727	Up	0.0891419	2.89942	Non-DEG
Phvul.001G120800	458.522			AtGCP3 interacting protein 1	0.737779	0.169427	Non-DEG	1.87263e-15	1.51356	Up	0.000740412	0.673699	Non-DEG	0.0128588	0.545765	Non-DEG	0.342019	0.202502	Non-DEG	0.436189	-0.173836	Non-DEG
Phvul.001G120900	2.09408				0.925414	-0.0993253	Non-DEG	0.0140776	0.681856	Non-DEG	0.511814	0.208048	Non-DEG	0.376455	0.341659	Non-DEG	0.307422	-0.305074	Non-DEG	0.00724861	-0.746058	Non-DEG
Phvul.001G121000	551.462	GO:0003824	4.1.3.4	Aldolase superfamily protein	0.272879	-3.94034	Non-DEG	0.0897271	-3.85513	Non-DEG	0.158541	3.29886	Non-DEG	0.779868	0.774949	Non-DEG	0.0460354	4.41599	Up	0.889773	-0.299301	Non-DEG
Phvul.001G121100	4.74529	GO:0055085, GO:0016021		Auxin efflux carrier family protein	0.934169	-0.0791582	Non-DEG	1.1637e-07	1.27411	Non-DEG	0.111773	0.416686	Non-DEG	0.0862445	0.527557	Non-DEG	3.81061e-08	-1.3171	Non-DEG	6.28734e-16	-1.92381	Down
Phvul.001G121200	25.0048	GO:0046983		basic helix-loop-helix (bHLH) DNA-binding superfamily protein	0.76778	-1.38474	Non-DEG	0.459288	-1.43192	Non-DEG	0.443751	1.70462	Non-DEG	0.514274	1.19788	Non-DEG	0.0185135	3.90998	Up	0.39131	1.32736	Non-DEG
Phvul.001G121400	140.965	GO:0008270, GO:0006281, GO:0006351, GO:0006289, GO:0000439		general transcription factor II H2	0.773405	-0.537568	Non-DEG	0.636298	-0.377031	Non-DEG	0.799181	-0.215659	Non-DEG	0.917095	-0.118932	Non-DEG	0.0123999	1.66488	Up	0.0544626	1.24625	Non-DEG
Phvul.001G121500	2203.62	GO:0006122, GO:0005750		Cytochrome bd ubiquinol oxidase, 14kDa subunit	0.977028	0.0384956	Non-DEG	0.102381	-0.439031	Non-DEG	0.857639	0.0636426	Non-DEG	0.694549	0.155889	Non-DEG	0.00505831	0.713081	Non-DEG	0.0206061	0.595687	Non-DEG
Phvul.001G121501	579.464	GO:0006468, GO:0005524, GO:0004672	2.7.11.1	Protein kinase superfamily protein	0.791732	-0.23035	Non-DEG	7.74103e-05	-1.18688	Non-DEG	0.00134722	-0.987411	Non-DEG	0.999627	0.000907652	Non-DEG	0.000381251	1.0806	Non-DEG	0.00607246	0.849342	Non-DEG
Phvul.001G121600	866.394	GO:0008138, GO:0006470	3.1.3.16, 3.1.3.48	dual specificity protein phosphatase-related	0.544231	-0.171487	Non-DEG	0.00206934	0.42624	Non-DEG	0.000505871	0.490913	Non-DEG	0.985601	0.00516302	Non-DEG	0.937599	0.0139107	Non-DEG	0.275668	-0.162739	Non-DEG
Phvul.001G121700	139.685			Arv1-like protein	1	0.00184657	Non-DEG	0.0881209	0.444751	Non-DEG	0.164686	0.388981	Non-DEG	0.455267	0.268469	Non-DEG	0.188327	-0.345419	Non-DEG	0.0146543	-0.612042	Non-DEG
Phvul.001G121800	633.75			Ubiquitin-associated (UBA) protein	1	-0.00203365	Non-DEG	2.63794e-09	0.787073	Non-DEG	6.98428e-05	0.549952	Non-DEG	0.879253	-0.0386862	Non-DEG	5.09847e-06	-0.595185	Non-DEG	1.71763e-05	-0.558532	Non-DEG
Phvul.001G121900	250.103	GO:0005515		F-box family protein	0.639367	0.347534	Non-DEG	4.69014e-17	-2.3093	Down	9.34033e-13	-2.08175	Down	0.152506	0.437546	Non-DEG	7.94915e-37	3.38888	Up	5.88857e-34	3.29887	Up
Phvul.001G122400	53.561				0.503431	-0.907295	Non-DEG	0.00807264	-1.76842	Down	0.0458518	-1.30282	Non-DEG	5.98394e-07	3.08473	Up	7.51172e-09	3.62821	Up	0.634229	-0.363818	Non-DEG
Phvul.001G122550	79.2681				0.498481	-0.565856	Non-DEG	0.00396196	1.31193	Non-DEG	0.0388922	0.94313	Non-DEG	0.318652	0.569072	Non-DEG	0.319213	0.457885	Non-DEG	0.127967	-0.677044	Non-DEG
Phvul.001G122900	69.2155			PENTATRICOPEPTIDE REPEAT 596	0.805571	0.267352	Non-DEG	0.00284315	1.17842	Non-DEG	0.00428866	1.24808	Non-DEG	0.548263	-0.339321	Non-DEG	0.249286	-0.46668	Non-DEG	0.760197	0.139993	Non-DEG
Phvul.001G123000	108.72	GO:0005975, GO:0004553	3.2.1.20	Glycosyl hydrolases family 31 protein	0.746233	0.240752	Non-DEG	0.639184	-0.150693	Non-DEG	0.0200593	0.768074	Non-DEG	0.0753043	0.593064	Non-DEG	0.578717	0.176649	Non-DEG	0.600129	-0.175664	Non-DEG
Phvul.001G123100	1106.35	GO:0006265, GO:0005524, GO:0003918, GO:0003677	5.99.1.3	DNA GYRASE B2	0.869107	0.15681	Non-DEG	0.00258053	-0.872654	Non-DEG	0.710139	-0.132652	Non-DEG	0.503162	-0.290833	Non-DEG	0.0901621	0.516939	Non-DEG	0.000964745	0.964582	Non-DEG
Phvul.001G123200	298.594	GO:0008017, GO:0007010		microtubule-associated proteins 70-1	0.372429	0.27647	Non-DEG	2.26657e-17	-1.31147	Non-DEG	9.9538e-16	-1.30253	Non-DEG	0.957035	0.0187264	Non-DEG	0.709822	-0.0746884	Non-DEG	0.332942	0.183056	Non-DEG
Phvul.001G123300	1960.61	GO:0043565, GO:0006355, GO:0003700, GO:0006351		TGACG motif-binding factor 6	0.68448	-0.135053	Non-DEG	1.74555e-06	0.643888	Non-DEG	0.000108958	0.535896	Non-DEG	0.329515	-0.183782	Non-DEG	0.824581	0.0375508	Non-DEG	0.594031	0.0862799	Non-DEG
Phvul.001G123400	2129.16			VQ motif-containing protein	0.484315	-0.271028	Non-DEG	5.56253e-18	1.64475	Up	3.1968e-16	1.57012	Up	3.05994e-07	-1.03039	Non-DEG	0.000178797	-0.733256	Non-DEG	0.921347	0.0261063	Non-DEG
Phvul.001G123700	118.118				0.437238	-0.505863	Non-DEG	0.0183744	-0.818179	Non-DEG	0.0534212	-0.68247	Non-DEG	0.954381	0.0487869	Non-DEG	3.63566e-07	-1.88554	Down	1.07273e-11	-2.44019	Down
Phvul.001G123900	15410.3	GO:0055114, GO:0016491, GO:0008152, GO:0015930, GO:0006807, GO:0016638, GO:0006537	1.4.7.1	glutamate synthase 1	0.486097	0.186584	Non-DEG	7.24233e-28	-1.40486	Non-DEG	5.63584e-07	-0.666278	Non-DEG	0.799726	0.0610086	Non-DEG	3.10182e-12	0.910358	Non-DEG	1.93976e-15	1.03593	Non-DEG
Phvul.001G124100	385.116	GO:0005515		Ankyrin repeat family protein / BTB/POZ domain-containing protein	0.965263	0.0530138	Non-DEG	0.0176448	0.618277	Non-DEG	0.203977	-0.353414	Non-DEG	0.0167273	-0.727748	Non-DEG	3.01495e-13	-1.84368	Down	2.87249e-05	-1.06292	Non-DEG
Phvul.001G124300	65.3273	GO:0055114, GO:0006561, GO:0004735	1.5.1.2	pyrroline-5- carboxylate (P5C) reductase	0.79843	-0.305442	Non-DEG	0.180251	-0.588303	Non-DEG	0.425361	0.390874	Non-DEG	0.834101	-0.157793	Non-DEG	0.759879	-0.155555	Non-DEG	0.525949	-0.303204	Non-DEG
Phvul.001G124400	1594.44	GO:0016705, GO:0016117	5.5.1.19	lycopene cyclase	0.105085	0.40989	Non-DEG	2.95542e-05	-0.7149	Non-DEG	7.33731e-15	-1.31744	Non-DEG	0.587247	-0.147474	Non-DEG	0.372647	0.173232	Non-DEG	2.5025e-05	0.730596	Non-DEG
Phvul.001G124500	206.429			SEC14 cytosolic factor family protein / phosphoglyceride transfer family protein	0.793676	-0.230195	Non-DEG	0.729459	0.126153	Non-DEG	0.215626	0.42889	Non-DEG	0.837529	-0.114588	Non-DEG	0.507418	0.232311	Non-DEG	0.757596	0.116704	Non-DEG
Phvul.001G124700	85.6031	GO:0008168, GO:0008152	2.1.1.145	S-adenosyl-L-methionine-dependent methyltransferases superfamily protein	0.308235	1.25587	Non-DEG	0.00938459	-1.39028	Non-DEG	0.0447149	-1.56955	Down	0.0110081	0.816007	Non-DEG	7.8232e-30	5.12425	Up	4.22277e-21	5.56411	Up
Phvul.001G124800	975.995	GO:0008168, GO:0008152	2.1.1.145	S-adenosyl-L-methionine-dependent methyltransferases superfamily protein	0.010663	1.87371	Up	0.659159	0.294866	Non-DEG	0.0309401	-1.33441	Non-DEG	0.0588306	1.30636	Non-DEG	1.22377e-11	3.77845	Up	1.56374e-14	4.34581	Up
Phvul.001G124900	35.1171	GO:0055085, GO:0022857, GO:0016021		nositol transporter 3,inositol transporter 4	0.552838	0.527599	Non-DEG	0.353523	0.432107	Non-DEG	0.206876	-0.602031	Non-DEG	0.272701	0.684962	Non-DEG	0.0289356	-0.962462	Non-DEG	0.0171724	-1.11982	Non-DEG
Phvul.001G125100	320.202	GO:0000266		Tetratricopeptide repeat (TPR)-like superfamily protein	0.880025	-0.107281	Non-DEG	0.287514	0.246488	Non-DEG	0.501651	0.168168	Non-DEG	0.30447	-0.303335	Non-DEG	0.000334698	-0.769749	Non-DEG	0.00794723	-0.573694	Non-DEG
Phvul.001G125200	414.846	GO:0006351, GO:0005634, GO:0003899, GO:0003677	2.7.7.6	Eukaryotic rpb5 RNA polymerase subunit family protein	0.90123	0.137814	Non-DEG	0.0972237	0.542962	Non-DEG	0.271577	0.386216	Non-DEG	0.790939	0.146993	Non-DEG	0.197216	-0.435553	Non-DEG	0.195656	-0.444732	Non-DEG
Phvul.001G125300	487.672	GO:0045454, GO:0015035, GO:0009055		Glutaredoxin family protein	0.983027	-0.0278634	Non-DEG	1.62766e-49	-3.01488	Down	1.67244e-25	-2.16022	Down	0.0020261	-0.687353	Non-DEG	1.97239e-07	1.11772	Non-DEG	4.39159e-18	1.77721	Up
Phvul.001G125400	379.204	GO:0030170	4.4.1.8	cystathionine beta-lyase	0.84101	0.156757	Non-DEG	3.15e-05	-1.03166	Non-DEG	0.249814	-0.328952	Non-DEG	0.00713797	0.756264	Non-DEG	0.00674582	0.693482	Non-DEG	0.767266	0.0939745	Non-DEG
Phvul.001G125600	209.327				0.726933	-0.250759	Non-DEG	0.0349166	-0.598224	Non-DEG	0.0046182	-0.791481	Non-DEG	0.889599	-0.0703884	Non-DEG	0.043754	0.573594	Non-DEG	0.180567	0.393224	Non-DEG
Phvul.001G125700	655.87		3.4.17.23	Plant protein 1589 of unknown function	0.968141	0.0278707	Non-DEG	1.34189e-09	0.882368	Non-DEG	0.241646	0.192297	Non-DEG	0.541603	-0.135926	Non-DEG	0.000404617	-0.514994	Non-DEG	0.0185814	-0.351197	Non-DEG
Phvul.001G125800	484.366	GO:0000160		response regulator 9	0.404643	-0.562987	Non-DEG	7.13092e-11	-2.28188	Down	0.00260687	-1.10524	Non-DEG	0.981775	-0.0177832	Non-DEG	0.0045367	1.04716	Non-DEG	0.205661	0.50196	Non-DEG
Phvul.001G125900	1854.31	GO:0016844, GO:0009058	4.3.3.2	Calcium-dependent phosphotriesterase superfamily protein	1	7.685e-05	Non-DEG	0.251937	-0.255326	Non-DEG	0.00438757	-0.604087	Non-DEG	0.70021	0.133068	Non-DEG	0.0998498	0.360289	Non-DEG	0.332523	0.227298	Non-DEG
Phvul.001G126000	567.631		4.3.3.2	strictosidine synthase-like 2	0.185414	-0.416456	Non-DEG	7.24988e-13	-1.38543	Non-DEG	1.12303e-21	-1.79168	Down	0.240638	0.300217	Non-DEG	3.71224e-10	1.21544	Non-DEG	0.0133366	0.498767	Non-DEG
Phvul.001G126200	1141.73			Mitochondrial substrate carrier family protein	0.849572	-0.0797672	Non-DEG	2.12849e-12	0.939572	Non-DEG	0.00120275	0.452775	Non-DEG	0.00304995	-0.434554	Non-DEG	0.671263	-0.0675225	Non-DEG	0.0383304	0.287265	Non-DEG
Phvul.001G126300	1834.67		3.1.3.29	Haloacid dehalogenase-like hydrolase (HAD) superfamily protein	0.756769	0.358901	Non-DEG	1.40019e-11	-2.79235	Down	1.25065e-16	-3.42564	Down	0.331534	-0.57868	Non-DEG	1.71106e-05	1.8238	Up	3.79353e-11	2.76138	Up
Phvul.001G126500	2.00239	GO:0003676			NA	-3.77441	Non-DEG	1	0	Non-DEG	NA	-0.85451	Non-DEG	NA	-4.91286	Non-DEG	1	0	Non-DEG	0.802729	0.641716	Non-DEG
Phvul.001G126600	171.325				0.536403	-0.503778	Non-DEG	8.13965e-12	2.79869	Up	1.4774e-14	3.26162	Up	0.0162158	-1.16215	Non-DEG	2.10222e-12	-2.81753	Down	3.18805e-08	-2.15916	Down
Phvul.001G126700	2735.42	GO:0005509		Calcium-binding EF-hand family protein	0.936671	-0.122383	Non-DEG	0.0846851	0.698361	Non-DEG	0.563107	0.265085	Non-DEG	0.0300067	0.995746	Non-DEG	0.0035719	1.14937	Non-DEG	0.955695	0.0312405	Non-DEG
Phvul.001G126800	1300.07	GO:0006629, GO:0004806	3.1.1.3	Patatin-like phospholipase family protein	0.953547	-0.099628	Non-DEG	4.97933e-17	3.21587	Up	2.1171e-05	1.68034	Up	0.839438	-0.152824	Non-DEG	2.15749e-25	-3.99186	Down	9.76542e-25	-3.93866	Down
Phvul.001G127000	545.093	GO:0005516	2.7.11.17	calmodulin binding	0.594912	-0.244326	Non-DEG	0.0396366	-0.44133	Non-DEG	0.543545	-0.150447	Non-DEG	3.30663e-23	1.69378	Up	2.788e-88	3.65274	Up	8.25164e-21	1.71463	Up
Phvul.001G127100	1000.58	GO:0050662, GO:0003824	3.13.1.1	sulfoquinovosyldiacylglycerol 1	0.233484	0.312778	Non-DEG	0.653035	0.0844269	Non-DEG	0.013386	-0.420143	Non-DEG	0.791112	0.0756254	Non-DEG	0.61487	-0.0953877	Non-DEG	0.451523	0.141765	Non-DEG
Phvul.001G127300	9.45795	GO:0055114, GO:0016491		2-oxoglutarate (2OG) and Fe(II)-dependent oxygenase superfamily protein	0.950727	-0.207649	Non-DEG	0.729997	0.339928	Non-DEG	0.666507	0.449227	Non-DEG	0.294866	1.03661	Non-DEG	0.239357	0.963872	Non-DEG	0.767876	-0.280388	Non-DEG
Phvul.001G127400	3.72675	GO:0055114, GO:0016491		2-oxoglutarate (2OG) and Fe(II)-dependent oxygenase superfamily protein	0.932786	-0.710347	Non-DEG	0.068263	-3.53252	Non-DEG	0.427903	-1.58732	Non-DEG	0.367938	1.53955	Non-DEG	0.031116	4.1091	Up	0.306126	1.8592	Non-DEG
Phvul.001G127601	768.81				0.892891	0.28103	Non-DEG	9.08858e-15	-4.3879	Down	0.192903	-0.857389	Non-DEG	0.24082	-0.905785	Non-DEG	2.65803e-10	3.62164	Up	2.89404e-17	4.80845	Up
Phvul.001G127700	225.483			Gibberellin-regulated family protein	0.488834	-0.856409	Non-DEG	7.78805e-36	-6.82805	Down	2.96124e-06	-2.45727	Down	0.522171	-0.514832	Non-DEG	0.137664	0.969997	Non-DEG	0.301767	0.62842	Non-DEG
Phvul.001G127800	228.801	GO:0017176, GO:0016021, GO:0006506	2.4.1.198	N-acetylglucosaminyl transferase component family protein / Gpi1 family protein	0.997537	0.0120397	Non-DEG	0.467689	-0.175172	Non-DEG	0.117656	0.385756	Non-DEG	0.573079	0.182864	Non-DEG	0.213466	0.286835	Non-DEG	0.651357	0.11601	Non-DEG
Phvul.001G127900	3793.9			dehydration-induced protein (ERD15)	0.920361	-0.120362	Non-DEG	0.271544	0.369899	Non-DEG	0.506741	-0.240384	Non-DEG	0.0903494	0.654118	Non-DEG	0.00783544	0.845782	Non-DEG	0.861368	0.0713016	Non-DEG
Phvul.001G128000	272.993	GO:0005525	1.14.13.39	P-loop containing nucleoside triphosphate hydrolases superfamily protein	0.795796	0.247152	Non-DEG	0.42429	0.293861	Non-DEG	0.864091	0.0747371	Non-DEG	0.561688	-0.29488	Non-DEG	0.769706	0.118227	Non-DEG	0.0572413	0.660259	Non-DEG
Phvul.001G128100	10.3425	GO:0008080		N-acetyltransferases;N-acetyltransferases	0.612522	0.879046	Non-DEG	0.519209	-0.514379	Non-DEG	0.969039	0.0553256	Non-DEG	0.919802	-0.137096	Non-DEG	0.828048	-0.194755	Non-DEG	0.333113	0.821386	Non-DEG
Phvul.001G128200	213.247			disease resistance protein (TIR-NBS-LRR class), putative	0.887015	-0.105704	Non-DEG	0.19205	-0.300535	Non-DEG	0.698308	0.106367	Non-DEG	0.440351	-0.223776	Non-DEG	0.00249985	0.640989	Non-DEG	0.000207959	0.759061	Non-DEG
Phvul.001G128300	325.638			elongation defective 1 protein / ELD1 protein	0.834783	-0.125962	Non-DEG	7.2675e-08	-1.02527	Non-DEG	0.477305	-0.167662	Non-DEG	0.586685	0.152364	Non-DEG	4.81682e-14	1.39519	Non-DEG	1.11375e-09	1.11686	Non-DEG
Phvul.001G128400	162.534				0.978274	0.03434	Non-DEG	0.000856327	0.834968	Non-DEG	0.017411	0.635328	Non-DEG	0.0548536	0.54301	Non-DEG	0.757856	0.0886583	Non-DEG	0.0985599	-0.420011	Non-DEG
Phvul.001G128500	10.0325	GO:0005975, GO:0004553	3.2.1.39	beta-1,3-glucanase 1	0.480912	1.18208	Non-DEG	0.00737002	4.58288	Up	0.0179734	4.26448	Up	0.0316831	1.91681	Up	0.121442	1.23887	Non-DEG	0.624757	0.504144	Non-DEG
Phvul.001G128550	6.66014	GO:0005975, GO:0004553	3.2.1.39	beta-1,3-glucanase 1	0.636168	1.01975	Non-DEG	0.000509116	6.10226	Up	0.0147343	4.50106	Up	0.0312053	2.52812	Up	0.853999	0.205902	Non-DEG	0.263488	-1.30247	Non-DEG
Phvul.001G128600	117.277		3.6.1.8	RECA homolog 3	0.367046	0.400422	Non-DEG	0.00354547	0.752252	Non-DEG	0.0189957	0.683607	Non-DEG	0.497328	-0.249021	Non-DEG	0.0223989	-0.57962	Non-DEG	0.823087	0.0698226	Non-DEG
Phvul.001G128700	840.831	GO:0016020		Transmembrane proteins 14C	0.260376	0.264384	Non-DEG	0.55103	0.0964217	Non-DEG	0.948475	-0.0136974	Non-DEG	0.632621	-0.105641	Non-DEG	0.0229233	0.328368	Non-DEG	4.05594e-07	0.698392	Non-DEG
Phvul.001G128800	320.201	GO:0055114, GO:0050660, GO:0016491, GO:0019139, GO:0009690	1.5.99.12	cytokinin oxidase/dehydrogenase 1	0.212687	2.42113	Non-DEG	2.95367e-40	-6.92491	Down	4.78325e-18	-9.29978	Down	1.7164e-08	-1.09601	Non-DEG	2.3134e-27	5.69721	Up	1.00819e-17	9.21435	Up
Phvul.001G128900	303.176				0.983825	0.0400443	Non-DEG	0.00884188	0.904186	Non-DEG	0.0559851	0.694941	Non-DEG	0.182089	0.583206	Non-DEG	0.714888	0.147354	Non-DEG	0.295228	-0.395807	Non-DEG
Phvul.001G129000	281.448			Heat shock protein DnaJ with tetratricopeptide repeat	0.790235	-0.143129	Non-DEG	0.850556	0.0446413	Non-DEG	0.0326554	0.44947	Non-DEG	0.260828	-0.276292	Non-DEG	0.404786	0.176037	Non-DEG	0.117425	0.3092	Non-DEG
Phvul.001G129100	1.377		4.2.1.1	alpha carbonic anhydrase 4	NA	-0.61681	Non-DEG	0.511865	1.83821	Non-DEG	NA	1.79123	Non-DEG	NA	0.171193	Non-DEG	0.598578	-1.38732	Non-DEG	0.391018	-2.17532	Non-DEG
Phvul.001G129200	1011.49	GO:0016787, GO:0005524, GO:0003677, GO:0016817	3.6.4.12	INO80 ortholog	0.997074	0.00733357	Non-DEG	0.00461868	0.36178	Non-DEG	0.0279541	0.295684	Non-DEG	0.987077	-0.00437589	Non-DEG	0.00411317	-0.364751	Non-DEG	0.00562409	-0.353041	Non-DEG
Phvul.001G129300	431.282	GO:0055114, GO:0051287, GO:0046168, GO:0016616, GO:0005975, GO:0004367, GO:0009331, GO:0006072	1.1.1.8	6-phosphogluconate dehydrogenase family protein	0.00338226	-0.693206	Non-DEG	2.00056e-26	-1.91237	Down	0.000199676	-0.683195	Non-DEG	3.73554e-20	1.31291	Non-DEG	1.14241e-100	3.62798	Up	1.63291e-24	1.62186	Up
Phvul.001G129400	47.6171	GO:0006353			0.92144	-0.17965	Non-DEG	0.577758	-0.300454	Non-DEG	0.541337	-0.339683	Non-DEG	0.972818	0.0364876	Non-DEG	0.482359	-0.383067	Non-DEG	0.251793	-0.599204	Non-DEG
Phvul.001G129500	495.927	GO:0055085		Nucleotide-sugar transporter family protein	0.0156702	0.656633	Non-DEG	3.67336e-70	-3.13595	Down	2.68545e-66	-3.23435	Down	0.704633	0.111222	Non-DEG	2.33416e-10	1.18376	Non-DEG	2.24085e-19	1.72917	Up
Phvul.001G129600	1420.07	GO:0046872, GO:0000166	3.6.3.8	autoinhibited Ca(2+)-ATPase, isoform 4	0.348728	-0.237125	Non-DEG	7.34632e-05	0.569962	Non-DEG	3.27538e-08	0.799621	Non-DEG	0.542944	0.132648	Non-DEG	0.0237089	0.332749	Non-DEG	0.839757	-0.037024	Non-DEG
Phvul.001G130000	43.1127	GO:0017025, GO:0008270, GO:0006355, GO:0006352		Cyclin-like family protein	0.877002	-0.200964	Non-DEG	4.41719e-06	2.05248	Up	2.34707e-08	3.06953	Up	0.171998	0.772346	Non-DEG	0.00453431	-1.16902	Non-DEG	2.07522e-07	-2.14233	Down
Phvul.001G130100	178.842				0.128421	0.532471	Non-DEG	0.8836	0.0436257	Non-DEG	0.591822	-0.158136	Non-DEG	0.192282	0.413857	Non-DEG	0.0026898	-0.719374	Non-DEG	0.0169121	-0.60076	Non-DEG
Phvul.001G130200	645.293	GO:0016757	2.4.1.255	Glycosyltransferase family 61 protein	0.924438	-0.150304	Non-DEG	2.60387e-33	5.2925	Up	1.99151e-18	3.63135	Up	3.57059e-05	1.77795	Up	0.674112	0.202408	Non-DEG	2.01738e-05	-1.72584	Down
Phvul.001G130300	7.44502	GO:0005515, GO:0008017, GO:0007018, GO:0005524, GO:0003777, GO:0005871	3.6.4.5	P-loop nucleoside triphosphate hydrolases superfamily protein with CH (Calponin Homology) domain	0.658402	1.05389	Non-DEG	0.0536894	2.24652	Non-DEG	0.150902	2.31577	Non-DEG	0.708351	0.633482	Non-DEG	0.557496	-0.666315	Non-DEG	0.854911	-0.245908	Non-DEG
Phvul.001G130500	254.18	GO:0005525		P-loop containing nucleoside triphosphate hydrolases superfamily protein	0.926883	-0.0804077	Non-DEG	7.04745e-23	2.31353	Up	4.75122e-13	1.70536	Up	0.0975387	-0.507733	Non-DEG	2.88683e-26	-2.41847	Down	2.90341e-19	-1.99115	Down
Phvul.001G130800	427.062	GO:0005509, GO:0030247, GO:0006468, GO:0005524, GO:0004672	2.7.11.1	wall associated kinase 5	0.00689224	-0.598342	Non-DEG	2.01426e-21	1.97112	Up	1.24583e-13	1.43332	Non-DEG	0.00966281	0.496127	Non-DEG	5.09721e-19	1.513	Up	0.0192778	0.418533	Non-DEG
Phvul.001G130900	883.43	GO:0016887, GO:0005524, GO:0016020	3.6.3.17, 3.6.3.25	ABC-2 type transporter family protein	0.870267	-0.201744	Non-DEG	6.30331e-11	2.41179	Up	9.19364e-09	2.15267	Up	0.172121	0.667285	Non-DEG	0.775272	-0.131626	Non-DEG	0.0098055	-1.00065	Non-DEG
Phvul.001G131000	26.1515	GO:0043565, GO:0006355, GO:0005634, GO:0003700		heat shock transcription factor B3	0.802009	0.561768	Non-DEG	0.158579	1.24015	Non-DEG	0.00341701	5.09308	Up	0.168132	-1.18546	Non-DEG	0.0881858	1.2883	Non-DEG	2.2962e-05	3.03553	Up
Phvul.001G131150	1251.4	GO:0005524, GO:0016887, GO:0016021, GO:0006810, GO:0005215	3.6.3.25	ATP-binding cassette A1	0.926981	-0.0663678	Non-DEG	6.51195e-15	1.39979	Non-DEG	5.96705e-09	1.06734	Non-DEG	0.215106	-0.302818	Non-DEG	1.34982e-06	-0.875799	Non-DEG	0.000537107	-0.639349	Non-DEG
Phvul.001G131300	49.7342	GO:0006355, GO:0003700, GO:0007275		Integrase-type DNA-binding superfamily protein	0.97082	0.076608	Non-DEG	0.330078	0.457018	Non-DEG	0.561456	0.302144	Non-DEG	0.117668	0.848803	Non-DEG	0.484982	-0.333886	Non-DEG	0.0129615	-1.10608	Non-DEG
Phvul.001G131400	1.46978		1.14.11.33	2-oxoglutarate-dependent dioxygenase family protein	NA	-1.32038	Non-DEG	1	-0.0346701	Non-DEG	NA	0.77916	Non-DEG	NA	0.69464	Non-DEG	0.250282	2.63994	Non-DEG	0.779706	0.624928	Non-DEG
Phvul.001G131450	714.646	GO:0042558	2.7.6.3	Dihydropterin pyrophosphokinase / Dihydropteroate synthase	0.914057	-0.0488341	Non-DEG	3.13975e-23	1.21977	Non-DEG	3.23641e-06	0.586136	Non-DEG	0.609848	-0.106016	Non-DEG	3.51107e-37	-1.54022	Down	1.38844e-35	-1.48304	Non-DEG
Phvul.001G131500	241.74			Tetratricopeptide repeat (TPR)-like superfamily protein	0.823567	-0.1678	Non-DEG	0.657563	0.130253	Non-DEG	0.257541	0.322979	Non-DEG	0.783083	-0.125584	Non-DEG	0.000337764	-0.920543	Non-DEG	0.000143354	-0.962759	Non-DEG
Phvul.001G131600	45.9724				0.662232	-0.623398	Non-DEG	4.88151e-17	-4.26551	Down	0.00486244	-1.46184	Non-DEG	0.512492	-0.395583	Non-DEG	0.000275774	1.99637	Up	0.000160627	1.76856	Up
Phvul.001G131700	234.598	GO:0007010, GO:0003779		villin 2	0.866292	0.163099	Non-DEG	2.47896e-18	-2.35376	Down	1.64722e-09	-1.69193	Down	0.015459	-0.776013	Non-DEG	0.892309	0.0505526	Non-DEG	0.000535269	0.989665	Non-DEG
Phvul.001G131800	2.88219				0.906262	0.657715	Non-DEG	0.858087	-0.32253	Non-DEG	0.208322	-2.03829	Non-DEG	0.839438	0.68448	Non-DEG	0.486099	-1.27234	Non-DEG	0.533944	-1.2991	Non-DEG
Phvul.001G131900	175.001			DTW domain-containing protein	0.934483	-0.0764235	Non-DEG	0.488	0.185268	Non-DEG	0.564074	-0.162009	Non-DEG	0.194065	0.408994	Non-DEG	0.0546616	-0.475178	Non-DEG	5.01849e-05	-0.960596	Non-DEG
Phvul.001G132000	90.2255	GO:0008270, GO:0006355		FAR1-related sequence 6	0.979554	0.0424341	Non-DEG	0.039315	0.693754	Non-DEG	0.533772	0.239313	Non-DEG	0.368937	-0.395265	Non-DEG	0.166636	-0.468536	Non-DEG	0.942591	-0.0308369	Non-DEG
Phvul.001G132100	249.695	GO:0034227, GO:0002098, GO:0000049		Adenine nucleotide alpha hydrolases-like superfamily protein	0.818924	0.17053	Non-DEG	0.00184296	0.804082	Non-DEG	0.0207065	0.636239	Non-DEG	0.40074	-0.304355	Non-DEG	0.0213872	-0.598901	Non-DEG	0.687473	-0.124016	Non-DEG
Phvul.001G132200	34267.1	GO:0016851, GO:0009058	6.6.1.1	magnesium-chelatase subunit chlH, chloroplast, putative / Mg-protoporphyrin IX chelatase, putative (CHLH)	0.467722	0.366292	Non-DEG	1.46806e-43	-3.37932	Down	1.11254e-29	-2.78756	Down	0.0126369	-0.734251	Non-DEG	3.81036e-10	1.56846	Up	2.73298e-27	2.669	Up
Phvul.001G132301	15.0544			NB-ARC domain-containing disease resistance protein	0.74383	-0.662966	Non-DEG	0.106666	1.9143	Non-DEG	0.00325209	5.01099	Up	0.424164	-0.669704	Non-DEG	0.00300108	2.15931	Up	0.00078216	2.16605	Up
Phvul.001G132516	29.7333	GO:0043531		NB-ARC domain-containing disease resistance protein	3.24453e-07	2.90058	Up	0.0183857	1.04274	Non-DEG	0.138592	1.64902	Non-DEG	1.91418e-13	4.00737	Up	0.24313	0.496152	Non-DEG	0.421801	-0.610637	Non-DEG
Phvul.001G132632	5.43448	GO:0005515, GO:0043531		NB-ARC domain-containing disease resistance protein	0.184564	-2.34838	Non-DEG	0.592578	0.94924	Non-DEG	0.22015	1.48892	Non-DEG	0.730355	-0.543899	Non-DEG	0.23934	1.49904	Non-DEG	0.787556	-0.305438	Non-DEG
Phvul.001G132748	6.08343			NB-ARC domain-containing disease resistance protein	0.939058	0.31011	Non-DEG	0.964609	0.0671525	Non-DEG	0.727562	-0.449231	Non-DEG	0.440351	-1.04379	Non-DEG	0.765938	-0.360906	Non-DEG	0.352016	0.992992	Non-DEG
Phvul.001G132980	1.65018			disease resistance protein (TIR-NBS-LRR class)	NA	0.389061	Non-DEG	0.0994863	3.81403	Non-DEG	NA	1.46462	Non-DEG	NA	-0.167476	Non-DEG	0.778517	-0.599639	Non-DEG	0.989027	-0.0431029	Non-DEG
Phvul.001G133101	110.873	GO:0005515, GO:0043531		NB-ARC domain-containing disease resistance protein	0.428098	-0.550216	Non-DEG	0.00314722	-1.0773	Non-DEG	0.00371334	-1.03101	Non-DEG	0.180262	-0.557216	Non-DEG	1.3813e-05	1.52445	Up	3.43108e-06	1.53145	Up
Phvul.001G133200	1620.4		3.4.24.56	Insulinase (Peptidase family M16) family protein	0.828666	-0.123769	Non-DEG	0.902897	-0.0299219	Non-DEG	0.144987	0.301768	Non-DEG	0.999464	-0.000676439	Non-DEG	0.0222107	0.445889	Non-DEG	0.112581	0.322796	Non-DEG
Phvul.001G133400	28.3253	GO:0005515, GO:0043531		NB-ARC domain-containing disease resistance protein	0.484634	-0.575341	Non-DEG	4.34677e-08	3.97929	Up	3.50307e-08	3.8223	Up	0.0622738	-1.20076	Non-DEG	2.50829e-07	-2.59591	Down	5.22052e-06	-1.9705	Down
Phvul.001G133601	99.4453	GO:0043531		NB-ARC domain-containing disease resistance protein	0.517131	-0.430667	Non-DEG	1.87848e-14	3.00177	Up	1.24463e-09	2.22372	Up	0.00930348	-1.03326	Non-DEG	6.74643e-08	-1.83865	Down	0.000167166	-1.23606	Non-DEG
Phvul.001G134000	159.614	GO:0005515, GO:0043531		NB-ARC domain-containing disease resistance protein	0.834783	0.214697	Non-DEG	0.00214165	1.08208	Non-DEG	0.00261668	1.12799	Non-DEG	0.7633	0.175851	Non-DEG	0.683734	0.163863	Non-DEG	0.619813	0.202709	Non-DEG
Phvul.001G134100	68.6975	GO:0043531		NB-ARC domain-containing disease resistance protein	0.716832	-0.317208	Non-DEG	0.116161	0.598022	Non-DEG	0.0108983	0.987578	Non-DEG	0.976783	0.0229336	Non-DEG	0.534581	-0.247644	Non-DEG	0.105914	-0.587786	Non-DEG
Phvul.001G134300	5.58422	GO:0005515, GO:0043531		LRR and NB-ARC domains-containing disease resistance protein	0.984286	-0.111933	Non-DEG	0.0397737	2.69604	Up	0.0573789	2.83596	Non-DEG	0.121768	-2.50642	Non-DEG	0.0130238	-3.24934	Down	0.446296	-0.854857	Non-DEG
Phvul.001G134400	180.265	GO:0005515, GO:0043531		LRR and NB-ARC domains-containing disease resistance protein	0.979554	-0.0356446	Non-DEG	3.53688e-06	1.27253	Non-DEG	0.000808392	0.957991	Non-DEG	0.00633151	0.809668	Non-DEG	0.870111	0.0544178	Non-DEG	0.00339219	-0.790894	Non-DEG
Phvul.001G134500	118.511	GO:0005515, GO:0043531		NB-ARC domain-containing disease resistance protein	1	0.00532259	Non-DEG	3.09179e-14	2.91232	Up	6.24222e-05	1.49531	Non-DEG	0.743165	0.209918	Non-DEG	2.54821e-07	-1.82307	Down	9.94413e-09	-2.02767	Down
Phvul.001G134600	29.0387	GO:0005515, GO:0006468, GO:0004672	2.7.10.1	Leucine-rich repeat protein kinase family protein	0.319905	-1.10473	Non-DEG	1.43469e-08	-3.33932	Down	0.0410333	-1.18063	Non-DEG	0.80487	-0.240823	Non-DEG	0.176577	0.935423	Non-DEG	0.923488	0.071517	Non-DEG
Phvul.001G134700	1216.81			Protein of unknown function (DUF1138)	0.956723	-0.0337733	Non-DEG	0.124625	-0.225209	Non-DEG	0.395349	0.137107	Non-DEG	0.273329	0.206215	Non-DEG	0.675465	0.0692436	Non-DEG	0.271064	-0.170745	Non-DEG
Phvul.001G134766	0.775111			Uncharacterized protein	NA	1.68961	Non-DEG	0.917339	0.386074	Non-DEG	NA	0.504689	Non-DEG	NA	-0.497264	Non-DEG	0.800014	-0.889523	Non-DEG	0.727824	1.29735	Non-DEG
Phvul.001G134900	2.337	GO:0008270		zinc finger (C2H2 type, AN1-like) family protein	0.895168	-0.746791	Non-DEG	0.805122	-0.495433	Non-DEG	0.904602	0.26437	Non-DEG	0.731331	0.836569	Non-DEG	0.481612	1.26047	Non-DEG	0.868372	-0.322887	Non-DEG
Phvul.001G135200	1000.25			seed imbibition 2	0.478597	0.454264	Non-DEG	2.52939e-20	2.95284	Up	2.57557e-07	1.68964	Up	0.000268155	1.27192	Non-DEG	0.148587	0.501222	Non-DEG	0.398004	-0.316434	Non-DEG
Phvul.001G135300	1966.15	GO:0006468, GO:0004672	2.7.11.1	calcium-dependent protein kinase 32	0.968004	-0.0632358	Non-DEG	0.324912	0.341998	Non-DEG	0.967511	-0.0204234	Non-DEG	1.08955e-07	1.72421	Up	1.33526e-14	2.36416	Up	0.0901546	0.576707	Non-DEG
Phvul.001G135400	62.111			RNA-directed DNA polymerase (reverse transcriptase)-related family protein	1.42684e-07	8.87424	Up	0.00287328	-1.0312	Non-DEG	0.00331752	-5.05669	Down	3.79274e-10	10.0021	Up	0.026686	0.784895	Non-DEG	1	0	Non-DEG
Phvul.001G135500	1185.68			Remorin family protein	0.76552	0.175291	Non-DEG	1.4082e-10	-1.30941	Non-DEG	5.8594e-06	-0.96813	Non-DEG	0.0648018	0.447041	Non-DEG	3.35012e-60	3.22114	Up	1.34517e-50	2.94939	Up
Phvul.001G135600	1081.82		2.7.4.8	guanylate kinase	0.921258	-0.138921	Non-DEG	1.61636e-09	2.1538	Up	1.2155e-08	2.06573	Up	0.0141139	1.02931	Non-DEG	0.77883	-0.125772	Non-DEG	0.000433036	-1.294	Non-DEG
Phvul.001G135700	10.6351				0.976322	0.123157	Non-DEG	0.906266	-0.124897	Non-DEG	0.589585	0.589194	Non-DEG	0.914264	-0.162472	Non-DEG	0.961698	0.0524498	Non-DEG	0.729418	0.338078	Non-DEG
Phvul.001G135800	120.561			mitochondrial RNAediting factor 1	0.926581	-0.101824	Non-DEG	1.56689e-08	1.69545	Up	1.3279e-08	1.80605	Up	0.951714	-0.0368358	Non-DEG	0.000362112	-1.02657	Non-DEG	0.00012053	-1.09156	Non-DEG
Phvul.001G135900	658.922			ARM repeat superfamily protein	0.351202	-0.388144	Non-DEG	1.46252e-23	2.36071	Up	5.51363e-16	1.91171	Up	0.729538	-0.140615	Non-DEG	3.22392e-08	-1.28774	Non-DEG	2.67499e-11	-1.53527	Down
Phvul.001G136000	74.5234				0.812961	-0.305394	Non-DEG	1.36206e-08	-2.22361	Down	0.843819	-0.114118	Non-DEG	0.00130943	1.09105	Non-DEG	6.94649e-19	3.33426	Up	9.29e-08	1.93781	Up
Phvul.001G136100	21.3005	GO:0006355, GO:0003700		Integrase-type DNA-binding superfamily protein	0.863923	0.388375	Non-DEG	1.16872e-05	3.67967	Up	0.00450408	2.39317	Up	0.498484	-1.88644	Non-DEG	8.76963e-06	-7.39697	Down	5.28578e-07	-5.12215	Down
Phvul.001G136200	301.878		3.6.4.13, 3.6.4.12	DNA-binding protein, putative	0.962921	0.038747	Non-DEG	0.530104	0.126639	Non-DEG	0.604092	-0.111786	Non-DEG	0.848174	-0.0623229	Non-DEG	0.0458714	-0.36731	Non-DEG	0.161505	-0.26624	Non-DEG
Phvul.001G136300	96.2039	GO:0055085		oligopeptide transporter 5	0.75772	-0.276924	Non-DEG	1.11312e-08	-1.74291	Down	0.514046	-0.25572	Non-DEG	0.953045	0.0318428	Non-DEG	1.39015e-11	2.01423	Up	1.68323e-09	1.70547	Up
Phvul.001G136400	1035.43	GO:0006164, GO:0005525, GO:0004019	6.3.4.4	adenylosuccinate synthase	0.952533	-0.075765	Non-DEG	2.41823e-05	-1.21827	Non-DEG	0.121315	-0.490452	Non-DEG	0.569839	-0.259588	Non-DEG	0.0585849	0.580311	Non-DEG	0.0114682	0.764134	Non-DEG
Phvul.001G136500	21.6349				0.860215	-0.395651	Non-DEG	0.389895	-0.657737	Non-DEG	0.763091	-0.260687	Non-DEG	0.494384	0.615679	Non-DEG	0.0099943	1.73813	Up	0.312639	0.726801	Non-DEG
Phvul.001G136600	915.721	GO:0016746, GO:0008152	2.3.1.51	lysophosphatidyl acyltransferase 2	0.547133	-0.200061	Non-DEG	0.114321	-0.262168	Non-DEG	0.660713	-0.0844321	Non-DEG	0.709068	0.0992951	Non-DEG	0.0332521	-0.35054	Non-DEG	3.60046e-05	-0.649895	Non-DEG
Phvul.001G136700	48.817			C2H2-type zinc finger family protein	0.997227	-0.0205923	Non-DEG	0.011697	0.99427	Non-DEG	0.627688	-0.210841	Non-DEG	0.0158155	-1.07908	Non-DEG	6.01893e-05	-1.55539	Down	0.200422	-0.496907	Non-DEG
Phvul.001G136900	1.16315				NA	0	Non-DEG	1	0	Non-DEG	NA	0	Non-DEG	NA	0.241202	Non-DEG	0.297762	4.25971	Non-DEG	0.30697	4.27821	Non-DEG
Phvul.001G137000	474.432	GO:0006468, GO:0005524, GO:0004672	2.7.11.1	NIMA-related kinase 5	0.931606	0.0574914	Non-DEG	0.221997	-0.219444	Non-DEG	0.0453633	-0.358332	Non-DEG	0.280725	-0.23761	Non-DEG	0.409496	0.153816	Non-DEG	0.00752821	0.448917	Non-DEG
Phvul.001G137200	45.7483			Chaperone DnaJ-domain superfamily protein	0.251525	0.801762	Non-DEG	0.00078237	-1.27789	Non-DEG	0.195973	-0.645089	Non-DEG	0.928439	0.0645687	Non-DEG	0.282166	0.457466	Non-DEG	0.00405083	1.19466	Non-DEG
Phvul.001G137300	98.7792	GO:0005515, GO:0006468, GO:0005524, GO:0004672	2.7.11.1	Leucine-rich repeat receptor-like protein kinase family protein	0.84564	-0.237542	Non-DEG	8.42132e-23	-3.28364	Down	4.37313e-16	-2.63584	Down	0.109382	-0.608014	Non-DEG	0.00317717	1.09449	Non-DEG	1.0502e-05	1.46496	Non-DEG
Phvul.001G137700	254.118			nucleolar protein gar2-related	0.922148	0.173173	Non-DEG	3.59966e-23	-4.02903	Down	1.31853e-13	-3.07792	Down	0.50671	-0.392623	Non-DEG	1.30619e-09	2.52933	Up	5.29046e-14	3.09513	Up
Phvul.001G137800	19.9113			Ribosomal RNA processing Brix domain protein	0.96351	0.0598673	Non-DEG	5.50367e-08	1.50893	Up	1.63981e-05	1.23911	Non-DEG	0.327811	0.381954	Non-DEG	0.0303798	-0.621681	Non-DEG	0.000788976	-0.943767	Non-DEG
Phvul.001G137825	191.756	GO:0006388, GO:0000213	4.6.1.16	splicing endonuclease 1	5.60848e-08	-2.77097	Down	0.767627	-0.193264	Non-DEG	0.223889	0.552315	Non-DEG	3.23169e-05	-1.8682	Down	0.238993	0.658995	Non-DEG	0.600614	-0.243777	Non-DEG
Phvul.001G137900	26.4244			Ribosomal RNA processing Brix domain protein	0.669811	-0.439835	Non-DEG	0.000613688	1.87638	Up	9.19855e-05	5.8521	Up	0.0496166	-1.01841	Non-DEG	0.175245	-0.659409	Non-DEG	0.880932	-0.0808379	Non-DEG
Phvul.001G137925	1402.33	GO:0005515		CONSTANS-like 2	0.0422553	0.759051	Non-DEG	0.000299419	-0.99375	Non-DEG	2.40069e-25	-2.77619	Down	0.732876	-0.162414	Non-DEG	0.00816773	-0.753056	Non-DEG	0.618284	0.168408	Non-DEG
Phvul.001G138000	347.046	GO:0005975, GO:0004650	3.2.1.82	Pectin lyase-like superfamily protein	8.78094e-09	5.44291	Up	0.000241572	1.91691	Up	0.529934	-0.865388	Non-DEG	0.0517821	1.63986	Non-DEG	3.94239e-07	-2.67404	Down	0.322384	1.12901	Non-DEG
Phvul.001G138100	48.0006	GO:0006388, GO:0000213	4.6.1.16	splicing endonuclease 1	0.539615	-0.221046	Non-DEG	0.0472664	0.373471	Non-DEG	0.374255	0.181707	Non-DEG	0.850147	-0.0641684	Non-DEG	1.50276e-05	-0.775423	Non-DEG	5.21141e-08	-0.9323	Non-DEG
Phvul.001G138200	605.285	GO:0046983		basic helix-loop-helix (bHLH) DNA-binding superfamily protein	0.641356	0.161868	Non-DEG	0.00974669	-0.3887	Non-DEG	7.03828e-07	-0.737042	Non-DEG	0.0214037	0.383293	Non-DEG	0.001534	0.467493	Non-DEG	0.120801	0.246069	Non-DEG
Phvul.001G138400	165.696	GO:0035556, GO:0016020		Cornichon family protein	0.385208	-0.53656	Non-DEG	0.827651	0.0905698	Non-DEG	0.0029385	1.07384	Non-DEG	0.676371	0.229231	Non-DEG	0.20578	0.463149	Non-DEG	0.433363	-0.302641	Non-DEG
Phvul.001G138500	71.7009	GO:0005515, GO:0006468, GO:0004672	2.7.11.1, 2.7.10.2	Leucine-rich repeat protein kinase family protein	0.137074	1.19867	Non-DEG	0.156858	-0.786962	Non-DEG	0.180158	-0.809254	Non-DEG	0.21772	-1.04699	Non-DEG	2.82644e-09	-3.54574	Down	0.0299617	-1.30008	Non-DEG
Phvul.001G138600	351.327	GO:0046983		basic helix-loop-helix (bHLH) DNA-binding superfamily protein	0.968867	-0.0375461	Non-DEG	1.23732e-06	0.966692	Non-DEG	4.77869e-12	1.43695	Non-DEG	0.0574116	-0.492999	Non-DEG	5.24566e-26	-2.11177	Down	3.0667e-17	-1.65632	Down
Phvul.001G138700	17.3839			uv-b-insensitive 4	0.693726	0.674266	Non-DEG	0.000573607	-2.01923	Down	0.166385	-1.06451	Non-DEG	0.484604	-0.589419	Non-DEG	0.793484	0.202934	Non-DEG	0.0271224	1.46662	Non-DEG
Phvul.001G138800	1.78053				NA	0	Non-DEG	0.0470605	-4.8131	Down	NA	-2.43409	Non-DEG	NA	-1.3476	Non-DEG	0.360511	2.52125	Non-DEG	0.105292	4.12856	Non-DEG
Phvul.001G139250	5.13587	GO:0055114, GO:0020037, GO:0016705, GO:0005506, GO:0005524		TCP-1/cpn60 chaperonin family protein	1	0.00608261	Non-DEG	0.300141	1.21328	Non-DEG	0.0522887	3.48281	Non-DEG	0.710987	-0.670369	Non-DEG	0.169241	-1.57049	Non-DEG	0.436632	-0.894041	Non-DEG
Phvul.001G139500	1.07861	GO:0055114, GO:0020037, GO:0016705, GO:0005506	1.14.13.28	cytochrome P450, family 93, subfamily D, polypeptide 1	NA	1.69252	Non-DEG	0.390824	2.77972	Non-DEG	NA	0.505744	Non-DEG	NA	-1.07164	Non-DEG	0.979132	0.10666	Non-DEG	0.37397	2.87082	Non-DEG
Phvul.001G139600	40.6267	GO:0055114, GO:0020037, GO:0016705, GO:0005506	1.14.13.28	cytochrome P450, family 93, subfamily D, polypeptide 1	0.472846	-0.852914	Non-DEG	5.52132e-07	3.71028	Up	1.02221e-08	5.47159	Up	0.413157	-1.0849	Non-DEG	1.76004e-09	-4.91395	Down	1.02758e-11	-4.68196	Down
Phvul.001G139700	1.55122	GO:0008299	2.5.1.29	geranylgeranyl pyrophosphate synthase 1	NA	-0.776749	Non-DEG	0.221388	3.01872	Non-DEG	NA	0.774627	Non-DEG	NA	-0.64965	Non-DEG	0.817564	-0.556505	Non-DEG	0.753162	-0.683604	Non-DEG
Phvul.001G139800	235.84				0.481689	0.426179	Non-DEG	9.11563e-11	-1.83663	Down	5.64736e-11	-1.91109	Down	0.0545327	-0.688425	Non-DEG	0.182084	-0.436971	Non-DEG	0.0302612	0.677633	Non-DEG
Phvul.001G139900	2627.87	GO:0006412, GO:0005840, GO:0003735		Ribosomal protein S10p/S20e family protein	0.897454	-0.104142	Non-DEG	5.94434e-09	1.31351	Non-DEG	3.99191e-06	1.06494	Non-DEG	0.206724	-0.387332	Non-DEG	1.11669e-06	-1.11202	Non-DEG	0.000379064	-0.828831	Non-DEG
Phvul.001G140000	25.6896	GO:0005515		polygalacturonase inhibiting protein 1	0.492742	1.28874	Non-DEG	5.92512e-06	6.37171	Up	0.00839525	3.13044	Up	0.864407	0.330203	Non-DEG	0.00118612	-3.17638	Down	0.0320389	-2.21785	Down
Phvul.001G140100	5.64976	GO:0043565, GO:0006355, GO:0003700, GO:0006351		bZIP transcription factor family protein	0.897599	-0.593953	Non-DEG	0.0668802	3.78014	Non-DEG	0.129893	2.65377	Non-DEG	0.803094	0.600375	Non-DEG	0.925946	-0.163026	Non-DEG	0.371899	-1.35735	Non-DEG
Phvul.001G140200	319.064	GO:0005515		Calcium-dependent lipid-binding (CaLB domain) plant phosphoribosyltransferase family protein	0.959845	-0.0485891	Non-DEG	1.56352e-59	-2.92915	Down	1.85671e-23	-1.85172	Down	0.0990561	-0.354111	Non-DEG	1.33872e-07	1.01779	Non-DEG	4.09555e-13	1.32331	Non-DEG
Phvul.001G140300	339.298			Tubulin binding cofactor C domain-containing protein	0.828666	0.136098	Non-DEG	0.756614	-0.0763441	Non-DEG	0.124106	0.362235	Non-DEG	0.908602	0.0460138	Non-DEG	0.799071	0.0651914	Non-DEG	0.522989	0.155276	Non-DEG
Phvul.001G140500	1108.76			Tubulin binding cofactor C domain-containing protein	0.486925	-0.176423	Non-DEG	0.0302291	0.287786	Non-DEG	9.29481e-06	0.582936	Non-DEG	0.673804	-0.0876355	Non-DEG	0.663346	-0.0659562	Non-DEG	0.273515	-0.154743	Non-DEG
Phvul.001G140600	3.9345	GO:0042545, GO:0030599, GO:0005618	3.1.1.11	Pectin lyase-like superfamily protein	1	0	Non-DEG	0.598485	-1.49446	Non-DEG	0.409778	-2.28747	Non-DEG	0.389761	1.58862	Non-DEG	0.0012732	6.41568	Up	0.0141271	5.08676	Up
Phvul.001G140700	3982.35			Rhodanese/Cell cycle control phosphatase superfamily protein	0.99063	-0.0137688	Non-DEG	0.183888	-0.221987	Non-DEG	0.869421	-0.0335961	Non-DEG	0.0959856	0.327093	Non-DEG	3.9724e-06	-0.717835	Non-DEG	5.41943e-12	-1.0587	Non-DEG
Phvul.001G140800	2336.29			Mitochondrial import inner membrane translocase subunit Tim17/Tim22/Tim23 family protein	0.824793	0.0880761	Non-DEG	4.81438e-05	-0.528487	Non-DEG	0.0280452	-0.305077	Non-DEG	0.0827581	0.280361	Non-DEG	0.119262	0.21829	Non-DEG	0.881116	0.026005	Non-DEG
Phvul.001G140900	4.89902	GO:0006468, GO:0004672	2.7.11.1	STRUBBELIG-receptor family 2	0.988615	0.190859	Non-DEG	0.221406	-2.24219	Non-DEG	0.0108391	-4.34001	Down	0.839555	-0.628844	Non-DEG	0.980476	0.0713891	Non-DEG	0.681648	0.891092	Non-DEG
Phvul.001G141000	35.2044	GO:0005634, GO:0003677		squamosa promoter binding protein-like 9	0.598654	-0.647777	Non-DEG	5.16848e-06	-2.30731	Down	0.000998145	-1.57456	Down	0.434269	0.448165	Non-DEG	2.97404e-06	2.34075	Up	0.0072831	1.24481	Non-DEG
Phvul.001G141100	139.572				0.665174	0.245624	Non-DEG	0.012358	0.628722	Non-DEG	0.974457	0.013466	Non-DEG	0.302672	-0.329011	Non-DEG	0.167409	-0.351576	Non-DEG	0.405808	0.223059	Non-DEG
Phvul.001G141200	110.676	GO:0006355, GO:0005739, GO:0003690		Mitochondrial transcription termination factor family protein	0.914338	-0.110667	Non-DEG	1.11693e-06	1.44969	Non-DEG	3.37124e-07	1.62186	Up	0.929091	0.0486775	Non-DEG	0.173233	-0.406922	Non-DEG	0.0496753	-0.566266	Non-DEG
Phvul.001G141300	165.102	GO:0003676		RNA-binding (RRM/RBD/RNP motifs) family protein	0.914886	0.115441	Non-DEG	0.000206212	1.10247	Non-DEG	0.308234	0.339843	Non-DEG	0.466873	-0.316165	Non-DEG	0.000980635	-0.969039	Non-DEG	0.0805166	-0.537433	Non-DEG
Phvul.001G141400	1.00571				NA	-0.891597	Non-DEG	0.809022	0.773776	Non-DEG	NA	1.17936	Non-DEG	NA	-2.1727	Non-DEG	0.675049	-1.33827	Non-DEG	0.988213	-0.0571698	Non-DEG
Phvul.001G141500	8.38193				0.963983	-0.188648	Non-DEG	0.621764	-0.49869	Non-DEG	0.40504	0.95517	Non-DEG	0.0595594	-2.21483	Non-DEG	0.10709	-1.72438	Non-DEG	0.774615	0.301793	Non-DEG
Phvul.001G141600	61.46			myb-like HTH transcriptional regulator family protein	0.926624	0.137096	Non-DEG	0.607391	0.225464	Non-DEG	0.974509	-0.0210132	Non-DEG	0.00323079	1.21263	Non-DEG	0.279972	0.435618	Non-DEG	0.119362	-0.639915	Non-DEG
Phvul.001G141700	0.932899			myb-like HTH transcriptional regulator family protein	NA	3.81327	Non-DEG	0.886842	0.446173	Non-DEG	NA	0	Non-DEG	NA	1.68018	Non-DEG	0.737072	-1.01084	Non-DEG	0.772732	1.12226	Non-DEG
Phvul.001G141900	647.579	GO:0003723, GO:0046872		KH domain-containing protein / zinc finger (CCCH type) family protein	0.372421	0.247241	Non-DEG	3.2728e-05	0.641138	Non-DEG	0.702675	0.0738608	Non-DEG	0.0539329	0.353761	Non-DEG	0.404972	-0.142665	Non-DEG	0.133951	-0.249185	Non-DEG
Phvul.001G142000	57.1046	GO:0009790		Late Embryogenesis Abundant 4-5	1	0	Non-DEG	0.469594	-2.45039	Non-DEG	0.494199	-2.50314	Non-DEG	0.462912	2.58999	Non-DEG	0.000202798	10.5308	Up	0.00482432	8.20047	Up
Phvul.001G142100	23333.7	GO:0055114, GO:0016717, GO:0006629	1.14.19.6, 1.3.1.35	fatty acid desaturase 2	0.63414	0.339919	Non-DEG	3.7722e-09	-1.77672	Down	4.73782e-16	-2.43904	Down	0.852187	-0.108369	Non-DEG	0.169588	0.459617	Non-DEG	0.00433704	0.907905	Non-DEG
Phvul.001G142200	179.379	GO:0006260, GO:0003887, GO:0003677	2.7.7.7	DNA polymerase delta small subunit	0.80239	0.226024	Non-DEG	0.698223	0.140425	Non-DEG	0.667774	-0.164291	Non-DEG	0.972818	-0.0236746	Non-DEG	0.337191	-0.329352	Non-DEG	0.841571	-0.0796534	Non-DEG
Phvul.001G142300	110.312				0.507837	0.766525	Non-DEG	2.45261e-06	-2.44663	Down	4.39769e-14	-3.98112	Down	0.415879	0.628539	Non-DEG	0.427971	0.484248	Non-DEG	0.329473	0.622234	Non-DEG
Phvul.001G142400	1.0296	GO:0003824, GO:0006470, GO:0004722	3.1.3.16	Protein phosphatase 2C family protein	NA	1.46859	Non-DEG	0.688368	-1.19677	Non-DEG	NA	-0.85262	Non-DEG	NA	1.05166	Non-DEG	0.836515	-0.701546	Non-DEG	0.94867	-0.284617	Non-DEG
Phvul.001G142500	2134.97			actin-11	0.373952	0.471335	Non-DEG	1.90021e-29	-3.10542	Down	2.97459e-11	-1.88887	Down	0.412146	0.339595	Non-DEG	2.94607e-21	2.62694	Up	4.26906e-23	2.75868	Up
Phvul.001G142600	95.3588			Chaperone DnaJ-domain superfamily protein	0.917485	0.109214	Non-DEG	0.744181	-0.106715	Non-DEG	0.776936	0.105626	Non-DEG	0.559232	0.227113	Non-DEG	0.0190039	0.638475	Non-DEG	0.061993	0.520576	Non-DEG
Phvul.001G142700	385.078	GO:0016787	3.6.1.18, 3.6.1.13	nudix hydrolase homolog 23	0.513654	0.259854	Non-DEG	0.0624952	0.380637	Non-DEG	0.489409	-0.160041	Non-DEG	0.981136	-0.0100447	Non-DEG	0.0111272	-0.507745	Non-DEG	0.27655	-0.237846	Non-DEG
Phvul.001G142750	290.79	GO:0055085, GO:0016021, GO:0008324, GO:0006812		Cation efflux family protein	0.424037	-0.342548	Non-DEG	0.339122	0.242953	Non-DEG	0.259969	0.290337	Non-DEG	0.162019	0.401126	Non-DEG	0.0432309	0.474744	Non-DEG	0.283683	-0.268929	Non-DEG
Phvul.001G142800	8.78536	GO:0055114, GO:0047134		Cysteine/Histidine-rich C1 domain family protein	0.929635	0.37566	Non-DEG	0.156741	-1.50459	Non-DEG	0.621828	-0.639761	Non-DEG	0.984888	-0.04406	Non-DEG	0.464077	-0.901843	Non-DEG	0.719921	-0.482123	Non-DEG
Phvul.001G143000	902.961	GO:0032502, GO:0006351, GO:0005634			0.964395	-0.0356702	Non-DEG	4.28882e-17	-1.33085	Non-DEG	1.84383e-33	-1.88578	Down	0.610773	-0.131081	Non-DEG	0.0162971	0.409398	Non-DEG	0.00249878	0.50481	Non-DEG
Phvul.001G143100	345.848	GO:0009790		Late Embryogenesis Abundant 4-5	0.926852	0.661217	Non-DEG	0.396138	-1.55265	Non-DEG	0.0185147	-4.10846	Down	0.272486	2.11724	Non-DEG	1.16641e-09	9.51002	Up	9.05496e-07	8.054	Up
Phvul.001G143200	88.5368	GO:0006260, GO:0003887, GO:0003677	2.7.7.7	DNA polymerase delta small subunit	0.878805	-0.175077	Non-DEG	0.118665	0.583253	Non-DEG	0.204169	0.499978	Non-DEG	0.714797	-0.209467	Non-DEG	0.362481	-0.350416	Non-DEG	0.41729	-0.316027	Non-DEG
Phvul.001G143400	1155.36		6.3.2.19	RING/U-box superfamily protein	0.247232	0.24558	Non-DEG	0.981879	0.00541101	Non-DEG	0.0253923	-0.307819	Non-DEG	0.269864	0.193238	Non-DEG	0.390603	-0.124466	Non-DEG	0.647263	-0.0721242	Non-DEG
Phvul.001G143600	511.203			Plant protein of unknown function (DUF828)	0.799187	-0.223681	Non-DEG	2.68319e-40	-3.59406	Down	3.28858e-10	-1.75193	Down	0.0342702	0.632567	Non-DEG	1.78808e-47	3.89634	Up	6.90126e-31	3.04009	Up
Phvul.001G143700	3372.25	GO:0045454, GO:0015035, GO:0006662	1.8.1.9	WCRKC thioredoxin 1	0.477121	0.337256	Non-DEG	0.00125655	-0.771259	Non-DEG	3.14708e-17	-1.95402	Down	0.526412	0.23293	Non-DEG	0.0206618	-0.572416	Non-DEG	0.0669726	-0.46809	Non-DEG
Phvul.001G143800	788.302	GO:0006950, GO:0051087, GO:0001671		Aha1 domain-containing protein	0.97127	0.0563291	Non-DEG	0.000597219	-1.05385	Non-DEG	0.0927468	-0.558813	Non-DEG	0.00167407	-1.04543	Non-DEG	1.5948e-06	1.45381	Non-DEG	5.11468e-18	2.55557	Up
Phvul.001G143900	100.098	GO:0006284, GO:0003905, GO:0003677	3.2.2.21	DNA-3-methyladenine glycosylase (MAG)	0.976212	-0.0408166	Non-DEG	1.50762e-06	1.38963	Non-DEG	0.0303149	0.651178	Non-DEG	0.861767	0.096459	Non-DEG	2.14368e-06	-1.31613	Non-DEG	1.20857e-07	-1.45341	Non-DEG
Phvul.001G144000	263.665	GO:0005815, GO:0000922, GO:0000226, GO:0007020, GO:0005856		spindle pole body component 98	0.962943	-0.0438647	Non-DEG	0.00418946	-0.57352	Non-DEG	0.651403	0.114022	Non-DEG	0.0973547	-0.394655	Non-DEG	0.712152	0.0882875	Non-DEG	0.0299281	0.439078	Non-DEG
Phvul.001G144300	863.867				0.663638	0.259557	Non-DEG	0.0822588	0.454248	Non-DEG	0.177543	-0.369804	Non-DEG	0.87442	0.0758785	Non-DEG	0.0963461	-0.440735	Non-DEG	0.370492	-0.257056	Non-DEG
Phvul.001G144400	482.057				0.815602	0.151974	Non-DEG	0.990305	-0.00632591	Non-DEG	5.86392e-05	0.952951	Non-DEG	0.83983	-0.0802601	Non-DEG	0.000819482	0.733409	Non-DEG	7.5724e-06	0.965643	Non-DEG
Phvul.001G144600	223.577	GO:0008017, GO:0007018, GO:0005524, GO:0003777, GO:0005871	3.6.4.4	P-loop containing nucleoside triphosphate hydrolases superfamily protein	0.975631	-0.0374791	Non-DEG	4.15804e-06	-1.06184	Non-DEG	0.0120112	-0.622364	Non-DEG	0.516091	-0.233996	Non-DEG	0.204795	-0.33171	Non-DEG	0.636946	-0.135193	Non-DEG
Phvul.001G144700	655.867				0.992044	0.0124139	Non-DEG	1.14334e-05	-0.66513	Non-DEG	0.253809	0.204258	Non-DEG	0.476547	0.158532	Non-DEG	0.000349536	0.548104	Non-DEG	0.0103803	0.401986	Non-DEG
Phvul.001G144900	5.62576			C2H2 and C2HC zinc fingers superfamily protein	0.69418	-1.1327	Non-DEG	0.0535455	-2.25691	Non-DEG	0.558009	0.832174	Non-DEG	0.800544	0.551704	Non-DEG	0.993539	-0.0204353	Non-DEG	0.181157	-1.70484	Non-DEG
Phvul.001G145100	20.0147			Disease resistance-responsive (dirigent-like protein) family protein	1	0.0458695	Non-DEG	9.09804e-05	-3.56128	Down	0.166782	-1.44894	Non-DEG	0.418039	-1.05002	Non-DEG	0.8081	0.295808	Non-DEG	0.170197	1.3917	Non-DEG
Phvul.001G145300	117.758			Disease resistance-responsive (dirigent-like protein) family protein	0.393934	-0.801591	Non-DEG	2.25086e-21	-4.10902	Down	0.00149622	-1.34391	Non-DEG	0.258446	0.403597	Non-DEG	1.32262e-29	4.82592	Up	2.10051e-25	3.62073	Up
Phvul.001G145600	61.1056			Disease resistance-responsive (dirigent-like protein) family protein	0.0235635	1.93444	Up	2.14409e-06	7.67544	Up	8.74035e-05	6.60429	Up	6.22967e-05	-2.77535	Down	0.00232666	-2.02323	Down	3.9515e-05	2.68656	Up
Phvul.001G145700	25.3471			Disease resistance-responsive (dirigent-like protein) family protein	0.932632	0.334603	Non-DEG	0.0102444	4.58273	Up	0.0487418	3.66667	Up	0.497626	-0.705561	Non-DEG	4.23626e-05	3.47079	Up	9.18371e-08	4.51095	Up
Phvul.001G145800	782.248			Disease resistance-responsive (dirigent-like protein) family protein	1	-0.00238866	Non-DEG	9.30061e-13	6.13854	Up	2.04818e-14	7.09923	Up	0.319357	-1.18952	Non-DEG	0.0823991	-1.5671	Non-DEG	0.721445	-0.379974	Non-DEG
Phvul.001G145900	287.365			Disease resistance-responsive (dirigent-like protein) family protein	0.979521	-0.0755189	Non-DEG	5.50354e-16	8.20274	Up	2.29688e-11	10.7113	Up	0.0117013	-1.59846	Down	0.00995777	-1.46276	Non-DEG	0.937156	0.0601803	Non-DEG
Phvul.001G146000	10.2317			SLOW GROWTH 1	0.778161	-0.652545	Non-DEG	0.178382	1.38318	Non-DEG	0.122102	1.58752	Non-DEG	0.691134	-0.551309	Non-DEG	0.695262	-0.402729	Non-DEG	0.603235	-0.503965	Non-DEG
Phvul.001G146100	278.04	GO:0003677		Histone superfamily protein	0.689654	0.215123	Non-DEG	0.407237	-0.198819	Non-DEG	0.073036	0.446495	Non-DEG	0.113239	0.411744	Non-DEG	0.00119978	0.692765	Non-DEG	0.02571	0.496144	Non-DEG
Phvul.001G146200	196.642				0.972483	-0.037571	Non-DEG	0.000581801	0.791324	Non-DEG	0.00193886	0.750189	Non-DEG	0.71419	-0.132661	Non-DEG	0.508278	-0.166026	Non-DEG	0.79444	-0.0709356	Non-DEG
Phvul.001G146300	1351.2	GO:0016787, GO:0008152	3.1.1.1	alpha/beta-Hydrolases superfamily protein	0.489418	-0.344365	Non-DEG	8.83196e-98	5.99369	Up	6.18709e-62	4.25287	Up	0.844171	-0.093207	Non-DEG	5.21897e-21	-2.28218	Down	1.18429e-25	-2.53334	Down
Phvul.001G146400	181.326			Tetratricopeptide repeat (TPR)-like superfamily protein	0.980422	-0.0324461	Non-DEG	0.147407	0.383882	Non-DEG	0.0150517	0.657627	Non-DEG	0.180623	-0.427121	Non-DEG	0.0268839	-0.566235	Non-DEG	0.550215	-0.17156	Non-DEG
Phvul.001G146600	175.376	GO:0005515		RNI-like superfamily protein	0.564291	-0.456524	Non-DEG	1.6559e-22	-3.26997	Down	0.000825535	-1.18542	Non-DEG	0.835933	0.120922	Non-DEG	1.28416e-10	2.2039	Up	9.55832e-07	1.62645	Up
Phvul.001G146700	113.611			homolog of yeast autophagy 18 (ATG18) G	1	-0.00985623	Non-DEG	7.19651e-06	1.37914	Non-DEG	0.0285156	0.707184	Non-DEG	0.376455	-0.398	Non-DEG	2.43848e-08	-1.6837	Down	1.29556e-05	-1.29556	Non-DEG
Phvul.001G146800	114.738	GO:0006468, GO:0005524, GO:0004672	2.7.11.1	Protein kinase family protein	0.631569	0.664322	Non-DEG	5.06339e-26	-5.04097	Down	5.93109e-13	-3.78293	Down	0.939333	0.0710279	Non-DEG	0.0516161	1.06998	Non-DEG	0.0032286	1.66327	Up
Phvul.001G146900	68.5301	GO:0006468, GO:0005524, GO:0004672	2.7.11.1	receptor-like kinase in in flowers 3	0.446371	-0.605006	Non-DEG	0.31696	-0.454708	Non-DEG	0.380136	0.41978	Non-DEG	0.353761	-0.528823	Non-DEG	0.893743	-0.0717262	Non-DEG	0.76721	-0.14791	Non-DEG
Phvul.001G147001	326.802	GO:0006468, GO:0004672	2.7.11.1	receptor-like kinase in in flowers 3	0.658402	0.459526	Non-DEG	0.011554	-1.07644	Non-DEG	0.00118211	-1.42595	Non-DEG	2.4521e-05	1.69064	Up	1.03508e-31	4.55881	Up	9.13892e-17	3.32769	Up
Phvul.001G147100	256.497	GO:0055085, GO:0016021		Major facilitator superfamily protein	0.595266	-0.305346	Non-DEG	4.28737e-35	-2.83545	Down	0.000216792	-0.922974	Non-DEG	0.833525	-0.0802984	Non-DEG	8.16582e-22	2.22226	Up	1.17991e-19	1.99721	Up
Phvul.001G147200	119.783	GO:0055085, GO:0016021		Major facilitator superfamily protein	0.298365	1.21911	Non-DEG	4.29497e-10	-3.75445	Down	4.52581e-12	-4.44393	Down	0.828809	0.245561	Non-DEG	0.435319	0.561451	Non-DEG	0.0292699	1.535	Up
Phvul.001G147300	27.5232			Auxin-responsive GH3 family protein	0.40213	-0.761962	Non-DEG	0.234789	0.734674	Non-DEG	0.0100549	1.61564	Up	0.43141	-0.475312	Non-DEG	0.013581	1.20971	Non-DEG	0.0407649	0.92306	Non-DEG
Phvul.001G147400	117.908			DNAse I-like superfamily protein	0.812246	0.329167	Non-DEG	9.8053e-05	-1.76098	Down	0.724757	-0.209006	Non-DEG	0.174019	-0.806201	Non-DEG	0.847555	-0.113028	Non-DEG	0.0341473	1.02234	Non-DEG
Phvul.001G147500	1393.53			resistance to phytophthora 1	0.0153443	0.606653	Non-DEG	1.18194e-22	-1.80645	Down	1.86245e-21	-1.79396	Down	0.693813	0.124989	Non-DEG	7.78552e-09	1.08922	Non-DEG	6.37985e-17	1.57088	Up
Phvul.001G147600	134.952	GO:0003723, GO:0000178		ribosomal RNA processing 4	0.717608	-0.274849	Non-DEG	0.000145411	1.19792	Non-DEG	8.11488e-06	1.45993	Non-DEG	0.00157526	-1.0391	Non-DEG	0.0119871	-0.783271	Non-DEG	0.965451	-0.0190235	Non-DEG
Phvul.001G147700	169.214			BSD domain-containing protein	1.84366e-08	2.30764	Up	0.387706	-0.340844	Non-DEG	0.408454	-0.404385	Non-DEG	1.48293e-07	1.92457	Up	0.00292279	1.06917	Non-DEG	0.000224232	1.45224	Non-DEG
Phvul.001G147800	255.734			oxidoreductase, 2OG-Fe(II) oxygenase family protein	0.987031	0.0375214	Non-DEG	0.595908	-0.21788	Non-DEG	0.00307165	1.14164	Non-DEG	0.387566	-0.440265	Non-DEG	0.849256	0.0862946	Non-DEG	0.14625	0.564081	Non-DEG
Phvul.001G147900	2.23708				0.987218	0.249341	Non-DEG	0.264942	-2.42122	Non-DEG	0.772779	-0.86552	Non-DEG	0.759288	-0.713852	Non-DEG	0.202306	2.71458	Non-DEG	0.0771449	3.67778	Non-DEG
Phvul.001G148000	1.94233				NA	0	Non-DEG	1	0	Non-DEG	NA	0	Non-DEG	NA	0.115849	Non-DEG	0.122264	4.94111	Non-DEG	0.116967	5.08497	Non-DEG
Phvul.001G148200	515.692	GO:0005525	3.6.5.3	GTP binding Elongation factor Tu family protein	0.777237	-0.183607	Non-DEG	7.58202e-07	1.16127	Non-DEG	1.62444e-13	1.78162	Up	0.00151025	-0.817451	Non-DEG	0.00221689	-0.72891	Non-DEG	0.743065	-0.0950665	Non-DEG
Phvul.001G148300	5710.05				0.877673	0.186064	Non-DEG	2.76409e-09	-2.0783	Down	4.26832e-09	-2.074	Down	0.863206	-0.117862	Non-DEG	7.30959e-05	1.42306	Non-DEG	1.2883e-06	1.72699	Up
Phvul.001G148400	1448.14	GO:0005515		BTB-POZ and MATH domain 2	0.689186	-0.110771	Non-DEG	0.364896	-0.112163	Non-DEG	0.043608	0.244857	Non-DEG	0.220849	0.178416	Non-DEG	0.000208399	0.412752	Non-DEG	0.323436	0.123565	Non-DEG
Phvul.001G148500	1792.23	GO:0006397		Small nuclear ribonucleoprotein family protein	0.989163	-0.0147782	Non-DEG	1.62471e-23	1.53568	Up	7.26078e-05	0.633774	Non-DEG	0.336333	0.214816	Non-DEG	1.21872e-10	-0.992147	Non-DEG	1.64673e-15	-1.22174	Non-DEG
Phvul.001G148600	115.364			REF4-related 1	0.977087	0.0577955	Non-DEG	1.32403e-09	-2.17696	Down	2.53129e-08	-2.03372	Down	0.917143	-0.074299	Non-DEG	0.376291	0.376564	Non-DEG	0.220062	0.508658	Non-DEG
Phvul.001G148700	286.979	GO:0043169, GO:0005975, GO:0003824, GO:0004553	3.2.1.68	debranching enzyme 1	0.70887	0.349381	Non-DEG	3.00455e-10	-2.17995	Down	2.07539e-17	-2.94469	Down	0.584955	-0.299908	Non-DEG	0.0331149	0.796114	Non-DEG	5.9159e-05	1.4454	Non-DEG
Phvul.001G148800	6.57305	GO:0016020		ERD (early-responsive to dehydration stress) family protein	0.926544	0.359682	Non-DEG	0.944756	-0.0946933	Non-DEG	0.0579777	-1.88691	Non-DEG	0.382346	2.55714	Non-DEG	0.0295289	-3.15795	Down	0.00334229	-5.35541	Down
Phvul.001G148900	595.404			Tudor/PWWP/MBT domain-containing protein	0.686422	0.129008	Non-DEG	0.0132713	0.333689	Non-DEG	7.8739e-07	0.693915	Non-DEG	0.520476	-0.12387	Non-DEG	0.384371	-0.12574	Non-DEG	0.386188	0.127138	Non-DEG
Phvul.001G149000	712.385	GO:0055114, GO:0016491, GO:0016209, GO:0006979, GO:0004602	1.11.1.9	glutathione peroxidase 4	0.94701	0.0360346	Non-DEG	0.0455362	0.273011	Non-DEG	0.00360466	0.406049	Non-DEG	0.909457	-0.0298115	Non-DEG	3.95301e-09	-0.761768	Non-DEG	6.98555e-08	-0.695922	Non-DEG
Phvul.001G149100	233.698			ROTUNDIFOLIA like 14	0.290757	0.744178	Non-DEG	3.44617e-23	-3.50718	Down	1.54357e-36	-4.65081	Down	0.0562237	-0.844112	Non-DEG	0.7904	0.128245	Non-DEG	1.1783e-05	1.71653	Up
Phvul.001G149200	54.1535			CBS domain-containing protein with a domain of unknown function (DUF21)	0.948054	0.106109	Non-DEG	0.0366195	0.893341	Non-DEG	0.151606	0.670319	Non-DEG	0.628114	0.293279	Non-DEG	0.700137	0.177237	Non-DEG	0.988608	-0.00993305	Non-DEG
Phvul.001G149400	24.6264	GO:0008033	2.5.1.112, 2.5.1.27	isopentenyltransferase 3	0.495795	2.66557	Non-DEG	8.10541e-07	-5.77216	Down	2.61872e-06	-7.59337	Down	0.633612	-0.388081	Non-DEG	0.000123934	4.60501	Up	1.8029e-06	7.65866	Up
Phvul.001G149500	47.6878	GO:0006508, GO:0004190	3.4.23.12	Eukaryotic aspartyl protease family protein	0.471761	-0.592352	Non-DEG	5.23421e-07	-1.95505	Down	0.158833	-0.606385	Non-DEG	0.226844	-0.589192	Non-DEG	0.246008	0.52548	Non-DEG	0.200432	0.522321	Non-DEG
Phvul.001G149600	310.729	GO:0008138, GO:0006470, GO:0004484, GO:0006397, GO:0006370	2.1.1.56	mRNA capping enzyme family protein	0.989374	-0.0157409	Non-DEG	0.0228542	0.406786	Non-DEG	0.000589634	0.635572	Non-DEG	0.531884	-0.164559	Non-DEG	0.00040927	-0.611074	Non-DEG	0.00787888	-0.462257	Non-DEG
Phvul.001G149700	288.179	GO:0006396		Small nuclear ribonucleoprotein family protein	0.933812	-0.0758679	Non-DEG	0.305002	0.260936	Non-DEG	0.00994731	0.64445	Non-DEG	0.666591	0.160056	Non-DEG	0.490577	0.180506	Non-DEG	0.851402	-0.0554178	Non-DEG
Phvul.001G149800	4719.42			outer envelope membrane protein 7	0.308235	0.478806	Non-DEG	1.95631e-06	-1.27713	Non-DEG	1.22507e-10	-1.72429	Down	0.436374	0.312908	Non-DEG	0.0608512	0.538259	Non-DEG	0.0132538	0.704156	Non-DEG
Phvul.001G149900	968.48			F-box family protein	0.905615	0.125837	Non-DEG	0.00300765	-0.868151	Non-DEG	1.09839e-09	-1.73659	Down	0.20994	0.479847	Non-DEG	0.000575448	1.00593	Non-DEG	0.0325501	0.65192	Non-DEG
Phvul.001G150000	249.299			TRICHOME BIREFRINGENCE-LIKE 11	0.994275	-0.0147185	Non-DEG	6.69788e-10	-1.20235	Non-DEG	0.000324395	-0.747916	Non-DEG	0.0802793	-0.415833	Non-DEG	0.326088	0.222022	Non-DEG	0.00190514	0.623137	Non-DEG
Phvul.001G150100	2.10584			Receptor-like protein kinase-related family protein	0.895253	-1.2159	Non-DEG	0.226131	-3.07297	Non-DEG	0.867253	0.57442	Non-DEG	0.338183	2.33843	Non-DEG	0.0164538	5.47196	Up	0.46986	1.91762	Non-DEG
Phvul.001G150300	1.72066	GO:0046983		basic helix-loop-helix (bHLH) DNA-binding superfamily protein	NA	-0.669143	Non-DEG	0.519401	-1.4918	Non-DEG	NA	0.384148	Non-DEG	NA	-2.50442	Non-DEG	0.574496	-1.62144	Non-DEG	0.9362	0.213837	Non-DEG
Phvul.001G150400	13.0267	GO:0007096, GO:0005634			0.225784	-1.49753	Non-DEG	0.324073	-0.862728	Non-DEG	0.0894175	1.51593	Non-DEG	0.466873	-0.731277	Non-DEG	0.270082	0.945726	Non-DEG	0.834545	0.179471	Non-DEG
Phvul.001G150500	252.607	GO:0016020, GO:0015031		SecY protein transport family protein	0.978138	0.0471722	Non-DEG	0.0109077	0.855322	Non-DEG	6.2484e-05	1.39039	Non-DEG	0.194987	0.544646	Non-DEG	0.099009	0.562487	Non-DEG	0.878274	0.065013	Non-DEG
Phvul.001G150600	7.42374				0.87702	-0.793707	Non-DEG	0.291499	2.32511	Non-DEG	0.951853	0.133649	Non-DEG	0.141814	1.48578	Non-DEG	0.00029177	4.84153	Up	0.0246379	2.56205	Up
Phvul.001G150700	154.23	GO:0007264, GO:0005525		MIRO-related GTP-ase 2	1	0.0140037	Non-DEG	0.0836787	0.578031	Non-DEG	0.255638	0.410146	Non-DEG	0.829058	0.123366	Non-DEG	0.652615	-0.166627	Non-DEG	0.446353	-0.275989	Non-DEG
Phvul.001G150800	1.49736			Protein of unknown function (DUF3049)	NA	4.06834	Non-DEG	0.896371	0.305313	Non-DEG	NA	-3.34246	Non-DEG	NA	-0.939104	Non-DEG	0.400564	-1.88512	Non-DEG	0.220637	3.12233	Non-DEG
Phvul.001G151000	12.8839				0.70859	0.897747	Non-DEG	0.34643	-0.857027	Non-DEG	0.501009	-0.79883	Non-DEG	0.341005	0.877807	Non-DEG	0.0013733	2.49672	Up	0.00425406	2.51665	Up
Phvul.001G151100	605			cyclin p1;1	0.909104	-0.0897209	Non-DEG	1.76056e-26	-2.1071	Down	4.24543e-14	-1.52402	Down	0.00535795	0.613214	Non-DEG	5.99835e-24	1.99624	Up	9.26043e-11	1.29331	Non-DEG
Phvul.001G151200	1318.07	GO:0005525		GTP-binding family protein	0.963256	0.0309796	Non-DEG	7.4987e-05	0.564839	Non-DEG	0.783631	0.0496898	Non-DEG	0.90922	-0.0319617	Non-DEG	0.0249489	-0.330118	Non-DEG	0.077902	-0.267177	Non-DEG
Phvul.001G151300	40.662	GO:0005515		ARM repeat protein interacting with ABF2	0.07202	1.27341	Non-DEG	1.58208e-05	-1.75977	Down	0.0414782	-1.15588	Non-DEG	0.163054	-0.685865	Non-DEG	0.217646	0.569288	Non-DEG	4.80675e-08	2.52857	Up
Phvul.001G151400	25.915	GO:0006629		PATATIN-like protein 9	0.156097	-2.67631	Non-DEG	5.42161e-08	-6.29745	Down	0.020679	-1.60062	Down	0.661655	-0.369605	Non-DEG	0.000491943	4.20669	Up	0.00247273	1.89998	Up
Phvul.001G151500	20.5067	GO:0015986, GO:0015078		ATPase, F0 complex, subunit A protein	0.571582	0.586406	Non-DEG	0.000473798	1.93313	Up	0.00492417	1.94498	Up	0.103651	1.11444	Non-DEG	0.026881	-1.12005	Non-DEG	0.00280514	-1.64809	Down
Phvul.001G151600	374.023			TIC-like	0.00438635	-0.616384	Non-DEG	0.000945469	0.6171	Non-DEG	6.94176e-10	1.14014	Non-DEG	0.699445	-0.116593	Non-DEG	0.0387344	-0.39003	Non-DEG	3.28345e-07	-0.889821	Non-DEG
Phvul.001G152000	703.032		5.5.1.6	Chalcone-flavanone isomerase family protein	0.0943886	0.372597	Non-DEG	1.91974e-17	-1.23141	Non-DEG	3.76467e-08	-0.848844	Non-DEG	0.99812	-0.00110174	Non-DEG	0.237042	0.196549	Non-DEG	0.000200621	0.570247	Non-DEG
Phvul.001G152100	7.32812	GO:0016829, GO:0010333, GO:0000287, GO:0008152	5.5.1.13	Terpenoid cyclases/Protein prenyltransferases superfamily protein	0.507575	-2.78994	Non-DEG	4.18674e-05	-7.61667	Down	0.522248	-1.19023	Non-DEG	0.416999	2.56299	Non-DEG	0.423715	1.96034	Non-DEG	0.132544	-3.39259	Non-DEG
Phvul.001G152200	301.469	GO:0008080	2.3.1.88	Acyl-CoA N-acyltransferases (NAT) superfamily protein	0.935142	0.0593627	Non-DEG	0.257315	0.227865	Non-DEG	0.00431061	0.577871	Non-DEG	0.289773	0.258586	Non-DEG	0.509491	0.136817	Non-DEG	0.783739	-0.0624063	Non-DEG
Phvul.001G152400	1344.19	GO:0005515		RNI-like superfamily protein	0.809121	0.0710831	Non-DEG	0.182649	0.143265	Non-DEG	0.912466	0.0152188	Non-DEG	0.385599	0.1289	Non-DEG	6.07143e-23	-0.966331	Non-DEG	1.0774e-25	-1.02415	Non-DEG
Phvul.001G152500	378.102				1.52552e-15	1.82168	Up	0.159563	-0.321386	Non-DEG	0.450647	0.218517	Non-DEG	4.026e-44	3.16455	Up	0.571944	0.141029	Non-DEG	9.58521e-07	-1.20185	Non-DEG
Phvul.001G152600	148.804			Plant protein of unknown function (DUF868)	0.96624	0.0836994	Non-DEG	1.94643e-06	2.00269	Up	0.00314612	1.29151	Non-DEG	0.165468	0.743962	Non-DEG	0.257777	-0.508603	Non-DEG	0.00582582	-1.16887	Non-DEG
Phvul.001G153100	480.424				0.734538	-0.180022	Non-DEG	0.00804267	0.554425	Non-DEG	0.075194	0.391682	Non-DEG	0.00693732	-0.637888	Non-DEG	3.46293e-11	-1.34343	Non-DEG	1.22569e-05	-0.885564	Non-DEG
Phvul.001G153200	1853.3			Protein of unknown function (DUF581)	0.883213	0.235682	Non-DEG	4.8539e-16	3.70397	Up	0.0109353	1.23739	Non-DEG	0.393889	-0.578811	Non-DEG	8.62749e-06	-2.07442	Down	0.00949782	-1.25993	Non-DEG
Phvul.001G153300	426.657	GO:0005515		Transducin/WD40 repeat-like superfamily protein	0.826433	-0.191709	Non-DEG	2.19567e-05	1.23568	Non-DEG	0.000695104	1.01574	Non-DEG	0.29201	-0.423267	Non-DEG	0.000603446	-1.00652	Non-DEG	0.0094965	-0.774963	Non-DEG
Phvul.001G153400	243.024	GO:0005515		Galactose oxidase/kelch repeat superfamily protein	0.928636	0.0676604	Non-DEG	0.132843	0.307748	Non-DEG	0.183879	-0.281265	Non-DEG	0.240523	0.29625	Non-DEG	0.362691	-0.191647	Non-DEG	0.0335115	-0.420237	Non-DEG
Phvul.001G153500	59.9032			Bifunctional inhibitor/lipid-transfer protein/seed storage 2S albumin superfamily protein	0.868794	-0.242511	Non-DEG	0.00215846	-1.33263	Non-DEG	0.119606	-0.73269	Non-DEG	0.774748	0.202009	Non-DEG	0.0122132	1.10485	Non-DEG	0.147324	0.660333	Non-DEG
Phvul.001G153600	5.92655			Bifunctional inhibitor/lipid-transfer protein/seed storage 2S albumin superfamily protein	1	0	Non-DEG	1	0	Non-DEG	1	0	Non-DEG	0.775399	2.71075	Non-DEG	0.23172	7.28813	Non-DEG	0.459382	4.83708	Non-DEG
Phvul.001G153700	140.652			Pentatricopeptide repeat (PPR) superfamily protein	0.977028	-0.0348675	Non-DEG	0.611379	-0.138116	Non-DEG	0.292168	-0.282189	Non-DEG	0.0823308	-0.483501	Non-DEG	0.452283	-0.200799	Non-DEG	0.33339	0.247835	Non-DEG
Phvul.001G153800	74.4658			DNAse I-like superfamily protein	0.80691	0.34527	Non-DEG	0.83304	-0.122473	Non-DEG	0.209933	-0.667038	Non-DEG	0.194904	-0.944806	Non-DEG	3.26713e-08	-2.90086	Down	0.0016113	-1.61079	Down
Phvul.001G153900	160.15		2.1.1.10, 2.1.1.280	homocysteine methyltransferase 2	0.151542	0.531358	Non-DEG	4.19322e-07	-1.13957	Non-DEG	3.0557e-06	-1.14109	Non-DEG	0.72013	-0.138772	Non-DEG	0.747692	-0.0927724	Non-DEG	0.0199986	0.577359	Non-DEG
Phvul.001G154100	46.5013			kinase interacting (KIP1-like) family protein	0.94299	0.150608	Non-DEG	0.0256819	-1.13398	Non-DEG	0.186776	-0.748736	Non-DEG	0.928998	0.0810304	Non-DEG	0.0262881	1.127	Non-DEG	0.0181035	1.19658	Non-DEG
Phvul.001G154200	1196.71	GO:0016021, GO:0015116, GO:0008272, GO:0055085, GO:0016020, GO:0008271, GO:0009507		sulfate transporter 3;1	0.920612	0.12271	Non-DEG	1.89144e-15	-2.40793	Down	7.7358e-08	-1.67184	Down	0.00194322	-1.06742	Non-DEG	0.00109517	1.03826	Non-DEG	3.12608e-13	2.2284	Up
Phvul.001G154300	17.3697	GO:0006468, GO:0005524, GO:0004672	2.7.11.1	NIMA-related kinase 4	0.645566	-0.665085	Non-DEG	0.973823	0.0351122	Non-DEG	0.748193	0.251396	Non-DEG	0.87383	0.199566	Non-DEG	0.466634	-0.539511	Non-DEG	0.0326138	-1.40416	Non-DEG
Phvul.001G154400	23.5777			Plant protein of unknown function (DUF828) with plant pleckstrin homology-like region	0.0254009	-2.58939	Down	0.275112	1.14412	Non-DEG	1.04639e-05	6.08199	Up	0.342959	-2.4926	Non-DEG	0.0017774	-5.60116	Down	4.57837e-08	-5.69796	Down
Phvul.001G154500	6.80922			Bax inhibitor-1 family protein	0.735684	-0.921345	Non-DEG	0.627861	-0.604013	Non-DEG	0.573255	0.73523	Non-DEG	0.101414	1.75243	Non-DEG	0.0155483	2.44074	Up	0.846057	-0.233037	Non-DEG
Phvul.001G154600	1323.44	GO:0005515		ETO1-like 1	0.928474	0.065128	Non-DEG	9.6776e-09	-1.00766	Non-DEG	0.00217929	-0.568844	Non-DEG	0.834322	0.0693806	Non-DEG	0.0404853	0.385288	Non-DEG	0.045164	0.381035	Non-DEG
Phvul.001G154700	985.811	GO:0043565, GO:0006355, GO:0005634, GO:0003700		heat shock transcription factor A6B	0.77408	-0.221046	Non-DEG	0.534441	0.196352	Non-DEG	0.00175084	0.901305	Non-DEG	6.35208e-05	-1.17585	Non-DEG	0.40168	0.262696	Non-DEG	9.76578e-06	1.2175	Non-DEG
Phvul.001G154800	526.957	GO:0006355, GO:0003676		indeterminate(ID)-domain 12	0.813155	-0.2247	Non-DEG	6.66024e-21	3.05487	Up	1.12899e-05	1.43794	Non-DEG	0.359278	0.426043	Non-DEG	0.000122877	-1.24671	Non-DEG	2.82393e-09	-1.89746	Down
Phvul.001G155100	97.959				0.394277	0.525337	Non-DEG	0.0505349	-0.648346	Non-DEG	0.0455089	-0.722884	Non-DEG	0.823296	-0.123806	Non-DEG	0.15284	0.488086	Non-DEG	0.000449931	1.13723	Non-DEG
Phvul.001G155150	863.243		3.6.3.8	ATPase E1-E2 type family protein / haloacid dehalogenase-like hydrolase family protein	0.518198	-0.516111	Non-DEG	5.06415e-13	2.86114	Up	6.95615e-14	3.0034	Up	0.988078	-0.0126537	Non-DEG	7.68603e-06	1.72305	Up	0.00203076	1.21959	Non-DEG
Phvul.001G155201	137.322	GO:0046872, GO:0000166	3.6.3.8	ATPase E1-E2 type family protein / haloacid dehalogenase-like hydrolase family protein	0.000227942	-1.38595	Non-DEG	0.0740151	0.796406	Non-DEG	1.18085e-08	3.5344	Up	0.360923	-0.28096	Non-DEG	1.30391e-35	3.67224	Up	1.40325e-27	2.56725	Up
Phvul.001G155251	1.72785				NA	-1.38864	Non-DEG	0.48529	-1.69126	Non-DEG	NA	-1.29674	Non-DEG	NA	1.0736	Non-DEG	0.366736	2.10084	Non-DEG	0.88012	-0.361401	Non-DEG
Phvul.001G155300	161.041				0.712232	-0.256273	Non-DEG	0.398222	-0.258002	Non-DEG	0.397215	-0.265321	Non-DEG	0.670486	0.183336	Non-DEG	0.0623632	0.528095	Non-DEG	0.792305	0.0884856	Non-DEG
Phvul.001G155400	81.5847			calmodulin-like 11	0.31781	-1.06315	Non-DEG	2.3793e-07	4.97748	Up	1.24335e-08	4.8091	Up	0.54754	-0.566503	Non-DEG	0.396482	0.589874	Non-DEG	0.909907	0.0932268	Non-DEG
Phvul.001G155500	861.73	GO:0006457, GO:0003755, GO:0000413	5.2.1.8	Cyclophilin-like peptidyl-prolyl cis-trans isomerase family protein	0.995045	0.00929601	Non-DEG	8.89252e-14	1.04112	Non-DEG	2.0307e-08	0.80853	Non-DEG	0.0225383	-0.375025	Non-DEG	4.28645e-08	-0.758749	Non-DEG	0.00918406	-0.374428	Non-DEG
Phvul.001G155600	154.596		5.2.1.14		0.923921	0.228063	Non-DEG	7.64542e-06	-2.5854	Down	0.120987	-1.01331	Non-DEG	0.307511	0.79485	Non-DEG	7.72747e-08	3.0895	Up	1.59094e-05	2.52271	Up
Phvul.001G155700	319.412	GO:0003677		histone H2A 11	0.135332	0.655321	Non-DEG	4.5979e-14	-2.03851	Down	1.49308e-07	-1.5189	Down	0.767165	-0.141314	Non-DEG	0.000378514	1.0049	Non-DEG	1.08399e-10	1.80153	Up
Phvul.001G155800	1984.4				0.950736	0.0460914	Non-DEG	5.70226e-20	-1.51535	Down	1.01569e-30	-1.90558	Down	0.995211	-0.00256762	Non-DEG	0.000118316	0.664944	Non-DEG	3.41798e-05	0.713603	Non-DEG
Phvul.001G155900	1986.37			Protein of unknown function (DUF506)	0.986416	0.0377482	Non-DEG	0.0121501	0.90634	Non-DEG	0.347348	-0.376536	Non-DEG	0.770185	0.183068	Non-DEG	0.0409141	-0.757014	Non-DEG	0.0145144	-0.902334	Non-DEG
Phvul.001G156000	337.151	GO:0008080, GO:0005515	2.3.1.48	histone acetyltransferase of the GNAT family 1	0.962838	-0.0645716	Non-DEG	0.0500141	0.596705	Non-DEG	0.0747683	0.564238	Non-DEG	0.880968	0.0835325	Non-DEG	0.676903	-0.144478	Non-DEG	0.379929	-0.292582	Non-DEG
Phvul.001G156100	77.5305				0.594918	-0.443927	Non-DEG	0.145771	0.606868	Non-DEG	0.00845361	1.09585	Non-DEG	0.700647	-0.245467	Non-DEG	0.250089	-0.48412	Non-DEG	0.0874586	-0.682579	Non-DEG
Phvul.001G156200	695.529	GO:0006568, GO:0004834	4.2.1.20, 4.1.2.8	tryptophan synthase alpha chain,Aldolase-type TIM barrel family protein	0.860551	0.124186	Non-DEG	1.99409e-06	-1.00645	Non-DEG	0.000597424	-0.757672	Non-DEG	0.203697	-0.36105	Non-DEG	0.786569	-0.0726687	Non-DEG	0.0729125	0.412567	Non-DEG
Phvul.001G156400	622.437	GO:0046983		basic helix-loop-helix (bHLH) DNA-binding superfamily protein	0.573342	-0.164859	Non-DEG	0.999469	-0.00211811	Non-DEG	0.309353	0.159482	Non-DEG	0.234449	0.206567	Non-DEG	0.000456093	0.469727	Non-DEG	0.528386	0.0983008	Non-DEG
Phvul.001G156500	1689.33	GO:0006355, GO:0005634		AUX/IAA transcriptional regulator family protein	0.885711	-0.153324	Non-DEG	0.595617	0.187969	Non-DEG	0.229989	-0.409778	Non-DEG	0.535168	-0.296306	Non-DEG	0.014612	-0.778896	Non-DEG	0.052567	-0.635914	Non-DEG
Phvul.001G156600	1226.28	GO:0006355, GO:0005634		indole-3-acetic acid inducible 14	0.829411	0.179665	Non-DEG	0.0141922	-0.685641	Non-DEG	0.000674487	-0.948353	Non-DEG	0.544202	0.258154	Non-DEG	0.704914	-0.125328	Non-DEG	0.533425	-0.203816	Non-DEG
Phvul.001G156700	265.682	GO:0016301, GO:0008152, GO:0005524	2.7.1.48, 2.7.1.33	P-loop containing nucleoside triphosphate hydrolases superfamily protein	0.904328	0.0944746	Non-DEG	0.588966	-0.134665	Non-DEG	0.0203629	-0.530568	Non-DEG	0.436069	0.247137	Non-DEG	0.417289	-0.198923	Non-DEG	0.136535	-0.351585	Non-DEG
Phvul.001G156800	17.778	GO:0005515		RNI-like superfamily protein	0.853556	0.347356	Non-DEG	0.679301	0.289542	Non-DEG	0.344866	0.738218	Non-DEG	0.35835	-0.761336	Non-DEG	0.24347	-0.766243	Non-DEG	0.625152	0.342449	Non-DEG
Phvul.001G156900	573.5	GO:0006629	3.1.1.32, 3.1.1.26, 3.1.1.3	alpha/beta-Hydrolases superfamily protein	0.00189962	-1.05952	Non-DEG	0.274891	0.346076	Non-DEG	0.424226	0.261271	Non-DEG	0.102105	0.573913	Non-DEG	1.28292e-09	1.69509	Up	0.867407	0.0616551	Non-DEG
Phvul.001G157100	45901.3	GO:0015979, GO:0009523, GO:0009507		photosystem II reaction center W	0.746621	0.15265	Non-DEG	0.000737681	-0.598983	Non-DEG	7.07306e-17	-1.43856	Non-DEG	0.329266	0.24391	Non-DEG	0.277333	-0.213248	Non-DEG	0.113829	-0.304509	Non-DEG
Phvul.001G157200	502.522	GO:0016757, GO:0047262	2.4.1.43	galacturonosyltransferase 6	0.932786	0.0512741	Non-DEG	3.56362e-08	-0.804027	Non-DEG	0.67755	-0.0801803	Non-DEG	0.429381	0.161349	Non-DEG	8.04018e-11	0.931505	Non-DEG	9.59885e-09	0.821429	Non-DEG
Phvul.001G157300	541.969			magnesium transporter 9	0.630121	0.206474	Non-DEG	0.00367755	0.554481	Non-DEG	0.211031	-0.260465	Non-DEG	7.7313e-05	0.790479	Non-DEG	0.456006	-0.157676	Non-DEG	8.62881e-05	-0.741682	Non-DEG
Phvul.001G157400	30.3949	GO:0046872		DREB2A-interacting protein 2	0.488834	0.785934	Non-DEG	0.133828	-0.820581	Non-DEG	0.710162	-0.287604	Non-DEG	0.484902	0.475446	Non-DEG	0.00278178	1.51251	Up	0.000687268	1.82299	Up
Phvul.001G157500	58.623			PRA1 (Prenylated rab acceptor) family protein	0.947864	-0.188687	Non-DEG	3.40117e-09	-3.3899	Down	0.00066344	-2.0182	Down	9.67414e-15	3.10902	Up	3.953e-20	5.09972	Up	0.00143281	1.80201	Up
Phvul.001G157600	5.63022	GO:0006355, GO:0003700		ethylene responsive element binding factor 3	0.740332	-1.08523	Non-DEG	0.748158	0.506131	Non-DEG	0.211792	1.91701	Non-DEG	0.546153	1.20424	Non-DEG	0.884528	0.234948	Non-DEG	0.137264	-2.05452	Non-DEG
Phvul.001G157800	1062.7	GO:0003723		RNA-binding KH domain-containing protein	0.640785	-0.197667	Non-DEG	2.9982e-08	1.00366	Non-DEG	1.20434e-12	1.30391	Non-DEG	0.966972	0.0172529	Non-DEG	0.00994304	-0.483647	Non-DEG	0.000138103	-0.698567	Non-DEG
Phvul.001G157900	191.446	GO:0055114, GO:0020037, GO:0016705, GO:0005506		cytochrome P450, family 94, subfamily B, polypeptide 1	0.0547573	-1.57357	Non-DEG	0.00592846	1.78555	Up	0.000220971	2.3142	Up	0.938666	0.0903703	Non-DEG	0.000144726	2.27537	Up	0.364972	0.61143	Non-DEG
Phvul.001G158000	456.231	GO:0006412, GO:0005840, GO:0003735		ribosomal protein S8	0.627758	0.333891	Non-DEG	0.532971	-0.211164	Non-DEG	0.00206358	-0.944252	Non-DEG	0.573437	0.267962	Non-DEG	0.015844	-0.748137	Non-DEG	0.0314273	-0.682209	Non-DEG
Phvul.001G158100	8.46813	GO:0055114, GO:0020037, GO:0016705, GO:0005506		cytochrome P450, family 94, subfamily B, polypeptide 1	0.460773	-2.51082	Non-DEG	0.642084	-1.055	Non-DEG	0.0843381	3.31578	Non-DEG	0.514274	-0.763713	Non-DEG	0.00301854	4.98931	Up	0.000680252	3.2422	Up
Phvul.001G158200	8.54756				1	0.00527977	Non-DEG	0.0257617	4.17185	Up	0.0619179	3.58512	Non-DEG	0.401422	-1.0145	Non-DEG	0.0632219	1.96448	Non-DEG	0.00239853	2.98425	Up
Phvul.001G158300	26.9453				0.737779	-0.687649	Non-DEG	0.000586273	5.84765	Up	0.000260293	5.99882	Up	0.355109	-1.01767	Non-DEG	0.698488	-0.367647	Non-DEG	0.975387	-0.0376235	Non-DEG
Phvul.001G158600	409.217	GO:0005515		Galactose oxidase/kelch repeat superfamily protein	0.917413	-0.0805404	Non-DEG	1.69597e-15	1.64914	Up	1.16989e-06	1.02673	Non-DEG	0.83168	0.0836939	Non-DEG	5.12069e-13	-1.46704	Non-DEG	6.74769e-16	-1.63128	Down
Phvul.001G158800	1.57644			C2H2 and C2HC zinc fingers superfamily protein	NA	-0.693067	Non-DEG	0.704683	-1.06099	Non-DEG	NA	0.0798411	Non-DEG	NA	-0.546739	Non-DEG	0.34078	2.34396	Non-DEG	0.321224	2.19764	Non-DEG
Phvul.001G158900	491.947			BET1P/SFT1P-like protein 14A	0.846795	0.137429	Non-DEG	0.208729	0.308366	Non-DEG	0.81315	-0.069529	Non-DEG	0.499419	0.230903	Non-DEG	0.634591	-0.127319	Non-DEG	0.399649	-0.220793	Non-DEG
Phvul.001G159000	281.021		1.14.99.29	ARM repeat superfamily protein	1	-0.00374926	Non-DEG	2.793e-05	0.81456	Non-DEG	0.00667886	0.557799	Non-DEG	0.336322	0.251041	Non-DEG	0.492679	-0.146853	Non-DEG	0.0405563	-0.401643	Non-DEG
Phvul.001G159100	4.66697			Pentatricopeptide repeat (PPR) superfamily protein	0.829612	-0.774758	Non-DEG	0.607869	0.764569	Non-DEG	0.185945	2.05532	Non-DEG	0.968582	0.110853	Non-DEG	0.607365	-0.75502	Non-DEG	0.221501	-1.64063	Non-DEG
Phvul.001G159200	60.09	GO:0005634, GO:0003950, GO:0008270, GO:0003677, GO:0006471	2.4.2.30	poly(ADP-ribose) polymerase 2	0.642846	0.358877	Non-DEG	0.613469	-0.189663	Non-DEG	0.8103	-0.108418	Non-DEG	0.0799441	-0.717766	Non-DEG	0.0104645	-0.889733	Non-DEG	0.637016	0.186909	Non-DEG
Phvul.001G159500	613.081			HR-like lesion-inducing protein-related	1	0.00345574	Non-DEG	9.03399e-06	1.2065	Non-DEG	0.000533638	0.972893	Non-DEG	0.876996	-0.0816874	Non-DEG	0.010837	-0.713212	Non-DEG	0.0275121	-0.628069	Non-DEG
Phvul.001G159600	158.758			basic helix-loop-helix (bHLH) DNA-binding superfamily protein	0.942315	-0.0798513	Non-DEG	2.686e-12	1.98515	Up	6.8724e-11	1.92875	Up	0.357095	0.3904	Non-DEG	4.60979e-12	-1.9046	Down	9.45297e-18	-2.37485	Down
Phvul.001G159900	801.99			autophagy 9 (APG9)	0.69943	0.156416	Non-DEG	0.0016702	0.519176	Non-DEG	0.712523	-0.0747648	Non-DEG	0.00234041	0.539922	Non-DEG	0.0939089	0.285265	Non-DEG	0.615238	-0.0982421	Non-DEG
Phvul.001G160100	3.37561	GO:0006355, GO:0003700		Integrase-type DNA-binding superfamily protein	0.606532	2.44411	Non-DEG	0.0411104	5.19546	Up	0.554167	-1.53015	Non-DEG	0.306121	-3.13326	Non-DEG	0.166173	-3.30939	Non-DEG	0.346088	2.26798	Non-DEG
Phvul.001G160400	1.28659	GO:0006355, GO:0003700		Integrase-type DNA-binding superfamily protein	NA	3.2594	Non-DEG	0.293377	2.88672	Non-DEG	NA	-0.855483	Non-DEG	NA	0.743139	Non-DEG	0.458443	-1.86873	Non-DEG	0.854446	0.647532	Non-DEG
Phvul.001G160500	89.138	GO:0006355, GO:0003700		ethylene response factor 1	0.811564	0.255301	Non-DEG	4.82862e-21	4.82505	Up	4.84923e-15	4.26802	Up	0.0133259	-1.19268	Non-DEG	1.70135e-17	-3.34031	Down	3.96612e-07	-1.89233	Down
Phvul.001G160600	344.407	GO:0055085, GO:0016021	3.6.3.27	phosphate transporter 1;7	0.830951	-0.326073	Non-DEG	0.00329534	1.56183	Up	3.85327e-07	2.93275	Up	0.515422	-0.486155	Non-DEG	3.89391e-07	2.49741	Up	5.49288e-08	2.65749	Up
Phvul.001G160700	457.179	GO:0005622, GO:0003779, GO:0030042, GO:0015629		actin depolymerizing factor 6	0.7067	-0.148108	Non-DEG	5.77654e-12	-1.01391	Non-DEG	1.05484e-09	-0.909642	Non-DEG	9.24647e-10	0.843229	Non-DEG	4.95889e-31	1.63255	Up	9.89164e-06	0.641217	Non-DEG
Phvul.001G160800	180.503			Protein of unknown function, DUF647	0.686691	-0.217372	Non-DEG	9.61211e-09	1.34098	Non-DEG	0.00715519	0.640214	Non-DEG	0.660637	-0.166445	Non-DEG	8.46671e-07	-1.10804	Non-DEG	1.24051e-07	-1.15897	Non-DEG
Phvul.001G161100	144.887				0.983735	-0.0536807	Non-DEG	0.0366239	-0.954484	Non-DEG	0.00131093	-1.44207	Non-DEG	0.968197	0.0383458	Non-DEG	0.254041	0.555539	Non-DEG	0.357497	0.463513	Non-DEG
Phvul.001G161200	321.134				0.0183029	0.71443	Non-DEG	4.0378e-18	-1.81507	Down	3.95259e-36	-2.71685	Down	0.376735	-0.268727	Non-DEG	0.218003	0.298624	Non-DEG	9.22159e-09	1.28178	Non-DEG
Phvul.001G161300	629.382	GO:0006886, GO:0005622		ENTH/VHS/GAT family protein	0.992629	-0.0196082	Non-DEG	0.0169949	0.644456	Non-DEG	0.0535817	0.543959	Non-DEG	0.261867	-0.397467	Non-DEG	0.756509	-0.0994244	Non-DEG	0.349537	0.278434	Non-DEG
Phvul.001G161400	2.42615			Protein of unknown function (DUF640)	0.896911	0.809356	Non-DEG	0.796995	-0.495157	Non-DEG	0.269119	-2.09229	Non-DEG	0.976409	-0.0901516	Non-DEG	0.588666	0.957345	Non-DEG	0.313403	1.85685	Non-DEG
Phvul.001G161500	242.304	GO:0030246, GO:0005975	5.3.1.13	Sugar isomerase (SIS) family protein	0.695717	-0.267287	Non-DEG	2.26417e-35	-3.05126	Down	9.71416e-08	-1.36801	Non-DEG	0.794349	-0.111393	Non-DEG	4.26902e-06	1.19874	Non-DEG	3.61317e-05	1.04285	Non-DEG
Phvul.001G161600	185.34			Transcription factor jumonji (jmj) family protein / zinc finger (C5HC2 type) family protein	0.851283	0.160158	Non-DEG	0.527797	-0.192723	Non-DEG	0.456962	-0.236706	Non-DEG	0.960538	-0.0292712	Non-DEG	0.0941029	-0.481487	Non-DEG	0.342362	-0.292058	Non-DEG
Phvul.001G161700	18.7965	GO:0006355, GO:0003677		NAC domain containing protein 74	0.830334	-0.371099	Non-DEG	0.00100467	2.53284	Up	0.000301624	3.76221	Up	0.00119872	2.16517	Up	0.383946	0.55249	Non-DEG	0.001534	-1.98378	Down
Phvul.001G161900	610.34	GO:0008168	2.1.1.103	S-adenosyl-L-methionine-dependent methyltransferases superfamily protein	1	0.00627512	Non-DEG	1.06639e-22	-1.98027	Down	5.82708e-07	-1.05735	Non-DEG	0.987615	-0.00704709	Non-DEG	0.00283206	0.643612	Non-DEG	0.00225587	0.656935	Non-DEG
Phvul.001G162000	1218.63	GO:0016021, GO:0008250, GO:0006487	2.4.99.18	ribophorin II (RPN2) family protein	0.000187282	-0.871745	Non-DEG	0.0324513	0.457843	Non-DEG	6.38201e-17	1.71462	Up	0.00634707	-0.624643	Non-DEG	0.000153078	0.776728	Non-DEG	0.0115779	0.529626	Non-DEG
Phvul.001G162100	516.891	GO:0072588, GO:0042254, GO:0030515, GO:0001522		nucleolar RNA-binding Nop10p family protein	0.96958	-0.050755	Non-DEG	8.54029e-08	1.4446	Non-DEG	3.00105e-07	1.41546	Non-DEG	0.744052	-0.153274	Non-DEG	0.0011617	-0.891582	Non-DEG	0.00452961	-0.789063	Non-DEG
Phvul.001G162300	1071.41	GO:0006468, GO:0005524, GO:0004672	2.7.11.1	casein kinase I-like 6	0.997537	-0.00740132	Non-DEG	4.79805e-09	-0.743175	Non-DEG	0.376655	-0.134529	Non-DEG	0.0111704	0.364558	Non-DEG	2.28626e-13	0.91764	Non-DEG	2.07114e-05	0.545681	Non-DEG
Phvul.001G162400	856.99	GO:0007034		vacuolar protein sorting-associated protein 2.3	0.612685	0.200394	Non-DEG	2.38497e-06	0.827082	Non-DEG	0.906565	-0.0281442	Non-DEG	7.85423e-05	0.729527	Non-DEG	0.0295798	0.391854	Non-DEG	0.505863	-0.137278	Non-DEG
Phvul.001G162600	14.0196	GO:0046938, GO:0046872, GO:0016756, GO:0010038	2.3.2.15	phytochelatin synthase 1 (PCS1)	0.963742	-0.130187	Non-DEG	0.818023	0.172809	Non-DEG	0.242758	0.88832	Non-DEG	0.722944	0.398462	Non-DEG	0.206782	-0.86667	Non-DEG	0.03658	-1.39532	Non-DEG
Phvul.001G162700	321.271	GO:0046938, GO:0046872, GO:0016756, GO:0010038	2.3.2.15	phytochelatin synthase 1 (PCS1)	5.47627e-06	-0.765185	Non-DEG	1.01924e-15	1.39301	Non-DEG	0.00130699	0.515869	Non-DEG	1.78757e-16	-1.31921	Non-DEG	2.23185e-12	-1.1397	Non-DEG	8.54754e-05	-0.585674	Non-DEG
Phvul.001G162800	1400.8	GO:0055114, GO:0016614	1.1.3.20	Long-chain fatty alcohol dehydrogenase family protein	0.975691	-0.036132	Non-DEG	1.23337e-54	3.58917	Up	1.65172e-39	3.05718	Up	0.897173	-0.0600857	Non-DEG	2.87592e-35	-2.80114	Down	1.09987e-34	-2.77719	Down
Phvul.001G162900	13.3493				0.0214725	2.37264	Up	0.191796	1.02579	Non-DEG	0.155866	-1.32067	Non-DEG	0.817881	0.340812	Non-DEG	0.014124	-1.89849	Down	0.908457	0.13333	Non-DEG
Phvul.001G163000	628.795			no pollen germination related 2	0.765701	-0.162883	Non-DEG	0.00299298	-0.595989	Non-DEG	0.160906	-0.307386	Non-DEG	0.395351	0.231787	Non-DEG	3.66214e-16	1.54351	Up	1.53287e-09	1.14884	Non-DEG
Phvul.001G163100	348.702	GO:0005737, GO:0005094		Immunoglobulin E-set superfamily protein	0.999052	-0.0146715	Non-DEG	1.75676e-07	1.57869	Up	0.00279109	0.941227	Non-DEG	0.70441	0.194715	Non-DEG	0.000546801	-1.05418	Non-DEG	3.00415e-05	-1.26357	Non-DEG
Phvul.001G163200	52.7777	GO:0008374, GO:0006629	2.3.1.158	phospholipid sterol acyl transferase 1	0.849346	0.263477	Non-DEG	0.321132	-0.466949	Non-DEG	0.934487	-0.0540169	Non-DEG	0.856334	0.136708	Non-DEG	0.109776	0.716537	Non-DEG	0.0597386	0.843306	Non-DEG
Phvul.001G163300	1134.37		6.3.2.19	breast cancer associated RING 1	0.954796	0.060815	Non-DEG	0.00430915	0.706819	Non-DEG	0.0140059	0.630839	Non-DEG	0.898273	-0.0598327	Non-DEG	0.000206714	0.900781	Non-DEG	2.36124e-05	1.02143	Non-DEG
Phvul.001G163600	49.163				0.785093	0.397851	Non-DEG	1.0034e-05	-1.97757	Down	9.13827e-14	-3.32334	Down	0.0554582	0.980333	Non-DEG	0.0100358	1.2093	Non-DEG	0.248429	0.626817	Non-DEG
Phvul.001G163700	101.473	GO:0005515, GO:0006468, GO:0005524, GO:0004672	2.7.11.1	Leucine-rich repeat receptor-like protein kinase family protein	0.224565	-0.608369	Non-DEG	0.0420931	0.768964	Non-DEG	4.84232e-05	1.6373	Up	0.0166811	-0.669507	Non-DEG	2.73615e-13	2.07745	Up	7.41174e-17	2.13858	Up
Phvul.001G163800	4.75439	GO:0005515, GO:0006468, GO:0005524, GO:0004672	2.7.11.1	Leucine-rich repeat receptor-like protein kinase family protein	0.996223	-0.0809171	Non-DEG	0.355498	-1.27558	Non-DEG	0.670035	-0.677594	Non-DEG	0.960097	0.122448	Non-DEG	0.473378	1.02084	Non-DEG	0.572406	0.817478	Non-DEG
Phvul.001G163900	1060.45			phosphate starvation response 1	0.831434	0.112245	Non-DEG	4.33198e-05	0.713532	Non-DEG	0.486147	0.142667	Non-DEG	0.860309	0.0586901	Non-DEG	4.49414e-06	-0.796962	Non-DEG	2.13826e-05	-0.743407	Non-DEG
Phvul.001G164000	134.687	GO:0003993	3.1.3.2	HAD superfamily, subfamily IIIB acid phosphatase	0.968126	-0.12052	Non-DEG	3.72025e-22	-5.00523	Down	1.35121e-18	-4.42135	Down	0.774748	0.229217	Non-DEG	2.03152e-06	2.57309	Up	2.31028e-05	2.22336	Up
Phvul.001G164100	2.52744				0.887249	-0.968478	Non-DEG	0.341957	-1.99371	Non-DEG	0.875218	0.408113	Non-DEG	0.906872	-0.370438	Non-DEG	0.453186	1.62984	Non-DEG	0.611972	1.0318	Non-DEG
Phvul.001G164200	3918.84	GO:0006412, GO:0005840, GO:0003735		Ribosomal protein L14p/L23e family protein	0.881695	-0.12354	Non-DEG	0.007451	0.661037	Non-DEG	0.000156103	0.930999	Non-DEG	0.190731	-0.420121	Non-DEG	0.000967231	-0.812508	Non-DEG	0.0451665	-0.515927	Non-DEG
Phvul.001G164300	150.574	GO:0034968, GO:0018024, GO:0008270, GO:0005634, GO:0005515	2.1.1.43	SET-domain containing protein lysine methyltransferase family protein	0.963164	0.0593566	Non-DEG	0.444218	0.235174	Non-DEG	0.925977	-0.0361586	Non-DEG	0.70985	-0.168907	Non-DEG	0.189469	-0.38806	Non-DEG	0.624757	-0.159795	Non-DEG
Phvul.001G164400	23.2304			plasmodesmata-located protein 1	0.976257	-0.126194	Non-DEG	0.000347563	-2.76666	Down	0.0590025	-1.57247	Non-DEG	0.867445	-0.240809	Non-DEG	0.62211	0.469859	Non-DEG	0.527344	0.584474	Non-DEG
Phvul.001G164500	2996.83			Tetratricopeptide repeat (TPR)-like superfamily protein	1.27354e-08	0.547798	Non-DEG	9.05579e-07	0.44117	Non-DEG	0.421333	0.0860194	Non-DEG	0.00108162	0.331177	Non-DEG	1.35267e-22	-0.860752	Non-DEG	7.73798e-13	-0.64413	Non-DEG
Phvul.001G164600	1939.22	GO:0003676, GO:0006810, GO:0005622		Nuclear transport factor 2 (NTF2) family protein with RNA binding (RRM-RBD-RNP motifs) domain	0.0512636	0.309821	Non-DEG	9.56359e-07	0.566837	Non-DEG	1.30717e-06	0.580507	Non-DEG	0.84462	0.0428277	Non-DEG	1.11285e-05	-0.509981	Non-DEG	0.0496585	-0.242988	Non-DEG
Phvul.001G164700	2200.06			Tetratricopeptide repeat (TPR)-like superfamily protein	0.616821	0.406267	Non-DEG	1.05472e-12	-2.44448	Down	1.13104e-11	-2.3586	Down	0.971807	-0.0280508	Non-DEG	1.43209e-14	2.6455	Up	3.11305e-19	3.07982	Up
Phvul.001G164800	99.9308				0.813296	-0.18212	Non-DEG	0.458311	-0.219719	Non-DEG	0.049376	0.602868	Non-DEG	0.506963	0.239243	Non-DEG	0.00780469	0.68894	Non-DEG	0.341381	0.267577	Non-DEG
Phvul.001G164900	52.7095	GO:0006355, GO:0005634		auxin-induced protein 13	0.258642	-1.42866	Non-DEG	0.00383634	-2.17746	Down	0.500307	0.572769	Non-DEG	0.0410345	0.951782	Non-DEG	6.28761e-17	5.62695	Up	4.36678e-11	3.2465	Up
Phvul.001G165000	87.4393			Pentatricopeptide repeat (PPR-like) superfamily protein	0.497356	0.4087	Non-DEG	0.31243	-0.318222	Non-DEG	0.823727	-0.0939421	Non-DEG	0.0213553	0.653537	Non-DEG	1.56297e-08	1.48836	Non-DEG	6.44251e-06	1.24352	Non-DEG
Phvul.001G165100	2.75037	GO:0006468, GO:0005524, GO:0004672, GO:0005515	2.7.11.1	Leucine-rich repeat transmembrane protein kinase family protein	0.931524	0.530255	Non-DEG	0.437735	1.39657	Non-DEG	0.397692	1.81332	Non-DEG	1	0	Non-DEG	0.00873716	-5.72878	Down	0.0173746	-5.30444	Down
Phvul.001G165200	2405.3	GO:0016020, GO:0015979, GO:0009654, GO:0009523		photosystem II reaction center PSB28 protein	0.617943	1.18754	Non-DEG	5.4348e-08	-5.50528	Down	7.97141e-08	-5.523	Down	0.925305	-0.19339	Non-DEG	2.10152e-06	4.86801	Up	1.0456e-09	6.24894	Up
Phvul.001G165266	22.9721	GO:0006508, GO:0004252	3.4.14.10	Subtilase family protein	0.534309	-1.24603	Non-DEG	3.01894e-08	-4.83369	Down	0.0526798	-1.60693	Non-DEG	0.886667	0.226442	Non-DEG	0.337561	1.02745	Non-DEG	0.659719	-0.445028	Non-DEG
Phvul.001G165332	195.421			Exostosin family protein	0.815669	0.221722	Non-DEG	1.91095e-11	-2.00247	Down	0.00261355	-0.986616	Non-DEG	0.828336	0.117712	Non-DEG	0.000323785	1.11679	Non-DEG	8.22282e-05	1.2208	Non-DEG
Phvul.001G165400	3.29667				0.762364	-2.29598	Non-DEG	0.110244	-4.43699	Non-DEG	0.134423	-3.82129	Non-DEG	0.601116	-2.33722	Non-DEG	1	0	Non-DEG	0.895572	-0.455488	Non-DEG
Phvul.001G165500	104.731	GO:0055085, GO:0042626, GO:0016021, GO:0006810, GO:0005524, GO:0016887	3.6.3.44	multidrug resistance-associated protein 5	0.122482	0.748001	Non-DEG	0.78994	-0.102296	Non-DEG	0.0438943	0.795485	Non-DEG	0.294969	0.46508	Non-DEG	0.532775	-0.230675	Non-DEG	0.907024	0.0522462	Non-DEG
Phvul.001G165600	421.978	GO:0030170, GO:0019752, GO:0016831	4.1.1.25	Pyridoxal phosphate (PLP)-dependent transferases superfamily protein	0.996223	-0.0180818	Non-DEG	9.69733e-10	-1.71673	Down	7.37982e-06	-1.29748	Non-DEG	0.68654	0.189206	Non-DEG	1.41802e-05	1.24505	Non-DEG	0.000344922	1.03776	Non-DEG
Phvul.001G165700	2.6669	GO:0016887, GO:0005524, GO:0016020	3.6.3.19	pleiotropic drug resistance 12	0.837718	-1.15797	Non-DEG	0.161955	3.52423	Non-DEG	0.274253	2.72785	Non-DEG	0.46415	-2.02159	Non-DEG	0.798709	-0.622115	Non-DEG	0.919221	0.241506	Non-DEG
Phvul.001G165800	1.09369	GO:0016887, GO:0005524, GO:0016020	3.6.3.17	pleiotropic drug resistance 12	NA	-1.24688	Non-DEG	0.503484	-2.11199	Non-DEG	NA	1.99733	Non-DEG	NA	1.40519	Non-DEG	0.556733	1.89949	Non-DEG	0.82643	-0.752584	Non-DEG
Phvul.001G165900	5.2883	GO:0016887, GO:0005524, GO:0016020	3.6.3.17	pleiotropic drug resistance 12	0.450662	2.31084	Non-DEG	0.41791	-1.07728	Non-DEG	0.0129917	-3.94768	Down	0.742556	0.856727	Non-DEG	0.420217	-1.21702	Non-DEG	0.919949	0.237091	Non-DEG
Phvul.001G166000	1.69993	GO:0016887, GO:0005524, GO:0016020	3.6.3.17	pleiotropic drug resistance 12	NA	-2.74802	Non-DEG	0.390765	-2.07256	Non-DEG	NA	0.188925	Non-DEG	NA	-0.855649	Non-DEG	0.890467	-0.453466	Non-DEG	0.264273	-2.34584	Non-DEG
Phvul.001G166300	11.1278	GO:0016887, GO:0005524, GO:0016020	3.6.3.17	pleiotropic drug resistance 12	0.756593	-0.738082	Non-DEG	0.132036	-1.38505	Non-DEG	0.493865	-0.669087	Non-DEG	0.732787	-0.585707	Non-DEG	0.234972	-1.29366	Non-DEG	0.136132	-1.44604	Non-DEG
Phvul.001G166400	6.20986	GO:0016887, GO:0005524, GO:0016020	3.6.3.25, 3.6.3.17	pleiotropic drug resistance 12	0.964581	0.193781	Non-DEG	0.813889	-0.256076	Non-DEG	0.933807	-0.114388	Non-DEG	0.0463251	2.83997	Up	0.930416	0.101985	Non-DEG	0.045995	-2.54421	Down
Phvul.001G166600	736.459	GO:0005515		Transducin/WD40 repeat-like superfamily protein	0.991057	0.0129899	Non-DEG	1.37491e-05	0.65837	Non-DEG	0.144428	0.243635	Non-DEG	0.631835	-0.117725	Non-DEG	2.51017e-07	-0.770868	Non-DEG	2.01086e-05	-0.640153	Non-DEG
Phvul.001G166700	6.58362	GO:0000160	2.7.13.3	response regulator 24	0.874109	0.901307	Non-DEG	0.362841	2.09054	Non-DEG	0.411139	2.04195	Non-DEG	0.651224	-0.942631	Non-DEG	0.133332	2.34871	Non-DEG	0.008798	4.19265	Up
Phvul.001G167000	2.0876			DENN (AEX-3) domain-containing protein	0.993649	-0.125654	Non-DEG	0.98043	0.0779974	Non-DEG	0.491251	1.71033	Non-DEG	0.694486	1.13623	Non-DEG	0.872017	0.350215	Non-DEG	0.673282	-0.911665	Non-DEG
Phvul.001G167100	4516.44	GO:0055114, GO:0016491, GO:0008270	1.1.1.284, 1.2.1.1, 1.1.1.1	GroES-like zinc-binding dehydrogenase family protein	0.831555	-0.116654	Non-DEG	9.70804e-06	-0.790943	Non-DEG	0.000881436	-0.613062	Non-DEG	0.24068	-0.285949	Non-DEG	0.00155804	0.580742	Non-DEG	3.49841e-05	0.750036	Non-DEG
Phvul.001G167200	0.813681	GO:0003677, GO:0016593, GO:0016570, GO:0006368		plus-3 domain-containing protein	NA	-1.1477	Non-DEG	0.444802	-2.50342	Non-DEG	NA	-1.66226	Non-DEG	NA	-2.16664	Non-DEG	0.805978	0.961996	Non-DEG	0.554903	1.98094	Non-DEG
Phvul.001G167300	41.7908			RmlC-like cupins superfamily protein	0.892208	0.273396	Non-DEG	0.133873	0.948712	Non-DEG	0.158135	-0.891927	Non-DEG	0.881688	-0.177135	Non-DEG	0.011373	-1.56467	Down	0.0805305	-1.11414	Non-DEG
Phvul.001G167400	2508.97	GO:0005515		Transducin family protein / WD-40 repeat family protein	0.966264	0.0337112	Non-DEG	8.51323e-05	0.643646	Non-DEG	0.331577	0.180987	Non-DEG	0.975548	-0.0116253	Non-DEG	0.00148161	-0.529423	Non-DEG	0.00414141	-0.484087	Non-DEG
Phvul.001G167500	616.913	GO:0006412, GO:0005840, GO:0003735		ribosomal protein S19	0.596306	0.150518	Non-DEG	0.531445	0.0915556	Non-DEG	0.00411534	-0.384276	Non-DEG	0.125241	0.245585	Non-DEG	0.24452	-0.162119	Non-DEG	0.0568788	-0.257186	Non-DEG
Phvul.001G167600	660.377	GO:0005515		transducin family protein / WD-40 repeat family protein	0.767391	0.157068	Non-DEG	0.00425054	0.566095	Non-DEG	0.590418	-0.125779	Non-DEG	0.98842	-0.00627722	Non-DEG	0.000287998	-0.709816	Non-DEG	0.00637598	-0.546471	Non-DEG
Phvul.001G167700	218.686	GO:0006468, GO:0004672	2.7.11.1	Protein kinase superfamily protein	0.939671	-0.0872357	Non-DEG	6.05561e-09	-1.5606	Down	0.00303669	-0.849787	Non-DEG	0.485771	-0.276935	Non-DEG	0.0110911	0.722376	Non-DEG	0.000928271	0.912076	Non-DEG
Phvul.001G167800	119.22		2.7.1.15	pfkB-like carbohydrate kinase family protein	0.315785	-0.438739	Non-DEG	0.909439	-0.0388694	Non-DEG	0.64255	-0.142373	Non-DEG	0.911728	0.0570673	Non-DEG	0.11528	-0.43867	Non-DEG	0.000238242	-0.934476	Non-DEG
Phvul.001G167900	282.531	GO:0016459, GO:0005524, GO:0003774, GO:0005515	3.6.4.1	myosin 2	0.877002	0.182845	Non-DEG	2.14725e-26	-3.36721	Down	6.456e-13	-2.3522	Down	0.572539	-0.279173	Non-DEG	5.1665e-05	1.35336	Non-DEG	3.01994e-08	1.81538	Up
Phvul.001G168000	3.52406		1.14.13.168	Flavin-binding monooxygenase family protein	0.967074	-0.282765	Non-DEG	0.610389	0.89483	Non-DEG	0.809149	0.455505	Non-DEG	0.226088	-2.71978	Non-DEG	0.189138	-2.44861	Non-DEG	0.99855	-0.0115974	Non-DEG
Phvul.001G168100	4714.36			Protein of unknown function (DUF3741)	1	-0.00657186	Non-DEG	0.136273	-0.252463	Non-DEG	6.23071e-09	-0.916634	Non-DEG	0.797741	-0.073686	Non-DEG	0.122482	-0.26504	Non-DEG	0.272317	-0.197926	Non-DEG
Phvul.001G168300	208.844			RNI-like superfamily protein	0.895312	-0.12082	Non-DEG	0.000417805	-0.913489	Non-DEG	0.0696054	-0.508794	Non-DEG	0.971443	-0.0202993	Non-DEG	0.212759	0.352982	Non-DEG	0.392287	0.252461	Non-DEG
Phvul.001G168400	862.599	GO:0005515		CLIP-associated protein	0.998077	-0.00695442	Non-DEG	0.114738	-0.223206	Non-DEG	0.350154	0.14614	Non-DEG	0.320816	-0.183415	Non-DEG	0.486906	-0.106837	Non-DEG	0.668723	0.069624	Non-DEG
Phvul.001G168700	697.138	GO:0046983		phytochrome interacting factor 3-like 5	0.967074	-0.0619955	Non-DEG	8.77774e-07	1.50014	Up	0.00803455	0.848335	Non-DEG	0.151558	0.574137	Non-DEG	0.0017056	-0.979054	Non-DEG	1.23891e-07	-1.61519	Down
Phvul.001G168800	1976.06	GO:0005524	3.4.25.1	regulatory particle AAA-ATPase 2A	1	-0.004663	Non-DEG	3.11376e-06	0.543299	Non-DEG	8.19885e-07	0.587466	Non-DEG	0.255761	-0.179526	Non-DEG	0.0152674	-0.292491	Non-DEG	0.379951	-0.117628	Non-DEG
Phvul.001G168900	32.7717				0.738158	1.22613	Non-DEG	2.762e-12	-5.88475	Down	5.11884e-06	-5.34775	Down	3.99944e-07	4.5856	Up	3.87807e-06	4.02096	Up	0.702089	0.661487	Non-DEG
Phvul.001G169000	6813.96			heat shock cognate protein 70-1	0.803781	-0.162282	Non-DEG	0.617866	0.127564	Non-DEG	0.357351	0.232078	Non-DEG	0.0609038	-0.507335	Non-DEG	0.000117622	0.857376	Non-DEG	4.2616e-08	1.20243	Non-DEG
Phvul.001G169100	19.6689				0.101325	2.46936	Non-DEG	2.61303e-05	-2.96801	Down	0.000762883	-3.51386	Down	0.131226	-1.88911	Non-DEG	0.0193038	-2.38183	Down	0.0756816	1.97665	Non-DEG
Phvul.001G169200	205.622			histone H4	0.0728404	0.53838	Non-DEG	5.64818e-07	-0.993112	Non-DEG	0.0053441	-0.635384	Non-DEG	0.644742	0.148578	Non-DEG	0.416635	0.187741	Non-DEG	0.00724016	0.577542	Non-DEG
Phvul.001G169300	15.7086	GO:0055085, GO:0016021, GO:0015299, GO:0006812		cation/H+ exchanger 20	0.93061	0.270864	Non-DEG	0.000140644	6.45573	Up	0.00126313	5.60341	Up	0.154045	-1.35035	Non-DEG	0.939891	-0.0766611	Non-DEG	0.0506505	1.54455	Non-DEG
Phvul.001G169400	750.886	GO:0005096		ARF-GAP domain 7	0.737024	-0.168788	Non-DEG	1.13793e-08	-1.05378	Non-DEG	0.632181	0.111591	Non-DEG	0.56911	0.165842	Non-DEG	6.45212e-05	0.753566	Non-DEG	0.0334547	0.418936	Non-DEG
Phvul.001G169500	275.997	GO:0016491, GO:0008152	1.1.1.330	NAD(P)-binding Rossmann-fold superfamily protein	0.830627	0.142204	Non-DEG	0.000778628	-0.726888	Non-DEG	0.0379065	0.512015	Non-DEG	0.6637	0.154471	Non-DEG	0.693847	-0.102937	Non-DEG	0.66634	-0.115204	Non-DEG
Phvul.001G169600	164.335			Prefoldin chaperone subunit family protein	0.948098	0.0515225	Non-DEG	0.154334	0.297524	Non-DEG	0.596853	0.127988	Non-DEG	0.952852	0.0228766	Non-DEG	0.460824	-0.158281	Non-DEG	0.557419	-0.129635	Non-DEG
Phvul.001G169700	0.926816				NA	-3.19064	Non-DEG	0.515719	-2.50377	Non-DEG	NA	2.54916	Non-DEG	NA	-1.241	Non-DEG	0.622379	1.98156	Non-DEG	0.997236	0.0319279	Non-DEG
Phvul.001G169800	1220.73			Major facilitator superfamily protein	0.0221645	-0.400306	Non-DEG	3.3793e-17	-1.09032	Non-DEG	0.245073	0.176631	Non-DEG	9.40716e-08	-0.713351	Non-DEG	0.000264037	0.49204	Non-DEG	3.47963e-10	0.805086	Non-DEG
Phvul.001G169900	2622.55	GO:0005515		eukaryotic translation initiation factor 3A	0.518436	0.16282	Non-DEG	0.0405525	0.260305	Non-DEG	0.066956	0.242721	Non-DEG	0.00382765	-0.396435	Non-DEG	0.00106481	-0.406076	Non-DEG	0.264264	0.153179	Non-DEG
Phvul.001G170000	286.616	GO:0003676		RNA-binding (RRM/RBD/RNP motifs) family protein	0.939724	0.0623013	Non-DEG	3.20035e-06	0.972641	Non-DEG	6.70827e-08	1.19837	Non-DEG	0.896575	-0.0506558	Non-DEG	0.33344	-0.218004	Non-DEG	0.670205	-0.105047	Non-DEG
Phvul.001G170100	5021.44				0.975575	-0.0244605	Non-DEG	1.60987e-21	1.43115	Non-DEG	2.70498e-07	0.795169	Non-DEG	0.439006	0.178272	Non-DEG	5.63802e-18	-1.30161	Non-DEG	1.49253e-23	-1.50435	Down
Phvul.001G170150	503.252			conserved peptide upstream open reading frame 52	0.72886	-0.327137	Non-DEG	0.374244	0.355669	Non-DEG	0.000197856	1.38801	Non-DEG	0.632808	0.278307	Non-DEG	0.298984	0.416096	Non-DEG	0.669401	-0.189348	Non-DEG
Phvul.001G170200	192.499				0.774766	-0.211713	Non-DEG	1.03287e-05	1.22789	Non-DEG	3.31144e-10	1.85535	Up	0.928208	-0.047703	Non-DEG	0.303935	-0.305859	Non-DEG	0.0997088	-0.469869	Non-DEG
Phvul.001G170300	1949	GO:0006796, GO:0005737, GO:0004427, GO:0000287	3.6.1.1	pyrophosphorylase 4	0.723107	-0.142022	Non-DEG	2.89901e-05	0.647672	Non-DEG	0.00449448	0.457588	Non-DEG	0.128969	0.304271	Non-DEG	4.17551e-10	-0.955791	Non-DEG	1.90901e-20	-1.40208	Non-DEG
Phvul.001G170400	1079.93	GO:0016021, GO:0016020, GO:0022857		nodulin MtN21 /EamA-like transporter family protein	1.42852e-10	-1.25194	Non-DEG	0.265419	-0.230913	Non-DEG	0.670158	-0.0960658	Non-DEG	0.648962	-0.135497	Non-DEG	9.99878e-16	1.46013	Non-DEG	0.0797728	0.343681	Non-DEG
Phvul.001G170500	19.2068			DNAse I-like superfamily protein	0.86702	0.372118	Non-DEG	0.00684129	2.9256	Up	0.209976	1.25504	Non-DEG	0.124863	1.05886	Non-DEG	0.000297264	2.19594	Up	0.0202584	1.5092	Up
Phvul.001G170600	813.497	GO:0009001, GO:0006535, GO:0005737	2.3.1.30	serine acetyltransferase 1;1	0.985869	-0.0297175	Non-DEG	8.09223e-05	-1.06704	Non-DEG	0.0012708	-0.897824	Non-DEG	0.907839	0.0618431	Non-DEG	0.0193802	0.659436	Non-DEG	0.0490219	0.567875	Non-DEG
Phvul.001G170701	3.25673			C2H2 and C2HC zinc fingers superfamily protein	0.76195	-1.65541	Non-DEG	0.181386	3.5723	Non-DEG	0.23196	3.09832	Non-DEG	0.264168	-3.30556	Non-DEG	0.510659	-1.71321	Non-DEG	0.984494	-0.0630594	Non-DEG
Phvul.001G170800	49.373			C2H2 and C2HC zinc fingers superfamily protein	0.00940296	-2.67931	Down	0.0679257	-1.60403	Non-DEG	0.875275	0.15416	Non-DEG	0.821095	-0.300223	Non-DEG	9.17825e-05	3.21154	Up	0.314434	0.832449	Non-DEG
Phvul.001G170900	3162.73	GO:0009089, GO:0008837	5.1.1.7	diaminopimelate epimerase family protein	1	-0.00691075	Non-DEG	0.300274	-0.201675	Non-DEG	0.255867	-0.22638	Non-DEG	0.99576	-0.00240975	Non-DEG	0.524119	-0.131449	Non-DEG	0.521847	-0.13595	Non-DEG
Phvul.001G171100	787.796		3.4.17.23	Plant protein 1589 of unknown function	0.0140226	0.717267	Non-DEG	0.224216	0.299954	Non-DEG	0.389541	-0.228596	Non-DEG	6.09209e-09	1.35402	Non-DEG	0.0620846	0.446376	Non-DEG	0.484495	-0.190372	Non-DEG
Phvul.001G171200	897.535	GO:0005515		Tetratricopeptide repeat (TPR)-like superfamily protein	0.987383	0.0272152	Non-DEG	0.0351755	0.577326	Non-DEG	0.002275	0.839919	Non-DEG	0.586849	-0.225857	Non-DEG	0.511512	0.19953	Non-DEG	0.112674	0.452602	Non-DEG
Phvul.001G171300	115.849				0.0658097	-0.850879	Non-DEG	1.37272e-34	-3.54344	Down	1.95294e-15	-2.03902	Down	0.153722	0.435741	Non-DEG	8.46172e-11	1.96662	Up	0.01388	0.680003	Non-DEG
Phvul.001G171400	154.85	GO:0046872, GO:0030001		Chloroplast-targeted copper chaperone protein	0.866739	-0.15106	Non-DEG	0.946954	0.0259698	Non-DEG	0.284584	0.341012	Non-DEG	0.346202	0.357569	Non-DEG	0.544679	0.190475	Non-DEG	0.297785	-0.318155	Non-DEG
Phvul.001G171500	345.081	GO:0006887, GO:0000145		exocyst subunit exo70 family protein H4	0.136317	-0.564099	Non-DEG	0.118665	-0.419867	Non-DEG	0.295751	0.300528	Non-DEG	0.00442243	-0.780899	Non-DEG	0.0198639	0.607621	Non-DEG	0.000938509	0.824421	Non-DEG
Phvul.001G171700	1126.35			Ankyrin repeat family protein	0.517128	-0.251701	Non-DEG	1.49641e-21	1.82692	Up	5.48967e-05	0.784637	Non-DEG	5.41584e-12	1.29082	Non-DEG	1.51136e-14	1.40193	Non-DEG	0.529332	-0.14059	Non-DEG
Phvul.001G171800	10.2341				0.918469	0.518992	Non-DEG	0.417653	-1.12556	Non-DEG	0.22436	-1.73149	Non-DEG	0.343226	1.58497	Non-DEG	0.154246	1.88506	Non-DEG	0.595435	0.819087	Non-DEG
Phvul.001G171900	610.94		3.1.3.4	Lipin family protein	0.759637	0.190273	Non-DEG	6.75406e-06	1.03608	Non-DEG	0.000261693	0.875079	Non-DEG	0.372484	0.293351	Non-DEG	0.201261	-0.319231	Non-DEG	0.0874586	-0.422308	Non-DEG
Phvul.001G172000	191.088	GO:0016021		Lung seven transmembrane receptor family protein	0.596454	0.404532	Non-DEG	1.49097e-19	-2.77667	Down	7.93399e-06	-1.50449	Down	0.187046	-0.52559	Non-DEG	0.00205883	1.0142	Non-DEG	1.02453e-09	1.94432	Up
Phvul.001G172100	20.9683				0.915449	-0.227789	Non-DEG	0.838044	-0.144325	Non-DEG	0.824662	0.169027	Non-DEG	0.0479315	-1.35291	Non-DEG	0.205403	-0.821781	Non-DEG	0.642703	0.303338	Non-DEG
Phvul.001G172300	1539.18	GO:0046872, GO:0000166	3.6.3.8	endomembrane-type CA-ATPase 4	0.750707	-0.154719	Non-DEG	0.101853	-0.312057	Non-DEG	0.268341	0.226469	Non-DEG	0.930164	-0.0311463	Non-DEG	1.31403e-06	0.864929	Non-DEG	3.92008e-05	0.741356	Non-DEG
Phvul.001G172400	6.66719	GO:0016887, GO:0005524, GO:0016020	3.6.3.46	ABC-2 type transporter family protein	0.85653	1.18419	Non-DEG	0.719763	0.867863	Non-DEG	0.854586	0.549254	Non-DEG	0.297094	1.29513	Non-DEG	0.000862106	4.72078	Up	0.0103593	4.60984	Up
Phvul.001G172501	90.8586				0.95377	0.0804879	Non-DEG	0.000329582	-1.09798	Non-DEG	0.0295671	-0.726162	Non-DEG	0.347037	-0.410321	Non-DEG	0.342472	-0.337458	Non-DEG	0.687333	0.153351	Non-DEG
Phvul.001G172600	3211.44	GO:0008270, GO:0003676		RNA-binding (RRM/RBD/RNP motifs) family protein with retrovirus zinc finger-like domain	0.714393	-0.146885	Non-DEG	0.0132713	0.398202	Non-DEG	0.00932048	0.425397	Non-DEG	0.988665	-0.00497752	Non-DEG	0.00125742	-0.514341	Non-DEG	3.1058e-05	-0.656248	Non-DEG
Phvul.001G172700	1378.57	GO:0008270, GO:0003676		RNA-binding (RRM/RBD/RNP motifs) family protein with retrovirus zinc finger-like domain	0.968004	-0.0293995	Non-DEG	0.00112524	0.487034	Non-DEG	0.528237	-0.109919	Non-DEG	0.694486	-0.0986759	Non-DEG	1.01334e-10	-0.942126	Non-DEG	2.16169e-09	-0.87285	Non-DEG
Phvul.001G172800	247.535				0.484634	0.252531	Non-DEG	6.47255e-10	1.16746	Non-DEG	0.0261735	0.456363	Non-DEG	0.695922	0.119806	Non-DEG	0.00210498	-0.567303	Non-DEG	0.022343	-0.434577	Non-DEG
Phvul.001G172900	598.186			aluminum sensitive 3	0.764401	-0.201792	Non-DEG	0.0127924	-0.62418	Non-DEG	0.0145245	-0.624392	Non-DEG	0.771609	0.124262	Non-DEG	0.0508179	0.501953	Non-DEG	0.545463	0.175899	Non-DEG
Phvul.001G173000	262.199			Disease resistance-responsive (dirigent-like protein) family protein	0.934302	0.0673059	Non-DEG	1.32869e-15	1.71322	Up	0.000120005	0.845255	Non-DEG	0.812787	0.0932094	Non-DEG	5.1083e-11	-1.35604	Non-DEG	2.01968e-11	-1.38194	Non-DEG
Phvul.001G173100	286.155	GO:0003824, GO:0006470, GO:0004722	3.1.3.16	Protein phosphatase 2C family protein	0.232547	-0.518427	Non-DEG	2.84052e-05	-1.10432	Non-DEG	0.260773	0.341973	Non-DEG	0.767734	0.133286	Non-DEG	6.96913e-05	1.05368	Non-DEG	0.157795	0.401969	Non-DEG
Phvul.001G173200	1804.2				0.933275	0.0796739	Non-DEG	0.477212	-0.190562	Non-DEG	0.984145	-0.00920726	Non-DEG	0.702835	0.153614	Non-DEG	0.820352	0.0682308	Non-DEG	0.989472	-0.00570932	Non-DEG
Phvul.001G173400	17.1168			Tetratricopeptide repeat (TPR)-like superfamily protein	0.968126	-0.119555	Non-DEG	0.443645	0.552077	Non-DEG	0.00765386	2.33207	Up	0.851083	-0.217816	Non-DEG	0.452096	-0.536974	Non-DEG	0.544495	-0.438714	Non-DEG
Phvul.001G173500	1339.44	GO:0005515	2.5.1.18	Glutathione S-transferase family protein	0.396088	0.193871	Non-DEG	1.32165e-30	-1.32209	Non-DEG	0.0244405	-0.297707	Non-DEG	1.30575e-14	0.880549	Non-DEG	2.32905e-43	1.56845	Up	4.2259e-14	0.881777	Non-DEG
Phvul.001G173600	341.756	GO:0006468, GO:0004672	2.7.11.1	Protein kinase superfamily protein	0.708215	0.248291	Non-DEG	0.00639021	-0.711207	Non-DEG	0.00915804	-0.711041	Non-DEG	1.2259e-07	1.33049	Non-DEG	1.92534e-16	2.00685	Up	0.000332551	0.924645	Non-DEG
Phvul.001G173700	96.3336	GO:0043565, GO:0006355, GO:0003700		WRKY family transcription factor family protein	4.76668e-06	3.3367	Up	1.62595e-07	-2.54991	Down	0.00174297	-2.2562	Down	6.22432e-05	2.13948	Up	0.00401936	1.46393	Non-DEG	7.31559e-05	2.66116	Up
Phvul.001G173800	548.088	GO:0019205, GO:0006139, GO:0005524	2.7.4.3	adenosine kinase	1	-0.00493654	Non-DEG	0.551958	-0.154672	Non-DEG	0.301192	0.270135	Non-DEG	0.968977	0.0192713	Non-DEG	0.2187	0.304764	Non-DEG	0.269416	0.280556	Non-DEG
Phvul.001G173900	4705.61			Thioredoxin superfamily protein	0.558694	0.258476	Non-DEG	1.01327e-05	-0.898761	Non-DEG	2.5412e-08	-1.13586	Non-DEG	0.617719	0.165156	Non-DEG	0.0215318	0.49104	Non-DEG	0.00607256	0.58436	Non-DEG
Phvul.001G174000	698.733			Tetratricopeptide repeat (TPR)-like superfamily protein	0.920816	-0.155514	Non-DEG	0.000190933	-1.49445	Non-DEG	0.166109	-0.610386	Non-DEG	0.585383	-0.348104	Non-DEG	0.622121	-0.235143	Non-DEG	0.939787	-0.0425529	Non-DEG
Phvul.001G174100	1230.15				0.036367	1.0075	Non-DEG	8.65304e-07	-1.73149	Down	3.2109e-16	-2.85931	Down	0.868052	-0.113927	Non-DEG	0.98176	-0.0129806	Non-DEG	0.00273888	1.10845	Non-DEG
Phvul.001G174200	443.408			Homeodomain-like superfamily protein	0.0320076	1.71749	Up	7.62142e-29	-5.35907	Down	1.51163e-33	-6.63515	Down	0.940072	-0.0702411	Non-DEG	2.18804e-09	2.96105	Up	1.41674e-17	4.74878	Up
Phvul.001G174300	1581.98	GO:0006412, GO:0005840, GO:0003735		Ribosomal protein L4/L1 family	0.83708	-0.195038	Non-DEG	0.000426582	1.09656	Non-DEG	9.78669e-09	1.77541	Up	0.165648	-0.562256	Non-DEG	0.0015689	-0.99773	Non-DEG	0.056482	-0.630513	Non-DEG
Phvul.001G174400	62.6316	GO:0006355, GO:0003700, GO:0007275		related to AP2.7	0.0420345	-1.15554	Non-DEG	0.000179529	-1.56997	Down	0.0285436	-0.882151	Non-DEG	0.408397	0.448547	Non-DEG	0.000549539	1.4496	Non-DEG	0.746483	-0.154487	Non-DEG
Phvul.001G174500	91.9122	GO:0006468, GO:0004672	2.7.11.1	Leucine-rich repeat protein kinase family protein	0.830334	-0.177645	Non-DEG	0.455714	-0.23179	Non-DEG	0.131397	-0.447277	Non-DEG	0.13189	-0.45583	Non-DEG	0.0261846	0.608161	Non-DEG	0.000415587	0.886347	Non-DEG
Phvul.001G174600	270.262			nuclear factor Y, subunit B10	0.96844	-0.0326629	Non-DEG	0.0022493	0.547127	Non-DEG	0.00197125	0.582635	Non-DEG	0.909958	0.0377182	Non-DEG	0.141429	-0.269592	Non-DEG	0.0570573	-0.339973	Non-DEG
Phvul.001G174700	36.0393	GO:0006260, GO:0005524, GO:0003677	3.6.4.12	minichromosome maintenance 8	0.366972	0.755275	Non-DEG	0.538545	-0.307958	Non-DEG	0.363215	-0.508753	Non-DEG	0.584035	-0.363821	Non-DEG	0.888174	-0.079341	Non-DEG	0.0262795	1.03976	Non-DEG
Phvul.001G174800	42.1672				0.989382	0.0379772	Non-DEG	0.508568	0.318483	Non-DEG	0.0614299	0.950912	Non-DEG	0.114126	0.7776	Non-DEG	0.163038	0.601107	Non-DEG	0.786698	-0.138516	Non-DEG
Phvul.001G174900	1161.47	GO:0006412, GO:0005840, GO:0005622, GO:0003735		Ribosomal protein S12/S23 family protein	0.855731	0.0977411	Non-DEG	3.32373e-20	1.52292	Up	1.09807e-08	0.970761	Non-DEG	0.0059331	-0.533288	Non-DEG	6.70166e-23	-1.61709	Down	2.8948e-09	-0.986059	Non-DEG
Phvul.001G175000	764.845	GO:0006412, GO:0005840, GO:0005622, GO:0003735		Ribosomal protein S12/S23 family protein	0.96844	0.0421788	Non-DEG	0.0500878	0.448415	Non-DEG	0.00468953	0.651457	Non-DEG	0.00656332	-0.682567	Non-DEG	7.47567e-07	-1.08434	Non-DEG	0.132887	-0.359591	Non-DEG
Phvul.001G175100	768.429	GO:0005515		IQ-domain 2	0.539529	0.2194	Non-DEG	7.58009e-11	-1.06004	Non-DEG	3.59339e-08	-0.92718	Non-DEG	0.975548	0.0117416	Non-DEG	0.619774	0.0986881	Non-DEG	0.0906625	0.306347	Non-DEG
Phvul.001G175200	88.9674	GO:0016020, GO:0015018	2.4.2.24	Nucleotide-diphospho-sugar transferases superfamily protein	0.875334	0.236598	Non-DEG	9.20444e-06	2.12736	Up	0.214361	-0.618448	Non-DEG	0.775756	0.239077	Non-DEG	0.00104074	-1.52882	Down	0.00117027	-1.5313	Down
Phvul.001G175300	5.37029	GO:0005524, GO:0003676	3.6.4.13	P-loop containing nucleoside triphosphate hydrolases superfamily protein	0.822035	-0.714504	Non-DEG	0.434711	1.09351	Non-DEG	0.322422	1.36837	Non-DEG	0.79808	-0.446614	Non-DEG	0.717416	0.464091	Non-DEG	0.878859	0.196201	Non-DEG
Phvul.001G175350	17.6409				0.524719	2.76208	Non-DEG	0.000598548	-4.93596	Down	0.00105491	-6.18668	Down	0.966553	0.0940138	Non-DEG	0.00114621	4.72961	Up	5.16141e-05	7.39768	Up
Phvul.001G175400	192.377				0.265839	0.374657	Non-DEG	0.0524619	-0.393874	Non-DEG	0.0250027	-0.495493	Non-DEG	0.223605	-0.282097	Non-DEG	0.000393182	0.673085	Non-DEG	4.54081e-13	1.32984	Non-DEG
Phvul.001G175500	940.307			PLAC8 family protein	0.972258	-0.032302	Non-DEG	0.0144325	-0.459692	Non-DEG	0.0769218	-0.350153	Non-DEG	0.720123	0.110517	Non-DEG	0.0667327	0.354331	Non-DEG	0.307711	0.211512	Non-DEG
Phvul.001G175600	235.887	GO:0008270, GO:0006351, GO:0003676	2.7.7.6	TFIIB zinc-binding protein	0.755181	0.152372	Non-DEG	1.34513e-06	0.909974	Non-DEG	0.0260391	0.454301	Non-DEG	0.640533	-0.143708	Non-DEG	1.2182e-08	-1.04581	Non-DEG	4.80168e-05	-0.749731	Non-DEG
Phvul.001G175700	1567.87	GO:0006355, GO:0005634, GO:0003677		S1FA-like DNA-binding protein	0.0108143	0.472116	Non-DEG	0.302791	0.165117	Non-DEG	0.162342	-0.227749	Non-DEG	0.757605	-0.0785124	Non-DEG	0.690875	-0.0698224	Non-DEG	0.00128405	0.480806	Non-DEG
Phvul.001G175800	849.393				0.720373	0.289319	Non-DEG	0.180715	-0.447661	Non-DEG	0.000326116	-1.14148	Non-DEG	0.0700465	0.69376	Non-DEG	0.0332884	0.693003	Non-DEG	0.429583	0.288563	Non-DEG
Phvul.001G175900	43.7457	GO:0016021, GO:0006952		Seven transmembrane MLO family protein	0.554652	0.966364	Non-DEG	0.0330614	-1.61643	Down	0.0688402	-1.49255	Non-DEG	0.158519	1.40409	Non-DEG	0.937296	-0.0778156	Non-DEG	0.587435	-0.515543	Non-DEG
Phvul.001G176000	1043.18	GO:0008270, GO:0005515		RING/U-box superfamily protein	0.76552	0.159123	Non-DEG	0.423601	-0.17305	Non-DEG	0.0341804	-0.436566	Non-DEG	0.390263	0.239796	Non-DEG	0.77494	0.0685571	Non-DEG	0.966847	-0.0121155	Non-DEG
Phvul.001G176200	20.2679			C2H2-like zinc finger protein	0.96255	-0.141052	Non-DEG	0.203612	-0.846768	Non-DEG	0.603302	0.417929	Non-DEG	0.42515	-0.760852	Non-DEG	0.171054	-0.981223	Non-DEG	0.632557	-0.361423	Non-DEG
Phvul.001G176300	374.067			homolog of mamallian P58IPK	0.68968	0.362543	Non-DEG	0.220265	-0.47902	Non-DEG	0.19036	-0.531565	Non-DEG	0.663852	-0.252912	Non-DEG	2.10753e-05	1.52464	Up	1.5312e-09	2.1401	Up
Phvul.001G176400	132.246			FASCICLIN-like arabinogalactan-protein 11	0.669811	-0.422048	Non-DEG	1.12713e-17	-3.14535	Down	8.02285e-13	-2.53858	Down	0.117055	-0.650879	Non-DEG	5.37458e-07	1.90918	Up	1.18545e-09	2.13801	Up
Phvul.001G176500	992.322	GO:0005515		Transducin/WD40 repeat-like superfamily protein	0.843001	-0.129435	Non-DEG	7.4109e-08	1.13027	Non-DEG	2.45917e-05	0.909747	Non-DEG	0.837529	-0.0811051	Non-DEG	0.0168701	-0.522693	Non-DEG	0.00899665	-0.571023	Non-DEG
Phvul.001G176600	1214.26	GO:0008168, GO:0008152			0.53127	-0.425207	Non-DEG	2.82377e-12	-2.20067	Down	1.35262e-05	-1.41079	Non-DEG	0.610495	-0.262989	Non-DEG	0.000504702	1.14057	Non-DEG	0.00321005	0.978351	Non-DEG
Phvul.001G176700	1047.68			RING/U-box superfamily protein	0.872142	0.126428	Non-DEG	5.58005e-14	1.74517	Up	0.000484461	0.846099	Non-DEG	0.327356	-0.330596	Non-DEG	1.00725e-15	-1.85778	Down	2.12101e-09	-1.40076	Non-DEG
Phvul.001G176800	264.48	GO:0006468, GO:0004672	2.7.11.1	Protein kinase superfamily protein	0.846032	-0.149584	Non-DEG	1.01077e-31	3.20905	Up	8.19375e-17	2.19704	Up	2.22278e-05	-1.21577	Non-DEG	4.1596e-28	-2.80914	Down	1.28775e-12	-1.74296	Down
Phvul.001G176900	9.23285	GO:0016820, GO:0016471, GO:0015992		vacuolar membrane ATPase 10	0.865788	-0.653368	Non-DEG	0.619859	-0.677481	Non-DEG	0.623084	0.729905	Non-DEG	0.871891	0.332863	Non-DEG	0.230286	1.50809	Non-DEG	0.704881	0.52186	Non-DEG
Phvul.001G177000	2.65155	GO:0016020, GO:0006810, GO:0005215		plasma membrane intrinsic protein 2E	0.638953	2.21473	Non-DEG	0.514037	-1.08617	Non-DEG	0.209507	-2.81322	Non-DEG	0.979323	-0.0774376	Non-DEG	0.756978	0.559584	Non-DEG	0.18344	2.85176	Non-DEG
Phvul.001G177100	127.288				0.624197	-2.17409	Non-DEG	2.67679e-06	-7.43739	Down	0.00232481	-3.83614	Down	1.20914e-21	-4.20246	Down	2.11686e-06	7.54664	Up	3.50995e-17	9.57502	Up
Phvul.001G177200	36.4981			Protein of unknown function, DUF584	0.972258	0.0614903	Non-DEG	3.54716e-10	3.16273	Up	1.96704e-06	2.34333	Up	0.314493	-0.572247	Non-DEG	1.1363e-06	-1.89405	Down	0.000762042	-1.26031	Non-DEG
Phvul.001G177300	1523.48	GO:0003824	4.1.1.20	Pyridoxal-dependent decarboxylase family protein	0.798196	0.126417	Non-DEG	1.36862e-06	-0.801793	Non-DEG	0.382845	-0.170331	Non-DEG	0.562356	-0.151163	Non-DEG	3.32424e-05	0.697416	Non-DEG	3.77074e-09	0.974996	Non-DEG
Phvul.001G177400	65.7321			lysine decarboxylase family protein	0.895168	0.163327	Non-DEG	0.730142	-0.144026	Non-DEG	0.788653	0.126166	Non-DEG	0.931811	0.0708838	Non-DEG	4.98179e-07	-1.92865	Down	1.735e-06	-1.8362	Down
Phvul.001G177500	1082.65	GO:0016020, GO:0006810, GO:0005215		NRAMP metal ion transporter family protein	0.978773	-0.0374854	Non-DEG	0.0153717	0.653679	Non-DEG	0.543475	0.188967	Non-DEG	0.868241	0.0837951	Non-DEG	0.00210038	-0.823754	Non-DEG	0.000398762	-0.945034	Non-DEG
Phvul.001G177600	188.463				1	0.00740571	Non-DEG	0.0723835	-0.43092	Non-DEG	0.00351711	-0.692575	Non-DEG	0.464523	0.226766	Non-DEG	1.01653e-05	0.973151	Non-DEG	0.000699481	0.753791	Non-DEG
Phvul.001G177700	1208.38		4.3.1.24	PHE ammonia lyase 1	0.528032	0.719741	Non-DEG	2.57795e-18	4.7851	Up	6.40507e-10	3.45443	Up	0.766945	-0.287118	Non-DEG	0.740663	0.222039	Non-DEG	0.0339038	1.2289	Non-DEG
Phvul.001G177800	2026.51		4.3.1.24	PHE ammonia lyase 1	0.945874	0.129572	Non-DEG	2.70845e-21	4.33169	Up	2.23636e-13	3.3884	Up	0.571137	-0.412658	Non-DEG	0.274988	0.558402	Non-DEG	0.023118	1.10063	Non-DEG
Phvul.001G177901	55.3372	GO:0005524	3.6.4.12	chromatin remodeling 4	0.750342	0.31252	Non-DEG	0.146875	-0.551087	Non-DEG	0.0186169	1.06222	Non-DEG	0.357586	0.506735	Non-DEG	0.0332637	-0.824316	Non-DEG	0.010171	-1.01853	Non-DEG
Phvul.001G178000	12.8137		2.7.1.20	adenosine kinase 2	0.464033	2.52849	Non-DEG	0.000242827	-3.47233	Down	0.012842	-4.3361	Down	0.613384	-0.555737	Non-DEG	0.0116799	2.48802	Up	0.000750443	5.57225	Up
Phvul.001G178100	684.797				0.659088	-0.138667	Non-DEG	0.554339	-0.0899253	Non-DEG	0.936239	0.0153989	Non-DEG	0.565992	0.116753	Non-DEG	0.790225	0.0434629	Non-DEG	0.134887	-0.211957	Non-DEG
Phvul.001G178300	294.346	GO:0043565		Translin family protein	0.70887	0.236888	Non-DEG	0.414179	-0.226046	Non-DEG	0.700259	-0.121305	Non-DEG	0.761112	-0.129189	Non-DEG	0.433512	0.220027	Non-DEG	0.0230769	0.586104	Non-DEG
Phvul.001G178400	286.411	GO:0006468, GO:0005524, GO:0004672	2.7.11.1	Protein kinase superfamily protein	0.761807	-0.195257	Non-DEG	0.00408956	0.717924	Non-DEG	0.0058776	0.710806	Non-DEG	0.380533	0.283815	Non-DEG	4.85003e-06	1.05473	Non-DEG	0.0162484	0.575661	Non-DEG
Phvul.001G178500	59.8132		3.4.19.12	Cysteine proteinases superfamily protein	0.803781	-0.236736	Non-DEG	0.239909	0.442345	Non-DEG	0.119871	0.602671	Non-DEG	0.00118672	1.0641	Non-DEG	0.00109446	1.02625	Non-DEG	0.45199	-0.274585	Non-DEG
Phvul.001G178600	676.216	GO:0016987, GO:0006355, GO:0006352, GO:0003700, GO:0003677		RNApolymerase sigma-subunit F	0.932786	0.105348	Non-DEG	0.0525932	-0.624246	Non-DEG	0.00531835	-0.893854	Non-DEG	0.994457	-0.00521534	Non-DEG	0.472177	0.255825	Non-DEG	0.297295	0.366389	Non-DEG
Phvul.001G178800	686.104				0.863923	0.0914696	Non-DEG	0.00495545	0.470069	Non-DEG	0.429893	0.15109	Non-DEG	0.703477	0.104795	Non-DEG	0.00480848	-0.470548	Non-DEG	0.00386299	-0.483873	Non-DEG
Phvul.001G178900	1.58724	GO:0009733		SAUR-like auxin-responsive protein family	NA	0	Non-DEG	0.242041	-4.15642	Non-DEG	NA	-3.37683	Non-DEG	NA	5.02836	Non-DEG	0.215399	4.4257	Non-DEG	1	0	Non-DEG
Phvul.001G179100	45.624	GO:0046872, GO:0030001		Heavy metal transport/detoxification superfamily protein	0.704182	0.682912	Non-DEG	1.06022e-07	-2.92461	Down	5.07403e-08	-3.35802	Down	0.718611	0.241329	Non-DEG	4.29634e-10	3.37508	Up	9.9736e-11	3.81666	Up
Phvul.001G179200	550.735	GO:0006418, GO:0005524, GO:0004812, GO:0000166, GO:0005737	6.1.1.21	Histidyl-tRNA synthetase 1	0.558694	0.251706	Non-DEG	6.26291e-11	-1.24804	Non-DEG	4.06222e-14	-1.46271	Non-DEG	0.733362	0.112936	Non-DEG	0.0897379	0.355501	Non-DEG	0.0163523	0.494271	Non-DEG
Phvul.001G179300	334.902	GO:0016887, GO:0005524, GO:0055085, GO:0042626, GO:0016021, GO:0006810	3.6.3.44	ATP binding cassette subfamily B1	0.196205	0.610443	Non-DEG	1.2071e-29	-2.96972	Down	8.63528e-25	-2.83478	Down	0.967256	0.0237223	Non-DEG	7.19373e-12	1.84337	Up	6.56368e-19	2.43009	Up
Phvul.001G179400	173.552			myb domain protein 68	0.399268	-0.451732	Non-DEG	4.5142e-05	1.24881	Non-DEG	5.2398e-06	1.41422	Non-DEG	0.842219	-0.106744	Non-DEG	0.762329	-0.108277	Non-DEG	0.14667	-0.453265	Non-DEG
Phvul.001G179500	6.55846	GO:0006556, GO:0004478, GO:0005524	2.5.1.6	methionine adenosyltransferase 3	0.878198	-1.19072	Non-DEG	5.3818e-05	-7.06987	Down	0.854586	0.549244	Non-DEG	0.205248	1.75439	Non-DEG	0.00195766	5.59454	Up	0.181303	2.64943	Non-DEG
Phvul.001G179600	75.3627	GO:0045454, GO:0015035, GO:0006662	1.6.5.4	Thioredoxin superfamily protein	0.841672	0.177678	Non-DEG	0.00922294	0.821321	Non-DEG	0.84727	0.0773641	Non-DEG	0.822747	-0.113872	Non-DEG	0.620727	-0.166388	Non-DEG	0.721557	0.125162	Non-DEG
Phvul.001G179700	779.79	GO:0008152, GO:0003824	2.7.7.2	phosphoadenosine phosphosulfate (PAPS) reductase family protein	0.568624	0.19621	Non-DEG	0.00742286	-0.430346	Non-DEG	0.0132187	-0.415265	Non-DEG	0.165647	0.282701	Non-DEG	0.569323	0.104585	Non-DEG	0.934316	0.0180939	Non-DEG
Phvul.001G179800	28.4543			Pentatricopeptide repeat (PPR-like) superfamily protein	1	-0.0181185	Non-DEG	0.0130936	1.18376	Non-DEG	6.74753e-05	2.57756	Up	0.680359	-0.28673	Non-DEG	0.193672	-0.599758	Non-DEG	0.493073	-0.331147	Non-DEG
Phvul.001G179900	14.505	GO:0048046, GO:0016762, GO:0006073, GO:0005618, GO:0005975, GO:0004553	2.4.1.207	xyloglucan endotransglucosylase/hydrolase 32	0.551314	1.13229	Non-DEG	0.367013	-0.804505	Non-DEG	0.0257063	-2.06531	Down	0.958406	0.0861325	Non-DEG	0.507158	0.612319	Non-DEG	0.0713864	1.65848	Non-DEG
Phvul.001G180000	150.579	GO:0008270, GO:0005515		Transducin/WD40 repeat-like superfamily protein	0.306473	-0.423089	Non-DEG	0.779935	-0.0821343	Non-DEG	0.081002	0.468644	Non-DEG	0.191746	-0.419002	Non-DEG	0.0315677	-0.555194	Non-DEG	0.0236886	-0.559282	Non-DEG
Phvul.001G180100	953.709		3.1.3.48	Rhodanese/Cell cycle control phosphatase superfamily protein	0.489418	0.153892	Non-DEG	0.000117344	0.434683	Non-DEG	0.417893	-0.106049	Non-DEG	0.302681	0.158177	Non-DEG	0.00594328	-0.312277	Non-DEG	0.00558812	-0.316562	Non-DEG
Phvul.001G180200	545.128	GO:0016597, GO:0008152	2.7.7.59	ACT-like superfamily protein	0.972258	-0.0287739	Non-DEG	4.06727e-42	2.4088	Up	1.82184e-17	1.48326	Non-DEG	2.88125e-14	1.27791	Non-DEG	0.428239	-0.148348	Non-DEG	6.01659e-19	-1.45503	Non-DEG
Phvul.001G180400	493.179	GO:0006412, GO:0005840, GO:0005622, GO:0003735		ribosomal protein L2	0.00173521	1.39743	Non-DEG	1.68955e-07	1.93276	Up	0.65773	0.203841	Non-DEG	0.192999	0.658312	Non-DEG	2.74349e-11	-2.45318	Down	6.6109e-06	-1.71406	Down
Phvul.001G180450	18.233				0.936551	0.188929	Non-DEG	0.00201258	2.40075	Up	0.405012	0.635246	Non-DEG	0.890849	0.15074	Non-DEG	0.958223	0.0414875	Non-DEG	0.919804	0.079677	Non-DEG
Phvul.001G180500	742.854	GO:0055085, GO:0016021		Major facilitator superfamily protein	0.914057	0.148115	Non-DEG	0.0583466	-0.71195	Non-DEG	0.00257731	-1.12026	Non-DEG	0.0287506	0.918042	Non-DEG	9.24742e-15	2.70625	Up	5.18219e-08	1.93632	Up
Phvul.001G180600	702.11	GO:0008601, GO:0007165, GO:0000159		Protein phosphatase 2A regulatory B subunit family protein	0.880025	0.0730922	Non-DEG	5.31394e-05	-0.565784	Non-DEG	0.000424292	-0.513797	Non-DEG	0.00351583	0.448437	Non-DEG	0.000796457	0.473927	Non-DEG	0.556104	0.0985818	Non-DEG
Phvul.001G180700	885.611				0.786863	-0.184207	Non-DEG	0.0013642	-0.769939	Non-DEG	0.134422	-0.389802	Non-DEG	0.171997	-0.430122	Non-DEG	0.00636007	-0.674621	Non-DEG	0.0970766	-0.428706	Non-DEG
Phvul.001G180800	32.1161		4.2.2.2	Pectin lyase-like superfamily protein	0.639297	0.459517	Non-DEG	0.618845	-0.233534	Non-DEG	0.00185235	-1.31793	Non-DEG	0.314928	0.564401	Non-DEG	0.912402	-0.057527	Non-DEG	0.760379	-0.162411	Non-DEG
Phvul.001G181000	8971.53	GO:0008152, GO:0004807	5.3.1.1	triosephosphate isomerase	0.0532733	0.41496	Non-DEG	4.25278e-30	-1.71099	Down	4.29251e-20	-1.39695	Non-DEG	0.575087	0.138186	Non-DEG	1.56612e-05	0.674156	Non-DEG	7.13011e-10	0.950929	Non-DEG
Phvul.001G181100	53008.8	GO:0016020, GO:0006810, GO:0005215		gamma tonoplast intrinsic protein	0.499831	0.342693	Non-DEG	3.34359e-20	-2.22555	Down	5.72751e-37	-3.06412	Down	0.443748	0.284326	Non-DEG	1.04806e-05	1.10103	Non-DEG	3.64988e-06	1.1594	Non-DEG
Phvul.001G181200	8.631			C2H2-type zinc finger family protein	0.751162	-0.80704	Non-DEG	0.140892	-1.45718	Non-DEG	0.461813	-0.750354	Non-DEG	0.476368	1.02958	Non-DEG	0.74974	0.374375	Non-DEG	0.163222	-1.46224	Non-DEG
Phvul.001G181300	118.202	GO:0005525	3.6.5.2	RAB GTPase homolog C2A	0.785093	0.279585	Non-DEG	1.29192e-27	-3.19521	Down	3.36436e-20	-2.83142	Down	0.0945133	-0.534535	Non-DEG	8.28841e-06	1.40212	Non-DEG	3.03176e-13	2.21624	Up
Phvul.001G181400	66.4013	GO:0046488, GO:0016307	2.7.1.68	phosphatidyl inositol monophosphate 5 kinase	0.826212	0.308441	Non-DEG	0.364155	-0.452615	Non-DEG	0.78904	0.169267	Non-DEG	0.778511	-0.20325	Non-DEG	0.00112253	1.43873	Non-DEG	7.35775e-06	1.95042	Up
Phvul.001G181500	197.321	GO:0005515		transducin family protein / WD-40 repeat family protein	0.887336	0.109662	Non-DEG	9.35802e-11	1.52499	Up	2.0797e-19	2.57561	Up	0.00116649	-0.803942	Non-DEG	5.62357e-05	-0.915621	Non-DEG	0.998232	-0.00201669	Non-DEG
Phvul.001G181700	196.283			Tudor/PWWP/MBT superfamily protein	0.592382	-0.229178	Non-DEG	0.0150017	0.506498	Non-DEG	0.0861249	0.373734	Non-DEG	0.738787	0.112259	Non-DEG	0.0440942	-0.414	Non-DEG	9.65889e-05	-0.755438	Non-DEG
Phvul.001G181800	408.242			ARM repeat superfamily protein	0.815683	-0.120001	Non-DEG	0.179339	0.254755	Non-DEG	0.0103302	0.483452	Non-DEG	0.871939	0.0540654	Non-DEG	0.0403212	-0.375565	Non-DEG	0.00193587	-0.549631	Non-DEG
Phvul.001G182100	37.8358	GO:0016758, GO:0008152		UDP-glucosyl transferase 73C2	0.412208	-0.806292	Non-DEG	0.0220879	-1.22556	Non-DEG	0.056746	-0.984782	Non-DEG	0.124734	0.925579	Non-DEG	0.00794669	1.39097	Non-DEG	0.560639	-0.340906	Non-DEG
Phvul.001G182200	6852.45	GO:0016758, GO:0008152	2.4.1.203	UDP-glucosyl transferase 73C2	0.973311	0.036889	Non-DEG	7.21461e-11	-1.38102	Non-DEG	1.88884e-29	-2.36469	Down	0.0630715	-0.495472	Non-DEG	0.977202	0.00952107	Non-DEG	0.0172306	0.541882	Non-DEG
Phvul.001G182300	186.519	GO:0016758, GO:0008152	2.4.1.203	UDP-glucosyl transferase 73C1	0.0118186	-1.09928	Non-DEG	0.0197555	0.949467	Non-DEG	0.349142	0.364034	Non-DEG	0.945251	0.0423532	Non-DEG	2.18762e-20	2.99574	Up	1.66047e-09	1.85411	Up
Phvul.001G182400	182.055	GO:0016758, GO:0008152	2.4.1.203	UDP-glucosyl transferase 73C2	0.975575	-0.0625045	Non-DEG	0.0507574	0.815934	Non-DEG	0.967169	0.0259695	Non-DEG	0.152156	-0.745534	Non-DEG	0.0018861	-1.27076	Non-DEG	0.178876	-0.587732	Non-DEG
Phvul.001G182500	2575.26	GO:0016758, GO:0008152		UDP-glucosyl transferase 73C2	0.992353	-0.0205499	Non-DEG	1.51455e-05	1.15451	Non-DEG	0.891647	-0.0486132	Non-DEG	0.344173	-0.35973	Non-DEG	0.830056	-0.072594	Non-DEG	0.390761	0.266586	Non-DEG
Phvul.001G182700	163.288	GO:0016758, GO:0008152	2.4.1.203	UDP-glucosyl transferase 73C2	0.968892	-0.0692296	Non-DEG	0.622516	-0.206427	Non-DEG	0.000509297	-1.26239	Non-DEG	0.607359	-0.295259	Non-DEG	0.483759	-0.292682	Non-DEG	0.890056	-0.0666526	Non-DEG
Phvul.001G182800	135.508	GO:0016758, GO:0008152		UDP-Glycosyltransferase superfamily protein	0.905436	0.116207	Non-DEG	0.122857	0.456677	Non-DEG	0.439057	-0.247714	Non-DEG	7.35337e-06	1.1309	Non-DEG	2.43809e-10	1.56685	Up	0.0419004	0.552152	Non-DEG
Phvul.001G182900	2905.23	GO:0016758, GO:0008152		don-glucosyltransferase 1	0.456178	-0.31403	Non-DEG	1.45286e-20	1.95892	Up	0.0789068	0.40637	Non-DEG	2.43717e-05	-0.96918	Non-DEG	4.89377e-05	-0.878961	Non-DEG	0.367037	-0.223812	Non-DEG
Phvul.001G183000	2.98864	GO:0016758, GO:0008152		UDP-glucosyl transferase 73D1	0.997318	0.0877782	Non-DEG	0.0770362	3.79864	Non-DEG	0.161408	3.12941	Non-DEG	0.737245	-0.759252	Non-DEG	0.700476	0.666665	Non-DEG	0.340968	1.5137	Non-DEG
Phvul.001G183100	7.47842	GO:0042545, GO:0030599, GO:0005618	3.1.1.11	Pectin lyase-like superfamily protein	0.470261	-2.82139	Non-DEG	0.0518663	-3.83118	Non-DEG	0.532294	-1.08611	Non-DEG	0.159883	1.73226	Non-DEG	5.2509e-05	7.2106	Up	0.0500204	2.65695	Non-DEG
Phvul.001G183300	33.3425	GO:0055114, GO:0016491	1.14.11.9	2-oxoglutarate (2OG) and Fe(II)-dependent oxygenase superfamily protein	0.746469	0.586255	Non-DEG	3.67388e-07	6.39859	Up	9.08346e-05	6.22451	Up	0.0510412	-1.76041	Non-DEG	6.70978e-06	-3.29448	Down	0.217604	-0.947819	Non-DEG
Phvul.001G183400	49.404			PLATZ transcription factor family protein	0.952821	-0.19497	Non-DEG	4.594e-10	-4.18601	Down	0.000145293	-2.6046	Down	0.171831	-1.14513	Non-DEG	0.351247	0.757254	Non-DEG	0.0151026	1.70741	Up
Phvul.001G183500	491.077			Modifier of rudimentary (Mod(r)) protein	0.909741	0.0653569	Non-DEG	1.41525e-06	0.767958	Non-DEG	4.32844e-05	0.683897	Non-DEG	0.615095	0.125611	Non-DEG	0.0545093	-0.315485	Non-DEG	0.0209413	-0.375739	Non-DEG
Phvul.001G183700	60.2569	GO:0071025, GO:0070966, GO:0070481		Eukaryotic release factor 1 (eRF1) family protein	0.965386	-0.0717432	Non-DEG	0.729379	-0.141113	Non-DEG	0.0498809	-0.705915	Non-DEG	0.59792	0.365419	Non-DEG	1.4244e-06	-1.8548	Down	4.177e-09	-2.29196	Down
Phvul.001G183800	308.488	GO:0006508, GO:0004190	3.4.23.12	Eukaryotic aspartyl protease family protein	0.459636	-0.335454	Non-DEG	2.21324e-14	1.90212	Up	8.59525e-17	2.15741	Up	0.00113731	-0.814041	Non-DEG	0.993135	0.0041224	Non-DEG	0.044383	0.482709	Non-DEG
Phvul.001G183900	9.24764	GO:0003723, GO:0003676		poly(A) binding protein 7	0.965888	-0.183129	Non-DEG	0.220011	-1.13316	Non-DEG	0.682807	0.475881	Non-DEG	0.876571	0.268892	Non-DEG	0.771492	-0.320772	Non-DEG	0.453913	-0.772793	Non-DEG
Phvul.001G184000	928.738	GO:0005515			0.979521	0.0181701	Non-DEG	2.20478e-05	0.56631	Non-DEG	4.55472e-09	0.807781	Non-DEG	0.135781	-0.24707	Non-DEG	0.764819	-0.0484157	Non-DEG	0.124925	0.216825	Non-DEG
Phvul.001G184100	83.5347	GO:0030247, GO:0006468, GO:0004672	2.7.11.1	Protein kinase family protein	0.996505	0.037441	Non-DEG	0.342145	-0.644257	Non-DEG	0.502862	-0.488161	Non-DEG	0.666636	0.430706	Non-DEG	0.149465	0.954014	Non-DEG	0.433308	0.560749	Non-DEG
Phvul.001G184200	54.4748				0.987218	-0.0315973	Non-DEG	0.271544	0.382825	Non-DEG	0.277766	0.404843	Non-DEG	0.0347917	-0.844899	Non-DEG	2.42917e-05	-1.41471	Non-DEG	0.0651529	-0.601412	Non-DEG
Phvul.001G184300	399.043	GO:0004842	6.3.2.19	ubiquitin-protein ligase 7	0.925936	-0.0737	Non-DEG	0.671638	0.099869	Non-DEG	0.0411452	0.448646	Non-DEG	0.328936	0.266894	Non-DEG	0.0386629	0.426608	Non-DEG	0.726509	0.0860143	Non-DEG
Phvul.001G184400	165.906			Pentatricopeptide repeat (PPR) superfamily protein	0.992247	-0.0217209	Non-DEG	5.57333e-07	-1.33245	Non-DEG	0.00100061	-0.925341	Non-DEG	0.797342	-0.118355	Non-DEG	0.0123513	0.699896	Non-DEG	0.00358019	0.79653	Non-DEG
Phvul.001G184500	6.30724		2.4.2.41	Exostosin family protein	0.846309	-0.684163	Non-DEG	0.00815633	-2.83697	Down	0.555048	-0.7314	Non-DEG	1	0	Non-DEG	0.0204105	-4.44759	Down	0.00470578	-5.23767	Down
Phvul.001G184600	12.238			late embryogenesis abundant protein, putative / LEA protein, putative	0.80499	1.72064	Non-DEG	0.606414	1.40091	Non-DEG	0.372671	-2.36698	Non-DEG	0.166495	1.9323	Non-DEG	0.000214694	6.70696	Up	0.000643907	6.4953	Up
Phvul.001G184700	3197.89			ribosomal protein L24	0.890471	0.106958	Non-DEG	6.04645e-08	1.18497	Non-DEG	7.40342e-11	1.43524	Non-DEG	0.0271942	-0.582583	Non-DEG	3.9536e-07	-1.11798	Non-DEG	0.0723942	-0.428435	Non-DEG
Phvul.001G185000	509.053			phloem protein 2-A15	0.831293	-0.126672	Non-DEG	0.0444799	-0.408229	Non-DEG	0.0641016	-0.388242	Non-DEG	0.993385	-0.00375861	Non-DEG	0.834336	0.0515711	Non-DEG	0.770737	-0.0713424	Non-DEG
Phvul.001G185100	2.92381			sequence-specific DNA binding transcription factors	1	0	Non-DEG	0.0839305	-4.45551	Non-DEG	0.08113	-4.66663	Non-DEG	0.986036	0.0745265	Non-DEG	0.0817406	4.51081	Non-DEG	0.0731134	4.69599	Non-DEG
Phvul.001G185200	109.102	GO:0030955, GO:0006096, GO:0004743, GO:0000287	2.7.1.40	Pyruvate kinase family protein	0.982339	0.0425198	Non-DEG	1.54567e-16	-2.4706	Down	1.19643e-05	-1.41321	Non-DEG	0.953244	-0.0349786	Non-DEG	0.000321109	1.1448	Non-DEG	8.22102e-05	1.2223	Non-DEG
Phvul.001G185400	23.0766	GO:0006468, GO:0005524, GO:0004672	2.7.11.1	Leucine-rich repeat protein kinase family protein	0.63376	0.889164	Non-DEG	0.00279025	-2.12468	Down	0.000165982	-2.89539	Down	0.460067	-0.758112	Non-DEG	0.936329	0.0784316	Non-DEG	0.0308758	1.72571	Up
Phvul.001G185500	57.4618	GO:0055114, GO:0020037, GO:0016705, GO:0005506		cytochrome P450, family 76, subfamily G, polypeptide 1	0.196819	-0.926066	Non-DEG	0.000413323	2.15573	Up	6.05739e-05	2.30368	Up	0.931587	-0.0698555	Non-DEG	5.9628e-05	1.79237	Up	0.034365	0.93616	Non-DEG
Phvul.001G185600	41.7081			Protein of unknown function (DUF668)	1	-0.00346963	Non-DEG	0.0818923	-0.825483	Non-DEG	0.25686	-0.589767	Non-DEG	0.279887	0.630675	Non-DEG	0.0724508	0.84516	Non-DEG	0.704626	0.211015	Non-DEG
Phvul.001G185700	1.92045				NA	-0.370214	Non-DEG	0.851489	0.772045	Non-DEG	NA	1.98601	Non-DEG	NA	-1.57164	Non-DEG	0.737411	1.24632	Non-DEG	0.477141	2.44774	Non-DEG
Phvul.001G185800	517.618		2.4.1.32	Nucleotide-diphospho-sugar transferases superfamily protein	0.947492	0.115896	Non-DEG	7.88924e-29	-4.28772	Down	1.4707e-14	-3.01639	Down	0.482569	-0.40441	Non-DEG	1.34383e-10	2.53171	Up	4.96428e-15	3.05201	Up
Phvul.001G185900	91.39			pentatricopeptide (PPR) repeat-containing protein	0.883402	-0.195845	Non-DEG	0.775354	-0.133456	Non-DEG	0.133657	0.664063	Non-DEG	0.437191	-0.447534	Non-DEG	0.168501	-0.588958	Non-DEG	0.454287	-0.337268	Non-DEG
Phvul.001G186000	2357.73	GO:0055114, GO:0016491, GO:0016209	1.11.1.15	Thioredoxin superfamily protein	0.496265	0.41857	Non-DEG	4.56465e-22	-2.8115	Down	6.45088e-15	-2.30499	Down	0.701239	-0.195025	Non-DEG	8.63279e-05	1.19197	Non-DEG	1.49144e-09	1.80556	Up
Phvul.001G186100	5835.8	GO:0006096, GO:0004634, GO:0000287, GO:0000015	4.2.1.11	Enolase	0.942315	0.0591916	Non-DEG	0.291188	-0.228314	Non-DEG	0.0939501	0.358391	Non-DEG	0.393129	-0.245196	Non-DEG	0.15943	0.302126	Non-DEG	0.00293137	0.606513	Non-DEG
Phvul.001G186200	1846.85	GO:0003676, GO:0046872, GO:0005634, GO:0003723		Zinc finger C-x8-C-x5-C-x3-H type family protein	0.595965	0.182173	Non-DEG	1.06835e-06	0.747077	Non-DEG	0.0861138	0.287309	Non-DEG	0.81567	-0.065767	Non-DEG	0.000226956	-0.57315	Non-DEG	0.046975	-0.32521	Non-DEG
Phvul.001G186300	389.045		3.5.1.98	histone deacetylase 3	0.878324	-0.0988337	Non-DEG	0.0650061	-0.367992	Non-DEG	0.0704918	-0.372496	Non-DEG	0.772494	-0.0919958	Non-DEG	9.29937e-05	0.734156	Non-DEG	8.74867e-05	0.727318	Non-DEG
Phvul.001G186500	10.7952		4.2.99.18	HhH-GPD base excision DNA repair family protein	0.73377	0.877906	Non-DEG	0.693001	-0.431847	Non-DEG	0.229971	-1.31827	Non-DEG	0.820738	-0.384544	Non-DEG	0.753912	-0.363518	Non-DEG	0.422161	0.898932	Non-DEG
Phvul.001G186600	503.542	GO:0006468, GO:0004672	2.7.11.1	Protein kinase superfamily protein	0.945507	0.0403423	Non-DEG	8.37348e-10	0.89614	Non-DEG	0.000190847	0.57219	Non-DEG	0.362022	-0.190078	Non-DEG	1.69395e-09	-0.862137	Non-DEG	1.05505e-05	-0.631717	Non-DEG
Phvul.001G186700	846.23			ENTH/VHS family protein,PCF11P-similar protein 4	0.717608	0.14027	Non-DEG	0.149881	0.232882	Non-DEG	0.359997	-0.159329	Non-DEG	0.617542	-0.121232	Non-DEG	0.000635469	-0.522863	Non-DEG	0.109221	-0.261361	Non-DEG
Phvul.001G186800	62.1127	GO:0048544		D-mannose binding lectin protein with Apple-like carbohydrate-binding domain	0.597311	0.406685	Non-DEG	1.3977e-06	1.8445	Up	0.00930002	1.07478	Non-DEG	0.725495	0.211212	Non-DEG	0.0353245	-0.762902	Non-DEG	0.139118	-0.56743	Non-DEG
Phvul.001G186900	316.789			Plant protein of unknown function (DUF868)	0.690618	-0.317387	Non-DEG	1.08393e-06	1.58967	Up	0.00830659	0.892449	Non-DEG	0.729538	-0.193978	Non-DEG	4.66567e-05	-1.32673	Non-DEG	7.06847e-06	-1.45014	Non-DEG
Phvul.001G187000	237.876			Duplicated homeodomain-like superfamily protein	0.599238	-0.286888	Non-DEG	0.27073	0.299184	Non-DEG	0.325248	-0.272122	Non-DEG	0.46415	-0.273089	Non-DEG	0.00131971	-0.815078	Non-DEG	0.000852704	-0.828877	Non-DEG
Phvul.001G187150	8.19071				0.981238	0.220635	Non-DEG	0.280841	2.36897	Non-DEG	0.685998	-0.837728	Non-DEG	0.0754344	-1.76504	Non-DEG	0.0185731	3.27605	Up	6.72194e-05	5.26173	Up
Phvul.001G187200	1.97791			Plant protein of unknown function (DUF247)	NA	-1.21778	Non-DEG	0.347191	-2.54167	Non-DEG	NA	-0.797896	Non-DEG	NA	-0.14071	Non-DEG	0.0571703	4.52481	Non-DEG	0.157428	3.44774	Non-DEG
Phvul.001G187300	36.7047				0.655746	-0.494921	Non-DEG	1.7201e-05	-1.89338	Down	0.000229168	-1.57136	Down	0.748345	0.282817	Non-DEG	0.345825	-0.52459	Non-DEG	0.00875079	-1.30233	Non-DEG
Phvul.001G187400	1521.02			Family of unknown function (DUF662)	0.975575	0.044061	Non-DEG	0.606124	-0.165111	Non-DEG	0.0307776	-0.63274	Non-DEG	0.967256	0.0259421	Non-DEG	0.696111	0.130838	Non-DEG	0.663237	0.148957	Non-DEG
Phvul.001G187500	15.9351	GO:0006355, GO:0005634, GO:0005524, GO:0032502, GO:0006351		growth-regulating factor 4	0.488266	-0.965928	Non-DEG	0.00366095	-1.9858	Down	0.0899603	-1.12632	Non-DEG	0.754853	-0.473611	Non-DEG	0.122561	-1.39762	Non-DEG	0.0121489	-1.88994	Down
Phvul.001G187600	3944.03	GO:0043169, GO:0005975, GO:0003824, GO:0004553	2.4.1.18	starch branching enzyme 2.2	0.276892	0.186885	Non-DEG	0.000359645	0.36547	Non-DEG	6.16299e-05	0.418218	Non-DEG	0.69589	-0.0684562	Non-DEG	9.33887e-48	-1.43355	Non-DEG	1.43577e-32	-1.17821	Non-DEG
Phvul.001G187700	2.61797	GO:0016887, GO:0005524, GO:0016020	3.6.3.25	pleiotropic drug resistance 6	0.97475	-0.334364	Non-DEG	0.183908	3.60771	Non-DEG	0.0772844	4.78934	Non-DEG	1	0	Non-DEG	0.0356599	-5.59319	Down	0.0234179	-6.03347	Down
Phvul.001G187900	16.0286	GO:0016887, GO:0005524, GO:0016020	3.6.3.25	pleiotropic drug resistance 11	0.847462	-0.359113	Non-DEG	0.0716446	1.23222	Non-DEG	0.000235602	3.59647	Up	0.751979	-0.396504	Non-DEG	0.00167143	-2.17414	Down	0.00103448	-2.13675	Down
Phvul.001G188000	228.326			ubiquitin-protein ligases	0.394089	-0.309931	Non-DEG	0.0558552	-0.393401	Non-DEG	0.762072	0.0766034	Non-DEG	0.909347	0.0437399	Non-DEG	0.691812	-0.0942541	Non-DEG	0.0264735	-0.447925	Non-DEG
Phvul.001G188100	174.839	GO:0006468, GO:0004672, GO:0005524	2.7.11.1	Protein kinase superfamily protein	0.528489	0.569473	Non-DEG	8.21085e-08	-2.19257	Down	4.73918e-06	-1.95716	Down	0.852746	0.143307	Non-DEG	0.0566218	0.842709	Non-DEG	0.00369631	1.26887	Non-DEG
Phvul.001G188201	858.943			60S acidic ribosomal protein family	0.936554	-0.086765	Non-DEG	0.0315991	0.607191	Non-DEG	0.000170846	1.05337	Non-DEG	0.209748	-0.454989	Non-DEG	0.153828	-0.420478	Non-DEG	0.886024	-0.052254	Non-DEG
Phvul.001G188300	6.08284	GO:0043565, GO:0006355, GO:0003700		Basic-leucine zipper (bZIP) transcription factor family protein	0.921421	0.40842	Non-DEG	0.187495	-1.36814	Non-DEG	0.479485	1.1929	Non-DEG	0.992362	0.0204865	Non-DEG	0.538594	0.694854	Non-DEG	0.337629	1.08279	Non-DEG
Phvul.001G188600	58.8124	GO:0016788		GDSL-like Lipase/Acylhydrolase superfamily protein	0.811607	-0.269275	Non-DEG	0.0361951	-0.814201	Non-DEG	0.00380142	-1.07914	Non-DEG	0.135222	-0.642398	Non-DEG	0.196461	0.523465	Non-DEG	0.0128842	0.896587	Non-DEG
Phvul.001G188700	6513.54		3.2.2.3, 3.2.2.2	uridine-ribohydrolase 1	0.838323	0.231026	Non-DEG	1.4512e-12	2.55118	Up	0.263642	0.461912	Non-DEG	0.612407	0.302844	Non-DEG	1.23655e-14	-2.78494	Down	3.09775e-15	-2.85676	Down
Phvul.001G188800	4370.7	GO:0008270, GO:0003677		A20/AN1-like zinc finger family protein	0.851502	0.161906	Non-DEG	3.10907e-05	1.12983	Non-DEG	0.0239578	-0.646045	Non-DEG	0.0146537	0.775022	Non-DEG	0.000286565	-0.999195	Non-DEG	2.37302e-09	-1.61231	Down
Phvul.001G188900	9.43634	GO:0016787	3.1.3.2	purple acid phosphatase 22	0.926624	-0.502182	Non-DEG	0.405105	-1.24663	Non-DEG	0.522248	1.16334	Non-DEG	0.617377	0.949848	Non-DEG	0.0357804	2.85652	Up	0.327041	1.40449	Non-DEG
Phvul.001G189000	39.0823	GO:0016787	3.1.3.2	Purple acid phosphatases superfamily protein	0.394373	1.11927	Non-DEG	6.78222e-05	-2.31407	Down	0.000390747	-2.45529	Down	0.0112876	1.47709	Non-DEG	8.44398e-07	2.80905	Up	0.000219303	2.45122	Up
Phvul.001G189100	403.005	GO:0016020		Integral membrane Yip1 family protein	0.993859	0.0190275	Non-DEG	0.804185	0.0790843	Non-DEG	0.290271	0.319644	Non-DEG	0.935803	0.041899	Non-DEG	0.344732	0.277278	Non-DEG	0.401746	0.254407	Non-DEG
Phvul.001G189200	7.64234	GO:0009910, GO:0003712		PEBP (phosphatidylethanolamine-binding protein) family protein	0.777209	-0.980514	Non-DEG	0.153016	-1.8196	Non-DEG	0.387712	-1.00946	Non-DEG	0.886667	0.198187	Non-DEG	0.00359291	3.33044	Up	0.021757	2.15173	Up
Phvul.001G189300	16.505		3.7.1.8, 3.7.1.17	alpha/beta-Hydrolases superfamily protein	0.858889	-0.33139	Non-DEG	0.609593	-0.344965	Non-DEG	0.144569	-0.866559	Non-DEG	0.538881	0.523332	Non-DEG	0.703223	0.261341	Non-DEG	0.352726	-0.593381	Non-DEG
Phvul.001G189400	14.2482	GO:0043565, GO:0006355, GO:0003700		Basic-leucine zipper (bZIP) transcription factor family protein	0.997537	0.0487594	Non-DEG	0.155437	1.41573	Non-DEG	0.80008	0.291541	Non-DEG	0.456975	1.00626	Non-DEG	0.62514	-0.506821	Non-DEG	0.138168	-1.46432	Non-DEG
Phvul.001G189500	214.715	GO:0005515		F-box/RNI-like superfamily protein	0.80239	-0.139574	Non-DEG	0.332038	0.209341	Non-DEG	0.305417	-0.22289	Non-DEG	0.268809	0.280032	Non-DEG	0.7596	0.0710672	Non-DEG	0.0818062	-0.348539	Non-DEG
Phvul.001G189600	573.278			Iron-sulphur cluster biosynthesis family protein	0.596275	0.190236	Non-DEG	0.117094	0.269252	Non-DEG	0.0135607	-0.419252	Non-DEG	0.0276588	0.421539	Non-DEG	0.0392943	-0.346766	Non-DEG	0.000437687	-0.578069	Non-DEG
Phvul.001G189700	1415.29	GO:0003924	3.6.5.6	Tubulin/FtsZ family protein	0.763982	0.161374	Non-DEG	3.40902e-10	-1.19363	Non-DEG	1.46255e-06	-0.941719	Non-DEG	0.974332	0.0143779	Non-DEG	0.288487	0.230293	Non-DEG	0.0712952	0.37729	Non-DEG
Phvul.001G189800	238.876	GO:0008080	2.3.1.4	glucose-6-phosphate acetyltransferase 1	0.777209	0.153146	Non-DEG	0.000246122	-0.692252	Non-DEG	0.011184	-0.518431	Non-DEG	0.812977	0.081379	Non-DEG	0.342467	-0.203845	Non-DEG	0.564053	-0.132078	Non-DEG
Phvul.001G189900	508.708				0.897748	0.274701	Non-DEG	7.30365e-13	-4.1243	Down	1.60191e-13	-4.27376	Down	0.423584	-0.683195	Non-DEG	0.00825112	1.6152	Up	1.52764e-05	2.57309	Up
Phvul.001G190000	657.798	GO:0005515		Transducin/WD40 repeat-like superfamily protein	0.846325	-0.101931	Non-DEG	3.20485e-09	1.00274	Non-DEG	7.41554e-07	0.861302	Non-DEG	0.483227	0.178878	Non-DEG	0.00318129	-0.508042	Non-DEG	2.56703e-06	-0.78885	Non-DEG
Phvul.001G190100	91.1703	GO:0055114, GO:0009186	1.17.4.1	Ferritin/ribonucleotide reductase-like family protein	0.801362	-0.288744	Non-DEG	1.3657e-21	-3.24411	Down	0.000317869	-1.31155	Non-DEG	0.39686	-0.365547	Non-DEG	6.98569e-06	1.61689	Up	3.31878e-07	1.69369	Up
Phvul.001G190200	1323.26	GO:0006122, GO:0005750, GO:0005743		ubiquinol-cytochrome C reductase UQCRX/QCR9-like family protein	0.670681	0.186353	Non-DEG	0.186331	0.257308	Non-DEG	0.696316	0.0877876	Non-DEG	0.88161	0.0521509	Non-DEG	0.422533	-0.164955	Non-DEG	0.900155	-0.0307525	Non-DEG
Phvul.001G190300	122.848			pentatricopeptide (PPR) repeat-containing protein	0.812961	-0.161035	Non-DEG	0.411815	-0.2124	Non-DEG	0.917445	0.0340776	Non-DEG	0.736853	-0.133326	Non-DEG	0.0747412	-0.442506	Non-DEG	0.0501904	-0.470214	Non-DEG
Phvul.001G190400	345.384			SOUL heme-binding family protein	0.720634	0.197064	Non-DEG	1.02264e-05	-0.912763	Non-DEG	0.00790913	-0.593967	Non-DEG	0.299255	0.291665	Non-DEG	0.00230552	0.645583	Non-DEG	0.01099	0.550983	Non-DEG
Phvul.001G190500	11.0652				0.950383	-0.318224	Non-DEG	0.325425	1.96934	Non-DEG	0.368717	1.74208	Non-DEG	0.254765	1.12229	Non-DEG	3.8466e-05	4.23486	Up	0.00408144	2.79434	Up
Phvul.001G190600	8.90653	GO:0045454, GO:0015035, GO:0009055		Glutaredoxin family protein	0.843577	0.536811	Non-DEG	0.680896	-0.396755	Non-DEG	0.153854	-1.34226	Non-DEG	0.680889	0.478519	Non-DEG	0.216404	1.04334	Non-DEG	0.22378	1.10163	Non-DEG
Phvul.001G190700	340.77		2.7.11.17		0.302139	-0.699749	Non-DEG	0.0131891	1.02128	Non-DEG	0.000530105	1.42181	Non-DEG	0.739692	0.225151	Non-DEG	0.177203	0.579502	Non-DEG	0.453647	-0.345397	Non-DEG
Phvul.001G190800	977.044	GO:0005515		F-box family protein	0.895168	0.0636659	Non-DEG	1.05811e-14	1.05944	Non-DEG	0.000398506	0.508865	Non-DEG	0.894119	0.0362983	Non-DEG	4.62281e-12	-0.938492	Non-DEG	1.91096e-11	-0.911125	Non-DEG
Phvul.001G190900	349.026	GO:0003676		RNA-binding (RRM/RBD/RNP motifs) family protein	1	0.00288003	Non-DEG	0.0538179	0.434229	Non-DEG	0.765783	0.0815141	Non-DEG	0.826102	-0.0881894	Non-DEG	4.18073e-05	-0.887334	Non-DEG	0.000241885	-0.796265	Non-DEG
Phvul.001G191000	32.2406	GO:0006310, GO:0006281, GO:0006260, GO:0005634, GO:0003677		Nucleic acid-binding, OB-fold-like protein	0.968867	0.08418	Non-DEG	0.770566	-0.153631	Non-DEG	0.415019	-0.420687	Non-DEG	0.954163	-0.0515187	Non-DEG	0.807481	-0.132819	Non-DEG	0.999513	0.0028802	Non-DEG
Phvul.001G191100	1.99567				NA	1.66392	Non-DEG	0.232854	2.90739	Non-DEG	NA	-1.19928	Non-DEG	NA	-1.20691	Non-DEG	0.265849	-2.45286	Non-DEG	0.870813	0.41797	Non-DEG
Phvul.001G191200	3519.4	GO:0016301, GO:0005524, GO:0006614, GO:0005525, GO:0048500, GO:0008312	3.6.5.4	chloroplast signal recognition particle 54 kDa subunit	0.348873	0.255214	Non-DEG	5.11423e-13	-1.06683	Non-DEG	2.26835e-14	-1.13808	Non-DEG	0.393196	-0.187781	Non-DEG	0.77759	0.0533007	Non-DEG	0.00144459	0.496295	Non-DEG
Phvul.001G191300	397.442	GO:0007165		Rho GTPase activating protein with PAK-box/P21-Rho-binding domain	0.833116	-0.164862	Non-DEG	0.015575	-0.635462	Non-DEG	0.0200408	-0.624601	Non-DEG	0.912873	-0.0554889	Non-DEG	0.735586	0.10585	Non-DEG	0.995659	-0.00352226	Non-DEG
Phvul.001G191400	2842.48			probable small nuclear ribonucleoprotein G	0.955	0.0408431	Non-DEG	9.54007e-19	1.41398	Non-DEG	2.30791e-12	1.14184	Non-DEG	0.318986	-0.23078	Non-DEG	1.2553e-13	-1.18974	Non-DEG	1.62343e-08	-0.918116	Non-DEG
Phvul.001G191500	35.1246	GO:0008017, GO:0007018, GO:0005524, GO:0003777, GO:0005871	3.6.4.4	P-loop containing nucleoside triphosphate hydrolases superfamily protein	0.952399	0.134619	Non-DEG	0.000171427	-1.74658	Down	0.366492	-0.544895	Non-DEG	0.357095	0.490665	Non-DEG	2.82796e-06	2.10895	Up	0.000115508	1.7529	Up
Phvul.001G191600	7.20508		3.2.1.26	cell wall invertase 4	0.685234	-0.901762	Non-DEG	0.557581	0.720284	Non-DEG	0.869782	-0.183999	Non-DEG	0.0230119	2.35266	Up	0.0731319	1.64367	Non-DEG	0.103636	-1.61074	Non-DEG
Phvul.001G191700	2845.32	GO:0006412, GO:0005840, GO:0003735		ubiquitin extension protein 1	1	0.00014926	Non-DEG	0.815331	-0.0554558	Non-DEG	0.000671889	0.686319	Non-DEG	0.0486446	-0.468578	Non-DEG	0.49957	-0.152887	Non-DEG	0.141676	0.31584	Non-DEG
Phvul.001G191800	451.541		2.2.1.9, 4.2.99.20, 4.2.1.113	alpha/beta-Hydrolases superfamily protein	0.890346	0.068459	Non-DEG	0.0801971	0.265886	Non-DEG	0.144765	-0.231159	Non-DEG	0.299827	0.206417	Non-DEG	0.0022143	-0.445322	Non-DEG	4.73275e-05	-0.58328	Non-DEG
Phvul.001G191900	75.6597			Protein of unknown function, DUF584	0.939497	0.142866	Non-DEG	0.480515	-0.363195	Non-DEG	0.000893945	-1.52684	Down	0.57421	0.382136	Non-DEG	0.0458745	0.935328	Non-DEG	0.156578	0.696058	Non-DEG
Phvul.001G192000	27.8123	GO:0006355, GO:0003677		NAC domain containing protein 90	0.725395	-0.925862	Non-DEG	0.593324	-0.659851	Non-DEG	1	0.000637693	Non-DEG	0.00352524	1.47241	Non-DEG	2.84054e-11	5.72831	Up	7.35063e-07	3.33003	Up
Phvul.001G192100	285.871			Vacuolar protein sorting 55 (VPS55) family protein	0.837646	-0.137861	Non-DEG	0.55641	0.15001	Non-DEG	0.0952939	0.410221	Non-DEG	0.118375	0.42406	Non-DEG	0.0693062	0.417285	Non-DEG	0.579049	-0.144636	Non-DEG
Phvul.001G192300	757.473	GO:0005515	2.4.1.255	Tetratricopeptide repeat (TPR)-like superfamily protein	0.859699	-0.102895	Non-DEG	6.94718e-12	1.2283	Non-DEG	2.85779e-07	0.941529	Non-DEG	0.601544	-0.15157	Non-DEG	3.69676e-09	-1.05089	Non-DEG	1.73375e-08	-1.00221	Non-DEG
Phvul.001G192400	437.687	GO:0006457, GO:0003755, GO:0000413	5.2.1.8	Cyclophilin-like peptidyl-prolyl cis-trans isomerase family protein	0.749854	0.12359	Non-DEG	0.000150165	0.56465	Non-DEG	0.162585	0.232967	Non-DEG	0.844388	-0.0523397	Non-DEG	0.0614953	-0.283743	Non-DEG	0.525031	-0.107814	Non-DEG
Phvul.001G192500	45.5009			Protein of unknown function (DUF1022)	0.955503	-0.0918012	Non-DEG	0.574229	-0.240455	Non-DEG	0.767588	0.146207	Non-DEG	0.689234	-0.238626	Non-DEG	0.735495	-0.152907	Non-DEG	0.993633	-0.00608148	Non-DEG
Phvul.001G192600	641.392			decapping 1	0.434713	-0.308653	Non-DEG	0.44955	0.17619	Non-DEG	0.0215032	0.506176	Non-DEG	0.438577	-0.231435	Non-DEG	0.0764259	0.38512	Non-DEG	0.16889	0.307902	Non-DEG
Phvul.001G192800	157.947	GO:0003676		RNA binding (RRM/RBD/RNP motifs) family protein	0.70887	0.238546	Non-DEG	5.15529e-17	2.3387	Up	1.29151e-07	1.50854	Up	0.719041	-0.15698	Non-DEG	0.000288818	-0.93271	Non-DEG	0.0455324	-0.537185	Non-DEG
Phvul.001G192900	33.7776			F-box family protein	0.0396246	-1.8566	Down	0.667151	-0.37436	Non-DEG	0.00298188	2.65091	Up	0.0701585	-1.11614	Non-DEG	1.05943e-05	2.87135	Up	5.49086e-05	2.13088	Up
Phvul.001G193000	256.636			embryo defective 2735	0.972258	0.0377669	Non-DEG	5.10386e-08	1.20909	Non-DEG	6.21364e-08	1.26939	Non-DEG	0.784517	0.103623	Non-DEG	0.207669	-0.294275	Non-DEG	0.119805	-0.360131	Non-DEG
Phvul.001G193100	2.11232	GO:0003677		AP2/B3-like transcriptional factor family protein	0.828507	1.64011	Non-DEG	0.309537	2.80494	Non-DEG	0.872321	0.583378	Non-DEG	0.895063	-0.479563	Non-DEG	0.484536	1.65287	Non-DEG	0.140993	3.77254	Non-DEG
Phvul.001G193200	1725.08	GO:0008236, GO:0006508	3.4.16.2	alpha/beta-Hydrolases superfamily protein	0.734455	-0.190587	Non-DEG	1.21657e-10	-1.33242	Non-DEG	0.0300167	-0.486939	Non-DEG	0.287726	0.308268	Non-DEG	1.8359e-10	1.32558	Non-DEG	0.00010611	0.826722	Non-DEG
Phvul.001G193300	334.355				0.78668	-0.159092	Non-DEG	0.221518	-0.273589	Non-DEG	0.743547	0.0863046	Non-DEG	0.000879558	-0.763295	Non-DEG	7.9995e-05	-0.836698	Non-DEG	0.317459	-0.232495	Non-DEG
Phvul.001G193400	0.746858		1.1.1.331	NAD(P)-binding Rossmann-fold superfamily protein	NA	0.382929	Non-DEG	0.466017	2.39046	Non-DEG	NA	1.42608	Non-DEG	NA	1.42003	Non-DEG	0.80227	0.81015	Non-DEG	0.954577	-0.226956	Non-DEG
Phvul.001G193500	104.802		1.1.1.331	NAD(P)-binding Rossmann-fold superfamily protein	1	0	Non-DEG	0.0294461	-3.82394	Down	1	0	Non-DEG	4.69126e-16	2.23544	Up	8.7499e-14	11.3533	Up	1.19301e-09	9.37757	Up
Phvul.001G193600	319.514			TLD-domain containing nucleolar protein	0.985869	-0.0258744	Non-DEG	0.026356	0.551737	Non-DEG	0.455306	0.208931	Non-DEG	0.113968	0.472311	Non-DEG	0.714888	-0.104578	Non-DEG	0.0145419	-0.602764	Non-DEG
Phvul.001G193700	662.768				0.361766	-0.19294	Non-DEG	4.68295e-08	0.655464	Non-DEG	4.98335e-05	0.500806	Non-DEG	6.18223e-20	-1.22953	Non-DEG	9.54383e-81	-2.4239	Down	4.65213e-33	-1.38731	Non-DEG
Phvul.001G193800	1488.5		6.3.2.19	ubiquitin E2 variant 1D-4	0.240098	0.246001	Non-DEG	0.0356211	0.279793	Non-DEG	0.63741	0.0745591	Non-DEG	0.000388191	0.489194	Non-DEG	0.237735	0.164976	Non-DEG	0.614702	-0.0782166	Non-DEG
Phvul.001G193900	562.447	GO:0005634	3.1.13.4	Polynucleotidyl transferase, ribonuclease H-like superfamily protein	0.975631	0.0371703	Non-DEG	0.365545	-0.236703	Non-DEG	0.000558615	-0.831224	Non-DEG	0.460201	-0.261718	Non-DEG	0.0239193	-0.559212	Non-DEG	0.336053	-0.260324	Non-DEG
Phvul.001G194000	473.919			ovate family protein 13	0.514128	0.351488	Non-DEG	0.00119543	-0.844537	Non-DEG	1.34677e-07	-1.36596	Non-DEG	0.0309649	0.66825	Non-DEG	0.873661	0.0531731	Non-DEG	0.386123	-0.263589	Non-DEG
Phvul.001G194020	106.403			Ovate family protein	0.945311	0.155969	Non-DEG	2.72464e-07	-2.63744	Down	7.68734e-12	-3.48261	Down	0.236074	-0.883669	Non-DEG	0.137161	-0.902128	Non-DEG	0.844585	0.137511	Non-DEG
Phvul.001G194040	89.6377			alpha/beta-Hydrolases superfamily protein	0.908237	-0.119886	Non-DEG	0.547037	-0.195441	Non-DEG	0.131391	-0.462399	Non-DEG	0.97452	0.0192777	Non-DEG	0.410821	0.257268	Non-DEG	0.725162	0.118104	Non-DEG
Phvul.001G194060	61.5722			HVA22-like protein J	0.750849	-0.319669	Non-DEG	0.446624	0.332203	Non-DEG	0.0402627	0.88315	Non-DEG	0.518634	-0.363675	Non-DEG	0.650051	-0.204365	Non-DEG	0.725308	-0.160359	Non-DEG
Phvul.001G194080	2.09435				0.930887	0.495056	Non-DEG	0.614468	0.884175	Non-DEG	0.795847	-0.49259	Non-DEG	0.915799	-0.33213	Non-DEG	0.399539	-1.45763	Non-DEG	0.735312	-0.630444	Non-DEG
Phvul.001G194100	3760.36	GO:0055114, GO:0051920, GO:0016491	1.11.1.15	2-cysteine peroxiredoxin B	0.733447	0.182743	Non-DEG	1.36763e-27	-2.12261	Down	8.91959e-12	-1.36197	Non-DEG	0.192958	-0.347407	Non-DEG	1.87299e-07	1.04665	Non-DEG	1.66605e-15	1.5768	Up
Phvul.001G194200	6345.47	GO:0055114, GO:0051920, GO:0016491	1.11.1.15	2-cysteine peroxiredoxin B	0.00510787	0.67615	Non-DEG	3.99754e-73	-3.34877	Down	7.94774e-46	-2.66768	Down	0.958074	-0.0219981	Non-DEG	1.28888e-20	1.75293	Up	5.37014e-39	2.45108	Up
Phvul.001G194300	866.225				0.808858	0.130214	Non-DEG	5.14251e-21	-1.61275	Down	4.44271e-09	-1.04602	Non-DEG	0.673399	0.122223	Non-DEG	3.6992e-05	0.736467	Non-DEG	3.09814e-05	0.744459	Non-DEG
Phvul.001G194500	224.731	GO:0006508, GO:0004190	3.4.23.12	Eukaryotic aspartyl protease family protein	0.774853	-0.439502	Non-DEG	5.75595e-30	-5.39672	Down	2.42074e-14	-3.44171	Down	0.105762	0.778012	Non-DEG	2.49991e-25	4.95497	Up	3.04661e-17	3.73745	Up
Phvul.001G194600	881.925			Late embryogenesis abundant (LEA) hydroxyproline-rich glycoprotein family	0.185414	-1.88171	Non-DEG	0.269298	1.11272	Non-DEG	0.0047959	2.69274	Up	0.142252	1.70577	Non-DEG	9.11276e-10	5.47462	Up	0.0496148	1.88715	Up
Phvul.001G194700	536.507			Late embryogenesis abundant (LEA) hydroxyproline-rich glycoprotein family	0.0951813	-1.36535	Non-DEG	0.00243723	1.80211	Up	1.392e-09	3.64282	Up	0.225652	0.914469	Non-DEG	5.13647e-09	3.25945	Up	0.108741	0.979632	Non-DEG
Phvul.001G194800	4.3525			Late embryogenesis abundant (LEA) hydroxyproline-rich glycoprotein family	0.572716	-1.94141	Non-DEG	0.770822	0.65302	Non-DEG	0.0383593	4.4553	Up	0.887743	0.371754	Non-DEG	0.160399	2.37952	Non-DEG	0.976141	0.0663578	Non-DEG
Phvul.001G194900	800.49			Late embryogenesis abundant (LEA) hydroxyproline-rich glycoprotein family	0.0296377	-2.43025	Down	0.793162	0.26796	Non-DEG	0.056342	1.71711	Non-DEG	0.210872	1.40356	Non-DEG	6.96094e-08	4.50635	Up	0.50042	0.67254	Non-DEG
Phvul.001G195000	88.2842			NDR1/HIN1-like 1	0.358628	-0.627288	Non-DEG	0.00113963	-1.22909	Non-DEG	0.01335	1.09346	Non-DEG	0.139613	0.623608	Non-DEG	6.88294e-10	2.20382	Up	0.00795266	0.952928	Non-DEG
Phvul.001G195300	21.763			damaged DNA binding;DNA-directed DNA polymerases	0.828473	0.553831	Non-DEG	3.62582e-07	-3.31849	Down	0.0325197	-1.78408	Down	0.525845	-0.477487	Non-DEG	0.00138501	2.18494	Up	4.87386e-06	3.21626	Up
Phvul.001G195400	1105.02				0.221732	-0.325844	Non-DEG	0.150705	0.256215	Non-DEG	0.275763	0.203822	Non-DEG	0.626836	0.129906	Non-DEG	0.911681	-0.0240831	Non-DEG	0.00480592	-0.479833	Non-DEG
Phvul.001G195500	2888.66	GO:0005515, GO:0006468, GO:0004672	2.7.11.1	Leucine-rich repeat protein kinase family protein	0.26492	0.303213	Non-DEG	2.28043e-43	-2.1183	Down	1.40286e-31	-1.82207	Down	0.287966	0.230572	Non-DEG	1.28291e-37	1.97001	Up	3.74584e-40	2.04265	Up
Phvul.001G195600	3613.02		2.4.1.241	UDP-Glycosyltransferase superfamily protein	0.773011	0.101691	Non-DEG	1.23687e-05	0.552101	Non-DEG	0.00295476	-0.38827	Non-DEG	0.422985	-0.149859	Non-DEG	1.45201e-10	-0.800383	Non-DEG	1.63804e-05	-0.548833	Non-DEG
Phvul.001G195800	5109.28	GO:0006355, GO:0003677		BEL1-like homeodomain 1	0.911766	0.0629084	Non-DEG	0.00041023	0.537086	Non-DEG	0.978949	-0.00700771	Non-DEG	0.758476	-0.0815861	Non-DEG	0.999821	0.000891706	Non-DEG	0.408855	0.145386	Non-DEG
Phvul.001G195900	544.696			BTB/POZ domain-containing protein	0.295066	-0.263108	Non-DEG	0.843713	-0.0360832	Non-DEG	0.408454	0.142348	Non-DEG	1.9546e-08	0.883792	Non-DEG	0.00767468	-0.408052	Non-DEG	2.59385e-26	-1.55495	Down
Phvul.001G196000	235.508	GO:0016567, GO:0004842	6.3.2.19	plant U-box 22	0.00314625	-2.04338	Down	0.969901	0.0346073	Non-DEG	0.0238567	1.3528	Non-DEG	0.36042	0.752127	Non-DEG	0.92537	0.0713305	Non-DEG	1.80365e-06	-2.72417	Down
Phvul.001G196100	2.7267	GO:0006355, GO:0003677		Dof-type zinc finger DNA-binding family protein	0.920768	0.703811	Non-DEG	0.878919	-0.338951	Non-DEG	0.992629	-0.0495625	Non-DEG	0.977442	0.11319	Non-DEG	0.938967	-0.178193	Non-DEG	0.862049	0.412427	Non-DEG
Phvul.001G196200	881.883			Tetratricopeptide repeat (TPR)-like superfamily protein	0.983519	0.0157855	Non-DEG	0.0139059	-0.327259	Non-DEG	0.0327014	-0.297048	Non-DEG	0.468436	-0.138968	Non-DEG	0.32063	-0.144077	Non-DEG	0.954428	0.0106762	Non-DEG
Phvul.001G196500	350.857	GO:0016888		TatD related DNase	0.755466	0.140479	Non-DEG	0.271407	0.202189	Non-DEG	0.363109	-0.177354	Non-DEG	0.627372	-0.134017	Non-DEG	1.029e-06	-0.823595	Non-DEG	0.00134894	-0.549099	Non-DEG
Phvul.001G196700	1307.37	GO:0003676		chloroplast RNA-binding protein 33	0.728154	0.144963	Non-DEG	2.43746e-21	-1.43275	Non-DEG	3.85204e-09	-0.924839	Non-DEG	0.312031	-0.216526	Non-DEG	3.23517e-08	0.854869	Non-DEG	1.31425e-15	1.21636	Non-DEG
Phvul.001G196800	104.213	GO:0006355, GO:0003700		nuclear factor Y, subunit A10	0.129471	-0.656481	Non-DEG	0.383556	0.30074	Non-DEG	0.0150894	0.787445	Non-DEG	0.11613	0.527973	Non-DEG	6.38914e-06	1.27586	Non-DEG	0.792439	0.0914036	Non-DEG
Phvul.001G197100	18.8256	GO:0045454, GO:0015035, GO:0009055		Glutaredoxin family protein	0.834783	1.22516	Non-DEG	1.42551e-05	-5.30566	Down	0.000668428	-5.59708	Down	0.521535	0.592624	Non-DEG	0.000112905	4.78937	Up	0.000909971	5.42191	Up
Phvul.001G197200	353.73		3.4.19.12	ubiquitin-specific protease 8	0.972483	0.0291823	Non-DEG	0.753438	-0.0632837	Non-DEG	0.772974	0.0636842	Non-DEG	0.927739	0.0295633	Non-DEG	0.983866	-0.00549151	Non-DEG	0.982996	-0.00587251	Non-DEG
Phvul.001G197300	125.32	GO:0006760, GO:0004150	4.1.2.25	Dihydroneopterin aldolase	0.439779	-0.424878	Non-DEG	0.0145762	-0.713246	Non-DEG	0.000144541	-1.04765	Non-DEG	0.956059	0.0314775	Non-DEG	0.0733605	0.533505	Non-DEG	0.824491	0.0771497	Non-DEG
Phvul.001G197400	1079.27				0.937838	-0.06385	Non-DEG	0.00986711	0.538702	Non-DEG	0.0156752	0.519023	Non-DEG	0.959379	-0.0226383	Non-DEG	0.0175015	-0.5013	Non-DEG	0.0102093	-0.542512	Non-DEG
Phvul.001G197500	510.248				0.815544	0.133158	Non-DEG	0.000881334	0.654183	Non-DEG	0.78904	-0.066311	Non-DEG	0.46434	0.21307	Non-DEG	0.000432644	-0.688294	Non-DEG	8.3825e-05	-0.768206	Non-DEG
Phvul.001G197700	3.915	GO:0006468, GO:0004672	2.7.11.1	calcium dependent protein kinase 1	0.984983	0.263073	Non-DEG	0.666048	-1.04336	Non-DEG	0.477692	-1.7436	Non-DEG	0.838087	0.410717	Non-DEG	0.0178265	4.3922	Up	0.025992	4.24456	Up
Phvul.001G197800	101.617			TPX2 (targeting protein for Xklp2) protein family	0.0673342	0.987394	Non-DEG	1.21114e-07	-1.76273	Down	3.01067e-08	-2.0734	Down	0.115655	0.617499	Non-DEG	6.70721e-07	1.65686	Up	1.79102e-08	2.02675	Up
Phvul.001G197900	672.626			FASCICLIN-like arabinogalactan protein 16 precursor	0.912075	-0.0968086	Non-DEG	1.24567e-64	-3.4698	Down	1.52584e-26	-2.21158	Down	1.50558e-14	1.41103	Non-DEG	1.372e-88	4.03985	Up	1.17915e-36	2.53201	Up
Phvul.001G198000	2936.85	GO:0008270, GO:0005515		RING-H2 group F2A	0.428812	0.287091	Non-DEG	0.00653519	-0.524092	Non-DEG	4.04323e-06	-0.8767	Non-DEG	0.0513147	0.446199	Non-DEG	1.22812e-06	0.911256	Non-DEG	8.29881e-05	0.752148	Non-DEG
Phvul.001G198100	589.211				0.932354	0.0897549	Non-DEG	5.59969e-07	-1.2812	Non-DEG	2.72033e-10	-1.61675	Down	0.0459174	-0.615064	Non-DEG	0.0153975	0.652567	Non-DEG	1.18597e-07	1.35739	Non-DEG
Phvul.001G198300	23.5411	GO:0005515		Transducin family protein / WD-40 repeat family protein	0.927005	0.276543	Non-DEG	0.00510635	-1.99644	Down	0.542183	-0.558894	Non-DEG	0.580427	0.571011	Non-DEG	0.0441451	1.4835	Non-DEG	0.125376	1.18903	Non-DEG
Phvul.001G198400	2655.63	GO:0016887, GO:0005524, GO:0016020		ABC-2 type transporter family protein	1	-0.00709351	Non-DEG	8.42891e-26	-3.48074	Down	2.93016e-48	-4.76807	Down	0.862265	0.106998	Non-DEG	3.96316e-77	6.07081	Up	1.70139e-75	5.95672	Up
Phvul.001G198500	351.365				0.930713	0.0718015	Non-DEG	0.266341	-0.248371	Non-DEG	0.174409	0.324484	Non-DEG	0.698128	0.125791	Non-DEG	9.55814e-08	1.05322	Non-DEG	4.13158e-07	0.999229	Non-DEG
Phvul.001G198600	23.3288			Pentatricopeptide repeat (PPR) superfamily protein	0.45666	0.884488	Non-DEG	0.111973	1.04615	Non-DEG	0.519579	-0.481191	Non-DEG	0.977444	-0.0402642	Non-DEG	0.0838248	-1.11528	Non-DEG	0.809817	-0.190524	Non-DEG
Phvul.001G198700	204.198				0.750849	0.203843	Non-DEG	8.52989e-06	1.0992	Non-DEG	2.21178e-06	1.25705	Non-DEG	0.00540532	-0.761526	Non-DEG	1.83351e-05	-1.04056	Non-DEG	0.803833	-0.0751905	Non-DEG
Phvul.001G198800	146.755			Protein of unknown function, DUF593	0.992927	0.016784	Non-DEG	0.0242897	-0.516895	Non-DEG	0.140961	-0.368538	Non-DEG	0.902093	0.0542718	Non-DEG	0.189594	-0.323637	Non-DEG	0.138688	-0.361124	Non-DEG
Phvul.001G198900	75.0198		3.1.1.1	alpha/beta-Hydrolases superfamily protein	1.68193e-10	2.64567	Up	8.78427e-07	1.87828	Up	0.0126416	1.4062	Non-DEG	0.253926	0.61588	Non-DEG	1.58424e-06	-1.8023	Down	0.655998	0.227499	Non-DEG
Phvul.001G199000	628.147	GO:0055114, GO:0050660, GO:0016491, GO:0003824	1.1.2.4	FAD-linked oxidases family protein	0.749899	0.140645	Non-DEG	0.00188332	-0.510317	Non-DEG	0.164686	-0.25446	Non-DEG	0.976199	0.0110828	Non-DEG	0.539785	0.115542	Non-DEG	0.169632	0.245105	Non-DEG
Phvul.001G199100	59.3353	GO:0008270, GO:0005515		SPX (SYG1/Pho81/XPR1) domain-containing protein / zinc finger (C3HC4-type RING finger) protein-related	0.524947	-0.431129	Non-DEG	0.046747	0.735488	Non-DEG	0.0455593	0.74574	Non-DEG	0.893318	0.0880678	Non-DEG	0.177716	-0.494483	Non-DEG	0.00253051	-1.01368	Non-DEG
Phvul.001G199200	356.61	GO:0005515	2.4.2.30	Sterile alpha motif (SAM) domain-containing protein	1	-0.00531765	Non-DEG	4.62701e-07	0.808416	Non-DEG	0.0805552	0.304096	Non-DEG	0.980081	0.00880518	Non-DEG	1.54977e-06	-0.752462	Non-DEG	7.57741e-07	-0.766585	Non-DEG
Phvul.001G199300	215.402			aromatic and neutral transporter 1	0.171773	-0.606589	Non-DEG	0.0656473	0.575754	Non-DEG	0.0898099	0.535652	Non-DEG	0.0972691	0.581158	Non-DEG	0.00125293	0.93575	Non-DEG	0.445197	-0.251997	Non-DEG
Phvul.001G199400	2276.28	GO:0006412, GO:0005840, GO:0005622, GO:0003735		Nucleic acid-binding, OB-fold-like protein	0.908706	0.0798148	Non-DEG	1.33072e-12	1.30371	Non-DEG	2.54795e-05	0.801456	Non-DEG	0.347473	-0.25158	Non-DEG	4.51574e-09	-1.0863	Non-DEG	6.64512e-05	-0.754908	Non-DEG
Phvul.001G199500	698.626	GO:0006396, GO:0003723		SWAP (Suppressor-of-White-APricot)/surp RNA-binding domain-containing protein	0.608108	0.149447	Non-DEG	0.0179833	0.318336	Non-DEG	0.672121	0.0691257	Non-DEG	0.13736	-0.245817	Non-DEG	2.05837e-05	-0.552254	Non-DEG	0.278066	-0.156991	Non-DEG
Phvul.001G199550	2.92216				0.778921	-1.05222	Non-DEG	0.343282	1.75777	Non-DEG	0.354313	1.55819	Non-DEG	0.783344	-0.860324	Non-DEG	0.21663	-2.27118	Non-DEG	0.112974	-2.46308	Non-DEG
Phvul.001G199600	861.329		3.4.17.11	Peptidase M28 family protein	0.6153	-0.274027	Non-DEG	8.17064e-26	2.49923	Up	3.25805e-20	2.2102	Up	0.279213	-0.378536	Non-DEG	3.06394e-42	-3.24427	Down	1.77631e-40	-3.13976	Down
Phvul.001G199700	58.8358				0.797392	-0.300268	Non-DEG	1.96403e-06	2.12264	Up	1.19148e-07	2.53052	Up	0.144612	0.870252	Non-DEG	4.86896e-05	-1.72653	Down	2.44387e-11	-2.89705	Down
Phvul.001G199800	332.068	GO:0005515	3.4.19.12	ubiquitin-specific protease 12,ubiquitin-specific protease 13	2.69712e-08	-1.20722	Non-DEG	4.28933e-11	1.63345	Up	0.000659592	0.71629	Non-DEG	5.18878e-09	-1.10666	Non-DEG	4.51064e-10	1.24389	Non-DEG	5.06849e-10	1.14334	Non-DEG
Phvul.001G199900	556.174	GO:0016021, GO:0004252	3.4.21.105, 3.4.21.108	RHOMBOID-like protein 15	0.924438	0.0590249	Non-DEG	5.27304e-08	0.869888	Non-DEG	0.000331525	0.602711	Non-DEG	0.0448963	0.381504	Non-DEG	0.134872	-0.253006	Non-DEG	0.000315648	-0.575485	Non-DEG
Phvul.001G200000	2969.14	GO:0005515, GO:0031369, GO:0006413, GO:0005852, GO:0003743		eukaryotic translation initiation factor 3C	0.969831	0.0378877	Non-DEG	1.53597e-07	1.04368	Non-DEG	0.00386814	0.602244	Non-DEG	0.0813516	-0.437867	Non-DEG	6.32751e-09	-1.15593	Non-DEG	0.000952324	-0.680175	Non-DEG
Phvul.001G200200	640.416	GO:0005634, GO:0003676		Cleavage and polyadenylation specificity factor (CPSF) A subunit protein	0.894129	-0.077345	Non-DEG	0.279567	-0.195207	Non-DEG	0.491961	0.135806	Non-DEG	1	-0.000199058	Non-DEG	0.195741	0.231618	Non-DEG	0.414717	0.154472	Non-DEG
Phvul.001G200300	1883.96	GO:0016787	3.1.3.16	protein phosphatase 2A-4	0.895168	-0.0711904	Non-DEG	0.484717	-0.12128	Non-DEG	0.20562	-0.216414	Non-DEG	0.265235	-0.235496	Non-DEG	0.000773034	-0.527129	Non-DEG	0.0248578	-0.362824	Non-DEG
Phvul.001G200400	2469.63		3.1.3.4	Phosphatidic acid phosphatase (PAP2) family protein	0.757399	-0.136007	Non-DEG	8.26937e-18	1.36787	Non-DEG	6.62813e-05	0.65905	Non-DEG	0.11084	0.329739	Non-DEG	1.77873e-06	-0.77335	Non-DEG	7.18073e-15	-1.2391	Non-DEG
Phvul.001G200500	905.038			Protein of unknown function (DUF620)	0.674461	0.172413	Non-DEG	2.06968e-19	1.51203	Up	0.0147952	0.437736	Non-DEG	0.732113	0.102541	Non-DEG	2.8028e-21	-1.57383	Down	1.96404e-19	-1.50396	Down
Phvul.001G200600	213.291			Ubiquitin carboxyl-terminal hydrolase family protein	0.827112	-0.155851	Non-DEG	0.73088	0.0967301	Non-DEG	0.0300069	0.562608	Non-DEG	0.532822	-0.227443	Non-DEG	0.0282108	-0.543536	Non-DEG	0.0572138	-0.471943	Non-DEG
Phvul.001G200700	2217.98		3.1.13.4	DNAse I-like superfamily protein	0.731488	0.131136	Non-DEG	0.000527372	0.508567	Non-DEG	0.106945	0.256088	Non-DEG	0.321402	0.2037	Non-DEG	0.000190602	-0.548078	Non-DEG	2.26673e-05	-0.620641	Non-DEG
Phvul.001G200800	14.8259				0.909002	-0.243619	Non-DEG	0.00246674	2.16099	Up	0.0068955	1.99646	Up	0.779877	-0.417369	Non-DEG	3.34847e-05	-3.11765	Down	1.96063e-05	-2.9439	Down
Phvul.001G200900	7417.26	GO:0006412, GO:0005840, GO:0005622, GO:0003735		Translation protein SH3-like family protein	1	0.0113636	Non-DEG	3.58932e-05	1.09994	Non-DEG	2.0324e-05	1.14879	Non-DEG	0.274892	-0.403054	Non-DEG	1.60031e-05	-1.15514	Non-DEG	0.00771434	-0.740718	Non-DEG
Phvul.001G201000	448.11	GO:0006412, GO:0005840, GO:0005622, GO:0003735		Translation protein SH3-like family protein	0.876666	0.129592	Non-DEG	0.163818	0.369561	Non-DEG	9.54975e-06	1.15108	Non-DEG	0.0393301	-0.611917	Non-DEG	0.00480914	-0.716756	Non-DEG	0.942974	0.0247527	Non-DEG
Phvul.001G201100	546.452			NPL4-like protein 1	0.803781	0.114193	Non-DEG	0.762381	0.0564759	Non-DEG	0.000156565	0.63853	Non-DEG	0.945378	0.0212897	Non-DEG	0.564009	0.103762	Non-DEG	0.254107	0.196665	Non-DEG
Phvul.001G201200	419.263			sister-chromatid cohesion protein 3	0.944698	0.0678989	Non-DEG	5.7585e-07	1.19885	Non-DEG	2.87305e-08	1.38119	Non-DEG	0.53997	-0.225666	Non-DEG	0.0185	-0.580627	Non-DEG	0.283319	-0.287061	Non-DEG
Phvul.001G201400	1010.57	GO:0007165		Rho GTPase activating protein with PAK-box/P21-Rho-binding domain	0.0788988	0.551297	Non-DEG	1.78778e-05	-0.931341	Non-DEG	6.26469e-28	-2.3264	Down	0.214302	-0.375045	Non-DEG	4.13723e-11	-1.45047	Non-DEG	0.0254775	-0.524129	Non-DEG
Phvul.001G201500	1.62403				NA	-1.3766	Non-DEG	0.255984	-3.14792	Non-DEG	NA	2.25393	Non-DEG	NA	-2.50359	Non-DEG	0.882303	-0.558839	Non-DEG	0.850275	0.568147	Non-DEG
Phvul.001G201600	475.646	GO:0003676		RNA-binding protein-defense related 1	0.467882	0.250336	Non-DEG	0.0760692	-0.321312	Non-DEG	0.164319	-0.27133	Non-DEG	0.0637416	0.400693	Non-DEG	0.00554098	-0.496442	Non-DEG	0.000291947	-0.6468	Non-DEG
Phvul.001G201700	20.9701			BRCT domain-containing DNA repair protein	1	0.0138671	Non-DEG	0.183386	-0.830327	Non-DEG	0.344769	-0.64572	Non-DEG	0.530206	0.509814	Non-DEG	0.114954	0.956471	Non-DEG	0.490659	0.460524	Non-DEG
Phvul.001G201800	364.87		1.1.1.331	NAD(P)-binding Rossmann-fold superfamily protein	0.502305	-0.215215	Non-DEG	0.0446219	-0.332395	Non-DEG	0.00314262	-0.477408	Non-DEG	1.08955e-07	-0.757521	Non-DEG	9.00256e-07	0.743731	Non-DEG	3.48145e-20	1.28604	Non-DEG
Phvul.001G201900	635.373				0.182309	0.602773	Non-DEG	2.83848e-79	-4.66857	Down	3.78471e-45	-3.66766	Down	0.0614625	-0.560803	Non-DEG	2.67966e-06	1.24498	Non-DEG	5.59402e-20	2.40856	Up
Phvul.001G202000	3.00684	GO:0003677, GO:0009725, GO:0006355, GO:0005634		auxin response factor 2	0.991525	-0.127556	Non-DEG	0.240873	-1.78101	Non-DEG	0.961415	0.123112	Non-DEG	0.793817	0.5692	Non-DEG	0.38697	1.36569	Non-DEG	0.69365	0.668931	Non-DEG
Phvul.001G202100	42.1358		1.14.13.168	Flavin-containing monooxygenase family protein	0.932786	0.24123	Non-DEG	1.96498e-06	-2.9425	Down	0.848452	-0.19119	Non-DEG	0.366853	0.663665	Non-DEG	5.06822e-08	3.33707	Up	2.7781e-06	2.91464	Up
Phvul.001G202200	11.6672	GO:0055114, GO:0050661, GO:0050660, GO:0004499	1.14.13.168	Flavin-containing monooxygenase family protein	0.919727	-0.503751	Non-DEG	0.0001451	-4.18441	Down	0.836358	0.37632	Non-DEG	0.982789	-0.03195	Non-DEG	0.00168522	3.53518	Up	0.00151376	3.06338	Up
Phvul.001G202300	2.18653			arabinogalactan protein 26	0.936883	-0.624922	Non-DEG	0.767078	0.766997	Non-DEG	0.780655	-0.672088	Non-DEG	0.434269	-2.71512	Non-DEG	0.398605	-2.31336	Non-DEG	0.932182	-0.223169	Non-DEG
[truncated: 20,672 more rows]
