# Supplementary material for: Comparative transcriptome analysis provides new insights into the response of common bean to infection by race 65 of Colletotrichum lindemuthianum
Source: PLoS One. 2025 Oct 17;20(10):e0314188. doi: 10.1371/journal.pone.0314188 (PMC12533873; doi:10.1371/journal.pone.0314188)
Supplement: S4 Table — (XLSX) [file pone.0314188.s005.xlsx]

## Sheet: Supplementary Table S4
Supplementary Table S4. Putative R genes at 48 hpi.
Gene	Mean Expression	GO	EC	Annotation	OV 48 hai vs E 48 hai (Contrast 1)			OV 48 hai vs OV 0 hai (Contrast 2)			E 48 hai vs E 0 hai (Contrast 3)			OV 96 hai vs E 96 hai (Contrast 4)			OV 96 hai vs OV 48 hai (Contrast 5)			E 96 hai vs E 48 hai (Contrast 6)
					Adjusted P-value	Log2 Fold Change	Status	Adjusted P-value	Log2 Fold Change	Status	Adjusted P-value	Log2 Fold Change	Status	Adjusted P-value	Log2 Fold Change	Status	Adjusted P-value	Log2 Fold Change	Status	Adjusted P-value	Log2 Fold Change	Status
Phvul.002G332300	69.8638		2.3.1.22	alpha/beta-Hydrolases superfamily protein	0.00156638	2.1555	Up	0.00124835	1.86109	Up	7.27293e-05	-2.31803	Down	0.989796	-0.0146181	Non-DEG	0.127549	0.84319	Non-DEG	6.51531e-08	3.01331	Up
Phvul.008G277466	18.7041	GO:0055114, GO:0020037, GO:0016705, GO:0005506	1.14.13.48	cytochrome P450, family 71, subfamily B, polypeptide 37	0.00239586	4.40712	Up	0.00448123	3.09367	Up	0.00695297	-3.45009	Down	0.0164475	2.74944	Up	0.862052	0.207214	Non-DEG	0.176058	1.86489	Non-DEG
Phvul.L004500	36.2617	GO:0005975, GO:0004553	3.2.1.39	Glycosyl hydrolase superfamily protein	0.0128268	2.50624	Up	0.0125862	1.99477	Up	0.0374098	-1.80444	Down	0.264122	1.43436	Non-DEG	0.00133777	-2.55084	Down	0.156028	-1.47895	Non-DEG
Phvul.002G120100	192.272	GO:0055114, GO:0016491		2-oxoglutarate (2OG) and Fe(II)-dependent oxygenase superfamily protein	1.5131e-12	1.50031	Up	2.30795e-16	1.69442	Up	3.02839e-07	1.37046	Non-DEG	4.18303e-08	1.17751	Non-DEG	0.00020985	-0.73832	Non-DEG	0.0740055	-0.415527	Non-DEG
Phvul.006G202300	39.9387	GO:0006355, GO:0005634, GO:0003700, GO:0046983, GO:0003677		AGAMOUS-like 24,K-box region and MADS-box transcription factor family protein	0.00111409	2.19301	Up	1.61949e-10	4.04795	Up	0.0101057	1.90581	Up	0.632998	0.685766	Non-DEG	1.52924e-14	-5.26155	Down	1.50417e-06	-3.75431	Down
Phvul.001G198900	75.0198		3.1.1.1	alpha/beta-Hydrolases superfamily protein	1.68193e-10	2.64567	Up	8.78427e-07	1.87828	Up	0.0126416	1.4062	Non-DEG	0.253926	0.61588	Non-DEG	1.58424e-06	-1.8023	Down	0.655998	0.227499	Non-DEG
Phvul.003G074400	1453.61			Ankyrin repeat family protein	0.00136015	2.64129	Up	7.72325e-11	10.6653	Up	1.07109e-05	7.44256	Up	0.000567595	-2.90595	Down	2.15984e-13	-5.46328	Down	0.931296	0.0839618	Non-DEG
Phvul.009G240666	24.2575			Ankyrin repeat family protein	9.71257e-08	5.49992	Up	3.59405e-07	6.20396	Up	0.20072	2.55461	Non-DEG	0.00237018	2.21505	Up	0.295443	-0.702561	Non-DEG	0.0129308	2.58231	Up
Phvul.007G019600	8.18787	GO:0003677		AP2/B3-like transcriptional factor family protein	0.0418376	2.39617	Up	0.00191377	5.2342	Up	0.590676	0.797282	Non-DEG	0.00642766	2.74292	Up	0.868713	-0.156688	Non-DEG	0.684971	-0.503433	Non-DEG
Phvul.006G149600	6.55626	GO:0009094, GO:0004664	4.2.1.91, 4.2.1.51	arogenate dehydratase 1	0.0177038	3.11763	Up	0.000905884	5.81794	Up	0.473993	1.25054	Non-DEG	0.366908	2.4197	Non-DEG	0.000276415	-4.06131	Down	0.0865623	-3.36338	Non-DEG
Phvul.009G179600	94.1765	GO:0046983, GO:0003677		basic helix-loop-helix (bHLH) DNA-binding superfamily protein	1.32425e-08	1.60304	Up	1.45684e-12	1.90973	Up	0.212051	0.424158	Non-DEG	0.0458816	-0.952209	Non-DEG	3.81441e-38	-4.42377	Down	1.78991e-09	-1.86852	Down
Phvul.006G161200	4396.73	GO:0016161, GO:0000272	3.2.1.2	beta-amylase 3	2.66816e-15	2.12672	Up	3.31635e-28	2.81517	Up	0.00186744	-0.845913	Non-DEG	0.873642	0.0816875	Non-DEG	9.32221e-24	-2.57561	Down	0.0619527	-0.530572	Non-DEG
Phvul.005G124100	71.4838	GO:0043565, GO:0006355, GO:0003700, GO:0006351		bZIP transcription factor family protein	1.3727e-07	1.81049	Up	1.94719e-06	1.50557	Up	0.158833	0.589704	Non-DEG	0.0306369	1.01135	Non-DEG	9.83326e-16	-2.60481	Down	2.22634e-06	-1.80567	Down
Phvul.006G194000	51.5299			Calcium-binding EF-hand family protein	0.000138727	2.48887	Up	3.08014e-06	7.29761	Up	0.780075	0.29382	Non-DEG	0.701755	0.224036	Non-DEG	2.28174e-08	2.15113	Up	9.24266e-17	4.41597	Up
Phvul.008G186000	4.90844	GO:0055085, GO:0016021, GO:0015299, GO:0006812		cation/H+ exchanger 3	0.0134772	5.56163	Up	0.0150696	2.91186	Up	0.760119	-0.869183	Non-DEG	0.127594	3.56895	Non-DEG	0.0355367	-2.31545	Down	0.919118	-0.322769	Non-DEG
Phvul.006G058700	56.5458	GO:0030244, GO:0016760, GO:0016020	2.4.1.12	cellulose synthase like E1	1.03279e-05	2.11041	Up	7.62412e-08	8.28085	Up	1.09748e-05	7.03195	Up	0.310624	0.606396	Non-DEG	0.00407639	-1.22184	Non-DEG	0.600025	0.282176	Non-DEG
Phvul.005G116551	17.0896	GO:0030244, GO:0016760, GO:0016020	2.4.1.12	cellulose synthase-like B4	0.00833257	6.074	Up	0.00195462	5.75426	Up	1	0	Non-DEG	3.02222e-05	8.00018	Up	0.00369241	3.03132	Up	0.70928	1.10514	Non-DEG
Phvul.011G167300	226.284	GO:0005975, GO:0004553	3.2.1.14	chitinase A	1.05805e-20	2.12423	Up	2.50254e-18	1.94261	Up	6.96388e-05	1.2294	Non-DEG	0.00040663	0.811154	Non-DEG	0.748925	-0.0820934	Non-DEG	6.2462e-08	1.23098	Non-DEG
Phvul.007G049200	34.5315			cysteine-rich RLK (RECEPTOR-like protein kinase) 29	5.47725e-05	2.06174	Up	5.41744e-07	5.64399	Up	0.0163837	2.47482	Up	2.10301e-05	1.68808	Up	0.0226561	0.872583	Non-DEG	0.00877957	1.24624	Non-DEG
Phvul.007G049700	39.0515			cysteine-rich RLK (RECEPTOR-like protein kinase) 29	6.91198e-05	2.52576	Up	1.94271e-06	7.43871	Up	0.010327	4.3315	Up	3.93666e-05	-1.61409	Down	0.369467	0.410345	Non-DEG	2.5678e-18	4.5502	Up
Phvul.003G287900	22.4845	GO:0008152, GO:0003824, GO:0016114, GO:0008661	2.2.1.7	Deoxyxylulose-5-phosphate synthase	0.0163087	1.63147	Up	1.80207e-07	3.26604	Up	0.00165857	4.89877	Up	0.14708	1.14641	Non-DEG	0.000118597	-2.07444	Down	0.0118535	-1.58938	Down
Phvul.008G267600	51.49	GO:0007165, GO:0005515		disease resistance protein (TIR-NBS-LRR class), putative	2.70632e-07	1.97236	Up	2.70445e-12	2.68202	Up	0.309668	0.499237	Non-DEG	0.00025018	-1.5908	Down	9.76641e-17	-3.15004	Down	0.324662	0.413115	Non-DEG
Phvul.001G145600	61.1056			Disease resistance-responsive (dirigent-like protein) family protein	0.0235635	1.93444	Up	2.14409e-06	7.67544	Up	8.74035e-05	6.60429	Up	6.22967e-05	-2.77535	Down	0.00232666	-2.02323	Down	3.9515e-05	2.68656	Up
Phvul.006G097600	279.73			dsRNA-binding protein 2	0.000114651	4.54642	Up	1.89683e-05	4.74602	Up	0.125218	3.07357	Non-DEG	0.036488	4.56063	Up	1.08831e-05	-4.3035	Down	0.0265477	-4.31771	Down
Phvul.002G144600	9.66932	GO:0055114, GO:0016491, GO:0008270		elicitor-activated gene 3-2	0.0370589	2.33186	Up	5.01204e-05	6.77597	Up	0.0347252	3.86266	Up	0.0185188	-2.13053	Down	0.0151482	-1.98134	Down	0.00343827	2.48105	Up
Phvul.007G170900	267.162	GO:0006508, GO:0004190	3.4.23.12	Eukaryotic aspartyl protease family protein	2.25464e-09	3.41132	Up	6.50569e-16	4.43343	Up	7.6853e-06	3.96782	Up	4.00803e-30	7.54774	Up	0.543961	0.371621	Non-DEG	3.88636e-08	-3.7648	Down
Phvul.006G154700	14.2926			Family of unknown function (DUF716)	0.0065899	3.86874	Up	0.00172361	4.1431	Up	0.747537	0.731906	Non-DEG	0.000142256	-3.30514	Down	0.0416024	-1.78233	Down	1.67003e-06	5.39155	Up
Phvul.004G159600	45.3053	GO:0055114, GO:0020037, GO:0016705, GO:0005506	1.14.13.121	ferulic acid 5-hydroxylase 1	2.31422e-09	2.59639	Up	3.80492e-10	2.61236	Up	0.660713	0.273694	Non-DEG	0.0989686	0.86552	Non-DEG	4.16307e-06	-1.75697	Down	0.969435	-0.026098	Non-DEG
Phvul.010G021001	28.1798	GO:0016788		GDSL-motif lipase 5,GDSL-motif lipase 3	5.19255e-07	3.16685	Up	9.74523e-08	8.38736	Up	0.006168	4.63905	Up	0.0628916	1.08798	Non-DEG	0.81236	-0.139154	Non-DEG	0.00138334	1.93972	Up
Phvul.005G040900	1379.52	GO:0016020, GO:0006075, GO:0003843, GO:0000148	2.4.1.34	glucan synthase-like 3	3.67609e-06	7.83512	Up	1.36508e-10	3.33892	Up	0.850361	0.534363	Non-DEG	6.06443e-18	4.46402	Up	0.226801	0.529061	Non-DEG	0.0184451	3.90016	Up
Phvul.005G054000	16.2317	GO:0005515	2.5.1.18	glutathione S-transferase TAU 19	0.0185578	2.70334	Up	0.00344237	3.11855	Up	0.134253	2.85041	Non-DEG	0.00460315	-1.73423	Down	0.640951	0.335979	Non-DEG	1.311e-08	4.77355	Up
Phvul.005G054100	13.2078	GO:0005515	2.5.1.18	glutathione S-transferase TAU 19	0.00569427	3.63503	Up	0.000113352	6.32731	Up	0.311441	2.11082	Non-DEG	0.611051	-0.466889	Non-DEG	0.353629	0.64115	Non-DEG	5.31446e-06	4.74307	Up
Phvul.011G178400	254.044	GO:0005515	2.5.1.18	glutathione S-transferase TAU 19	2.36349e-10	9.97275	Up	8.80372e-42	4.44667	Up	0.848074	0.537444	Non-DEG	4.14799e-17	12.9852	Up	8.62808e-08	1.23091	Non-DEG	0.485202	-1.78158	Non-DEG
Phvul.003G067700	1098.13	GO:0003677, GO:0043565, GO:0006355, GO:0003700		Homeobox-leucine zipper protein family	0.0091877	1.73571	Up	1.28458e-13	3.82479	Up	0.416467	0.495488	Non-DEG	0.989321	0.0159856	Non-DEG	1.21609e-17	-4.41566	Down	3.51577e-07	-2.69594	Down
Phvul.008G141000	1.98248	GO:0006355, GO:0003700		Integrase-type DNA-binding superfamily protein	2.36349e-10	1.50743	Up	2.46622e-66	8.16619	Up	4.08072e-23	7.7334	Up	0.000301894	0.8798	Non-DEG	3.43031e-29	2.43094	Up	1.16394e-44	3.05857	Up
Phvul.002G317300	226.263	GO:0004222		Ku70-binding family protein	1.26489e-11	3.03267	Up	4.31185e-27	4.9828	Up	8.35395e-08	3.358	Up	1.07412e-06	2.14133	Up	0.000966691	1.4068	Non-DEG	9.20453e-08	2.29814	Up
Phvul.005G163100	37.1404	GO:0005515, GO:0006468, GO:0004672	2.7.11.1, 2.7.10.1	Leucine-rich repeat protein kinase family protein	0.0478804	2.22986	Up	0.00447599	3.49627	Up	0.0894533	3.13175	Non-DEG	0.683905	-0.31499	Non-DEG	1.8442e-07	2.85617	Up	9.24699e-13	5.40102	Up
Phvul.005G163800	38.1645	GO:0006468, GO:0004672	2.7.11.1, 2.7.10.1	Leucine-rich repeat protein kinase family protein	0.0240702	1.62477	Up	1.02803e-05	4.36909	Up	0.00180261	5.18157	Up	0.00485868	1.41044	Non-DEG	3.17987e-05	1.93484	Up	6.3039e-05	2.14917	Up
Phvul.005G164100	25.4304	GO:0006468, GO:0004672	2.7.11.1, 2.7.10.1	Leucine-rich repeat transmembrane protein kinase protein	0.0352375	3.60411	Up	0.0190127	2.71179	Up	0.499234	1.55743	Non-DEG	4.72606e-07	3.52626	Up	3.63908e-07	3.53672	Up	0.00590787	3.61457	Up
Phvul.005G164200	14.4754	GO:0006468, GO:0004672	2.7.11.1, 2.7.10.1	Leucine-rich repeat transmembrane protein kinase protein	0.00424654	5.94737	Up	0.0278688	2.60628	Up	1	0	Non-DEG	1.59081e-07	4.47878	Up	0.000150851	2.81728	Up	0.0188589	4.28587	Up
Phvul.004G009518	70.3197			LRR and NB-ARC domains-containing disease resistance protein	1.76969e-07	6.6519	Up	5.89048e-05	2.15574	Up	0.965859	0.124437	Non-DEG	0.00458111	2.79265	Up	1.07503e-07	-2.87512	Down	0.548012	0.984132	Non-DEG
Phvul.008G114200	449.898	GO:0016020, GO:0006810, GO:0005215, GO:0055085, GO:0016021		Major facilitator superfamily protein	0.000237576	1.98506	Up	3.43923e-08	3.57976	Up	0.00928215	4.04699	Up	2.25913e-06	1.75169	Up	5.92144e-23	3.62388	Up	1.11443e-18	3.85725	Up
Phvul.005G021900	14.2819	GO:0055085, GO:0016020, GO:0015297, GO:0015238, GO:0006855		MATE efflux family protein	0.0258384	1.87558	Up	0.00983646	1.71727	Up	0.172451	1.4689	Non-DEG	1.30232e-05	4.34473	Up	0.756308	-0.218115	Non-DEG	0.00861336	-2.68727	Down
Phvul.002G209400	431.656	GO:0009607, GO:0006952		MLP-like protein 423	0.000315938	1.78181	Up	1.54594e-19	10.2153	Up	5.41204e-11	10.2877	Up	0.394838	-0.530145	Non-DEG	1.12455e-05	-1.87812	Down	0.383373	0.433836	Non-DEG
Phvul.011G022400	111.698	GO:0050662, GO:0003824	1.1.1.195	NAD(P)-binding Rossmann-fold superfamily protein	0.000618819	1.69937	Up	4.94406e-19	4.53173	Up	4.62878e-08	4.74363	Up	0.338541	0.569752	Non-DEG	0.101077	-0.729573	Non-DEG	0.423766	0.40004	Non-DEG
Phvul.011G048000	6056.37			NAD(P)-binding Rossmann-fold superfamily protein	2.33648e-10	2.46717	Up	2.51417e-05	1.55612	Up	0.350276	0.402654	Non-DEG	5.07092e-08	2.09312	Up	0.769927	-0.134225	Non-DEG	0.597462	0.239817	Non-DEG
Phvul.011G061400	43.3048		1.1.1.206, 1.1.1.236	NAD(P)-binding Rossmann-fold superfamily protein	9.24482e-13	2.77111	Up	6.50242e-13	2.72866	Up	0.362649	0.523769	Non-DEG	0.00944704	1.05996	Non-DEG	0.00041044	-1.18139	Non-DEG	0.237433	0.529757	Non-DEG
Phvul.004G092300	966.843			NagB/RpiA/CoA transferase-like superfamily protein	0.000162359	7.32746	Up	0.00842261	2.39118	Up	1	0	Non-DEG	3.17675e-06	8.29629	Up	0.463797	0.625882	Non-DEG	1	0	Non-DEG
Phvul.004G008900	59.2238	GO:0043531		NB-ARC domain-containing disease resistance protein	3.0457e-05	2.29592	Up	8.05876e-06	2.24324	Up	0.602856	0.39994	Non-DEG	0.0928827	1.08812	Non-DEG	0.000434012	-1.61027	Down	0.542555	-0.402469	Non-DEG
Phvul.004G009154	32.5079	GO:0043531		NB-ARC domain-containing disease resistance protein	9.65193e-11	4.75802	Up	4.20561e-06	2.35892	Up	0.23599	2.09637	Non-DEG	0.160616	0.96496	Non-DEG	0.000180531	-1.81323	Down	0.0100842	1.97983	Up
Phvul.011G191400	28.1829			NB-ARC domain-containing disease resistance protein	1.7415e-08	4.70873	Up	9.88589e-05	2.43456	Up	0.898679	-0.178898	Non-DEG	1.12252e-06	3.73002	Up	0.182391	-0.838305	Non-DEG	0.909907	0.140401	Non-DEG
Phvul.005G010000	32.6987			NmrA-like negative transcriptional regulator family protein	0.0140649	2.23898	Up	1.13793e-08	9.42298	Up	0.000113723	6.60254	Up	0.268638	1.20837	Non-DEG	2.90533e-05	-3.0439	Down	0.0140537	-2.01329	Down
Phvul.005G010200	72.4243			NmrA-like negative transcriptional regulator family protein	1.32137e-06	3.29476	Up	2.47611e-11	10.7376	Up	3.98347e-05	6.86138	Up	0.00307779	2.32259	Up	2.48578e-07	-3.17133	Down	0.00236859	-2.19916	Down
Phvul.007G091000	61.6362	GO:0046983, GO:0008171	2.1.1.154, 2.1.1.65	O-methyltransferase 1	0.0008394	1.54747	Up	9.99074e-10	5.6896	Up	0.000328941	4.21419	Up	0.65864	-0.251122	Non-DEG	0.301622	0.410628	Non-DEG	5.5424e-09	2.20922	Up
Phvul.010G120200	38.9938	GO:0046983, GO:0008171	2.1.1.111	O-methyltransferase 1	0.000141224	2.29732	Up	1.09172e-05	6.89369	Up	0.000964337	5.45536	Up	0.00266066	-1.55354	Down	0.129188	-0.774626	Non-DEG	1.89801e-09	3.07623	Up
Phvul.001G138000	347.046	GO:0005975, GO:0004650	3.2.1.82	Pectin lyase-like superfamily protein	8.78094e-09	5.44291	Up	0.000241572	1.91691	Up	0.529934	-0.865388	Non-DEG	0.0517821	1.63986	Non-DEG	3.94239e-07	-2.67404	Down	0.322384	1.12901	Non-DEG
Phvul.003G034200	52.9906			Protein of unknown function (DUF1262)	0.00405623	2.30771	Up	1.4744e-05	7.0065	Up	0.623472	0.45805	Non-DEG	0.0547295	2.24586	Non-DEG	5.44363e-06	-3.09529	Down	0.00167913	-3.03344	Down
Phvul.001G044100	648.075			Protein of unknown function (DUF1350)	0.0344914	5.57288	Up	0.00987536	5.26549	Up	0.862449	0.564524	Non-DEG	0.453611	2.54848	Non-DEG	0.00563215	-4.83306	Down	0.545314	-1.80866	Non-DEG
Phvul.006G072500	5.47154			Protein of unknown function (DUF640)	3.62678e-07	1.53031	Up	1.95608e-17	2.30431	Up	0.0613139	0.561711	Non-DEG	0.777476	-0.146408	Non-DEG	1.42595e-58	-4.39818	Down	6.55378e-23	-2.72146	Down
Phvul.003G110000	425.321			Protein of unknown function (DUF789)	0.0239865	2.81389	Up	3.36601e-06	8.1386	Up	0.0114061	4.74326	Up	0.318688	-1.26145	Non-DEG	0.21299	-1.23293	Non-DEG	0.00371216	2.84241	Up
Phvul.005G076800	988.389	GO:0016021		Protein of unknown function DUF92, transmembrane	0.000294092	7.25673	Up	0.00196867	3.48214	Up	1	0	Non-DEG	3.35774e-05	7.67847	Up	0.943273	0.0787913	Non-DEG	1	0	Non-DEG
Phvul.008G265300	74.5795	GO:0007264, GO:0005525		Ras-related small GTP-binding family protein	5.49218e-08	8.99715	Up	5.06092e-06	2.02336	Up	0.851017	0.533916	Non-DEG	2.14876e-10	10.2899	Up	0.309332	-0.485334	Non-DEG	0.492428	-1.77805	Non-DEG
Phvul.004G155300	271.855	GO:0006468, GO:0005524, GO:0004672	3.1.4.46	receptor serine/threonine kinase, putative	5.34426e-58	4.28933	Up	3.50828e-23	2.16767	Up	0.039939	0.967043	Non-DEG	4.30991e-46	3.0568	Up	0.0803635	0.38275	Non-DEG	1.58214e-08	1.61528	Up
Phvul.010G114000	100.044	GO:0003723		RNA-binding CRS1 / YhbY (CRM) domain-containing protein	2.33815e-08	1.55616	Up	4.61371e-20	2.57842	Up	2.8161e-10	2.66826	Up	0.873744	0.0871346	Non-DEG	1.61628e-16	-2.14734	Down	0.0203225	-0.678313	Non-DEG
Phvul.011G131800	26.0251	GO:0009733		SAUR-like auxin-responsive protein family	0.0130153	1.55993	Up	5.09078e-08	2.66814	Up	0.715474	0.224959	Non-DEG	0.882623	0.145377	Non-DEG	6.68094e-12	-3.35941	Down	0.000126731	-1.94486	Down
Phvul.002G306700	3.68932	GO:0015031, GO:0008565		SNARE-like superfamily protein	0.0216462	1.60229	Up	1.48595e-10	10.1517	Up	1.93843e-05	6.56093	Up	1	0	Non-DEG	1.70492e-11	-10.7085	Down	1.07591e-08	-9.2121	Down
Phvul.005G074000	1.08892	GO:0005634, GO:0003677		squamosa promoter-binding protein-like 12	0.0286174	1.77034	Up	0.000279093	5.81676	Up	0.0896467	1.93959	Non-DEG	0.202188	0.92257	Non-DEG	0.90137	0.0863335	Non-DEG	0.172457	0.934103	Non-DEG
Phvul.004G155000	413.834	GO:0006468, GO:0005524, GO:0004672	3.1.4.46	suppressor of npr1-1 constitutive 4	1.66441e-11	2.13037	Up	4.25086e-10	1.86685	Up	0.010008	0.924983	Non-DEG	1.0223e-22	2.86876	Up	3.83205e-05	1.21057	Non-DEG	0.167079	0.472183	Non-DEG
Phvul.004G042900	150.82	GO:0016758, GO:0008152	2.4.1.324	UDP-glucosyl transferase 85A3	1.49125e-45	4.39589	Up	3.81241e-15	11.9008	Up	1.09109e-05	6.92347	Up	2.66716e-09	6.84332	Up	1.41044e-31	-3.27897	Down	3.81359e-07	-5.7264	Down
Phvul.004G043100	5.91471	GO:0016758, GO:0008152	2.4.1.324	UDP-glucosyl transferase 85A3	0.0477273	4.58557	Up	0.000639955	7.19734	Up	0.440648	2.03031	Non-DEG	0.056877	4.9843	Non-DEG	0.0719027	-2.87571	Non-DEG	0.197693	-3.27445	Non-DEG
Phvul.004G043300	10.4196	GO:0016758, GO:0008152	2.4.1.324	UDP-glucosyl transferase 85A5	0.00012288	6.06216	Up	2.59653e-06	8.17963	Up	0.526889	1.53601	Non-DEG	0.102077	3.88238	Non-DEG	6.26362e-06	-4.95993	Down	0.229617	-2.78015	Non-DEG
Phvul.004G043600	8.37938	GO:0016758, GO:0008152	2.4.1.324	UDP-glucosyl transferase 85A7	0.000971777	6.68582	Up	7.24513e-06	7.79491	Up	0.860502	0.527634	Non-DEG	0.0178983	5.00563	Up	0.000417564	-3.45196	Down	0.518125	-1.77177	Non-DEG
Phvul.008G012300	8.06645			Uncharacterised protein family (UPF0497)	0.00437564	3.63898	Up	0.00780543	2.63435	Up	0.111256	3.17887	Non-DEG	0.0870577	3.79582	Non-DEG	0.0035233	-2.81961	Down	0.13848	-2.97645	Non-DEG
Phvul.005G020400	13.1911			WIP domain protein 5	3.85636e-05	7.76009	Up	0.00236977	2.5212	Up	0.137488	-3.23972	Non-DEG	3.21741e-05	4.26166	Up	0.944696	-0.0647393	Non-DEG	0.0772314	3.4337	Non-DEG
Phvul.009G080000	50.7907	GO:0043565, GO:0006355, GO:0003700		WRKY DNA-binding protein 50	0.00462481	3.0442	Up	0.000105188	6.15835	Up	0.187056	2.5327	Non-DEG	0.444394	-0.367904	Non-DEG	1.79667e-13	3.09956	Up	9.80897e-16	6.51166	Up
Phvul.002G306600	666.872				6.5609e-07	1.9665	Up	2.55351e-16	7.55044	Up	7.53443e-06	6.61343	Up	0.40074	-2.33851	Non-DEG	4.6924e-13	-11.1383	Down	1.47562e-09	-6.83332	Down
Phvul.003G011100	729.261				7.46415e-06	4.46949	Up	4.13326e-07	4.51287	Up	0.0436593	1.98676	Up	4.09181e-06	4.72229	Up	5.20257e-07	-4.50123	Down	1.00402e-06	-4.75402	Down
Phvul.003G138326	23.5328				0.00733698	1.82526	Up	4.00578e-14	4.01961	Up	0.329469	0.604279	Non-DEG	0.899	-0.136493	Non-DEG	7.98229e-19	-4.7096	Down	4.73948e-07	-2.74785	Down
Phvul.006G038688	54.6971				0.0125129	4.0354	Up	0.00200574	5.66941	Up	0.63008	1.10848	Non-DEG	0.462308	-2.33611	Non-DEG	3.0271e-05	-7.67517	Down	0.509187	-1.30366	Non-DEG
Phvul.007G163950	31.1192				7.2346e-08	9.24553	Up	4.02002e-05	2.14265	Up	1	0	Non-DEG	7.02051e-08	8.95076	Up	0.227392	-0.637723	Non-DEG	1	0	Non-DEG
Phvul.007G211500	31.8039				0.0134003	2.77234	Up	8.3886e-05	6.49251	Up	0.829897	-0.313995	Non-DEG	0.000154896	2.44749	Up	3.14477e-06	2.91217	Up	0.000206704	3.23701	Up
Phvul.007G276100	1.4004				0.000963651	6.96749	Up	0.0497491	2.16213	Up	1	0	Non-DEG	8.51609e-07	5.57757	Up	0.0156855	2.30595	Up	0.0666401	3.69588	Non-DEG
Phvul.008G003200	21.6679				0.0478561	1.7817	Up	5.16754e-05	6.49446	Up	0.0167046	4.13131	Up	0.0209111	1.25183	Non-DEG	7.44446e-05	2.00755	Up	6.51475e-05	2.53742	Up
Phvul.008G152700	10.0691				0.0154991	2.73949	Up	0.000906938	5.59551	Up	0.046066	3.72002	Up	0.335267	1.2618	Non-DEG	0.0279218	-1.83287	Down	0.779668	-0.355179	Non-DEG
Phvul.008G179700	283.704				0.0233369	2.14378	Up	3.05973e-09	4.28539	Up	0.445912	-0.639736	Non-DEG	0.926082	-0.139167	Non-DEG	1.79694e-10	-4.6114	Down	0.0020779	-2.32846	Down
Phvul.009G057600	35.397				0.000775369	1.55959	Up	2.61176e-07	2.17312	Up	0.0294606	1.19771	Non-DEG	0.00951005	1.39654	Non-DEG	4.24639e-06	-1.81175	Down	0.000552035	-1.6487	Down
Phvul.011G023600	2.26707				0.00218389	7.10058	Up	0.0372647	2.77714	Up	0.861306	0.562234	Non-DEG	0.00627608	5.10643	Up	0.340124	-1.33195	Non-DEG	0.815314	0.662199	Non-DEG
Phvul.L004543	937.302				0.0359102	3.82625	Up	0.0122279	3.49203	Up	0.365013	2.10181	Non-DEG	0.251117	2.42106	Non-DEG	0.0571203	-2.28895	Non-DEG	0.679015	-0.883763	Non-DEG
Phvul.002G332300	69.8638		2.3.1.22	alpha/beta-Hydrolases superfamily protein	0.00156638	2.1555	Up	0.00124835	1.86109	Up	7.27293e-05	-2.31803	Down	0.989796	-0.0146181	Non-DEG	0.127549	0.84319	Non-DEG	6.51531e-08	3.01331	Up
Phvul.008G277466	18.7041	GO:0055114, GO:0020037, GO:0016705, GO:0005506	1.14.13.48	cytochrome P450, family 71, subfamily B, polypeptide 37	0.00239586	4.40712	Up	0.00448123	3.09367	Up	0.00695297	-3.45009	Down	0.0164475	2.74944	Up	0.862052	0.207214	Non-DEG	0.176058	1.86489	Non-DEG
Phvul.L004500	36.2617	GO:0005975, GO:0004553	3.2.1.39	Glycosyl hydrolase superfamily protein	0.0128268	2.50624	Up	0.0125862	1.99477	Up	0.0374098	-1.80444	Down	0.264122	1.43436	Non-DEG	0.00133777	-2.55084	Down	0.156028	-1.47895	Non-DEG
Phvul.003G011800	1211	GO:0055114, GO:0016491	1.14.11.11, 1.14.11.14	2-oxoglutarate (2OG) and Fe(II)-dependent oxygenase superfamily protein	0.000143645	2.07195	Up	0.0107202	-1.23371	Non-DEG	3.28639e-12	-3.26297	Down	0.0511577	1.1247	Non-DEG	0.639892	0.263831	Non-DEG	0.015506	1.21107	Non-DEG
Phvul.003G146900	289.715	GO:0008152, GO:0003824	6.2.1.34, 6.2.1.12	4-coumarate:CoA ligase 2	3.69408e-07	3.6473	Up	1.26201e-36	-3.97589	Down	0.000637323	-2.5054	Down	1.4459e-44	3.99293	Up	1.21071e-50	4.67153	Up	1.36475e-11	4.32589	Up
Phvul.003G097500	389.491			Alcohol dehydrogenase transcription factor Myb/SANT-like family protein	9.09655e-05	2.23792	Up	0.0228765	-1.02051	Non-DEG	9.44188e-12	-3.34315	Down	0.88844	-0.132039	Non-DEG	0.000892164	-1.58324	Down	0.170624	0.786722	Non-DEG
Phvul.007G248000	34.9459	GO:0005515		Ankyrin repeat family protein / BTB/POZ domain-containing protein	0.0194828	2.57007	Up	0.0197351	-1.53081	Down	2.84509e-07	-4.23763	Down	0.0387945	1.51773	Up	0.0121523	1.63809	Up	0.00166946	2.69042	Up
Phvul.002G096100	31.7637			ankyrin repeat protein	0.0282441	2.18707	Up	0.00255559	-1.66073	Down	8.71234e-07	-3.60227	Down	0.474023	0.524883	Non-DEG	0.0059076	1.52319	Up	1.04807e-05	3.18538	Up
Phvul.003G057200	980.599			Apoptosis inhibitory protein 5 (API5)	5.33797e-05	3.3167	Up	7.23497e-21	-3.95731	Down	1.87791e-11	-4.72986	Down	0.000324433	1.5228	Up	5.18245e-29	4.69349	Up	1.84256e-21	6.48738	Up
Phvul.009G260800	169.98	GO:0046872, GO:0000166	3.6.3.6	autoinhibited H(+)-ATPase isoform 10	2.23743e-09	6.3772	Up	2.46166e-06	-2.27253	Down	0.00100569	-3.58315	Down	1.11951e-13	3.81623	Up	0.0013857	1.5891	Up	6.02163e-05	4.15006	Up
Phvul.009G188251	346.156			basic helix-loop-helix (bHLH) DNA-binding superfamily protein	0.00465123	1.70112	Up	6.14313e-14	-3.17643	Down	1.74094e-27	-4.97594	Down	0.582707	0.362715	Non-DEG	1.84558e-10	2.72687	Up	1.04301e-18	4.06527	Up
Phvul.011G074300	11.8017	GO:0030246, GO:0005975, GO:0004553	3.2.1.23	beta-galactosidase 8	3.99197e-05	1.7406	Up	1.81006e-10	-2.15357	Down	1.17633e-09	-2.27324	Down	1.07537e-05	1.61804	Up	0.00325916	1.04487	Non-DEG	0.00263423	1.16743	Non-DEG
Phvul.002G217400	12.5009	GO:0008152, GO:0003824	2.6.1.42	branched-chain amino acid transaminase 2	0.0357319	2.82972	Up	0.0343522	-1.49132	Non-DEG	0.000494532	-3.56713	Down	0.72098	-0.681842	Non-DEG	0.00303402	-3.05133	Down	0.744607	0.460237	Non-DEG
Phvul.004G090900	744.733			cell division cycle 5	0.010272	1.69931	Up	2.84314e-27	-5.35741	Down	5.33288e-22	-4.88613	Down	0.437448	-0.589409	Non-DEG	0.14794	0.807252	Non-DEG	2.04826e-09	3.09597	Up
Phvul.004G091600	44.5399	GO:0016020, GO:0009765		chlorophyll A/B binding protein 1	5.74231e-05	2.34355	Up	2.1278e-10	-3.19896	Down	1.49037e-15	-4.02227	Down	0.28078	0.76812	Non-DEG	0.881687	0.0990538	Non-DEG	0.00157861	1.67448	Up
Phvul.010G022600	649.119	GO:0055114, GO:0020037, GO:0016705, GO:0005506		cytochrome P450, family 82, subfamily C, polypeptide 4	0.00124892	3.68493	Up	4.83276e-23	-5.602	Down	7.33979e-11	-6.04283	Down	3.95713e-05	2.37235	Up	3.74385e-31	6.56331	Up	5.74491e-18	7.87589	Up
Phvul.004G030500	1129.63			expansin A15	0.0149584	1.94734	Up	1.2633e-20	-5.36003	Down	3.9851e-18	-5.22481	Down	0.0258814	-1.5564	Down	0.0531595	1.21896	Non-DEG	5.49386e-15	4.7227	Up
Phvul.008G248000	36.1678			expansin A8	0.00288194	5.84639	Up	2.3778e-14	-3.92374	Down	1.46155e-07	-8.31921	Down	0.651025	-0.521657	Non-DEG	0.11359	-1.18269	Non-DEG	0.00187832	5.18535	Up
Phvul.002G199000	104.44	GO:0055114, GO:0050660, GO:0016491	1.3.3.8	FAD-binding Berberine family protein	0.0319102	2.81766	Up	5.9014e-11	-2.94445	Down	1.74515e-05	-4.15817	Down	1.0114e-36	3.55569	Up	2.20995e-40	5.66225	Up	1.05425e-07	4.92422	Up
Phvul.009G100300	770.316			flowering promoting factor 1	0.003091	2.02213	Up	2.07213e-92	-6.28869	Down	3.73968e-70	-8.57815	Down	0.642811	0.159397	Non-DEG	1.0702e-56	4.93237	Up	3.11893e-44	6.79511	Up
Phvul.008G123400	504.319	GO:0005515		Galactose oxidase/kelch repeat superfamily protein	0.0267979	1.96769	Up	3.98768e-21	-3.73004	Down	2.84008e-10	-3.94335	Down	0.0929175	-0.693093	Non-DEG	0.00139594	1.39813	Non-DEG	2.34854e-11	4.05892	Up
Phvul.006G179500	567.819	GO:0016788	3.1.1.3	GDSL-like Lipase/Acylhydrolase superfamily protein	0.0264869	2.03519	Up	1.75126e-75	-6.80411	Down	3.50748e-32	-7.15405	Down	8.22522e-05	0.981901	Non-DEG	5.49503e-65	6.30945	Up	2.72851e-34	7.36274	Up
Phvul.009G018300	259.93	GO:0016788	3.1.1.3	GDSL-like Lipase/Acylhydrolase superfamily protein	0.0452808	2.61206	Up	1.19148e-31	-6.52423	Down	2.77539e-15	-6.97701	Down	0.403274	-0.584522	Non-DEG	8.04472e-10	3.5342	Up	2.52472e-14	6.73078	Up
Phvul.010G014800	9222.55		3.1.3.74	Haloacid dehalogenase-like hydrolase (HAD) superfamily protein	0.00219063	1.60476	Up	0.358098	-0.441271	Non-DEG	3.33205e-08	-2.38752	Down	0.794492	0.203863	Non-DEG	0.231089	0.573637	Non-DEG	6.23541e-06	1.97453	Up
Phvul.006G139700	558.574	GO:0046872, GO:0030001		Heavy metal transport/detoxification superfamily protein	0.000124412	1.57975	Up	1.60463e-05	-1.5064	Down	2.96609e-20	-3.2231	Down	0.242572	0.566965	Non-DEG	0.126149	-0.584484	Non-DEG	0.300882	0.428303	Non-DEG
Phvul.001G174200	443.408			Homeodomain-like superfamily protein	0.0320076	1.71749	Up	7.62142e-29	-5.35907	Down	1.51163e-33	-6.63515	Down	0.940072	-0.0702411	Non-DEG	2.18804e-09	2.96105	Up	1.41674e-17	4.74878	Up
Phvul.005G114100	82.5029			Homeodomain-like superfamily protein	2.01498e-10	5.06646	Up	0.000933401	-1.46908	Non-DEG	2.14482e-08	-4.31976	Down	9.92845e-12	3.86663	Up	0.930833	0.0514371	Non-DEG	0.176888	1.25127	Non-DEG
Phvul.004G040101	19.9711	GO:0016747	2.3.1.115	HXXXD-type acyl-transferase family protein	0.00262233	5.88519	Up	0.483645	-0.525269	Non-DEG	0.0068697	-4.64621	Down	0.000633631	2.73716	Up	0.500876	0.511936	Non-DEG	0.0363951	3.65996	Up
Phvul.006G098900	3.64399	GO:0016747	2.3.1.196	HXXXD-type acyl-transferase family protein	7.28393e-08	2.01272	Up	0.00497758	-0.830146	Non-DEG	1.73183e-20	-3.10819	Down	2.1362e-05	1.29865	Non-DEG	0.0146664	0.726748	Non-DEG	4.22866e-05	1.44082	Non-DEG
Phvul.002G305500	293.67		3.4.21.102	Insulinase (Peptidase family M16) protein	2.96294e-14	5.78153	Up	2.11135e-19	-4.11915	Down	5.53153e-07	-3.84097	Down	2.18018e-10	3.05546	Up	1.2143e-07	2.48018	Up	1.15595e-12	5.20625	Up
Phvul.008G216100	38.3377	GO:0005515		IQ-domain 33	1.13366e-20	3.89797	Up	0.0186963	-0.746558	Non-DEG	2.17687e-16	-3.42541	Down	0.226779	0.490028	Non-DEG	0.00263252	0.941571	Non-DEG	1.88638e-27	4.34951	Up
Phvul.010G147800	120.236	GO:0008152, GO:0003824	3.5.1.110	Isochorismatase family protein	0.00254515	1.76012	Up	1.23311e-21	-3.19234	Down	4.70832e-10	-2.89192	Down	0.000466494	1.11146	Non-DEG	9.71875e-19	2.95814	Up	1.36024e-16	3.6068	Up
Phvul.008G212900	1.53526	GO:0006468, GO:0005524, GO:0004672, GO:0005515	2.7.11.1	Leucine-rich repeat receptor-like protein kinase family protein	0.00781272	1.55993	Up	3.56972e-19	-3.6909	Down	9.32635e-27	-4.72261	Down	0.0704608	-0.951346	Non-DEG	0.970183	-0.0235394	Non-DEG	4.66301e-08	2.48774	Up
Phvul.002G152700	235.944	GO:0055114, GO:0016491	1.14.11.19	leucoanthocyanidin dioxygenase	1.26948e-07	6.32825	Up	6.05154e-42	-3.41239	Down	1.10749e-05	-5.02193	Down	2.25083e-54	4.27178	Up	4.92798e-30	2.87747	Up	1.19739e-05	4.93394	Up
Phvul.004G091988	14618.5	GO:0016020, GO:0009765		light-harvesting chlorophyll-protein complex II subunit B1	0.00415398	1.71598	Up	4.95155e-13	-3.24146	Down	2.55227e-15	-3.73435	Down	0.944088	0.0669	Non-DEG	0.92752	0.0565447	Non-DEG	0.000578252	1.70562	Up
Phvul.010G149800	180.752			Mitochondrial substrate carrier family protein	2.96785e-13	3.11315	Up	2.70223e-08	-1.84726	Down	1.10695e-24	-4.11628	Down	2.11618e-06	2.08683	Up	0.000356879	-1.28535	Non-DEG	0.655727	-0.259033	Non-DEG
Phvul.011G016100	897.615			mitochondrion-localized small heat shock protein 23.6	0.000538837	1.95209	Up	2.97587e-14	-3.38291	Down	1.54935e-05	-2.11592	Down	0.0237939	1.2019	Non-DEG	1.47917e-17	3.79667	Up	9.02009e-23	4.54686	Up
Phvul.011G133650	315.711	GO:0006468, GO:0004672	2.7.11.1	Mitogen activated protein kinase kinase kinase-related	0.0265801	1.79412	Up	0.875693	0.110331	Non-DEG	0.00101598	-2.09528	Down	0.112214	1.2779	Non-DEG	0.110351	-0.971107	Non-DEG	0.57889	-0.454883	Non-DEG
Phvul.011G183500	91.3989	GO:0009607, GO:0006952		MLP-like protein 43	3.41138e-09	2.87845	Up	2.01411e-09	-1.75287	Down	2.06814e-16	-3.68434	Down	7.02646e-19	2.85625	Up	2.11221e-06	1.40266	Non-DEG	0.00407299	1.42487	Non-DEG
Phvul.004G171200	964.686			myb-like transcription factor family protein	9.80538e-07	1.62157	Up	7.99628e-46	-3.75707	Down	1.03343e-80	-5.36463	Down	0.232671	-0.445464	Non-DEG	0.698897	0.132236	Non-DEG	5.66793e-14	2.19927	Up
Phvul.004G054800	69.4226		3.1.1.3	Myzus persicae-induced lipase 1	4.76036e-06	8.15077	Up	8.39942e-07	-2.52992	Down	0.0214761	-4.304	Down	9.66919e-09	9.51433	Up	0.0662459	1.02061	Non-DEG	1	0	Non-DEG
Phvul.011G097000	16.8316		1.1.1.198	NAD(P)-binding Rossmann-fold superfamily protein	0.014069	2.96479	Up	0.257136	0.976808	Non-DEG	0.038751	-2.18275	Down	0.117064	1.45319	Non-DEG	0.282925	0.870513	Non-DEG	0.0162284	2.38211	Up
Phvul.006G066522	1.24461			non-specific phospholipase C1	0.0338911	4.46535	Up	0.00348448	-1.66437	Down	0.00376805	-4.74897	Down	0.096704	0.903015	Non-DEG	1.03685e-06	2.61104	Up	7.94814e-05	6.17337	Up
Phvul.006G099100	3494.52		2.5.1.47	O-acetylserine (thiol) lyase (OAS-TL) isoform A1	0.00243494	5.67373	Up	5.38094e-06	-2.02323	Down	0.000255319	-5.79258	Down	0.746283	0.216784	Non-DEG	9.45454e-08	2.33635	Up	3.68549e-07	7.7933	Up
Phvul.007G090100	231.398	GO:0046983, GO:0008171	2.1.1.154, 2.1.1.65	O-methyltransferase 1	0.0434028	2.30225	Up	2.84326e-28	-5.89781	Down	1.27895e-22	-7.45617	Down	0.47455	0.520391	Non-DEG	1.20917e-06	2.71927	Up	9.403e-09	4.50113	Up
Phvul.005G107900	28.3611	GO:0005789		PapD-like superfamily protein	0.0465319	1.52423	Up	0.0459236	-0.986725	Non-DEG	1.63283e-07	-2.84821	Down	0.68194	0.404938	Non-DEG	0.0151178	-1.35273	Non-DEG	0.763882	-0.233437	Non-DEG
Phvul.006G130400	129.774	GO:0006629	3.1.1.26	patatin-like protein 6	0.00517619	1.81414	Up	0.024751	-1.20141	Non-DEG	0.000229061	-1.9766	Down	0.0440318	1.25897	Non-DEG	1.86483e-05	2.22153	Up	1.07437e-07	2.7767	Up
Phvul.007G074300	11.796			Pectin lyase-like superfamily protein	0.023188	4.98835	Up	0.190346	-1.12956	Non-DEG	0.0222764	-4.14693	Down	0.00178933	4.0386	Up	0.756784	0.308915	Non-DEG	0.579169	1.25867	Non-DEG
Phvul.004G090800	12.1007	GO:0055114, GO:0020037, GO:0006979, GO:0004601	1.11.1.7	Peroxidase superfamily protein	0.00328613	1.90985	Up	1.33908e-23	-5.00447	Down	4.10806e-20	-4.74264	Down	0.549002	-0.484417	Non-DEG	0.493163	0.41159	Non-DEG	1.11559e-07	2.80586	Up
Phvul.011G015800	1906.03	GO:0016559, GO:0005779		peroxin 11B	6.14265e-07	1.56922	Up	0.0084696	-0.771633	Non-DEG	1.82016e-36	-3.52336	Down	0.375899	0.368169	Non-DEG	0.119698	-0.481641	Non-DEG	0.0183405	0.719407	Non-DEG
Phvul.011G005200	3637.52	GO:0004857	3.1.1.11	Plant invertase/pectin methylesterase inhibitor superfamily protein	6.05235e-05	2.0416	Up	1.2397e-20	-4.00368	Down	8.81778e-08	-2.39852	Down	0.768117	0.231888	Non-DEG	5.57416e-08	2.3912	Up	6.77445e-22	4.20091	Up
Phvul.008G015900	285.986		3.4.17.23	Plant protein 1589 of unknown function	2.84403e-10	2.22053	Up	1.19037e-08	-1.71264	Down	2.06071e-12	-2.35077	Down	1.73005e-05	1.4186	Non-DEG	0.154737	0.475094	Non-DEG	0.000206483	1.27703	Non-DEG
Phvul.003G274100	31515			Plant protein of unknown function (DUF827)	0.0269439	1.6146	Up	2.57166e-07	-2.81406	Down	5.52636e-14	-4.08404	Down	0.573898	0.494136	Non-DEG	0.000616324	1.92561	Up	3.24028e-08	3.04608	Up
Phvul.001G241200	6431.02	GO:0016020, GO:0006810, GO:0005215		plasma membrane intrinsic protein 1;4	3.32865e-09	1.63718	Up	3.13724e-55	-3.58898	Down	5.76084e-81	-4.65287	Down	0.433641	0.265404	Non-DEG	2.62039e-154	6.00639	Up	1.6718e-206	7.37816	Up
Phvul.008G181800	21.8918	GO:0008017, GO:0007018, GO:0005524, GO:0003777, GO:0005871	3.6.4.4	P-loop containing nucleoside triphosphate hydrolases superfamily protein	0.0495975	2.19508	Up	0.135706	-0.975577	Non-DEG	0.0194755	-2.09078	Down	0.457277	0.602652	Non-DEG	0.00952619	1.59019	Up	5.51852e-05	3.18262	Up
Phvul.004G042600	25.0536			Pollen Ole e 1 allergen and extensin family protein	0.0238939	2.01666	Up	0.568256	0.378836	Non-DEG	2.56541e-05	-2.86605	Down	0.0294233	1.27006	Non-DEG	0.00715195	1.42878	Non-DEG	0.00137278	2.17538	Up
Phvul.005G122600	141.019			Pollen Ole e 1 allergen and extensin family protein	7.41099e-13	5.17853	Up	4.20496e-11	-2.07054	Down	4.28914e-12	-4.83893	Down	2.47083e-12	2.34949	Up	0.000335947	1.17116	Non-DEG	1.14507e-08	4.0002	Up
Phvul.008G115500	1.52518	GO:0030247, GO:0006468, GO:0005524, GO:0004672	2.7.11.1	Protein kinase family protein	2.13219e-07	1.58059	Up	0.000897177	0.94486	Non-DEG	3.52456e-09	-1.65304	Down	0.499333	0.291739	Non-DEG	6.28767e-13	-1.99294	Down	0.0178237	-0.704094	Non-DEG
Phvul.004G016900	646.342	GO:0006468, GO:0004672	2.7.12.1	Protein kinase superfamily protein	0.000713619	2.4782	Up	0.00434845	-1.27337	Non-DEG	1.24384e-05	-2.78229	Down	0.032868	1.13799	Non-DEG	0.33163	0.483193	Non-DEG	0.00485098	1.8234	Up
Phvul.008G081300	488.455	GO:0006468, GO:0005524, GO:0004672	2.7.11.1	Protein kinase superfamily protein	2.81366e-05	2.34672	Up	5.7583e-22	-4.14983	Down	2.11518e-17	-4.08759	Down	0.60789	0.36047	Non-DEG	7.0537e-05	1.78948	Up	3.98186e-15	3.77573	Up
Phvul.009G089500	42.9347	GO:0006468, GO:0004672	2.7.11.1	Protein kinase superfamily protein	0.00853464	1.93835	Up	0.00428091	-1.38642	Non-DEG	1.52144e-07	-3.02451	Down	0.992777	0.00999487	Non-DEG	0.554676	0.334539	Non-DEG	8.97514e-05	2.26289	Up
Phvul.007G058200	420.123			Protein of unknown function (DUF1677)	0.00044053	2.08318	Up	2.82791e-23	-4.15922	Down	2.95001e-36	-5.96586	Down	0.000228401	1.67973	Up	3.65062e-09	2.53137	Up	2.4212e-09	2.93482	Up
Phvul.005G174500	67.0488			Protein of unknown function, DUF642	0.0210507	2.1138	Up	5.42291e-09	-3.10688	Down	1.2939e-11	-4.4964	Down	0.764607	0.278636	Non-DEG	0.144611	0.879031	Non-DEG	8.11582e-05	2.71419	Up
Phvul.007G017700	90.2919	GO:0008601, GO:0007165, GO:0000159		Protein phosphatase 2A regulatory B subunit family protein	0.0401377	2.51108	Up	2.30576e-21	-4.49334	Down	9.12289e-19	-7.25739	Down	0.211392	-0.809573	Non-DEG	0.860581	0.126239	Non-DEG	7.84064e-05	3.4469	Up
Phvul.004G092000	550.573	GO:0030150, GO:0005744		Protein Transporter, Pam16	0.00600152	1.66279	Up	3.20975e-24	-4.75863	Down	5.90552e-25	-4.88289	Down	0.512951	-0.487182	Non-DEG	0.20831	0.670158	Non-DEG	5.54045e-09	2.82013	Up
Phvul.008G190900	18.0874			protodermal factor 1	0.0340532	2.72912	Up	3.2724e-05	-2.47429	Down	0.00155179	-3.15987	Down	0.0082903	2.52387	Up	0.942142	0.0620326	Non-DEG	0.853727	0.267285	Non-DEG
Phvul.004G002400	45.5983			RAD-like 1	0.00671411	1.53436	Up	0.031142	-1.01236	Non-DEG	1.37246e-10	-2.88133	Down	0.69966	0.297589	Non-DEG	0.777147	-0.159782	Non-DEG	0.0249037	1.07698	Non-DEG
Phvul.008G210400	242.686	GO:0005515		receptor like protein 6	1.69384e-06	2.20406	Up	0.000335108	-1.22751	Non-DEG	1.81052e-10	-2.66822	Down	5.39457e-17	2.65178	Up	1.36577e-21	3.07446	Up	8.79674e-11	2.62674	Up
Phvul.010G005300	3.7268	GO:0008270		RING/FYVE/PHD zinc finger superfamily protein	1.84361e-05	2.65571	Up	0.00607794	-1.16874	Non-DEG	8.25139e-15	-4.14148	Down	0.881924	-0.153655	Non-DEG	4.10695e-05	-2.03168	Down	0.242102	0.777685	Non-DEG
Phvul.006G050900	63.9006			RmlC-like cupins superfamily protein	0.000361395	2.11396	Up	1.01925e-07	-1.95964	Down	8.91899e-10	-3.0552	Down	0.725495	-0.207839	Non-DEG	0.0278965	0.872482	Non-DEG	2.6257e-11	3.19428	Up
Phvul.010G056233	43.884	GO:0006351, GO:0003899, GO:0003677, GO:0032549	2.7.7.6	RNA polymerase subunit beta	0.0212196	1.68434	Up	0.000211808	-1.57036	Down	0.00062302	-2.0043	Down	0.110102	0.700233	Non-DEG	8.39392e-10	2.46789	Up	1.37002e-11	3.452	Up
Phvul.001G100700	380.958	GO:0003676		RNA-binding (RRM/RBD/RNP motifs) family protein	0.037174	3.43576	Up	0.00089653	-2.03614	Down	1.63797e-05	-5.21096	Down	0.0257205	1.25789	Non-DEG	3.78123e-12	3.99385	Up	1.59959e-07	6.17173	Up
Phvul.003G141100	492.605	GO:0003723		RNA-binding KH domain-containing protein	0.0296671	2.14997	Up	0.0908396	-1.05373	Non-DEG	4.99359e-10	-4.40512	Down	0.0406116	1.4118	Non-DEG	0.0635556	1.14426	Non-DEG	0.0148758	1.88243	Up
Phvul.001G135400	62.111			RNA-directed DNA polymerase (reverse transcriptase)-related family protein	1.42684e-07	8.87424	Up	0.00287328	-1.0312	Non-DEG	0.00331752	-5.05669	Down	3.79274e-10	10.0021	Up	0.026686	0.784895	Non-DEG	1	0	Non-DEG
Phvul.003G143700	156.539			sequence-specific DNA binding transcription factors;transcription regulators	0.000162359	2.07731	Up	2.86104e-30	-3.80324	Down	2.05031e-31	-5.11322	Down	0.800322	0.193919	Non-DEG	0.0178005	-0.993834	Non-DEG	0.100141	0.889553	Non-DEG
Phvul.005G002600	383.376	GO:0016157, GO:0005985	2.4.1.14	Sucrose-phosphate synthase family protein	8.79684e-05	2.56252	Up	5.84593e-05	-2.18366	Down	3.81187e-09	-3.35402	Down	0.269797	0.821455	Non-DEG	0.000854596	1.84771	Up	2.05434e-10	3.58877	Up
Phvul.011G198600	334.711			sulfotransferase 2A	1.71252e-07	8.73574	Up	1.48177e-59	-3.8167	Down	0.0411491	-3.86201	Down	1.27069e-13	11.3881	Up	7.24791e-58	3.75167	Up	0.683416	1.09926	Non-DEG
Phvul.011G200600	55.5621			sulfotransferase 2A	0.0126101	5.10662	Up	4.78347e-10	-3.77381	Down	0.00604481	-4.65574	Down	1.13695e-09	6.47981	Up	2.57684e-05	2.62417	Up	0.567458	1.25098	Non-DEG
Phvul.011G142500	43.9346	GO:0016829, GO:0010333, GO:0008152, GO:0000287	4.2.3.22, 4.2.3.75	terpene synthase 21	0.0207892	5.07355	Up	7.05621e-15	-5.36028	Down	0.000357252	-6.07714	Down	0.675521	0.479758	Non-DEG	0.298709	0.88612	Non-DEG	0.00123867	5.47991	Up
Phvul.011G142600	566.528	GO:0016829, GO:0010333, GO:0008152, GO:0000287	4.2.3.22, 4.2.3.75	terpene synthase 21,Terpenoid cyclases/Protein prenyltransferases superfamily protein	0.000401628	1.96174	Up	1.75112e-50	-5.51085	Down	1.37726e-38	-5.69003	Down	0.0209928	0.995208	Non-DEG	4.7934e-08	2.10379	Up	1.09782e-11	3.07032	Up
Phvul.L001844	198.154			TLD-domain containing nucleolar protein	1.54393e-08	2.25117	Up	4.51985e-09	-2.08173	Down	4.50797e-49	-5.26909	Down	0.0149343	-1.02715	Non-DEG	0.290773	-0.429012	Non-DEG	6.10926e-15	2.84931	Up
Phvul.001G011500	579.889	GO:0016021		TRAM, LAG1 and CLN8 (TLC) lipid-sensing domain containing protein	3.40089e-06	2.41375	Up	2.29634e-118	-5.68863	Down	2.40774e-60	-6.87333	Down	0.00333129	0.617897	Non-DEG	6.00785e-53	3.8254	Up	1.20848e-40	5.62125	Up
Phvul.006G130900	279.043			tubulin folding cofactor E / Pfifferling (PFI)	5.28088e-07	1.73848	Up	0.00330207	-0.786536	Non-DEG	1.49342e-10	-2.05793	Down	0.650904	0.164558	Non-DEG	4.3884e-31	2.79147	Up	2.22493e-52	4.3654	Up
Phvul.006G201100	2523.44	GO:0016758, GO:0008152	2.4.1.115, 2.4.1.91	UDP-glucosyl transferase 78D2	0.00247494	2.08705	Up	3.30881e-39	-6.5691	Down	3.30753e-15	-4.33376	Down	0.000387762	1.96795	Up	4.3403e-33	6.03046	Up	5.41198e-30	6.14956	Up
Phvul.004G031000	189.902	GO:0016758, GO:0008152		UDP-Glycosyltransferase superfamily protein	1.2418e-24	2.89527	Up	6.27513e-08	-1.17427	Non-DEG	7.52017e-13	-2.11405	Down	1.92032e-14	1.8989	Up	0.365197	-0.230064	Non-DEG	0.0155215	0.766306	Non-DEG
Phvul.004G035900	271.864	GO:0016758, GO:0008152	2.4.1.203	UDP-Glycosyltransferase superfamily protein	0.000117678	1.9435	Up	2.47249e-06	-1.82593	Down	2.45467e-09	-2.61357	Down	0.110802	0.751537	Non-DEG	4.71483e-15	2.96813	Up	1.71181e-23	4.16009	Up
Phvul.004G036000	1040.27	GO:0016758, GO:0008152	2.4.1.203	UDP-Glycosyltransferase superfamily protein	0.00161055	1.82771	Up	0.0543741	-0.959804	Non-DEG	0.00257401	-1.51167	Down	0.00388726	1.55462	Up	1.39184e-07	2.49769	Up	7.66021e-09	2.77078	Up
Phvul.008G084000	140.468	GO:0006468, GO:0005524, GO:0004672	2.7.11.1	with no lysine (K) kinase 5	0.0153948	2.2583	Up	0.00157826	-2.10796	Down	9.96025e-07	-3.52466	Down	0.244048	1.0211	Non-DEG	0.000198621	2.47592	Up	1.81422e-07	3.71311	Up
Phvul.001G173700	96.3336	GO:0043565, GO:0006355, GO:0003700		WRKY family transcription factor family protein	4.76668e-06	3.3367	Up	1.62595e-07	-2.54991	Down	0.00174297	-2.2562	Down	6.22432e-05	2.13948	Up	0.00401936	1.46393	Non-DEG	7.31559e-05	2.66116	Up
Phvul.007G011600	462.083	GO:0003677		WUSCHEL related homeobox 13	4.92537e-18	1.6268	Up	2.31825e-15	-1.26478	Non-DEG	2.77409e-46	-2.54335	Down	0.00126659	0.578118	Non-DEG	0.00375793	0.490353	Non-DEG	8.98963e-18	1.53903	Up
Phvul.006G175500	134.918	GO:0008234, GO:0006508	3.4.22.14	xylem bark cysteine peptidase 3	5.9892e-05	4.15313	Up	2.04588e-09	-3.53702	Down	0.00325465	-2.91717	Down	2.33783e-12	4.441	Up	1.74694e-06	2.86867	Up	0.00781761	2.58081	Up
Phvul.008G275400	94.1164			zinc finger protein-related	0.0329073	2.13637	Up	3.57488e-05	-2.70327	Down	3.29289e-13	-5.22378	Down	0.304491	-1.03969	Non-DEG	0.0160861	-1.80189	Down	0.0931447	1.37417	Non-DEG
Phvul.006G014600	403.446			zinc ion binding	1.77003e-05	1.8415	Up	1.22554e-24	-2.73024	Down	2.00103e-10	-2.42294	Down	0.00620954	-0.787377	Non-DEG	0.0172212	0.713448	Non-DEG	9.95651e-22	3.34232	Up
Phvul.002G066300	9275.27				0.0177262	3.53558	Up	0.464202	0.671949	Non-DEG	0.000360654	-4.1946	Down	0.520317	1.43161	Non-DEG	0.00352599	-2.98928	Down	0.643984	-0.885315	Non-DEG
Phvul.002G212133	98.3236				0.000288264	2.35122	Up	0.00691253	-1.4347	Non-DEG	0.00138304	-1.87818	Down	0.447852	0.628904	Non-DEG	0.00876166	-1.45476	Non-DEG	0.713179	0.267555	Non-DEG
Phvul.002G212166	248.831				2.76467e-19	4.54006	Up	0.0369456	-0.951712	Non-DEG	5.13792e-07	-2.59841	Down	2.32996e-12	3.54719	Up	0.00695283	-1.23542	Non-DEG	0.72766	-0.242555	Non-DEG
Phvul.002G313500	1.23975				0.00779372	1.56776	Up	1.22797e-09	-2.07576	Down	2.16e-14	-3.33161	Down	0.153467	-0.555661	Non-DEG	0.00220084	1.10711	Non-DEG	2.49321e-14	3.23053	Up
Phvul.004G123200	49.8529				0.0307881	4.5088	Up	5.00893e-14	-3.83692	Down	2.90327e-07	-7.87649	Down	0.112755	1.00445	Non-DEG	0.0319921	1.23442	Non-DEG	0.00321124	4.73877	Up
Phvul.004G161700	23.1096				0.00978273	3.40233	Up	1.97123e-07	-2.89078	Down	0.000616031	-3.69421	Down	0.415745	2.10463	Non-DEG	0.000835864	-3.21008	Down	0.36224	-1.91238	Non-DEG
Phvul.006G202700	37001.5				0.00576748	1.9574	Up	2.07802e-14	-4.2579	Down	9.15394e-33	-6.6084	Down	0.784726	-0.279434	Non-DEG	0.0138866	1.46016	Non-DEG	6.32091e-11	3.697	Up
Phvul.007G072200	22.8313				2.3503e-05	3.23704	Up	0.473147	0.447385	Non-DEG	0.0485432	-1.57754	Down	0.00241852	2.32777	Up	0.0507561	-1.14942	Non-DEG	0.813492	-0.240154	Non-DEG
Phvul.007G216700	463.279				7.46286e-10	1.84059	Up	6.91921e-14	-1.9703	Down	3.59512e-08	-1.58441	Down	1.78668e-28	4.23091	Up	7.67081e-05	-1.10287	Non-DEG	1.50874e-19	-3.4932	Down
Phvul.007G216800	114.034				0.00689224	1.89074	Up	1.39099e-28	-4.13423	Down	1.15611e-19	-4.63281	Down	2.03689e-06	1.87046	Up	5.52175e-06	1.80111	Up	0.00117733	1.82139	Up
Phvul.009G240200	1803.18		2.5.1.3		5.52267e-06	2.60676	Up	0.00193637	-1.61642	Down	1.82263e-09	-3.09576	Down	0.00188393	1.79041	Up	0.0530241	1.05319	Non-DEG	0.00042584	1.86954	Up
Phvul.011G099900	122.642				0.000540254	2.17508	Up	6.30555e-17	-3.31777	Down	3.17525e-20	-4.62937	Down	0.983592	0.0179693	Non-DEG	0.260828	0.529193	Non-DEG	2.38418e-07	2.6863	Up
Phvul.011G133000	1.1272				7.48803e-05	1.69304	Up	1.02183e-05	-1.62898	Down	2.16874e-07	-1.95225	Down	1.36735e-16	3.06161	Up	1.87893e-12	2.56545	Up	0.0020511	1.19689	Non-DEG
Phvul.011G150500	51.7021				0.00178295	2.30538	Up	0.84449	-0.138293	Non-DEG	0.00017491	-2.37304	Down	0.803703	0.276427	Non-DEG	0.00474523	-1.71871	Down	0.697396	0.310245	Non-DEG
Phvul.011G200200	757.71				7.66044e-16	1.63247	Up	3.16152e-16	-1.48551	Non-DEG	3.71459e-47	-2.74998	Down	0.388638	-0.2399	Non-DEG	4.35583e-05	-0.788525	Non-DEG	4.458e-08	1.08384	Non-DEG
