# Supplementary material for: Comparative transcriptome analysis provides new insights into the response of common bean to infection by race 65 of Colletotrichum lindemuthianum
Source: PLoS One. 2025 Oct 17;20(10):e0314188. doi: 10.1371/journal.pone.0314188 (PMC12533873; doi:10.1371/journal.pone.0314188)
Supplement: S5 Table — (XLSX) [file pone.0314188.s006.xlsx]

## Sheet: Supplementary Table S5
Supplementary Table S5. Putative S genes at 48 hpi.
Gene	Mean Expression	GO	EC	Annotation	OV 48 hai vs E 48 hai (Contrast 1)			OV 48 hai vs OV 0 hai (Contrast 2)			E 48 hai vs E 0 hai (Contrast 3)			OV 96 hai vs E 96 hai (Contrast 4)			OV 96 hai vs OV 48 hai (Contrast 5)			E 96 hai vs E 48 hai (Contrast 6)
					Adjusted P-value	Log2 Fold Change	Status	Adjusted P-value	Log2 Fold Change	Status	Adjusted P-value	Log2 Fold Change	Status	Adjusted P-value	Log2 Fold Change	Status	Adjusted P-value	Log2 Fold Change	Status	Adjusted P-value	Log2 Fold Change	Status
Phvul.002G127100	118.173	GO:0055114, GO:0009916	1.10.3.11	alternative oxidase 1A	0.000138029	-2.36237	Down	2.07008e-13	-3.81527	Down	0.000412199	2.03667	Up	0.00773022	-1.27307	Non-DEG	5.90072e-12	3.59137	Up	4.71494e-09	2.50207	Up
Phvul.001G097600	586.321			ARM repeat superfamily protein	0.0210093	-1.7471	Down	0.013575	-1.5142	Down	0.00255429	2.29316	Up	0.00157904	-1.31847	Non-DEG	2.93567e-11	3.61451	Up	5.75226e-15	3.18589	Up
Phvul.005G001000	211.643	GO:0030244, GO:0016760, GO:0016020	2.4.1.12	cellulose synthase like G1	0.000388441	-2.22405	Down	9.79602e-16	-4.16524	Down	9.25711e-05	2.24559	Up	0.000453601	1.87061	Up	9.45925e-18	4.45064	Up	0.54972	0.355993	Non-DEG
Phvul.011G000200	413.734	GO:0055114, GO:0020037, GO:0016705, GO:0005506	1.14.13.173	cytochrome P450, family 72, subfamily A, polypeptide 15	1.0753e-05	-2.31633	Down	2.34585e-07	-2.41855	Down	6.95617e-06	2.16111	Up	0.576933	0.413394	Non-DEG	5.40384e-05	1.92592	Up	0.114143	-0.803803	Non-DEG
Phvul.002G323708	138.396			Disease resistance protein (TIR-NBS-LRR class) family	2.98701e-09	-3.58486	Down	0.00121935	-1.96674	Down	5.89874e-06	2.33751	Up	5.42024e-11	-3.04822	Down	0.17941	0.907859	Non-DEG	0.416502	0.371215	Non-DEG
Phvul.004G129600	163.407	GO:0004866		Kunitz family trypsin and protease inhibitor protein	0.0145162	-1.83121	Down	0.000121068	-2.24769	Down	0.00209017	1.89382	Up	0.00574752	1.79222	Up	3.42577e-06	2.70216	Up	0.143289	-0.921277	Non-DEG
Phvul.008G104400	546.801			LMBR1-like membrane protein	0.0208208	-5.04971	Down	0.00113211	-5.49794	Down	0.0118446	4.40823	Up	0.0825517	-1.34553	Non-DEG	0.000137932	6.33861	Up	0.00021666	2.63443	Up
Phvul.009G248400	73.7587	GO:0016887, GO:0005524, GO:0055085, GO:0042626, GO:0016021, GO:0006810	3.6.3.44	multidrug resistance-associated protein 4	0.00182441	-1.96312	Down	0.000613309	-1.82137	Down	0.000313035	2.02613	Up	0.760291	0.262911	Non-DEG	0.000514292	1.8489	Up	0.520086	-0.377132	Non-DEG
Phvul.010G047900	600.876	GO:0006629		Acyl transferase/acyl hydrolase/lysophospholipase superfamily protein	0.000180011	-1.67185	Down	9.04854e-17	-3.12516	Down	0.000121395	-1.46571	Non-DEG	0.838679	-0.142816	Non-DEG	1.00818e-11	2.58643	Up	0.00666962	1.0574	Non-DEG
Phvul.007G063900	291.646	GO:0005975, GO:0004560	3.2.1.51	alpha-L-fucosidase 1	7.09935e-05	-1.7067	Down	5.72855e-29	-3.98271	Down	7.16478e-12	-2.23613	Down	0.00628741	-1.0018	Non-DEG	7.94867e-12	2.50293	Up	3.90141e-08	1.79803	Up
Phvul.001G228500	559.571	GO:0016567, GO:0004842	6.3.2.19	ARM repeat superfamily protein	0.000183915	-3.71425	Down	0.00876072	-2.32098	Down	0.372569	0.874521	Non-DEG	0.169976	-1.55184	Non-DEG	0.160028	1.32436	Non-DEG	0.402918	-0.838052	Non-DEG
Phvul.005G082800	342.18	GO:0005975, GO:0004553	3.2.1.21	beta glucosidase 46	7.10172e-08	-1.81951	Down	2.88273e-13	-2.23811	Down	9.86868e-08	-1.53741	Down	0.00154554	-1.01356	Non-DEG	5.49157e-08	1.69433	Up	0.00281671	0.888378	Non-DEG
Phvul.004G005100	5890.67	GO:0016020, GO:0006487, GO:0003830	2.4.1.144	beta-1,4-N-acetylglucosaminyltransferase family protein	3.83088e-45	-3.00502	Down	1.13854e-38	-2.74014	Down	0.0959741	-0.386722	Non-DEG	6.00918e-07	1.121	Non-DEG	2.54957e-80	3.96575	Up	0.534379	-0.160265	Non-DEG
Phvul.008G210500	91.2524			BURP domain-containing protein	1.45203e-05	-2.96702	Down	0.000100101	-2.39213	Down	0.685998	-0.300158	Non-DEG	4.5122e-05	2.63668	Up	9.20134e-30	6.71869	Up	0.0880848	1.11499	Non-DEG
Phvul.008G188900	163.527			Calcium-binding endonuclease/exonuclease/phosphatase family	0.0496655	-1.60249	Down	1.4603e-11	-3.83151	Down	5.38437e-10	-3.17703	Down	0.00212738	-1.72083	Down	5.94547e-06	2.64443	Up	7.45498e-08	2.76277	Up
Phvul.009G150300	55.3988	GO:0016020, GO:0006075, GO:0003843, GO:0000148	2.4.1.34	callose synthase 5	0.00130175	-3.28013	Down	0.0147032	-2.25872	Down	1.19434e-22	-3.71198	Down	1.38078e-06	-3.63095	Down	0.933527	0.115161	Non-DEG	0.330094	0.465975	Non-DEG
Phvul.009G226000	61.6182	GO:0030244, GO:0016760, GO:0016020	2.4.1.12	cellulose synthase like G1	0.0407932	-2.74432	Down	0.000381564	-3.50719	Down	0.903891	0.119506	Non-DEG	0.250304	0.881382	Non-DEG	1.46072e-12	6.64496	Up	1.27183e-06	3.01926	Up
Phvul.005G116300	50.0187	GO:0030244, GO:0016760, GO:0016020	2.4.1.12	cellulose synthase-like B4	0.0124846	-1.68715	Down	5.35729e-11	-3.26948	Down	0.000519672	-1.43642	Non-DEG	0.000227618	-1.53063	Down	0.00298955	1.60298	Up	0.000232554	1.44646	Non-DEG
Phvul.005G116450	66.7709	GO:0030244, GO:0016760, GO:0016020	2.4.1.12	cellulose synthase-like B4	0.0235372	-1.58197	Down	5.0874e-08	-2.75102	Down	0.000170835	-1.45947	Non-DEG	0.00676087	-0.874678	Non-DEG	3.85936e-14	3.6725	Up	1.10305e-18	2.96521	Up
Phvul.007G008500	123.743	GO:0016872	5.5.1.6	Chalcone-flavanone isomerase family protein	1.77003e-05	-2.18013	Down	2.92419e-07	-2.31423	Down	0.0103499	1.16079	Non-DEG	0.144776	-0.651929	Non-DEG	2.967e-18	3.76225	Up	3.64289e-10	2.23404	Up
Phvul.001G120500	416.865	GO:0006457, GO:0005737		chaperonin 10	1.5272e-07	-3.8962	Down	6.93724e-15	-5.2007	Down	0.815901	0.175622	Non-DEG	0.0327125	-1.45215	Non-DEG	1.66704e-12	4.75338	Up	6.55409e-05	2.30933	Up
Phvul.003G101500	407.946	GO:0008270, GO:0016567	6.3.2.19	CHY-type/CTCHY-type/RING-type Zinc finger protein	0.00043731	-2.5703	Down	3.69417e-07	-3.13446	Down	0.747421	0.205721	Non-DEG	0.00910591	-1.35489	Non-DEG	2.99299e-05	2.61614	Up	0.00299477	1.40073	Non-DEG
Phvul.001G004000	540.729	GO:0055114, GO:0016491, GO:0008270	1.1.1.195	cinnamyl alcohol dehydrogenase 9	3.36942e-05	-1.83221	Down	3.3789e-65	-6.05365	Down	1.59534e-33	-3.31422	Down	4.8227e-10	-1.5796	Down	4.23885e-37	4.56695	Up	2.26124e-58	4.31434	Up
Phvul.004G158000	28432.2	GO:0030246		Concanavalin A-like lectin protein kinase family protein	9.95251e-16	-3.17922	Down	3.5728e-30	-4.28703	Down	0.000859176	1.32625	Non-DEG	4.65085e-09	2.33995	Up	1.0341e-39	4.94739	Up	0.186253	-0.571778	Non-DEG
Phvul.004G158200	556.305	GO:0030246		Concanavalin A-like lectin protein kinase family protein	1.06041e-06	-2.60264	Down	2.92507e-11	-3.18045	Down	0.14084	0.77498	Non-DEG	1.52023e-06	2.41613	Up	2.08177e-14	3.65302	Up	0.00614179	-1.36575	Non-DEG
Phvul.004G158300	4169.39	GO:0030246		Concanavalin A-like lectin protein kinase family protein	3.57168e-15	-3.07147	Down	1.12526e-27	-4.03099	Down	0.00117343	1.26728	Non-DEG	2.15834e-10	2.46067	Up	2.17063e-31	4.31128	Up	0.00181404	-1.22085	Non-DEG
Phvul.003G212800	95.5522	GO:0006355, GO:0003700		C-repeat-binding factor 4	0.0465381	-3.17305	Down	0.0439326	-2.51066	Down	0.138179	-1.32812	Non-DEG	4.83413e-14	6.22788	Up	1.78449e-13	8.22596	Up	0.225307	-1.17496	Non-DEG
Phvul.002G145600	40.5269	GO:0007165, GO:0005515		Disease resistance protein (TIR-NBS-LRR class) family	0.0067885	-2.55447	Down	0.00587656	-2.15378	Down	0.505395	-0.526116	Non-DEG	0.816628	-0.286311	Non-DEG	0.0103815	2.01962	Up	0.769495	-0.24854	Non-DEG
Phvul.010G028700	132.966	GO:0007165, GO:0005515		Disease resistance protein (TIR-NBS-LRR class) family	5.02661e-22	-6.04184	Down	0.0221255	-1.66871	Down	0.520387	-0.187528	Non-DEG	5.11639e-37	-4.74217	Down	0.0623632	1.37056	Non-DEG	0.819007	0.0708862	Non-DEG
Phvul.007G138900	53.8028	GO:0019538		Double Clp-N motif-containing P-loop nucleoside triphosphate hydrolases superfamily protein	0.00545185	-1.60902	Down	1.00139e-08	-2.58823	Down	0.247658	-0.527173	Non-DEG	7.33518e-05	-1.71579	Down	0.200072	0.678736	Non-DEG	0.0560699	0.785511	Non-DEG
Phvul.003G024600	44.847	GO:0016021		EXS (ERD1/XPR1/SYG1) family protein	0.0134772	-2.36001	Down	0.0435358	-1.59815	Down	0.844267	0.178935	Non-DEG	0.0902864	1.46165	Non-DEG	0.000212458	2.78676	Up	0.178562	-1.0349	Non-DEG
Phvul.004G022700	122.146	GO:0016757	2.4.1.43	galacturonosyltransferase-like 10	0.0151276	-2.60207	Down	0.0278677	-1.91067	Down	0.562545	0.558123	Non-DEG	0.5883	0.684733	Non-DEG	3.46701e-06	3.85444	Up	0.554484	0.567646	Non-DEG
Phvul.008G113700	674.317	GO:0005515	2.5.1.18	glutathione S-transferase TAU 8	9.12637e-53	-3.42493	Down	2.5176e-21	-2.17494	Down	2.835e-33	-2.1534	Down	3.55432e-85	-3.61473	Down	2.69358e-11	1.55496	Up	2.37854e-22	1.74475	Up
Phvul.006G127800	1111.84	GO:0005525		GTP binding	0.00256064	-3.88319	Down	0.000535469	-3.73401	Down	0.925742	0.0848011	Non-DEG	0.20867	-1.11393	Non-DEG	0.0345574	2.42364	Up	0.647545	-0.345611	Non-DEG
Phvul.008G182100	23.9397			Homeodomain-like superfamily protein	0.0322544	-1.65012	Down	0.00936586	-1.56948	Down	0.020187	-1.12583	Non-DEG	0.166551	-0.895942	Non-DEG	0.356603	0.628575	Non-DEG	0.834794	-0.125599	Non-DEG
Phvul.002G025600	1779.17	GO:0016747	2.3.1.99	hydroxycinnamoyl-CoA shikimate/quinate hydroxycinnamoyl transferase	5.93682e-11	-2.52781	Down	1.74649e-05	-1.5863	Down	0.302122	-0.426363	Non-DEG	2.01572e-16	-3.01352	Down	0.117927	0.625836	Non-DEG	0.00326385	1.11154	Non-DEG
Phvul.007G066500	215.524	GO:0006355, GO:0003700		Integrase-type DNA-binding superfamily protein	0.000342525	-3.81255	Down	0.00224107	-2.88186	Down	0.115438	-1.27526	Non-DEG	7.94613e-08	4.0942	Up	4.84982e-19	7.88932	Up	0.989835	-0.0174321	Non-DEG
Phvul.009G109600	366.237	GO:0006355, GO:0003700		Integrase-type DNA-binding superfamily protein	0.00139823	-1.94828	Down	1.56755e-29	-5.41809	Down	1.36536e-15	-3.42001	Down	0.0488802	1.01289	Non-DEG	2.68379e-22	4.69505	Up	9.53489e-05	1.73389	Up
Phvul.009G225000	20.1673	GO:0006355, GO:0003700		Integrase-type DNA-binding superfamily protein	2.58199e-05	-7.71907	Down	7.91942e-05	-6.50658	Down	0.259143	0.813882	Non-DEG	0.678837	0.440187	Non-DEG	4.54125e-05	6.73359	Up	0.029873	-1.42567	Non-DEG
Phvul.011G187400	16.1828	GO:0006355, GO:0003700, GO:0007275		Integrase-type DNA-binding superfamily protein	0.00853464	-3.1109	Down	0.0107345	-2.53012	Down	0.353206	-0.644292	Non-DEG	0.310624	-0.841471	Non-DEG	0.00761299	2.61373	Up	0.629626	0.344303	Non-DEG
Phvul.011G014100	1045.04	GO:0005515		IQ-domain 11	2.28356e-92	-5.76392	Down	7.27848e-16	-2.40745	Down	4.70053e-06	-0.959566	Non-DEG	2.13613e-89	-4.65478	Down	0.0031874	0.963338	Non-DEG	0.562331	-0.145798	Non-DEG
Phvul.005G125500	180.256	GO:0080019	1.2.1.50, 1.2.1.84	Jojoba acyl CoA reductase-related male sterility protein	0.00138975	-2.0344	Down	2.34984e-08	-2.87764	Down	0.310104	0.522153	Non-DEG	3.09678e-05	1.28832	Non-DEG	4.6461e-42	6.55993	Up	2.85008e-22	3.23721	Up
Phvul.011G097900	42.7509			Late embryogenesis abundant (LEA) hydroxyproline-rich glycoprotein family	0.00385072	-1.76321	Down	7.88638e-11	-3.08294	Down	0.114339	-0.702664	Non-DEG	0.0347644	-1.0901	Non-DEG	0.313837	0.590646	Non-DEG	0.876809	-0.0824635	Non-DEG
Phvul.011G175301	42.7013	GO:0006468, GO:0004672	2.7.11.1	lectin protein kinase family protein,receptor kinase 1	3.15685e-05	-2.40312	Down	0.00199975	-1.67409	Down	0.369632	0.440353	Non-DEG	0.0498068	-0.892585	Non-DEG	7.60099e-06	2.29406	Up	0.0511365	0.783525	Non-DEG
Phvul.001G024400	18.4976			Leucine-rich repeat (LRR) family protein	0.0295396	-4.51164	Down	0.000336962	-5.58633	Down	0.160321	-0.95245	Non-DEG	0.379491	-0.680805	Non-DEG	0.00112222	5.15167	Up	0.0287022	1.32083	Non-DEG
Phvul.010G082800	3.74184	GO:0005515, GO:0006468, GO:0005524, GO:0004672	2.7.11.1	Leucine-rich repeat receptor-like protein kinase family protein	1.2989e-09	-1.77761	Down	8.98255e-30	-3.0251	Down	0.72682	-0.117775	Non-DEG	0.00156438	0.921405	Non-DEG	2.75075e-169	7.26494	Up	3.17424e-72	4.56592	Up
Phvul.002G270600	81.6214			MAP kinase substrate 1	0.00195848	-1.74155	Down	0.000112962	-1.81931	Down	0.744589	-0.17376	Non-DEG	0.614471	0.314226	Non-DEG	3.2296e-11	2.98084	Up	0.0286368	0.925065	Non-DEG
Phvul.003G279800	17.5906	GO:0055085, GO:0016020		mechanosensitive channel of small conductance-like 10	0.0474531	-4.51128	Down	5.7969e-05	-6.49757	Down	0.00132202	-2.37577	Down	0.0830212	-1.12533	Non-DEG	4.82197e-05	6.58882	Up	2.26507e-06	3.20287	Up
Phvul.011G182900	62.7587	GO:0009607, GO:0006952		MLP-like protein 43	0.0118186	-5.04847	Down	7.03516e-07	-7.661	Down	6.857e-09	-3.36495	Down	0.804834	-0.254123	Non-DEG	0.00018462	5.92571	Up	0.0780236	1.13137	Non-DEG
Phvul.011G183950	165.653	GO:0009607, GO:0006952		MLP-like protein 43	6.81149e-10	-2.05345	Down	1.52161e-17	-2.60921	Down	0.123951	-0.460837	Non-DEG	1.75017e-21	-2.65952	Down	0.22763	0.443346	Non-DEG	8.00369e-05	1.04942	Non-DEG
Phvul.005G047300	2.52812	GO:0006355, GO:0003677		NAC domain containing protein 20	1.93411e-05	-3.29566	Down	1.56094e-14	-5.06524	Down	0.161863	-0.646585	Non-DEG	6.89752e-14	-2.75431	Down	2.30383e-08	3.77622	Up	3.77939e-18	3.23488	Up
Phvul.003G142200	76.1963		1.3.1.3	NAD(P)-binding Rossmann-fold superfamily protein	7.86833e-07	-1.66442	Down	3.1449e-28	-3.23143	Down	0.0347098	-0.630757	Non-DEG	4.05816e-25	2.6514	Up	1.02214e-83	5.56066	Up	5.10035e-06	1.24484	Non-DEG
Phvul.005G034633	36.0025	GO:0050662, GO:0003824	1.1.1.195	NAD(P)-binding Rossmann-fold superfamily protein	4.294e-06	-4.5374	Down	0.000550643	-3.20157	Down	0.741975	0.206353	Non-DEG	0.00790583	-1.43664	Non-DEG	2.71358e-05	3.79676	Up	0.174428	0.695994	Non-DEG
Phvul.008G071200	18.9055	GO:0043531		NB-ARC domain-containing disease resistance protein	0.024289	-4.95502	Down	0.00689612	-4.69325	Down	5.55868e-06	-3.23097	Down	0.285999	-0.912939	Non-DEG	0.000146766	6.29979	Up	0.00182253	2.25771	Up
Phvul.008G071500	801.232	GO:0043531		NB-ARC domain-containing disease resistance protein	1.16022e-33	-3.43344	Down	3.84767e-08	-1.61986	Down	2.12072e-18	-2.08617	Down	1.26653e-10	-1.59988	Down	4.41293e-27	3.01439	Up	1.32163e-06	1.18083	Non-DEG
Phvul.007G268900	190.554			NDR1/HIN1-like 2	0.00823235	-2.07952	Down	0.00930888	-1.68465	Down	0.708952	0.279037	Non-DEG	3.08196e-06	2.864	Up	1.23256e-16	5.01327	Up	0.932478	0.0697478	Non-DEG
Phvul.002G072950	7.9108	GO:0016021, GO:0016020, GO:0022857		nodulin MtN21 /EamA-like transporter family protein	0.0359102	-4.84769	Down	0.000138699	-6.45607	Down	0.216695	1.86964	Non-DEG	0.171838	1.42825	Non-DEG	0.000162116	6.42915	Up	0.897616	0.15321	Non-DEG
Phvul.002G073100	489.66	GO:0016021, GO:0016020, GO:0022857		nodulin MtN21 /EamA-like transporter family protein	0.0264869	-1.67932	Down	2.63106e-12	-3.90282	Down	2.75498e-05	-2.37024	Down	0.151558	-1.05366	Non-DEG	0.237735	0.751882	Non-DEG	0.865506	0.126224	Non-DEG
Phvul.008G128300	203.865	GO:0055085, GO:0022857, GO:0016021		nositol transporter 3	0.0257709	-1.63842	Down	2.37769e-11	-3.60805	Down	0.0128875	1.48496	Non-DEG	0.00120693	1.89283	Up	1.8896e-09	3.27504	Up	0.702001	-0.256214	Non-DEG
Phvul.010G061500	250.194			Nuclear transport factor 2 (NTF2) family protein	0.00967603	-1.71107	Down	9.88589e-05	-2.04122	Down	0.111143	-0.897276	Non-DEG	0.000327684	2.03136	Up	1.41423e-18	4.48329	Up	0.20107	0.740867	Non-DEG
Phvul.007G020400	71.7465			Nucleotide-diphospho-sugar transferase family protein	3.68272e-08	-2.18162	Down	3.39137e-07	-1.91353	Down	0.827136	0.0849639	Non-DEG	0.00447374	-0.839546	Non-DEG	6.53894e-09	2.11566	Up	0.00461505	0.773593	Non-DEG
Phvul.009G055600	77.0465	GO:0016757	2.4.1.43	Nucleotide-diphospho-sugar transferases superfamily protein	0.000851824	-2.37663	Down	8.27767e-16	-4.55825	Down	0.0433077	-0.917896	Non-DEG	0.30555	-0.512849	Non-DEG	8.80984e-13	4.07964	Up	1.30798e-08	2.21587	Up
Phvul.007G206300	284.406	GO:0016787		Pectinacetylesterase family protein	5.48685e-17	-2.68162	Down	9.21412e-19	-2.72563	Down	1.8773e-05	1.26082	Non-DEG	9.69611e-12	-1.75486	Down	2.30222e-20	2.8276	Up	4.56582e-14	1.90085	Up
Phvul.007G208500	1702.69	GO:0046983		phytochrome interacting factor 3	5.09275e-09	-2.40308	Down	1.2806e-16	-3.11738	Down	4.46527e-24	-3.64777	Down	5.83168e-11	-2.46951	Down	2.84044e-08	2.13629	Up	2.09251e-09	2.20271	Up
Phvul.003G139800	10.5516	GO:0005515		plant intracellular ras group-related LRR 6	1.19038e-05	-2.47331	Down	0.00264788	-1.62834	Down	4.80788e-10	-2.14116	Down	0.660672	0.226629	Non-DEG	5.02168e-24	4.7995	Up	4.41667e-10	2.09956	Up
Phvul.003G126500	232.484	GO:0004857, GO:0042545, GO:0030599, GO:0005618	3.1.1.11	Plant invertase/pectin methylesterase inhibitor superfamily	0.000308534	-1.70357	Down	0.000179778	-1.54583	Down	0.228553	0.528497	Non-DEG	0.111168	-0.715248	Non-DEG	1.92731e-19	3.50413	Up	2.01737e-12	2.51581	Up
Phvul.010G152500	188.684	GO:0016887, GO:0005524, GO:0016020	3.6.3.25	pleiotropic drug resistance 12	0.0151352	-4.97725	Down	3.76837e-06	-7.14487	Down	0.498313	-0.512975	Non-DEG	9.69131e-13	1.44224	Non-DEG	2.06996e-15	11.9776	Up	1.479e-36	5.55809	Up
Phvul.001G018000	275.5	GO:0006468, GO:0004672	2.7.11.1	Protein kinase protein with adenine nucleotide alpha hydrolases-like domain	1.44678e-20	-3.18076	Down	1.16558e-60	-5.2573	Down	6.4455e-10	-1.30912	Non-DEG	0.0580236	-0.468423	Non-DEG	4.40674e-29	3.64983	Up	7.60421e-06	0.937496	Non-DEG
Phvul.008G088400	159.477			Protein of unknown function (DUF567)	1.14401e-20	-5.75564	Down	0.00178998	-2.13012	Down	2.26747e-08	1.47607	Non-DEG	1.90584e-56	-6.9524	Down	0.540703	0.524524	Non-DEG	9.8244e-17	1.72128	Up
Phvul.002G260500	556.25	GO:0008270, GO:0005515		RING/U-box superfamily protein	1.10953e-06	-2.28775	Down	1.11002e-05	-1.89222	Down	0.668549	0.217948	Non-DEG	0.614102	0.329502	Non-DEG	6.46871e-27	4.44672	Up	8.1196e-06	1.82946	Up
Phvul.002G309300	28.6438	GO:0008270, GO:0005515	6.3.2.19	RING/U-box superfamily protein	0.0309954	-1.80929	Down	6.70962e-10	-3.63979	Down	0.948757	-0.0480375	Non-DEG	0.37309	-0.50692	Non-DEG	6.32946e-05	2.45902	Up	0.00928803	1.15666	Non-DEG
Phvul.009G001700	67.0287	GO:0009733		SAUR-like auxin-responsive protein family	0.000186529	-3.5112	Down	9.53642e-05	-3.20148	Down	0.667774	0.398968	Non-DEG	0.23557	-1.26024	Non-DEG	0.42371	0.768943	Non-DEG	0.0692557	-1.48201	Non-DEG
Phvul.002G070200	1085.93			SBP (S-ribonuclease binding protein) family protein	1.42433e-05	-2.23952	Down	1.77444e-06	-2.19506	Down	0.578679	0.301251	Non-DEG	0.115144	-0.901104	Non-DEG	1.31751e-05	2.02312	Up	0.169034	0.68471	Non-DEG
Phvul.005G082500	41.6821	GO:0016021, GO:0006952		Seven transmembrane MLO family protein	7.055e-05	-3.64006	Down	1.14904e-08	-4.49846	Down	6.56017e-05	-1.78507	Down	0.611051	-0.390175	Non-DEG	0.000593405	2.85217	Up	0.463207	-0.397714	Non-DEG
Phvul.010G020600	37.5634	GO:0006511		SKP1-like 21	0.038809	-1.68567	Down	0.00489442	-1.74758	Down	0.344843	0.62929	Non-DEG	0.370217	0.675537	Non-DEG	6.09404e-05	2.40353	Up	0.957045	0.0423235	Non-DEG
Phvul.006G194500	63.7247	GO:0048544, GO:0006468, GO:0004672	2.7.11.1	S-locus lectin protein kinase family protein	0.0117865	-1.96211	Down	0.00133654	-2.01022	Down	0.621419	0.307978	Non-DEG	1.41811e-13	2.7803	Up	4.51231e-23	5.53739	Up	0.0858511	0.794979	Non-DEG
Phvul.004G029100	47.9656		2.4.1.21	starch synthase 2	0.0190439	-1.77113	Down	6.12769e-05	-2.31455	Down	0.676276	0.271365	Non-DEG	0.486598	-0.469318	Non-DEG	2.30624e-07	2.9076	Up	0.000768618	1.60579	Up
Phvul.008G076300	141.843	GO:0055114, GO:0016491, GO:0006633, GO:0005506	1.14.13.72	sterol-4alpha-methyl oxidase 1-1	0.01186	-3.66651	Down	9.03166e-16	-8.70328	Down	6.35307e-13	-2.83869	Down	0.647489	0.20475	Non-DEG	3.69379e-11	7.25288	Up	1.51771e-19	3.38162	Up
Phvul.006G014200	2801.66			Telomerase activating protein Est1	0.0127967	-1.5992	Down	1.21443e-11	-3.21696	Down	0.0198035	-1.01366	Non-DEG	2.23773e-07	1.87837	Up	8.84504e-30	5.20359	Up	9.54498e-06	1.72602	Up
Phvul.010G165100	304.05	GO:0003824	5.4.99.39	Terpenoid cyclases family protein	0.0117861	-1.90763	Down	1.14394e-27	-5.99871	Down	0.470923	-0.424295	Non-DEG	0.00013042	1.76417	Up	1.40303e-34	6.73226	Up	1.78166e-11	3.06046	Up
Phvul.004G044000	235.519			Tetratricopeptide repeat (TPR)-like superfamily protein	0.0116828	-4.11127	Down	0.0147431	-3.28069	Down	0.308191	-0.8202	Non-DEG	2.38636e-08	-4.11018	Down	0.0358363	2.87573	Up	2.15184e-05	2.87463	Up
Phvul.011G139100	591.37			thiazole biosynthetic enzyme, chloroplast (ARA6) (THI1) (THI4)	3.08187e-05	-1.60285	Down	4.99306e-38	-4.10028	Down	1.69518e-09	-1.74646	Down	0.632968	-0.207525	Non-DEG	3.99086e-59	5.10405	Up	7.97222e-42	3.70873	Up
Phvul.002G068100	41.8374	GO:0045454, GO:0015035, GO:0006662	1.6.5.4	thioredoxin 2	0.0119362	-1.6795	Down	1.44971e-08	-2.89456	Down	0.562229	0.349609	Non-DEG	0.126939	-0.914542	Non-DEG	3.38889e-09	3.02016	Up	2.35519e-06	2.2552	Up
Phvul.011G168300	11.9966			TRICHOME BIREFRINGENCE-LIKE 42	0.0145905	-3.93311	Down	0.0306357	-2.90278	Down	0.405244	-0.651065	Non-DEG	0.00241852	-2.74579	Down	0.302925	1.54894	Non-DEG	0.652785	0.361624	Non-DEG
Phvul.003G273300	77.1231		6.3.2.19	ubiquitin-conjugating enzyme 28	0.0109613	-1.83109	Down	4.91594e-05	-2.28599	Down	2.51513e-18	-3.30205	Down	9.77493e-09	-2.19002	Down	0.000399923	2.00586	Up	5.56679e-10	2.36479	Up
Phvul.010G101600	241.897	GO:0016758, GO:0008152		UDP-glucosyl transferase 73B1	0.00453693	-2.13368	Down	1.23657e-26	-6.01307	Down	2.12565e-08	-2.42927	Down	0.0702841	0.84921	Non-DEG	2.21148e-30	6.43746	Up	8.9529e-17	3.45458	Up
Phvul.010G101800	106.974	GO:0016758, GO:0008152		UDP-glucosyl transferase 73B1	0.0308199	-1.87734	Down	1.64413e-08	-3.58631	Down	0.0664503	1.29319	Non-DEG	0.0239978	1.56025	Up	6.73137e-11	4.13166	Up	0.309133	0.694066	Non-DEG
Phvul.003G046900	2.11961	GO:0016758, GO:0008152	2.4.1.128	UDP-glucosyl transferase 73B3	0.00366122	-2.38914	Down	1.16196e-12	-4.61953	Down	0.971225	-0.0369498	Non-DEG	0.0797384	1.31948	Non-DEG	1.93136e-11	4.39019	Up	0.333102	0.681573	Non-DEG
Phvul.008G175500	39.8744	GO:0016758, GO:0008152	2.4.1.324	UDP-glucosyl transferase 85A2	0.00340399	-3.07189	Down	7.69439e-13	-5.9089	Down	0.115198	-1.13799	Non-DEG	2.11488e-22	6.1899	Up	4.62239e-28	8.94938	Up	0.710531	-0.31241	Non-DEG
Phvul.006G208300	157.014	GO:0016758, GO:0008152	2.4.1.273	UDP-Glycosyltransferase superfamily protein	0.00335929	-1.6986	Down	7.16847e-21	-4.21247	Down	0.827222	0.126776	Non-DEG	0.0170978	1.15506	Non-DEG	7.53505e-13	3.26997	Up	0.402013	0.416321	Non-DEG
Phvul.010G036900	75.6849	GO:0016758, GO:0008152	2.4.1.273	UDP-Glycosyltransferase superfamily protein	0.00244127	-2.00051	Down	2.47526e-12	-3.60193	Down	7.59482e-13	-2.63591	Down	1.14427e-16	-3.46431	Down	0.295851	0.679361	Non-DEG	4.40269e-09	2.14315	Up
Phvul.004G153400	60.7164			Uncharacterised conserved protein UCP031088, alpha/beta hydrolase	0.0126725	-2.73596	Down	3.20368e-09	-4.8627	Down	1.25589e-08	-3.04093	Down	0.000986578	-1.85988	Down	0.000132164	3.26922	Up	8.21809e-06	2.39315	Up
Phvul.008G261800	2351.64	GO:0016765		Undecaprenyl pyrophosphate synthetase family protein	0.00599348	-1.56133	Down	3.30296e-28	-4.83568	Down	3.43073e-13	-3.1817	Down	0.901676	-0.10801	Non-DEG	6.38289e-33	5.24685	Up	2.60862e-18	3.79353	Up
Phvul.011G040600	926.297	GO:0016773, GO:0005975	2.7.1.30	xylulose kinase-1	4.62099e-06	-2.68091	Down	3.08303e-23	-4.93894	Down	0.221049	-0.495174	Non-DEG	0.85196	-0.145296	Non-DEG	0.0171925	1.37515	Non-DEG	0.00296695	-1.16047	Non-DEG
Phvul.002G212100	229.862				3.83473e-36	-5.79723	Down	3.18413e-10	-2.987	Down	0.509391	0.256112	Non-DEG	4.3223e-18	-6.55503	Down	0.00327804	-2.50259	Down	1.31259e-07	-1.74479	Down
Phvul.004G153028	25.7177				0.000143628	-4.12691	Down	0.00783494	-2.6734	Down	0.0367521	-1.28325	Non-DEG	0.293266	-1.15091	Non-DEG	0.49077	0.838191	Non-DEG	0.00118394	-2.13781	Down
Phvul.005G057400	607.449				0.000387929	-2.29812	Down	0.00449105	-1.61841	Down	0.261149	-0.683068	Non-DEG	2.10479e-08	3.11894	Up	1.05968e-21	5.15634	Up	0.701572	-0.260724	Non-DEG
Phvul.006G118000	1439.84				0.0258214	-4.74157	Down	0.000911888	-5.38615	Down	0.0941684	1.71305	Non-DEG	0.393196	-0.820854	Non-DEG	0.000744697	5.50528	Up	0.0295335	1.58456	Up
Phvul.006G204100	643.006				6.01411e-10	-4.1693	Down	6.4724e-12	-4.3094	Down	0.351254	0.550267	Non-DEG	2.27197e-07	2.64915	Up	5.4814e-45	8.6099	Up	0.000434641	1.79145	Up
Phvul.008G137400	39.891				0.0324494	-2.08435	Down	9.9446e-21	-6.15376	Down	4.8563e-12	-2.73695	Down	0.616698	-0.227396	Non-DEG	5.47252e-13	4.83314	Up	2.88723e-15	2.97619	Up
Phvul.011G112900	132.844				1.21593e-05	-2.39423	Down	1.07549e-09	-2.9333	Down	0.0238822	-0.999292	Non-DEG	2.30395e-08	-2.36826	Down	5.27375e-05	2.00828	Up	1.30283e-06	1.9823	Up
Phvul.002G127100	118.173	GO:0055114, GO:0009916	1.10.3.11	alternative oxidase 1A	0.000138029	-2.36237	Down	2.07008e-13	-3.81527	Down	0.000412199	2.03667	Up	0.00773022	-1.27307	Non-DEG	5.90072e-12	3.59137	Up	4.71494e-09	2.50207	Up
Phvul.001G097600	586.321			ARM repeat superfamily protein	0.0210093	-1.7471	Down	0.013575	-1.5142	Down	0.00255429	2.29316	Up	0.00157904	-1.31847	Non-DEG	2.93567e-11	3.61451	Up	5.75226e-15	3.18589	Up
Phvul.005G001000	211.643	GO:0030244, GO:0016760, GO:0016020	2.4.1.12	cellulose synthase like G1	0.000388441	-2.22405	Down	9.79602e-16	-4.16524	Down	9.25711e-05	2.24559	Up	0.000453601	1.87061	Up	9.45925e-18	4.45064	Up	0.54972	0.355993	Non-DEG
Phvul.011G000200	413.734	GO:0055114, GO:0020037, GO:0016705, GO:0005506	1.14.13.173	cytochrome P450, family 72, subfamily A, polypeptide 15	1.0753e-05	-2.31633	Down	2.34585e-07	-2.41855	Down	6.95617e-06	2.16111	Up	0.576933	0.413394	Non-DEG	5.40384e-05	1.92592	Up	0.114143	-0.803803	Non-DEG
Phvul.002G323708	138.396			Disease resistance protein (TIR-NBS-LRR class) family	2.98701e-09	-3.58486	Down	0.00121935	-1.96674	Down	5.89874e-06	2.33751	Up	5.42024e-11	-3.04822	Down	0.17941	0.907859	Non-DEG	0.416502	0.371215	Non-DEG
Phvul.004G129600	163.407	GO:0004866		Kunitz family trypsin and protease inhibitor protein	0.0145162	-1.83121	Down	0.000121068	-2.24769	Down	0.00209017	1.89382	Up	0.00574752	1.79222	Up	3.42577e-06	2.70216	Up	0.143289	-0.921277	Non-DEG
Phvul.008G104400	546.801			LMBR1-like membrane protein	0.0208208	-5.04971	Down	0.00113211	-5.49794	Down	0.0118446	4.40823	Up	0.0825517	-1.34553	Non-DEG	0.000137932	6.33861	Up	0.00021666	2.63443	Up
Phvul.009G248400	73.7587	GO:0016887, GO:0005524, GO:0055085, GO:0042626, GO:0016021, GO:0006810	3.6.3.44	multidrug resistance-associated protein 4	0.00182441	-1.96312	Down	0.000613309	-1.82137	Down	0.000313035	2.02613	Up	0.760291	0.262911	Non-DEG	0.000514292	1.8489	Up	0.520086	-0.377132	Non-DEG
Phvul.008G127200	57.6208	GO:0055114, GO:0016491	1.14.11.20	2-oxoglutarate (2OG) and Fe(II)-dependent oxygenase superfamily protein	0.00897716	-2.71844	Down	0.531742	0.754439	Non-DEG	0.00768981	2.39538	Up	0.679601	-0.663121	Non-DEG	0.472049	-0.823177	Non-DEG	0.0003145	-2.8785	Down
Phvul.009G124600	10.1655	GO:0006950		Adenine nucleotide alpha hydrolases-like superfamily protein	0.0133551	-2.48637	Down	0.784067	0.302783	Non-DEG	0.0197678	1.94977	Up	0.973362	-0.0774741	Non-DEG	0.247611	-1.23033	Non-DEG	1.93029e-05	-3.63923	Down
Phvul.011G213200	83.5828			ADP/ATP carrier 2	0.000153054	-1.52704	Down	0.959237	-0.0287637	Non-DEG	2.78558e-05	1.61052	Up	0.0019992	-1.07471	Non-DEG	0.000950282	1.18895	Non-DEG	0.0242843	0.736622	Non-DEG
Phvul.011G005800	19.9171	GO:0006355, GO:0005634, GO:0003700, GO:0046983, GO:0003677		AGAMOUS-like 12	0.000460386	-3.14023	Down	0.0932685	-1.46893	Non-DEG	0.0122537	1.75868	Up	0.629758	-0.406409	Non-DEG	0.000136818	2.95981	Up	0.729418	0.225992	Non-DEG
Phvul.002G143866	26.8718	GO:0006355, GO:0005634, GO:0003700, GO:0046983, GO:0003677		AGAMOUS-like 21	0.0224963	-1.82227	Down	1.08869e-05	7.19563	Up	5.5458e-06	7.03069	Up	0.65496	-0.506415	Non-DEG	0.0221613	-1.6068	Down	3.13256e-06	-2.92265	Down
Phvul.008G169600	178.562	GO:0030170, GO:0009058	2.6.1.83	AGD2-like defense response protein 1	3.36942e-05	-2.19928	Down	0.00514513	1.95485	Up	1.64796e-06	2.56838	Up	0.283578	-0.577401	Non-DEG	8.15916e-19	3.98759	Up	2.42507e-09	2.36571	Up
Phvul.002G226500	18.9055		3.3.2.10	alpha/beta-Hydrolases superfamily protein	0.000307582	-2.80412	Down	0.725922	-0.311141	Non-DEG	0.00109119	2.27504	Up	0.688138	-0.430777	Non-DEG	0.527211	0.523948	Non-DEG	0.00239161	-1.84939	Down
Phvul.011G069200	682.719			Ankyrin repeat family protein	0.0382557	-2.85125	Down	0.0185019	3.08497	Up	1.38122e-06	8.81433	Up	0.14593	-2.32926	Non-DEG	0.00875888	-3.32265	Down	0.00025574	-3.84465	Down
Phvul.003G268600	713.006	GO:0016998, GO:0006032, GO:0004568	3.2.1.14	basic chitinase	1.10513e-20	-3.41088	Down	0.0026899	1.17655	Non-DEG	4.23013e-07	1.81742	Up	1.74691e-35	-4.5032	Down	0.000796457	-1.30012	Non-DEG	0.634081	-0.207798	Non-DEG
Phvul.008G177500	50.8838	GO:0046983		basic helix-loop-helix (bHLH) DNA-binding superfamily protein	3.49317e-05	-2.41324	Down	7.27083e-06	5.3398	Up	1.59017e-12	5.96635	Up	0.942801	-0.100414	Non-DEG	2.28363e-05	-2.64823	Down	8.07406e-18	-4.96106	Down
Phvul.007G027200	66.3762	GO:0008270, GO:0005622, GO:0005515		B-box type zinc finger protein with CCT domain	0.000227197	-1.61341	Down	1.60463e-11	4.80739	Up	2.79149e-18	4.80602	Up	0.126308	2.4323	Non-DEG	1.23326e-14	-4.6227	Down	1.14669e-14	-8.66841	Down
Phvul.011G182200	90.2463			BURP domain-containing protein	1.29249e-13	-7.09425	Down	0.0504909	3.6521	Non-DEG	5.01875e-10	10.1649	Up	8.89779e-10	-10.3718	Down	0.0245967	-4.20886	Down	0.180836	-0.931325	Non-DEG
Phvul.007G260400	149.573	GO:0030246, GO:0006468, GO:0005524, GO:0004672	2.7.11.1	Concanavalin A-like lectin protein kinase family protein	0.000195494	-1.6429	Down	5.3093e-06	7.03931	Up	2.64506e-12	6.55466	Up	0.0212381	-0.987381	Non-DEG	0.000231818	1.42968	Non-DEG	0.0460346	0.774155	Non-DEG
Phvul.001G243600	179.978	GO:0006468, GO:0005524, GO:0004672	2.7.11.1	CRINKLY4 related 3	0.000217854	-2.19018	Down	0.263735	-0.638528	Non-DEG	0.00118207	1.72014	Up	0.351124	0.659199	Non-DEG	1.75768e-07	2.66159	Up	0.765708	-0.187791	Non-DEG
Phvul.011G179000	152.251	GO:0005634		cyclin b3;1	0.000160263	-1.76068	Down	4.20654e-13	3.70744	Up	7.32933e-06	1.86784	Up	0.0101215	-1.34841	Non-DEG	1.29117e-09	-2.68648	Down	2.44468e-14	-3.09875	Down
Phvul.008G238500	198.95	GO:0016567, GO:0004842	6.3.2.19	CYS, MET, PRO, and GLY protein 1	0.000138654	-2.2033	Down	0.0799437	0.964353	Non-DEG	4.42759e-07	2.60679	Up	0.0307997	-1.30368	Non-DEG	0.77194	-0.184405	Non-DEG	0.0410085	-1.08403	Non-DEG
Phvul.011G194200	353.597	GO:0004674, GO:0006468, GO:0004672	2.7.11.1	cysteine-rich RLK (RECEPTOR-like protein kinase) 25	7.81054e-32	-2.79293	Down	7.15442e-14	2.46588	Up	2.13771e-15	1.84476	Up	2.25801e-57	-3.92418	Down	3.59689e-06	-1.25814	Non-DEG	0.642296	-0.126891	Non-DEG
Phvul.007G052500	15.7139	GO:0006468, GO:0004672	2.7.11.1	cysteine-rich RLK (RECEPTOR-like protein kinase) 29	0.0369877	-2.07286	Down	0.921426	-0.110267	Non-DEG	0.0391401	1.67079	Up	0.00125741	-2.39497	Down	0.780624	0.274532	Non-DEG	0.400304	0.596635	Non-DEG
Phvul.009G143800	188.63			dicarboxylate carrier 2	6.98368e-07	-2.75861	Down	0.910958	0.0775993	Non-DEG	0.000798562	1.74289	Up	0.222498	0.829271	Non-DEG	0.00424606	1.50929	Up	4.13665e-05	-2.07859	Down
Phvul.004G044800	30.1233	GO:0005515	2.7.11.1	disease resistance family protein / LRR family protein	0.000653783	-3.43068	Down	0.253036	-1.18651	Non-DEG	0.000822799	3.20364	Up	2.34415e-09	-3.49154	Down	0.0251366	2.06312	Up	7.94814e-05	2.12398	Up
Phvul.004G105400	14.7453	GO:0005515	2.7.11.1	disease resistance family protein / LRR family protein	4.3154e-07	-3.71589	Down	0.886371	0.173792	Non-DEG	1.29175e-05	2.51226	Up	1.42158e-90	-4.8537	Down	3.2126e-08	3.70398	Up	1.81281e-85	4.84179	Up
Phvul.004G114700	152.25	GO:0005515		disease resistance family protein / LRR family protein	1.03642e-22	-2.31046	Down	6.23646e-15	4.0714	Up	8.27858e-36	4.91543	Up	8.03093e-08	-1.27847	Non-DEG	0.921782	0.0325857	Non-DEG	3.2152e-06	-0.999409	Non-DEG
Phvul.008G020900	11.1023	GO:0043531		Disease resistance protein (CC-NBS-LRR class) family	0.00160332	-6.26759	Down	0.240737	-2.50126	Non-DEG	0.000936302	5.62611	Up	0.000224698	-2.86501	Down	0.0042836	4.94292	Up	0.0262984	1.54034	Up
Phvul.007G160901	323.871	GO:0007165, GO:0005515, GO:0043531		disease resistance protein (TIR-NBS-LRR class), putative	3.19959e-18	-1.63218	Down	8.87038e-09	1.29643	Non-DEG	6.53785e-16	1.54589	Up	0.0111122	0.489735	Non-DEG	4.27088e-28	1.95642	Up	0.401237	-0.165498	Non-DEG
Phvul.001G261701	100.928			DNA-binding HORMA family protein	4.63989e-09	-2.43716	Down	0.000356026	1.62067	Up	8.33914e-12	2.78042	Up	0.915017	-0.106193	Non-DEG	1.60729e-07	-2.40507	Down	5.79638e-29	-4.73603	Down
Phvul.002G207300	119.553			DNAJ-like 20	0.000891502	-2.32147	Down	0.00983864	1.68798	Up	4.79254e-06	2.80218	Up	0.242741	-0.934245	Non-DEG	0.765971	0.220903	Non-DEG	0.0611901	-1.16632	Non-DEG
Phvul.001G087800	2887.93	GO:0016747	2.3.1.20	Esterase/lipase/thioesterase family protein	2.21498e-12	-1.76972	Down	2.4774e-15	6.18442	Up	4.94269e-24	7.10521	Up	9.07163e-13	-2.44796	Down	1.21684e-24	-3.34851	Down	9.94122e-29	-2.67027	Down
Phvul.001G192900	33.7776			F-box family protein	0.0396246	-1.8566	Down	0.667151	-0.37436	Non-DEG	0.00298188	2.65091	Up	0.0701585	-1.11614	Non-DEG	1.05943e-05	2.87135	Up	5.49086e-05	2.13088	Up
Phvul.005G090500	314.057			formin homology5	2.5471e-05	-2.06493	Down	0.000173489	3.68468	Up	0.000111486	1.7856	Up	2.44504e-11	-3.01996	Down	0.171187	-0.744172	Non-DEG	0.64887	0.210858	Non-DEG
Phvul.011G017100	182.193	GO:0008168, GO:0008152	2.1.1.95	gamma-tocopherol methyltransferase	9.36306e-11	-2.57125	Down	1.07979e-06	2.16357	Up	3.18304e-05	1.5833	Up	1.84394e-17	-3.99658	Down	2.42603e-12	-3.29913	Down	4.10184e-07	-1.8738	Down
Phvul.002G049000	293.564	GO:0055114, GO:0016491	1.14.11.13	gibberellin 2-oxidase 8	0.000500512	-2.2967	Down	0.0701322	-1.08171	Non-DEG	5.97837e-05	2.33541	Up	0.853949	-0.192443	Non-DEG	6.20431e-07	2.8015	Up	0.263932	0.697245	Non-DEG
Phvul.003G149500	328.356	GO:0016020, GO:0004970		glutamate receptor 2.5,glutamate receptor 2.8	3.01435e-06	-1.66165	Down	1.29377e-24	4.64813	Up	2.05608e-34	6.64137	Up	9.20579e-07	-1.668	Down	0.0874611	-0.600621	Non-DEG	0.0851737	-0.594271	Non-DEG
Phvul.008G169500	46.6715	GO:0016746, GO:0008152	2.3.1.15	glycerol-3-phosphate acyltransferase 2	0.0123469	-1.72127	Down	9.09745e-10	3.55989	Up	4.2226e-08	3.0181	Up	0.247667	0.84629	Non-DEG	0.000194732	2.0347	Up	0.394788	-0.532863	Non-DEG
Phvul.008G078400	498.877			Late embryogenesis abundant (LEA) hydroxyproline-rich glycoprotein family	9.36306e-11	-2.01478	Down	0.11723	-0.503671	Non-DEG	2.92191e-11	1.99245	Up	0.414114	-0.346591	Non-DEG	3.61664e-09	1.73837	Up	0.853616	0.0701776	Non-DEG
Phvul.008G044400	19.563	GO:0005515, GO:0006468, GO:0005524, GO:0004672	2.7.11.1	Leucine-rich repeat receptor-like protein kinase family protein	0.0209255	-2.83324	Down	0.575587	0.907069	Non-DEG	0.0239078	2.2632	Up	0.403347	-0.622911	Non-DEG	4.94312e-06	4.18666	Up	0.000477271	1.97633	Up
Phvul.008G045200	215.011	GO:0005515, GO:0006468, GO:0005524, GO:0004672	2.7.11.1	Leucine-rich repeat receptor-like protein kinase family protein	4.65941e-08	-2.28265	Down	2.97647e-05	2.75029	Up	9.69791e-06	1.75786	Up	0.390199	-0.408213	Non-DEG	5.55731e-26	3.9177	Up	7.13011e-10	2.04327	Up
Phvul.008G020700	72.0515	GO:0005515, GO:0043531		LRR and NB-ARC domains-containing disease resistance protein	5.63483e-14	-4.35578	Down	0.425012	-0.602517	Non-DEG	2.23329e-10	3.10757	Up	2.07929e-19	-3.32147	Down	0.000396003	2.11417	Up	0.00169865	1.07985	Non-DEG
Phvul.008G029932	126.555	GO:0006468, GO:0004672	2.7.11.1	Malectin/receptor-like protein kinase family protein	7.89632e-21	-6.21699	Down	0.0151309	4.16046	Up	2.51193e-10	2.30322	Up	3.10741e-35	-4.82863	Down	0.00660265	1.9733	Up	0.0916476	0.584948	Non-DEG
Phvul.008G030000	96.912	GO:0006468, GO:0004672	2.7.11.1	Malectin/receptor-like protein kinase family protein	8.90884e-05	-1.88391	Down	0.198072	0.691142	Non-DEG	2.04202e-05	1.96597	Up	0.982494	-0.0175305	Non-DEG	2.53699e-13	2.9767	Up	0.00348294	1.11032	Non-DEG
Phvul.008G030100	77.5829	GO:0006468, GO:0004672	2.7.11.1	Malectin/receptor-like protein kinase family protein	5.83049e-19	-3.397	Down	0.0460877	1.19728	Non-DEG	1.11952e-06	1.51754	Up	7.82041e-12	-1.79243	Down	2.10225e-13	2.74799	Up	7.95168e-06	1.14343	Non-DEG
Phvul.002G154600	39.3613	GO:0055085, GO:0016020, GO:0015297, GO:0015238, GO:0006855		MATE efflux family protein	0.00671411	-2.24809	Down	0.0550813	3.2812	Non-DEG	0.0012064	4.97895	Up	9.5325e-14	3.60393	Up	2.45908e-16	5.11255	Up	0.200617	-0.739459	Non-DEG
Phvul.008G113000	146.237	GO:0006355, GO:0005739, GO:0003690		Mitochondrial transcription termination factor family protein	0.0168228	-2.52777	Down	0.334378	1.08214	Non-DEG	0.0159512	2.11762	Up	1.26377e-05	-4.22021	Down	0.186612	-1.4337	Non-DEG	0.777047	0.25874	Non-DEG
Phvul.008G194600	46.0461	GO:0006355, GO:0003677		NAC domain containing protein 42	0.00691641	-1.98586	Down	9.33842e-05	6.32746	Up	2.36871e-08	6.77922	Up	0.705268	-0.369528	Non-DEG	0.108048	1.02469	Non-DEG	0.372677	-0.591637	Non-DEG
Phvul.004G112400	209.354	GO:0016491, GO:0008152	1.1.1.330	NAD(P)-binding Rossmann-fold superfamily protein	3.44938e-15	-1.93984	Down	8.34802e-16	3.44374	Up	3.10402e-14	1.89415	Up	6.88631e-15	-1.77036	Down	0.0722186	0.475677	Non-DEG	0.211579	0.306196	Non-DEG
Phvul.004G008450	4.18724			NB-ARC domain-containing disease resistance protein	0.00415398	-6.40654	Down	0.27614	-2.50186	Non-DEG	0.0488458	2.80489	Up	0.226779	-2.47706	Non-DEG	0.422244	1.93277	Non-DEG	0.0895406	-1.99671	Non-DEG
Phvul.005G117900	30.4311	GO:0005515, GO:0043531		NB-ARC domain-containing disease resistance protein	8.71768e-06	-3.93958	Down	0.0517555	-1.76646	Non-DEG	8.30607e-05	2.80731	Up	1.07076e-06	-2.19884	Down	0.000149334	3.0938	Up	0.00147061	1.35306	Non-DEG
Phvul.011G192400	7.09009	GO:0043531		NB-ARC domain-containing disease resistance protein	0.010329	-4.42085	Down	0.529856	-1.10975	Non-DEG	0.0435412	2.2003	Up	0.0117013	-5.03494	Down	0.543855	-1.43642	Non-DEG	0.404251	-0.822331	Non-DEG
Phvul.007G084000	33.1335	GO:0016020, GO:0006810, GO:0005215		NOD26-like intrinsic protein 5;1	3.09236e-06	-3.43657	Down	0.633713	0.434373	Non-DEG	0.00328243	1.89705	Up	0.0504121	-1.53932	Non-DEG	0.832588	0.19282	Non-DEG	0.00535187	-1.70443	Down
Phvul.008G250700	25.047	GO:0046983, GO:0008171		O-methyltransferase family protein	0.0158134	-3.29311	Down	0.774815	-0.440088	Non-DEG	0.000705256	5.70541	Up	0.386367	0.722052	Non-DEG	4.36235e-08	5.62544	Up	0.0132205	1.61028	Up
Phvul.006G207066	25.1965	GO:0055114, GO:0020037, GO:0006979, GO:0004601	1.11.1.7	Peroxidase superfamily protein	0.0405597	-3.08621	Down	0.0415919	3.3007	Up	1.17668e-05	8.22326	Up	0.39785	-1.35636	Non-DEG	0.845223	0.284361	Non-DEG	0.231388	-1.44549	Non-DEG
Phvul.008G086900	54.1352	GO:0055114, GO:0020037, GO:0006979, GO:0004601	1.11.1.7	Peroxidase superfamily protein	3.85636e-05	-2.46959	Down	2.95545e-06	7.50513	Up	4.08194e-09	9.39327	Up	0.0006155	-2.12488	Down	0.0292256	-1.3296	Non-DEG	0.00150382	-1.67432	Down
Phvul.009G140700	158.596	GO:0055114, GO:0020037, GO:0006979, GO:0004601	1.11.1.7	Peroxidase superfamily protein	6.00979e-12	-5.78373	Down	0.139754	2.13119	Non-DEG	2.71634e-09	9.76393	Up	2.09045e-05	-2.90295	Down	6.60675e-07	4.03953	Up	0.0916336	1.15876	Non-DEG
Phvul.001G209100	43.8631	GO:0004857, GO:0042545, GO:0030599, GO:0005618	3.1.1.11	Plant invertase/pectin methylesterase inhibitor superfamily	0.00714409	-2.83546	Down	0.0332703	2.51442	Up	3.85353e-05	6.78537	Up	0.0722452	1.77251	Non-DEG	0.000112801	3.28415	Up	0.130936	-1.32381	Non-DEG
Phvul.008G206900	3.12336	GO:0005507, GO:0055114, GO:0016491	1.10.3.3	Plant L-ascorbate oxidase	1.16781e-19	-4.09509	Down	0.683456	-0.243628	Non-DEG	8.92922e-06	1.75202	Up	0.000117746	-1.75243	Down	0.491706	0.386143	Non-DEG	2.04013e-07	-1.95652	Down
Phvul.004G002200	2987.5			Plant protein of unknown function (DUF827)	0.0385345	-2.98801	Down	0.00595459	3.6825	Up	2.58764e-07	9.5499	Up	0.030722	-4.82372	Down	0.000952756	-6.25284	Down	6.08682e-05	-4.41713	Down
Phvul.001G154400	23.5777			Plant protein of unknown function (DUF828) with plant pleckstrin homology-like region	0.0254009	-2.58939	Down	0.275112	1.14412	Non-DEG	1.04639e-05	6.08199	Up	0.342959	-2.4926	Non-DEG	0.0017774	-5.60116	Down	4.57837e-08	-5.69796	Down
Phvul.003G120500	4.66253	GO:0016887, GO:0005524, GO:0016020		pleiotropic drug resistance 9	0.00258575	-6.47483	Down	0.0806564	-3.51695	Non-DEG	0.0326238	2.87217	Up	0.909588	-0.262854	Non-DEG	0.0561183	3.74296	Non-DEG	0.023686	-2.46901	Down
Phvul.011G031500	419.734	GO:0005515		pre-mRNA-processing protein 40C	1.39205e-11	-10.8862	Down	1	0	Non-DEG	8.17606e-10	1.6809	Up	2.70331e-12	-10.9646	Down	1	0	Non-DEG	0.127062	-0.418377	Non-DEG
Phvul.001G019300	286.081			Protein of unknown function (DUF1645)	0.000117678	-2.16145	Down	4.19595e-15	4.75146	Up	9.63158e-22	5.11273	Up	0.000224765	-2.01648	Down	0.000372987	-1.81894	Down	7.53721e-05	-1.96391	Down
Phvul.008G088700	773.724			Protein of unknown function (DUF567)	2.52059e-12	-1.69348	Down	0.0334371	0.616091	Non-DEG	9.85014e-24	3.77215	Up	1.39096e-12	-1.31363	Non-DEG	3.64129e-80	4.09341	Up	3.04829e-89	3.71357	Up
Phvul.002G046500	95.8661	GO:0048544, GO:0006468, GO:0005524, GO:0004672	2.7.11.1	receptor-like protein kinase 1	1.48872e-05	-1.65682	Down	6.67423e-06	6.92571	Up	2.75416e-10	7.07014	Up	8.17205e-11	-2.24675	Down	0.29216	-0.424949	Non-DEG	0.679174	0.164986	Non-DEG
Phvul.003G287200	39.2207		4.2.2.23	Rhamnogalacturonate lyase family protein	8.7391e-11	-5.21778	Down	0.870921	0.221399	Non-DEG	4.38235e-05	1.7762	Up	0.0112758	1.10442	Non-DEG	2.66045e-10	4.80272	Up	6.21463e-05	-1.51948	Down
Phvul.006G005100	714.268	GO:0008270, GO:0005515		RING/U-box superfamily protein	0.0189824	-2.52182	Down	1.93309e-14	8.39771	Up	8.07562e-10	5.09243	Up	4.84085e-05	-3.90126	Down	9.21861e-14	-6.50485	Down	5.05764e-10	-5.12541	Down
Phvul.007G181800	325.371	GO:0008270, GO:0005515		RING/U-box superfamily protein	0.0200246	-1.77267	Down	9.49856e-06	2.71509	Up	7.9864e-09	3.46958	Up	0.873642	-0.180322	Non-DEG	0.200123	0.824756	Non-DEG	0.243079	-0.767593	Non-DEG
Phvul.007G192800	6.07133	GO:0045735		RmlC-like cupins superfamily protein	0.0446002	-3.14718	Down	0.23327	2.44373	Non-DEG	0.000466333	6.44606	Up	0.00844359	5.55326	Up	0.464027	1.01025	Non-DEG	2.42329e-05	-7.69019	Down
Phvul.007G117900	488.408	GO:0003676		RNA binding (RRM/RBD/RNP motifs) family protein	0.0263972	-1.73021	Down	0.000498647	5.66722	Up	3.73834e-07	8.26007	Up	0.00382185	-1.91459	Down	0.676733	-0.308427	Non-DEG	0.867353	-0.12405	Non-DEG
Phvul.009G070800	1842.27			salt tolerance zinc finger	0.0241812	-1.51169	Down	0.00770749	1.39834	Non-DEG	0.000344754	1.86853	Up	0.99253	-0.0115399	Non-DEG	0.029883	1.1628	Non-DEG	0.58652	-0.337348	Non-DEG
Phvul.006G156000	52.8861	GO:0003824	5.4.99.39	Terpenoid cyclases family protein	0.000301938	-2.6262	Down	0.839892	0.175898	Non-DEG	0.000532681	2.28839	Up	0.084759	-1.17146	Non-DEG	0.000154954	2.39958	Up	0.111327	0.944836	Non-DEG
Phvul.006G156500	157.58	GO:0003824	5.4.99.39	Terpenoid cyclases family protein	5.64578e-15	-2.49326	Down	3.56062e-07	2.25792	Up	2.14189e-16	2.73772	Up	0.000110631	-1.19513	Non-DEG	1.96508e-05	1.35962	Non-DEG	0.868939	0.0614869	Non-DEG
Phvul.006G027400	138.947			Tetratricopeptide repeat (TPR)-like superfamily protein	3.2214e-09	-1.85688	Down	2.52304e-11	6.07965	Up	3.87941e-13	8.00552	Up	8.17874e-25	-4.08627	Down	1.76163e-17	-3.41541	Down	3.89242e-05	-1.18602	Non-DEG
Phvul.010G076720	42.9286			Transcription factor jumonji (jmj) family protein / zinc finger (C5HC2 type) family protein	3.09236e-06	-1.66424	Down	2.75256e-24	3.63429	Up	8.18737e-39	4.57904	Up	1.55003e-08	-1.88793	Down	0.491695	-0.259748	Non-DEG	0.93621	-0.0360598	Non-DEG
Phvul.001G261400	11.1634	GO:0045040, GO:0005742		translocase of outer membrane 20 kDa subunit 3	0.00134153	-4.88178	Down	0.507949	-1.11014	Non-DEG	0.00394585	2.76311	Up	0.00017579	-3.85629	Down	0.605394	0.878705	Non-DEG	0.870813	-0.146781	Non-DEG
Phvul.007G163400	9.52792	GO:0004842	6.3.2.19	ubiquitin-protein ligase 4	0.00219063	-3.60602	Down	0.428096	1.28451	Non-DEG	0.00774264	2.524	Up	0.270897	-1.31655	Non-DEG	0.616394	0.633915	Non-DEG	0.0393051	-1.65556	Down
Phvul.008G257200	454.233	GO:0016758, GO:0008152	2.4.1.324	UDP-Glycosyltransferase superfamily protein	3.6914e-73	-3.42942	Down	1.06035e-10	1.77493	Up	1.67988e-32	2.13048	Up	8.55625e-46	-2.45957	Down	0.00097408	0.693773	Non-DEG	0.131542	-0.276079	Non-DEG
Phvul.005G051400	104.412			VQ motif-containing protein	0.0121777	-2.11549	Down	1.65428e-05	3.22504	Up	5.51126e-08	3.80186	Up	0.770438	0.354762	Non-DEG	0.147453	-1.06206	Non-DEG	1.2966e-07	-3.53231	Down
Phvul.001G042100	220.188	GO:0043565, GO:0006355, GO:0003700		WRKY DNA-binding protein 40	1.06635e-07	-2.35095	Down	0.176677	-0.635292	Non-DEG	8.55998e-08	2.34651	Up	0.579078	-0.384576	Non-DEG	0.410348	-0.423877	Non-DEG	8.98672e-10	-2.39025	Down
Phvul.009G072000	18.3074			ZCF37	0.0209287	-1.8293	Down	0.0414035	2.23686	Up	0.000607189	4.12213	Up	0.801128	-0.215853	Non-DEG	0.000832713	2.04061	Up	0.453293	0.427156	Non-DEG
Phvul.004G148600	14.1776			Zinc-finger domain of monoamine-oxidase A repressor R1	0.0244659	-1.848	Down	0.0100231	4.29196	Up	0.000309839	3.00198	Up	0.821369	-0.253874	Non-DEG	0.719509	0.287743	Non-DEG	0.0315732	-1.30639	Non-DEG
Phvul.007G044500	320.541			zinc-finger protein 2	0.000224883	-1.88651	Down	0.308132	-0.501442	Non-DEG	4.0757e-06	2.08815	Up	0.174019	0.78386	Non-DEG	7.0456e-05	1.77684	Up	0.0568051	-0.893534	Non-DEG
Phvul.002G006800	127.176				0.00393178	-1.51104	Down	0.0109889	1.25024	Non-DEG	0.000101373	1.77247	Up	0.000439173	1.5641	Up	7.62272e-10	2.57195	Up	0.280705	-0.503184	Non-DEG
Phvul.002G194700	232.003				3.17192e-05	-2.16319	Down	0.0336848	1.05627	Non-DEG	9.83878e-09	2.69879	Up	0.903318	-0.111093	Non-DEG	0.651632	0.251714	Non-DEG	0.00010704	-1.80039	Down
Phvul.003G030600	1620.87				0.00035181	-1.81198	Down	3.34354e-09	2.82086	Up	7.27938e-10	2.75138	Up	0.0214936	-1.24199	Non-DEG	4.45807e-06	-2.0948	Down	8.37359e-10	-2.66478	Down
Phvul.003G146800	128.366				6.52721e-05	-1.53434	Down	0.000307628	1.38086	Non-DEG	7.84336e-11	2.38313	Up	0.984881	0.0136018	Non-DEG	0.187623	0.49482	Non-DEG	0.00190551	-1.05313	Non-DEG
Phvul.005G038400	270.234				2.79657e-07	-2.14314	Down	2.96044e-13	3.28633	Up	4.43769e-24	4.24525	Up	0.0115098	-1.13091	Non-DEG	0.454118	-0.336971	Non-DEG	0.000524145	-1.3492	Non-DEG
Phvul.005G152100	47.477				3.64661e-06	-2.08635	Down	3.55576e-05	6.44749	Up	3.84579e-12	3.31423	Up	0.0904769	-1.97024	Non-DEG	4.9822e-09	-4.9981	Down	3.27512e-23	-5.11421	Down
Phvul.009G041800	9.82038				0.0345062	-2.70069	Down	0.289113	-1.18441	Non-DEG	0.037766	2.1215	Up	0.810269	0.346474	Non-DEG	0.0501439	1.99686	Non-DEG	0.229796	-1.05031	Non-DEG
Phvul.009G045601	444.872				0.000405799	-2.52064	Down	0.191083	0.877055	Non-DEG	0.00305413	1.87235	Up	0.350874	-0.811307	Non-DEG	0.0346422	1.36026	Non-DEG	0.640633	-0.34907	Non-DEG
Phvul.009G045700	591.956				0.000198545	-1.871	Down	3.66735e-09	2.65516	Up	9.64308e-12	2.991	Up	0.883815	0.12431	Non-DEG	0.153627	0.679159	Non-DEG	0.0034981	-1.31615	Non-DEG
Phvul.009G101600	13.7373				0.0340532	-2.2164	Down	0.0299696	2.97146	Up	0.00343948	2.6449	Up	0.0711247	-1.79324	Non-DEG	0.527371	-0.633676	Non-DEG	0.184289	-1.05684	Non-DEG
Phvul.010G052800	8.34851				0.00716485	-2.62278	Down	0.49339	-0.6776	Non-DEG	0.00934174	2.18889	Up	0.107245	-1.34585	Non-DEG	0.362481	0.853037	Non-DEG	0.556618	-0.423894	Non-DEG
Phvul.011G023500	97.6768				1.22508e-08	-9.62835	Down	0.549635	-1.50051	Non-DEG	0.000580802	1.65012	Up	8.19913e-08	-8.85461	Down	1	0	Non-DEG	0.00539196	-1.27048	Non-DEG
Phvul.011G051000	1435.39	GO:0015031, GO:0006457			0.000834608	-2.0689	Down	1.06564e-23	5.64033	Up	4.99997e-08	2.85751	Up	0.00480065	-1.73833	Down	1.18807e-15	-4.2202	Down	1.14444e-18	-4.55076	Down
Phvul.L002175	1.11171				1.55461e-08	-1.64472	Down	2.14435e-49	6.21134	Up	9.34637e-28	2.98518	Up	1.40456e-12	-1.9913	Down	2.63634e-11	-1.83253	Down	4.15941e-08	-1.48595	Non-DEG
