# Supplementary material for: Comparative transcriptome analysis provides new insights into the response of common bean to infection by race 65 of Colletotrichum lindemuthianum
Source: PLoS One. 2025 Oct 17;20(10):e0314188. doi: 10.1371/journal.pone.0314188 (PMC12533873; doi:10.1371/journal.pone.0314188)
Supplement: S6 Table — (XLSX) [file pone.0314188.s007.xlsx]

## Sheet: Supplementary Table S6
Supplementary Table S6. Putative R genes at 96 hpi.
Gene	Mean Expression	GO	EC	Annotation	OV 48 hai vs E 48 hai (Contrast 1)			OV 48 hai vs OV 0 hai (Contrast 2)			E 48 hai vs E 0 hai (Contrast 3)			OV 96 hai vs E 96 hai (Contrast 4)			OV 96 hai vs OV 48 hai (Contrast 5)			E 96 hai vs E 48 hai (Contrast 6)
					Adjusted P-value	Log2 Fold Change	Status	Adjusted P-value	Log2 Fold Change	Status	Adjusted P-value	Log2 Fold Change	Status	Adjusted P-value	Log2 Fold Change	Status	Adjusted P-value	Log2 Fold Change	Status	Adjusted P-value	Log2 Fold Change	Status
Phvul.001G007800	32.6041			Putative lysine decarboxylase family protein	0.609743	-0.738016	Non-DEG	0.00646973	2.14187	Up	0.0302924	1.60345	Up	0.000275895	2.50634	Up	0.00881978	1.69518	Up	0.0220734	-1.54918	Down
Phvul.001G012300	41.9222	GO:0008168	2.1.1.141	jasmonic acid carboxyl methyltransferase	0.533101	0.833537	Non-DEG	8.64502e-11	-3.42469	Down	0.634158	0.458057	Non-DEG	0.0019279	1.84349	Up	0.00414915	1.61808	Up	0.402443	0.608133	Non-DEG
Phvul.001G012800	161.764	GO:0050662, GO:0003824	1.1.1.219	dihydroflavonol 4-reductase	8.13814e-08	9.03189	Up	1.44041e-14	-2.58473	Down	1	0	Non-DEG	1.54282e-22	8.01516	Up	9.68948e-10	2.08169	Up	0.102312	3.09841	Non-DEG
Phvul.001G016900	26.3936	GO:0016757	2.4.1.43	galacturonosyltransferase-like 2	0.876666	0.581831	Non-DEG	6.26725e-07	-4.01406	Down	0.00682444	-2.69601	Down	7.36566e-07	2.50752	Up	3.3849e-10	4.97155	Up	0.000966059	3.04586	Up
Phvul.001G017400	26.6528	GO:0055085, GO:0016020, GO:0015297, GO:0015238, GO:0006855		MATE efflux family protein	0.524273	1.20259	Non-DEG	3.14291e-06	-3.2955	Down	0.513328	-0.772053	Non-DEG	2.45734e-06	3.36978	Up	7.70318e-06	3.17862	Up	0.31772	1.01143	Non-DEG
Phvul.001G031400	313.224			hydroxyproline-rich glycoprotein family protein	0.78343	-0.754793	Non-DEG	4.26212e-12	-5.47683	Down	0.0740485	-1.41661	Non-DEG	6.53724e-16	1.85898	Up	8.93988e-34	9.36856	Up	2.51225e-32	6.7548	Up
Phvul.001G048050	41.1285	GO:0030247, GO:0006468, GO:0005524, GO:0004672	3.1.4.46	Protein kinase superfamily protein	1.1207e-05	4.75752	Up	0.549852	-0.305666	Non-DEG	0.297111	2.12238	Non-DEG	6.31403e-23	4.50917	Up	1.19533e-11	2.7809	Up	0.00325252	3.02925	Up
Phvul.001G050600	3632.92			Myosin heavy chain-related protein	0.40657	1.02668	Non-DEG	1.33868e-26	-4.88324	Down	2.31124e-17	-4.7195	Down	1.03879e-18	3.02486	Up	3.70407e-27	4.93082	Up	3.4025e-07	2.93264	Up
Phvul.001G050700	1962.66	GO:0006468, GO:0004672	2.7.11.1	Protein kinase superfamily protein	0.790235	1.68512	Non-DEG	0.00139068	-5.19334	Down	3.75841e-05	-6.97352	Down	0.0254658	1.9143	Up	0.000598748	5.57503	Up	0.00205527	5.34585	Up
Phvul.001G051200	870.059			TPX2 (targeting protein for Xklp2) protein family	0.695463	-1.79029	Non-DEG	0.0218214	-4.03446	Down	0.0863111	-2.1967	Non-DEG	8.33025e-09	5.33131	Up	3.66986e-07	8.41259	Up	0.33698	1.29099	Non-DEG
Phvul.001G051800	37.9095			Tetratricopeptide repeat (TPR)-like superfamily protein	0.833831	1.24185	Non-DEG	0.0266887	-2.99096	Down	0.00742501	-4.62102	Down	0.00656332	1.98356	Up	1.41941e-08	7.00514	Up	0.000132302	6.26343	Up
Phvul.001G052400	3.68658			Basic helix-loop-helix (bHLH) DNA-binding family protein	1	0	Non-DEG	0.00752449	-4.67543	Down	1	0	Non-DEG	0.000378693	2.51726	Up	3.4817e-07	8.31058	Up	0.000344926	6.05303	Up
Phvul.001G062900	174.222			Uncharacterised conserved protein (UCP030365)	0.835227	-0.567943	Non-DEG	0.776525	-0.315485	Non-DEG	0.265655	1.36078	Non-DEG	4.6208e-06	3.55986	Up	4.59438e-07	4.112	Up	0.992201	-0.0158028	Non-DEG
Phvul.001G073700	67.3336		2.4.2.41	Exostosin family protein	1	0	Non-DEG	9.44365e-05	-6.36878	Down	0.123908	-3.25757	Non-DEG	1.72182e-07	2.98328	Up	6.93598e-09	9.22494	Up	7.85614e-05	6.50137	Up
Phvul.001G087500	137.374			Endosomal targeting BRO1-like domain-containing protein	0.48316	-0.753825	Non-DEG	0.493765	-0.415479	Non-DEG	0.0572511	-1.08198	Non-DEG	0.000463537	2.03177	Up	2.73979e-17	4.39968	Up	0.00331075	1.61409	Up
Phvul.001G090200	550.285			ENTH/VHS family protein	0.780405	-0.462845	Non-DEG	0.000157347	6.14447	Up	0.00314598	4.61733	Up	9.73774e-06	2.16922	Up	1.89625e-26	5.59307	Up	6.71986e-09	2.961	Up
Phvul.001G098200	8.68226	GO:0048046, GO:0016762, GO:0006073, GO:0005618, GO:0005975, GO:0004553	2.4.1.207	xyloglucan endotransglucosylase/hydrolase 5	0.877612	-1.17153	Non-DEG	0.0040348	-5.07416	Down	0.749168	-0.872347	Non-DEG	0.00034613	3.24616	Up	5.31826e-06	7.67131	Up	0.0758957	3.25361	Non-DEG
Phvul.001G098600	11.903				0.281207	2.44445	Non-DEG	0.352525	1.1269	Non-DEG	0.506905	1.5339	Non-DEG	0.00605665	2.08319	Up	2.02e-05	3.40012	Up	0.00407754	3.76138	Up
Phvul.001G098700	71.4318	GO:0005515		Calcium-dependent lipid-binding (CaLB domain) family protein	0.965366	-0.130964	Non-DEG	5.98321e-07	-2.70132	Down	0.0678651	-1.13218	Non-DEG	8.65556e-08	2.20592	Up	2.72975e-21	4.88086	Up	6.03324e-07	2.54398	Up
Phvul.001G101300	57.9257		1.1.1.367		0.920638	-0.477168	Non-DEG	0.0540822	-2.20421	Non-DEG	0.458333	1.42873	Non-DEG	4.02378e-07	3.09704	Up	3.23737e-08	5.57878	Up	0.0355205	2.00457	Up
Phvul.001G117000	2495.11			Nascent polypeptide-associated complex (NAC), alpha subunit family protein	0.888559	-0.190351	Non-DEG	4.94473e-12	-2.62232	Down	1.71115e-08	-2.17661	Down	0.000212025	1.56598	Up	4.21348e-28	4.13371	Up	6.55423e-10	2.37737	Up
Phvul.001G118600	763.978	GO:0055114, GO:0020037, GO:0016705, GO:0005506		cytochrome P450, family 94, subfamily D, polypeptide 2	0.167216	1.60956	Non-DEG	0.0591843	-1.13839	Non-DEG	0.00267743	-2.32461	Down	0.0030658	1.55987	Up	3.8119e-06	2.50347	Up	0.000378515	2.55317	Up
Phvul.001G122400	53.561				0.503431	-0.907295	Non-DEG	0.00807264	-1.76842	Down	0.0458518	-1.30282	Non-DEG	5.98394e-07	3.08473	Up	7.51172e-09	3.62821	Up	0.634229	-0.363818	Non-DEG
Phvul.001G127000	545.093	GO:0005516	2.7.11.17	calmodulin binding	0.594912	-0.244326	Non-DEG	0.0396366	-0.44133	Non-DEG	0.543545	-0.150447	Non-DEG	3.30663e-23	1.69378	Up	2.788e-88	3.65274	Up	8.25164e-21	1.71463	Up
Phvul.001G135300	1966.15	GO:0006468, GO:0004672	2.7.11.1	calcium-dependent protein kinase 32	0.968004	-0.0632358	Non-DEG	0.324912	0.341998	Non-DEG	0.967511	-0.0204234	Non-DEG	1.08955e-07	1.72421	Up	1.33526e-14	2.36416	Up	0.0901546	0.576707	Non-DEG
Phvul.001G147001	326.802	GO:0006468, GO:0004672	2.7.11.1	receptor-like kinase in in flowers 3	0.658402	0.459526	Non-DEG	0.011554	-1.07644	Non-DEG	0.00118211	-1.42595	Non-DEG	2.4521e-05	1.69064	Up	1.03508e-31	4.55881	Up	9.13892e-17	3.32769	Up
Phvul.001G157500	58.623			PRA1 (Prenylated rab acceptor) family protein	0.947864	-0.188687	Non-DEG	3.40117e-09	-3.3899	Down	0.00066344	-2.0182	Down	9.67414e-15	3.10902	Up	3.953e-20	5.09972	Up	0.00143281	1.80201	Up
Phvul.001G168900	32.7717				0.738158	1.22613	Non-DEG	2.762e-12	-5.88475	Down	5.11884e-06	-5.34775	Down	3.99944e-07	4.5856	Up	3.87807e-06	4.02096	Up	0.702089	0.661487	Non-DEG
Phvul.001G193500	104.802		1.1.1.331	NAD(P)-binding Rossmann-fold superfamily protein	1	0	Non-DEG	0.0294461	-3.82394	Down	1	0	Non-DEG	4.69126e-16	2.23544	Up	8.7499e-14	11.3533	Up	1.19301e-09	9.37757	Up
Phvul.001G209600	591.157	GO:0016157, GO:0005985	2.4.1.13	sucrose synthase 3	0.743024	-0.253909	Non-DEG	0.300932	0.336498	Non-DEG	0.212543	0.41288	Non-DEG	4.18372e-09	1.64936	Up	8.55995e-37	3.45668	Up	2.67771e-08	1.55341	Up
Phvul.001G210800	1107.11			Drought-responsive family protein	0.908709	0.13431	Non-DEG	0.0022302	0.984186	Non-DEG	0.667963	0.166569	Non-DEG	7.01886e-07	1.61188	Up	4.65576e-14	2.30544	Up	0.0113925	0.827876	Non-DEG
Phvul.001G216600	2181.24	GO:0006556, GO:0004478, GO:0005524	2.5.1.6	S-adenosylmethionine synthetase 2	0.811459	-0.269735	Non-DEG	2.29351e-15	-2.90175	Down	0.000218854	-1.41548	Non-DEG	1.26791e-08	2.18102	Up	1.0673e-31	4.25465	Up	1.58096e-06	1.80389	Up
Phvul.001G217900	19.6787	GO:0016747	2.3.1.162	HXXXD-type acyl-transferase family protein	0.924438	-0.715873	Non-DEG	0.00632186	-4.44072	Down	0.011411	-3.42133	Down	0.00549354	1.836	Up	5.40008e-06	7.11102	Up	0.000273327	4.55914	Up
Phvul.001G221700	339.372	GO:0016021		Low temperature and salt responsive protein family	0.684498	0.575576	Non-DEG	1.73328e-41	-6.19089	Down	4.18296e-34	-5.88553	Down	1.69102e-05	1.86636	Up	6.45931e-15	3.66262	Up	3.81782e-06	2.37183	Up
Phvul.001G223700	34.2104	GO:0016757	2.4.1.123	galactinol synthase 2	0.794508	1.68374	Non-DEG	0.0142044	-4.16934	Down	0.116482	-3.37034	Non-DEG	0.0152003	1.9482	Up	3.64721e-07	8.17683	Up	2.57757e-06	7.91237	Up
Phvul.001G226100	415.112	GO:0006950, GO:0005516		Calmodulin-binding protein	0.154069	-0.763508	Non-DEG	0.218786	0.493413	Non-DEG	0.210832	0.496125	Non-DEG	1.385e-07	1.75979	Up	4.03284e-38	4.24889	Up	1.88456e-07	1.72558	Up
Phvul.001G229200	2016.12	GO:0006508, GO:0004190	3.4.23.12	Eukaryotic aspartyl protease family protein	0.190133	-0.601133	Non-DEG	3.57313e-05	-1.20099	Non-DEG	0.0222904	-0.699367	Non-DEG	2.89894e-09	1.765	Up	1.63954e-14	2.18516	Up	0.610086	-0.18097	Non-DEG
Phvul.001G238500	185.752	GO:0005089		ROP guanine nucleotide exchange factor 5	0.626674	-0.439352	Non-DEG	1.16668e-10	-2.26202	Down	1.27436e-07	-1.7679	Down	3.57867e-24	2.48459	Up	4.4458e-56	5.1693	Up	3.40493e-13	2.24535	Up
Phvul.001G243300	304.433	GO:0005515, GO:0035556, GO:0007165, GO:0006629, GO:0004435	3.1.4.11	phospholipase C 2	0.150337	-0.873113	Non-DEG	0.599024	-0.247538	Non-DEG	0.823591	-0.113753	Non-DEG	9.23824e-36	4.70707	Up	1.91117e-29	4.24382	Up	0.00102328	-1.33637	Non-DEG
Phvul.001G244000	31.2765	GO:0055114, GO:0016491	1.14.11.19	2-oxoglutarate (2OG) and Fe(II)-dependent oxygenase superfamily protein	0.686422	0.577186	Non-DEG	1	-0.00260537	Non-DEG	0.12298	-0.984822	Non-DEG	0.00015554	1.78803	Up	6.83397e-08	2.62436	Up	0.0106624	1.41352	Non-DEG
Phvul.001G246700	18.5625	GO:0055114, GO:0016491, GO:0005507	1.10.3.2	laccase 5	1	0	Non-DEG	0.00138385	-5.40711	Down	0.00861809	-4.78792	Down	0.000230204	2.41939	Up	6.82477e-08	8.72639	Up	8.00369e-05	6.5667	Up
Phvul.001G247200	199.653	GO:0055114, GO:0008977, GO:0006571, GO:0004665	1.3.1.78	arogenate dehydrogenase	0.464155	-0.54035	Non-DEG	2.41442e-08	-1.95009	Down	0.370314	-0.371687	Non-DEG	5.68577e-09	1.6528	Up	1.37223e-45	4.64015	Up	2.91271e-15	2.447	Up
Phvul.001G254800	292.691	GO:0016020, GO:0006487, GO:0003830	2.4.1.144	beta-1,4-N-acetylglucosaminyltransferase family protein	0.0974303	-0.811405	Non-DEG	5.31644e-08	-1.77966	Down	0.000572396	-1.12254	Non-DEG	2.52557e-10	1.9117	Up	1.49264e-35	3.89239	Up	0.000218044	1.16929	Non-DEG
Phvul.001G260100	10.0743				0.838671	0.719935	Non-DEG	0.69669	0.53498	Non-DEG	0.356633	-1.22177	Non-DEG	0.0492718	2.21941	Up	0.0065806	2.80352	Up	0.292686	1.30404	Non-DEG
Phvul.001G263700	16.6463	GO:0005737, GO:0005094		Immunoglobulin E-set superfamily protein	0.542546	1.54328	Non-DEG	0.0037913	-2.45841	Down	0.000493556	-3.90676	Down	0.00370199	2.10338	Up	1.54502e-05	3.51205	Up	0.00949049	2.95196	Up
Phvul.001G264066	132.923	GO:0004386	3.6.4.13	ATP-dependent RNA helicase, putative	0.937621	0.112581	Non-DEG	0.146864	0.570773	Non-DEG	0.755276	0.146245	Non-DEG	1.55755e-09	2.06199	Up	1.99927e-10	2.13928	Up	0.659719	0.189873	Non-DEG
Phvul.001G264132	51.9879	GO:0005524, GO:0003676	3.6.4.13	ATP-dependent RNA helicase, putative	0.446568	0.728424	Non-DEG	0.222682	0.662323	Non-DEG	0.118091	1.10101	Non-DEG	8.8266e-07	2.10943	Up	1.19391e-09	2.6151	Up	0.0118135	1.2341	Non-DEG
Phvul.001G264400	107.869	GO:0004869		PHYTOCYSTATIN 2	0.936671	0.145535	Non-DEG	0.0452707	1.07913	Non-DEG	0.313825	0.606219	Non-DEG	7.74721e-08	2.00449	Up	1.8701e-24	4.06157	Up	8.54753e-08	2.20262	Up
Phvul.001G265300	132.308	GO:0048046, GO:0016762, GO:0006073, GO:0005618, GO:0005975, GO:0004553	2.4.1.207, 3.2.1.151	xyloglucan endotransglucosylase/hydrolase 15	0.527269	-0.849279	Non-DEG	1.89774e-17	-4.78872	Down	2.81997e-21	-4.51322	Down	1.00321e-05	1.89755	Up	6.32853e-20	5.13309	Up	1.50006e-06	2.38626	Up
Phvul.001G265500	947.572	GO:0005515, GO:0006468, GO:0004672	2.7.11.1	Leucine-rich repeat protein kinase family protein	0.75293	-0.252974	Non-DEG	2.03645e-07	-1.50836	Down	0.305562	-0.344185	Non-DEG	1.10221e-15	2.28595	Up	3.1578e-39	3.68354	Up	0.000103272	1.14463	Non-DEG
Phvul.002G001300	82.6243	GO:0005789		Plant VAMP (vesicle-associated membrane protein) family protein	0.791291	0.258965	Non-DEG	0.142127	-0.518739	Non-DEG	0.746971	0.149424	Non-DEG	5.23836e-09	1.8647	Up	7.19481e-07	1.56348	Up	0.926963	-0.042255	Non-DEG
Phvul.002G002000	1201.81			TIFY domain/Divergent CCT motif family protein	0.0151276	0.569033	Non-DEG	0.00014002	-0.676372	Non-DEG	1.16357e-22	-1.71775	Down	1.41906e-119	3.79324	Up	6.93113e-100	3.4926	Up	0.182091	0.268393	Non-DEG
Phvul.002G002600	203.126	GO:0006468, GO:0005524, GO:0004672	2.7.11.1, 2.7.10.2	Protein kinase superfamily protein	0.950987	-0.112872	Non-DEG	1.82486e-09	2.78527	Up	1.14606e-09	3.0205	Up	0.000116827	1.7433	Up	0.000108829	1.64167	Up	0.683586	-0.214502	Non-DEG
Phvul.002G006800	127.176				0.00393178	-1.51104	Down	0.0109889	1.25024	Non-DEG	0.000101373	1.77247	Up	0.000439173	1.5641	Up	7.62272e-10	2.57195	Up	0.280705	-0.503184	Non-DEG
Phvul.002G007500	5.08467	GO:0046983		basic helix-loop-helix (bHLH) DNA-binding superfamily protein	0.677873	-2.24484	Non-DEG	0.295633	-2.53019	Non-DEG	0.731133	-0.823697	Non-DEG	0.0174444	3.83825	Up	0.000394888	6.97634	Up	0.67764	0.893249	Non-DEG
Phvul.002G011400	4108.44	GO:0005516, GO:0046872, GO:0000166	3.6.3.8	calcium ATPase 2	0.729507	-0.340591	Non-DEG	0.63028	-0.209152	Non-DEG	0.036382	-0.828671	Non-DEG	7.08894e-09	2.21879	Up	2.81197e-20	3.35109	Up	0.0469885	0.791714	Non-DEG
Phvul.002G013700	442.35	GO:0003824, GO:0006470, GO:0004722	3.1.3.16	Protein phosphatase 2C family protein	0.876344	0.249525	Non-DEG	0.00375292	1.53116	Up	0.0180054	-1.16457	Non-DEG	1.80623e-09	2.62024	Up	6.98103e-34	5.25806	Up	9.20804e-11	2.88735	Up
Phvul.002G021700	836.084	GO:0043531		Disease resistance protein (CC-NBS-LRR class) family	0.820423	-0.10766	Non-DEG	3.27478e-10	1.04917	Non-DEG	4.04454e-05	0.706312	Non-DEG	4.97674e-39	1.83108	Up	3.1871e-83	2.79073	Up	1.40476e-08	0.851981	Non-DEG
Phvul.002G021900	591.875	GO:0055114, GO:0016491, GO:0005507	1.10.3.2	SKU5 similar 17	0.596275	0.371287	Non-DEG	9.74386e-68	-4.48065	Down	1.03577e-19	-2.53797	Down	1.28344e-23	2.18722	Up	5.99082e-88	5.08926	Up	7.0751e-35	3.27332	Up
Phvul.002G022600	36.4071	GO:0016788	3.1.1.3	GDSL-like Lipase/Acylhydrolase superfamily protein	1	0	Non-DEG	1	0	Non-DEG	1	0	Non-DEG	5.57897e-07	2.19069	Up	2.91429e-10	9.8265	Up	6.55682e-07	7.89551	Up
Phvul.002G026200	17.9056	GO:0016021	2.3.1.199	GNS1/SUR4 membrane protein family	0.00403589	5.94174	Up	0.0569305	-1.46811	Non-DEG	0.0579737	-3.81288	Non-DEG	2.55369e-07	4.32979	Up	0.000253028	2.65432	Up	0.0188764	4.26627	Up
Phvul.002G031600	23.015	GO:0055114, GO:0016491, GO:0005507	1.10.3.2	laccase 11	0.757119	1.00315	Non-DEG	0.00105222	-2.77893	Down	0.145086	-1.85181	Non-DEG	3.87381e-05	2.05813	Up	1.53991e-10	5.06848	Up	6.9789e-05	4.0135	Up
Phvul.002G031700	18.0308	GO:0055114, GO:0016491, GO:0005507	1.10.3.2	laccase 11	1	0	Non-DEG	2.03633e-05	-6.85254	Down	0.0117747	-4.58266	Down	0.00118367	1.86729	Up	1.58492e-07	8.34619	Up	3.53757e-05	6.73861	Up
Phvul.002G033400	282.483				0.525436	0.291764	Non-DEG	1.53318e-07	-1.09185	Non-DEG	2.10288e-13	-1.54684	Down	1.22611e-17	1.70105	Up	1.39943e-16	1.66154	Up	0.303916	0.252247	Non-DEG
Phvul.002G040200	586.174		2.4.2.24	cellulose synthase-like D3	0.0357319	-0.625286	Non-DEG	0.729379	-0.0951138	Non-DEG	0.0194346	0.573176	Non-DEG	5.45265e-77	3.45142	Up	2.0263e-108	4.44242	Up	0.103795	0.365721	Non-DEG
Phvul.002G042350	96.0651			Bifunctional inhibitor/lipid-transfer protein/seed storage 2S albumin superfamily protein	0.86886	-1.17925	Non-DEG	0.544313	-1.50126	Non-DEG	0.736424	-0.874408	Non-DEG	1.42501e-13	2.05116	Up	1.95572e-13	11.196	Up	1.2664e-07	7.96557	Up
Phvul.002G048100	131.796		4.2.1.20	Pyridoxal-5\'-phosphate-dependent enzyme family protein	0.478597	0.805254	Non-DEG	5.98229e-07	-2.16136	Down	6.40764e-05	-2.14708	Down	8.40103e-57	4.70399	Up	2.37577e-49	5.82389	Up	0.000145508	1.92516	Up
Phvul.002G049700	1398.26			Protein of unknown function (DUF1005)	0.987434	-0.0251184	Non-DEG	0.00101432	-0.801361	Non-DEG	0.0614864	-0.492123	Non-DEG	9.54389e-132	5.37928	Up	1.14921e-119	5.19347	Up	0.459123	-0.210922	Non-DEG
Phvul.002G061300	27.0249			PLATZ transcription factor family protein	0.427243	-0.975967	Non-DEG	0.00416672	4.75185	Up	0.00083749	4.23963	Up	8.59899e-11	4.58134	Up	3.62186e-06	2.87267	Up	0.00021576	-2.68464	Down
Phvul.002G070900	7.3169	GO:0006468, GO:0004672	2.7.11.1	Protein kinase superfamily protein	0.803781	0.143458	Non-DEG	5.64823e-81	-3.16539	Down	2.2348e-48	-2.4934	Down	4.92047e-48	2.11336	Up	2.59444e-97	3.44356	Up	9.54357e-18	1.47366	Non-DEG
Phvul.002G073800	31.348			TRICHOME BIREFRINGENCE-LIKE 27	0.91271	-0.243448	Non-DEG	0.766116	-0.215906	Non-DEG	0.0448378	1.9014	Up	0.000508437	1.58764	Up	2.74484e-11	3.39993	Up	0.00230256	1.56883	Up
Phvul.002G073900	307.545			TRICHOME BIREFRINGENCE-LIKE 27	0.266544	0.51913	Non-DEG	0.00488576	-0.774777	Non-DEG	0.0622438	-0.570384	Non-DEG	8.53918e-31	2.94128	Up	1.16289e-24	2.61739	Up	0.557993	0.195236	Non-DEG
Phvul.002G077300	31.7303			germin-like protein 7	0.868586	-0.755967	Non-DEG	0.00116402	-3.87121	Down	0.533721	-0.843139	Non-DEG	0.000659045	1.58013	Up	1.31795e-09	6.8776	Up	1.44374e-07	4.5415	Up
Phvul.002G077400	848.365	GO:0016757	2.4.1.43	glucosyl transferase family 8	0.88165	-0.146587	Non-DEG	1.01441e-24	-2.71952	Down	1.12965e-13	-1.99059	Down	5.54351e-29	2.76019	Up	3.98431e-79	4.88502	Up	6.60476e-14	1.97824	Up
Phvul.002G082300	832.552			Regulator of Vps4 activity in the MVB pathway protein	0.575639	-0.549124	Non-DEG	0.0449849	0.961829	Non-DEG	0.0788964	0.863083	Non-DEG	7.0106e-06	2.07578	Up	2.89506e-25	4.46701	Up	3.50021e-05	1.84211	Up
Phvul.002G083100	67.5386			Auxin-responsive GH3 family protein	0.963983	-0.0898426	Non-DEG	0.876906	0.0840243	Non-DEG	0.766726	0.164741	Non-DEG	9.33304e-14	2.84438	Up	2.68967e-11	2.5415	Up	0.409879	-0.392729	Non-DEG
Phvul.002G106300	50.173	GO:0016788	3.1.1.3	GDSL-like Lipase/Acylhydrolase superfamily protein	0.378664	1.55316	Non-DEG	0.577918	-0.461621	Non-DEG	0.942357	0.141327	Non-DEG	3.82866e-06	1.70317	Up	6.27545e-21	5.36379	Up	2.9502e-10	5.21378	Up
Phvul.002G107900	315.338			Pathogenesis-related thaumatin superfamily protein	0.994656	0.0304305	Non-DEG	1.0362e-24	-3.56955	Down	5.38877e-10	-2.27163	Down	1.60907e-57	3.59721	Up	9.17701e-83	6.47241	Up	6.63988e-18	2.90562	Up
Phvul.002G115800	706.743	GO:0006468, GO:0004672	2.7.11.1, 2.7.10.2	Protein kinase superfamily protein	0.626674	-0.667566	Non-DEG	0.00015387	-2.23478	Down	5.56468e-05	-2.37745	Down	2.11647e-07	3.11022	Up	4.22322e-19	5.10825	Up	0.0311655	1.33046	Non-DEG
Phvul.002G115900	41.7007	GO:0006468, GO:0004672	2.7.11.1, 2.7.10.2	Protein kinase superfamily protein	0.144575	-1.53708	Non-DEG	0.262285	-0.872766	Non-DEG	0.340259	-0.700895	Non-DEG	0.0321242	1.61197	Up	5.00604e-05	2.7825	Up	0.643286	-0.366536	Non-DEG
Phvul.002G116651	85.9982			Transducin/WD40 repeat-like superfamily protein	0.318883	-2.86251	Non-DEG	0.0235325	-3.78383	Down	0.212954	2.21883	Non-DEG	9.08932e-05	2.30065	Up	4.3464e-10	9.62337	Up	2.27934e-09	4.46021	Up
Phvul.002G118100	191.69	GO:0055085, GO:0016021, GO:0022857		tonoplast monosaccharide transporter3	0.976212	0.0545067	Non-DEG	5.99701e-11	-2.08661	Down	0.143466	-0.569964	Non-DEG	6.15544e-12	1.91662	Up	9.61836e-38	3.92367	Up	4.00405e-11	2.06155	Up
Phvul.002G118900	246.465	GO:0055114, GO:0050662, GO:0015936, GO:0004420	1.1.1.34	hydroxy methylglutaryl CoA reductase 1	0.623386	-0.850348	Non-DEG	2.48676e-14	-4.89596	Down	0.0498458	-1.27365	Non-DEG	1.88073e-05	1.6458	Up	3.17884e-36	7.90601	Up	5.35282e-27	5.40986	Up
Phvul.002G122200	1907.07	GO:0055114, GO:0020037, GO:0016705, GO:0005506	1.14.13.93	cytochrome P450, family 707, subfamily A, polypeptide 1	0.443679	-0.631826	Non-DEG	0.000524901	1.49723	Non-DEG	0.056342	0.868487	Non-DEG	1.70713e-25	4.34967	Up	5.91597e-18	3.56357	Up	0.00114728	-1.41793	Non-DEG
Phvul.002G122500	39.4986			Protein of unknown function (DUF1218)	0.750979	0.407477	Non-DEG	0.0270094	-1.01559	Non-DEG	0.0143119	-1.20558	Non-DEG	5.73421e-06	2.04692	Up	0.00047728	1.52239	Up	0.850816	-0.117055	Non-DEG
Phvul.002G136300	410.77	GO:0030244, GO:0016760, GO:0016020	2.4.1.12, 2.4.2.24	cellulose synthase-like D3	0.663804	-0.22357	Non-DEG	9.95464e-06	1.01844	Non-DEG	0.0417476	0.487294	Non-DEG	2.0975e-36	2.42544	Up	1.13013e-44	2.76523	Up	0.648394	0.116222	Non-DEG
Phvul.002G142600	17.4942			hydroxyproline-rich glycoprotein family protein	0.478357	-0.853643	Non-DEG	0.651561	-0.33441	Non-DEG	0.178548	0.983042	Non-DEG	8.58718e-07	3.20079	Up	0.000531147	2.02025	Up	0.00228762	-2.03419	Down
Phvul.002G148400	47.5967				0.286226	-1.77259	Non-DEG	0.00226797	-2.91651	Down	0.00193923	-2.06433	Down	0.000681718	1.77659	Up	3.35171e-13	6.42636	Up	2.32172e-06	2.87717	Up
Phvul.002G152700	235.944	GO:0055114, GO:0016491	1.14.11.19	leucoanthocyanidin dioxygenase	1.26948e-07	6.32825	Up	6.05154e-42	-3.41239	Down	1.10749e-05	-5.02193	Down	2.25083e-54	4.27178	Up	4.92798e-30	2.87747	Up	1.19739e-05	4.93394	Up
Phvul.002G153900	29.6048	GO:0006355, GO:0003700		Integrase-type DNA-binding superfamily protein	0.204676	-3.51842	Non-DEG	0.0209804	-4.09213	Down	0.2391	-1.32793	Non-DEG	6.55088e-13	7.27954	Up	8.79601e-10	9.70615	Up	0.443562	-1.09181	Non-DEG
Phvul.002G154600	39.3613	GO:0055085, GO:0016020, GO:0015297, GO:0015238, GO:0006855		MATE efflux family protein	0.00671411	-2.24809	Down	0.0550813	3.2812	Non-DEG	0.0012064	4.97895	Up	9.5325e-14	3.60393	Up	2.45908e-16	5.11255	Up	0.200617	-0.739459	Non-DEG
Phvul.002G154900	47.4038	GO:0005515		IQ-domain 22	0.874109	-0.34811	Non-DEG	4.68822e-06	-2.71068	Down	0.00102146	-1.93732	Down	0.000514423	1.80937	Up	4.45438e-11	3.78722	Up	0.00475865	1.62974	Up
Phvul.002G175900	42.1109			Acid phosphatase/vanadium-dependent haloperoxidase-related protein	0.798489	0.378598	Non-DEG	1.20156e-07	-2.28585	Down	0.0254348	-1.17487	Non-DEG	6.09921e-07	2.01854	Up	2.23657e-08	2.38976	Up	0.147435	0.749813	Non-DEG
Phvul.002G177900	91.0738				0.944205	0.137035	Non-DEG	1.04645e-05	3.16185	Up	0.000504862	5.29224	Up	1.0024e-06	2.07608	Up	7.27568e-16	3.44093	Up	0.000892879	1.50188	Up
Phvul.002G199000	104.44	GO:0055114, GO:0050660, GO:0016491	1.3.3.8	FAD-binding Berberine family protein	0.0319102	2.81766	Up	5.9014e-11	-2.94445	Down	1.74515e-05	-4.15817	Down	1.0114e-36	3.55569	Up	2.20995e-40	5.66225	Up	1.05425e-07	4.92422	Up
Phvul.002G211900	86.8152			hydroxyproline-rich glycoprotein family protein	1	0	Non-DEG	0.000403255	-5.73741	Down	0.338947	-2.3115	Non-DEG	3.94225e-12	2.72728	Up	6.00293e-13	11.1321	Up	3.59937e-08	8.6645	Up
Phvul.002G216700	23.4863	GO:0046983		basic helix-loop-helix (bHLH) DNA-binding superfamily protein	0.787275	1.70306	Non-DEG	0.990755	-0.0614822	Non-DEG	1	0	Non-DEG	0.00664724	2.02219	Up	1.22994e-06	7.70564	Up	1.00893e-05	7.3865	Up
Phvul.002G223300	980.794	GO:0016788	3.2.1.51	GDSL-like Lipase/Acylhydrolase superfamily protein	0.524273	-0.31413	Non-DEG	3.83669e-30	-2.53008	Down	2.93603e-11	-1.50141	Down	4.55154e-38	2.71128	Up	2.06372e-80	4.13751	Up	8.67383e-07	1.1121	Non-DEG
Phvul.002G228800	756.07	GO:0005525		P-loop containing nucleoside triphosphate hydrolases superfamily protein	0.740194	1.24855	Non-DEG	0.0700585	-1.88439	Non-DEG	0.504252	1.51813	Non-DEG	0.000195662	2.0436	Up	1.70596e-11	6.00556	Up	1.56637e-05	5.2105	Up
Phvul.002G229200	150.432			Pollen Ole e 1 allergen and extensin family protein	3.12179e-47	5.85236	Up	2.77354e-09	-1.61091	Down	0.195653	-0.754034	Non-DEG	1.62262e-102	8.42488	Up	1.38184e-17	2.2917	Up	0.659232	-0.280816	Non-DEG
Phvul.002G256500	628.265	GO:0005515, GO:0005634, GO:0003677		signal responsive 1	0.962678	-0.0676288	Non-DEG	3.29026e-06	1.50316	Up	0.0262238	0.74712	Non-DEG	1.25316e-20	2.60167	Up	2.53709e-46	4.01075	Up	4.67261e-06	1.34145	Non-DEG
Phvul.002G268100	119.14				0.984687	0.0903975	Non-DEG	0.142291	1.58871	Non-DEG	0.28064	1.31404	Non-DEG	0.00592079	1.61781	Up	3.76105e-22	6.28596	Up	1.58126e-13	4.75855	Up
Phvul.002G270200	24.2901			inflorescence deficient in abscission (IDA)-like 2	0.929253	-0.212032	Non-DEG	0.394169	-0.558893	Non-DEG	0.0468906	1.80851	Up	0.000549473	1.75406	Up	3.15894e-07	2.7083	Up	0.209016	0.742209	Non-DEG
Phvul.002G273700	351.609	GO:0008168	2.1.1.157	S-adenosyl-L-methionine-dependent methyltransferases superfamily protein	0.938323	0.0959717	Non-DEG	9.95886e-26	-2.77188	Down	2.72169e-10	-1.77163	Down	9.91592e-16	1.78363	Up	1.37117e-69	4.52419	Up	4.67729e-28	2.83653	Up
Phvul.002G278300	61.8962			SEC14 cytosolic factor family protein / phosphoglyceride transfer family protein	0.524273	-0.467633	Non-DEG	0.0111368	1.04888	Non-DEG	0.243095	0.485152	Non-DEG	7.24265e-11	2.28356	Up	8.83238e-06	1.51324	Up	0.000704385	-1.23796	Non-DEG
Phvul.002G280600	304.414			Mitochondrial substrate carrier family protein	0.419996	0.422149	Non-DEG	3.94134e-09	-1.51752	Down	3.68207e-06	-1.26985	Non-DEG	4.00803e-30	2.83934	Up	7.4668e-25	2.5774	Up	0.631747	0.160215	Non-DEG
Phvul.002G283800	117.05	GO:0016021		Nodulin MtN3 family protein	0.540682	-0.970225	Non-DEG	4.98967e-05	-2.91867	Down	0.0204698	-1.64073	Down	0.0023286	2.05334	Up	1.24154e-16	5.72524	Up	3.93221e-05	2.70167	Up
Phvul.002G293000	1026.23	GO:0030170, GO:0009058	4.4.1.14	ACC synthase 1	0.646463	-0.863885	Non-DEG	0.0568258	-1.58633	Non-DEG	0.213893	-1.09597	Non-DEG	0.0289098	2.05674	Up	3.07552e-11	5.20115	Up	0.00559574	2.28053	Up
Phvul.002G300400	111.643			3-ketoacyl-acyl carrier protein synthase I	0.930713	0.195147	Non-DEG	7.22396e-11	-3.22845	Down	3.82015e-06	-2.40349	Down	0.00135107	1.58196	Up	1.33722e-14	3.78678	Up	2.19797e-06	2.39997	Up
Phvul.002G305500	293.67		3.4.21.102	Insulinase (Peptidase family M16) protein	2.96294e-14	5.78153	Up	2.11135e-19	-4.11915	Down	5.53153e-07	-3.84097	Down	2.18018e-10	3.05546	Up	1.2143e-07	2.48018	Up	1.15595e-12	5.20625	Up
Phvul.002G307100	1342.69	GO:0008138, GO:0006470	3.1.3.16, 3.1.3.27, 3.1.3.48	Phosphotyrosine protein phosphatases superfamily protein	3.01065e-06	1.80776	Up	0.0893136	0.61757	Non-DEG	0.659302	0.203195	Non-DEG	1.33053e-13	2.51788	Up	6.38167e-09	1.94218	Up	0.000617477	1.23206	Non-DEG
Phvul.002G320800	1.19781			EF hand calcium-binding protein family	0.0567065	-1.93783	Non-DEG	0.561077	0.606492	Non-DEG	0.811317	0.201374	Non-DEG	2.52557e-10	3.72192	Up	3.7259e-15	5.43351	Up	0.771481	-0.226241	Non-DEG
Phvul.002G326400	495.977	GO:0005524, GO:0003676, GO:0004386	3.6.4.13	DEA(D/H)-box RNA helicase family protein	0.327738	0.544491	Non-DEG	1.97678e-05	-1.27602	Non-DEG	0.0054316	-0.924367	Non-DEG	1.53998e-16	2.34023	Up	1.36938e-19	2.58982	Up	0.0137658	0.794086	Non-DEG
Phvul.002G329200	15.5048	GO:0005525		RAB GTPase homolog A6A	0.51104	2.01787	Non-DEG	0.544155	-0.780099	Non-DEG	0.488246	-1.34034	Non-DEG	0.00216497	3.10938	Up	3.23688e-05	4.31696	Up	0.0304635	3.22545	Up
Phvul.002G329300	3014.63			Calcium-binding EF-hand family protein	0.750455	-0.227861	Non-DEG	0.00367563	-0.782695	Non-DEG	6.61195e-07	-1.31484	Non-DEG	4.97181e-10	1.67222	Up	5.39195e-24	2.59062	Up	0.0125803	0.690541	Non-DEG
Phvul.003G010400	209.52			Protein of unknown function (DUF677)	0.153409	-0.635404	Non-DEG	4.03892e-05	-1.18307	Non-DEG	0.00486971	-0.80786	Non-DEG	3.63324e-15	1.94884	Up	5.03423e-35	3.28338	Up	0.0118469	0.699138	Non-DEG
Phvul.003G010900	264.064	GO:0031683, GO:0019001, GO:0007186, GO:0004871, GO:0003924		extra-large G-protein 1	0.941101	-0.0938176	Non-DEG	0.0542128	0.668968	Non-DEG	0.796167	0.106954	Non-DEG	1.28656e-09	1.58334	Up	9.85214e-46	3.88997	Up	8.34314e-16	2.2128	Up
Phvul.003G013500	13.0388	GO:0016788	3.1.1.3	GDSL-like Lipase/Acylhydrolase family protein	0.403784	-1.6294	Non-DEG	0.000139699	-3.76052	Down	0.0888232	-1.4352	Non-DEG	0.0251498	2.00435	Up	0.0019669	3.12661	Up	0.615238	-0.507142	Non-DEG
Phvul.003G015800	178.064	GO:0006468, GO:0004672	2.7.11.1	transmembrane kinase 1	0.878324	-0.167273	Non-DEG	2.94993e-07	-1.5859	Down	0.00181106	-1.01164	Non-DEG	1.65174e-06	1.5043	Up	2.59562e-09	1.82416	Up	0.695977	0.15259	Non-DEG
Phvul.003G024000	374.293	GO:0006468, GO:0004672	2.7.11.1	Protein kinase superfamily protein	0.978168	0.0368991	Non-DEG	4.07775e-12	-1.65324	Down	3.13385e-07	-1.26056	Non-DEG	5.20536e-13	1.71836	Up	1.78902e-15	1.88235	Up	0.49223	0.200885	Non-DEG
Phvul.003G025000	49.9769			Protein of unknown function, DUF617	0.120551	1.54715	Non-DEG	3.96059e-05	-2.01111	Down	0.780401	-0.296182	Non-DEG	2.50302e-07	2.03097	Up	1.02666e-16	3.8069	Up	4.8209e-08	3.32309	Up
Phvul.003G052700	132.879				1	0	Non-DEG	0.000292586	-5.8996	Down	0.000334296	-6.01321	Down	9.2369e-17	5.3818	Up	1.26381e-09	9.53933	Up	0.0110147	4.41723	Up
Phvul.003G056100	342.932			formin 8	0.51295	-0.589175	Non-DEG	0.0366848	-0.946827	Non-DEG	0.670828	0.230485	Non-DEG	4.89277e-06	1.93404	Up	8.03273e-32	4.81006	Up	2.90032e-08	2.28685	Up
Phvul.003G057200	980.599			Apoptosis inhibitory protein 5 (API5)	5.33797e-05	3.3167	Up	7.23497e-21	-3.95731	Down	1.87791e-11	-4.72986	Down	0.000324433	1.5228	Up	5.18245e-29	4.69349	Up	1.84256e-21	6.48738	Up
Phvul.003G067500	993.41	GO:0046983		basic helix-loop-helix (bHLH) DNA-binding superfamily protein	0.412154	0.622171	Non-DEG	0.00806428	1.13048	Non-DEG	0.359347	0.457026	Non-DEG	5.79881e-07	1.94324	Up	1.58033e-14	2.87831	Up	8.73723e-05	1.55724	Up
Phvul.003G072800	23.4753			myb-like transcription factor family protein	0.76085	0.262441	Non-DEG	0.0044302	-0.847169	Non-DEG	0.00728874	-0.880998	Non-DEG	1.20692e-15	1.63216	Up	2.64349e-43	3.47839	Up	1.53284e-15	2.10868	Up
Phvul.003G075600	1246.63				0.668996	-0.210822	Non-DEG	7.77937e-06	-0.89548	Non-DEG	0.820209	0.0609543	Non-DEG	1.70139e-36	2.391	Up	1.01828e-30	2.19867	Up	0.0614086	-0.403153	Non-DEG
Phvul.003G077200	6.13763				0.879641	0.188241	Non-DEG	1.15027e-11	-2.18324	Down	0.039145	-0.799093	Non-DEG	6.6285e-09	1.80498	Up	2.24517e-10	2.03961	Up	0.278158	0.42287	Non-DEG
Phvul.003G080200	161.537				0.0686992	2.33289	Non-DEG	7.98198e-18	-4.18655	Down	2.45467e-09	-5.03702	Down	6.2543e-06	1.83217	Up	2.11208e-11	3.31563	Up	8.49854e-06	3.81636	Up
Phvul.003G091700	527.264	GO:0052855	4.2.1.93	pfkB-like carbohydrate kinase family protein	0.717289	0.217262	Non-DEG	9.57418e-20	-2.02967	Down	1.56338e-13	-1.67432	Down	6.28766e-11	1.51688	Up	4.47752e-25	2.30501	Up	1.49061e-05	1.00539	Non-DEG
Phvul.003G096800	1.59844	GO:0055114, GO:0016616, GO:0006694, GO:0003854	4.1.1.35	NAD(P)-binding Rossmann-fold superfamily protein	0.66005	0.916603	Non-DEG	1.72615e-10	-4.28578	Down	1.85004e-09	-4.57969	Down	2.89444e-10	3.66231	Up	4.08213e-14	5.04077	Up	0.00481893	2.29506	Up
Phvul.003G098200	12216.3	GO:0016772, GO:0016310, GO:0016301, GO:0005524, GO:0050242, GO:0006090	2.7.9.1	pyruvate orthophosphate dikinase	0.358628	-0.577138	Non-DEG	3.27085e-19	-2.95249	Down	1.1132e-08	-1.89337	Down	1.20073e-13	2.38014	Up	3.05816e-51	4.88483	Up	4.13616e-09	1.92755	Up
Phvul.003G106301	100.22	GO:0016174	1.6.3.1	respiratory burst oxidase homologue D	0.78925	1.68576	Non-DEG	0.000522227	-5.55304	Down	0.00131713	-5.62029	Down	0.00103594	2.5183	Up	0.000138385	6.09406	Up	0.00230689	5.26152	Up
Phvul.003G110500	1270.62	GO:0008565, GO:0006606, GO:0005737, GO:0005634, GO:0005515		importin alpha isoform 1	0.0825889	-1.21501	Non-DEG	2.8565e-08	-2.66123	Down	0.000642695	-1.6639	Down	1.73719e-08	2.72446	Up	7.15255e-35	5.76345	Up	0.000154976	1.82398	Up
Phvul.003G116800	334.084				0.846032	-0.170075	Non-DEG	6.01549e-18	-2.22608	Down	1.89836e-08	-1.48652	Non-DEG	4.15862e-33	2.91643	Up	2.08304e-38	3.27279	Up	0.56231	0.186284	Non-DEG
Phvul.003G116900	13.834	GO:0004857		Plant invertase/pectin methylesterase inhibitor superfamily protein	0.960663	-0.343678	Non-DEG	4.93795e-05	-4.93617	Down	0.00233382	-3.41445	Down	0.0042842	2.15804	Up	0.00014644	4.66587	Up	0.064877	2.16415	Non-DEG
Phvul.003G120900	91.9455			Protein of unknown function, DUF538	0.769189	-0.626114	Non-DEG	0.695183	0.434201	Non-DEG	0.905726	-0.120922	Non-DEG	9.67179e-09	1.81479	Up	2.17493e-27	6.78551	Up	1.80115e-17	4.3446	Up
Phvul.003G125900	46.3198	GO:0008270, GO:0005515		RING/U-box superfamily protein	0.837718	-0.303915	Non-DEG	0.0595112	-0.928174	Non-DEG	0.52824	-0.357918	Non-DEG	4.4886e-06	1.65188	Up	3.19448e-15	3.2905	Up	0.00149946	1.33471	Non-DEG
Phvul.003G127650	48.3423	GO:0009733		SAUR-like auxin-responsive protein family	0.247974	2.52345	Non-DEG	1.14761e-11	-5.07286	Down	1.0645e-05	-5.52583	Down	0.000336326	2.57401	Up	4.58772e-06	3.52644	Up	0.00816099	3.47589	Up
Phvul.003G129200	104.526			jasmonate-zim-domain protein 1	0.798486	-0.483664	Non-DEG	0.892964	0.117515	Non-DEG	0.678309	0.340856	Non-DEG	4.78349e-09	3.39086	Up	2.45136e-16	4.90604	Up	0.116175	1.03151	Non-DEG
Phvul.003G130300	372.698	GO:0006508, GO:0004252	3.4.21.25	Subtilase family protein	0.991525	-0.0165432	Non-DEG	0.337463	-0.213137	Non-DEG	1.70435e-10	-1.21698	Non-DEG	4.38116e-110	3.97614	Up	5.54126e-74	3.19423	Up	0.000104852	-0.798448	Non-DEG
Phvul.003G130400	1537.06	GO:0006468, GO:0004672	2.7.11.1	Protein kinase superfamily protein	0.574951	-0.451516	Non-DEG	0.000139944	-1.40021	Non-DEG	8.59376e-09	-2.08833	Down	1.40934e-05	1.68174	Up	3.45489e-15	2.82034	Up	0.0824765	0.687083	Non-DEG
Phvul.003G137600	1150.27	GO:0048046, GO:0016762, GO:0006073, GO:0005618, GO:0005975, GO:0004553	2.4.1.207	xyloglucan endotransglycosylase 6	0.936551	0.142111	Non-DEG	1.00713e-16	3.70471	Up	5.43712e-11	2.97192	Up	4.41124e-12	3.10463	Up	3.29461e-05	1.84641	Up	0.0167605	-1.1161	Non-DEG
Phvul.003G138434	1018.47			Protein of unknown function (DUF2361)	0.94452	0.0932032	Non-DEG	3.51652e-07	1.69425	Up	9.72519e-08	1.86936	Up	8.81929e-10	1.9795	Up	3.27769e-10	1.96903	Up	0.843691	0.0827302	Non-DEG
Phvul.003G140426	27.6933				0.217867	2.27445	Non-DEG	0.0620936	-1.50362	Non-DEG	9.15096e-07	-5.27375	Down	2.39869e-08	4.10473	Up	3.21324e-07	3.71208	Up	0.130448	1.88181	Non-DEG
Phvul.003G142200	76.1963		1.3.1.3	NAD(P)-binding Rossmann-fold superfamily protein	7.86833e-07	-1.66442	Down	3.1449e-28	-3.23143	Down	0.0347098	-0.630757	Non-DEG	4.05816e-25	2.6514	Up	1.02214e-83	5.56066	Up	5.10035e-06	1.24484	Non-DEG
Phvul.003G146900	289.715	GO:0008152, GO:0003824	6.2.1.34, 6.2.1.12	4-coumarate:CoA ligase 2	3.69408e-07	3.6473	Up	1.26201e-36	-3.97589	Down	0.000637323	-2.5054	Down	1.4459e-44	3.99293	Up	1.21071e-50	4.67153	Up	1.36475e-11	4.32589	Up
Phvul.003G147300	22.9616	GO:0048046, GO:0016762, GO:0006073, GO:0005618, GO:0005975, GO:0004553	2.4.1.207	xyloglucan endotransglycosylase 6	0.629593	-2.16017	Non-DEG	0.0209763	-4.08655	Down	0.670113	-0.840371	Non-DEG	2.38211e-12	4.07922	Up	4.18902e-09	9.30683	Up	0.0175145	3.06745	Up
Phvul.003G147400	125.462	GO:0048046, GO:0016762, GO:0006073, GO:0005618, GO:0005975, GO:0004553	2.4.1.207	xyloglucan endotransglycosylase 6	0.734278	-0.984284	Non-DEG	0.0124936	-2.57289	Down	0.0770335	-1.514	Non-DEG	1.66359e-36	4.14516	Up	4.78935e-22	8.7576	Up	4.62874e-08	3.62817	Up
Phvul.003G147500	365.588	GO:0048046, GO:0016762, GO:0006073, GO:0005618, GO:0005975, GO:0004553	2.4.1.207	xyloglucan endotransglycosylase 6	0.236426	-2.60481	Non-DEG	0.000289435	-4.77706	Down	0.00726149	-2.80341	Down	3.23245e-07	4.99198	Up	3.15064e-16	10.3836	Up	0.00719409	2.7868	Up
Phvul.003G147600	303.037	GO:0048046, GO:0016762, GO:0006073, GO:0005618, GO:0005975, GO:0004553	2.4.1.207	Xyloglucan endotransglucosylase/hydrolase family protein	0.685906	-0.784802	Non-DEG	1.5533e-09	-4.11826	Down	2.74063e-08	-3.22858	Down	3.34415e-40	5.65701	Up	3.75493e-39	8.61043	Up	0.000246424	2.16862	Up
Phvul.003G147700	818.121	GO:0048046, GO:0016762, GO:0006073, GO:0005618, GO:0005975, GO:0004553	2.4.1.207	Xyloglucan endotransglucosylase/hydrolase family protein	0.773777	-0.322615	Non-DEG	0.0255097	-0.923664	Non-DEG	0.066956	-0.781382	Non-DEG	3.90888e-53	5.77756	Up	4.92746e-46	5.37252	Up	0.0938764	-0.727655	Non-DEG
Phvul.003G150200	302.659			BNR/Asp-box repeat family protein	0.50804	-0.296819	Non-DEG	5.32931e-14	1.89882	Up	0.0968533	0.408706	Non-DEG	1.33296e-28	2.25311	Up	3.11686e-25	2.12568	Up	0.0661072	-0.424256	Non-DEG
Phvul.003G152100	358.317			glycine-rich protein	0.754371	-0.322518	Non-DEG	0.0104147	-0.987138	Non-DEG	0.0821529	-0.699839	Non-DEG	7.49805e-07	1.74255	Up	3.50317e-37	4.45903	Up	8.39052e-12	2.39396	Up
Phvul.003G152200	108.993				0.798432	-0.390196	Non-DEG	0.1664	-0.76893	Non-DEG	0.35168	0.655169	Non-DEG	7.42582e-28	2.83164	Up	1.13403e-43	5.81332	Up	1.67632e-11	2.59148	Up
Phvul.003G152300	4102.03	GO:0055114, GO:0016616, GO:0006694, GO:0003854	5.1.3.6	UDP-D-glucuronate 4-epimerase 1	0.57624	-0.242358	Non-DEG	0.0221729	-0.467447	Non-DEG	4.62878e-08	-1.07402	Non-DEG	3.46797e-21	1.83941	Up	2.11287e-24	1.95088	Up	0.585347	-0.130887	Non-DEG
Phvul.003G162500	121.702	GO:0008270		Ran BP2/NZF zinc finger-like superfamily protein	0.978274	0.198539	Non-DEG	3.71232e-06	-5.9179	Down	0.000357801	-4.69526	Down	0.0283379	3.22042	Up	0.000379003	4.65378	Up	0.269366	1.6319	Non-DEG
Phvul.003G177800	27.5333	GO:0016021, GO:0012511		Oleosin family protein	1	0.0149544	Non-DEG	0.00105195	5.59019	Up	0.00416604	4.99379	Up	0.00276857	2.20188	Up	6.38405e-07	3.58826	Up	0.0738394	1.40134	Non-DEG
Phvul.003G188200	1215.23	GO:0016757, GO:0016021	2.4.2.39	Galactosyl transferase GMA12/MNN10 family protein	0.310952	-0.469939	Non-DEG	4.93559e-07	-1.32467	Non-DEG	0.401172	-0.257869	Non-DEG	8.40092e-15	2.02597	Up	3.36777e-36	3.20742	Up	0.00971418	0.711512	Non-DEG
Phvul.003G199500	56.9211	GO:0046983, GO:0003677		basic helix-loop-helix (bHLH) DNA-binding superfamily protein	0.561198	-1.20016	Non-DEG	0.658032	0.570017	Non-DEG	0.169419	1.65412	Non-DEG	5.58208e-07	4.13323	Up	4.04752e-11	5.91156	Up	0.571111	0.578173	Non-DEG
Phvul.003G205700	61.098			Plant protein of unknown function (DUF868)	1	0.0234488	Non-DEG	0.00690142	-1.49599	Non-DEG	0.143963	-0.925109	Non-DEG	1.77375e-19	3.43358	Up	4.12039e-24	4.89375	Up	0.00481518	1.48361	Non-DEG
Phvul.003G206000	8.29312	GO:0016787	3.6.1.16, 3.6.1.53, 3.6.1.13	Calcineurin-like metallo-phosphoesterase superfamily protein	0.812246	1.67499	Non-DEG	0.117342	-3.12457	Non-DEG	0.373937	-2.36841	Non-DEG	0.000660653	4.8804	Up	0.000594385	6.32137	Up	0.160165	3.11596	Non-DEG
Phvul.003G212700	45.3478	GO:0006355, GO:0003700		Integrase-type DNA-binding superfamily protein	0.919132	-0.736969	Non-DEG	0.622624	-1.06395	Non-DEG	0.495435	1.53255	Non-DEG	6.03271e-20	7.24691	Up	2.48449e-09	8.96869	Up	0.54239	0.984808	Non-DEG
Phvul.003G212800	95.5522	GO:0006355, GO:0003700		C-repeat-binding factor 4	0.0465381	-3.17305	Down	0.0439326	-2.51066	Down	0.138179	-1.32812	Non-DEG	4.83413e-14	6.22788	Up	1.78449e-13	8.22596	Up	0.225307	-1.17496	Non-DEG
Phvul.003G212900	23.9977				0.766225	0.859198	Non-DEG	0.00530788	5.04982	Up	0.0614864	3.60917	Non-DEG	5.17668e-05	3.71214	Up	4.17396e-06	4.18041	Up	0.238967	1.32746	Non-DEG
Phvul.003G217900	1522.75	GO:0004575, GO:0004564	3.2.1.26	Glycosyl hydrolases family 32 protein	0.000418582	1.48632	Non-DEG	1.06482e-22	-3.27115	Down	1.86003e-22	-3.39466	Down	3.55613e-06	1.64788	Up	1.14413e-37	4.25784	Up	1.09655e-32	4.09628	Up
Phvul.003G224800	226.524			expansin-like B1	0.0294495	-0.954025	Non-DEG	0.001714	1.18774	Non-DEG	7.53475e-14	3.79784	Up	3.64546e-16	2.4731	Up	3.90002e-30	3.54454	Up	0.768402	0.117419	Non-DEG
Phvul.003G227200	543.451			SBP (S-ribonuclease binding protein) family protein	0.856688	0.106511	Non-DEG	0.000746053	-0.610197	Non-DEG	0.000756104	-0.631996	Non-DEG	7.88455e-27	1.75152	Up	5.15629e-42	2.26576	Up	0.000550166	0.620751	Non-DEG
Phvul.003G231200	76.2415	GO:0046983		basic helix-loop-helix (bHLH) DNA-binding superfamily protein	0.778296	1.6943	Non-DEG	0.0229799	-3.65395	Down	0.00498906	-4.88018	Down	2.37259e-24	3.20528	Up	8.44698e-11	9.55492	Up	2.61159e-07	8.04394	Up
Phvul.003G231900	1484.52	GO:0048046, GO:0016762, GO:0006073, GO:0005618, GO:0005975, GO:0004553	2.4.1.207, 3.2.1.151	xyloglucan endotransglucosylase/hydrolase 6	0.803781	0.402464	Non-DEG	7.02539e-13	-3.79154	Down	2.55086e-18	-4.61993	Down	0.000250002	2.15324	Up	1.0403e-05	2.39207	Up	0.302445	0.641292	Non-DEG
Phvul.003G238200	1110.82			arabinogalactan protein 18	0.862819	0.153635	Non-DEG	3.60999e-152	-5.7069	Down	3.14214e-82	-4.20941	Down	3.88053e-70	3.03299	Up	3.5414e-142	5.5144	Up	2.30738e-32	2.63504	Up
Phvul.003G247200	3461.68	GO:0043531		Disease resistance protein (CC-NBS-LRR class) family	0.485869	-0.380048	Non-DEG	0.25864	0.335337	Non-DEG	0.555509	0.190732	Non-DEG	3.46326e-15	2.11357	Up	5.86648e-47	3.73688	Up	4.34388e-06	1.24326	Non-DEG
Phvul.003G247550	2197.38	GO:0043531		Disease resistance protein (CC-NBS-LRR class) family	0.481857	-0.218647	Non-DEG	0.0316919	-0.345744	Non-DEG	0.000156997	-0.593758	Non-DEG	1.77792e-30	1.68215	Up	5.2419e-71	2.6031	Up	4.43151e-06	0.702296	Non-DEG
Phvul.003G248500	10.8422	GO:0006355, GO:0003677		OBF binding protein 1	0.667617	-0.897581	Non-DEG	0.425027	-0.791355	Non-DEG	0.644718	0.499254	Non-DEG	0.000144017	2.96335	Up	0.000119952	3.09178	Up	0.405368	-0.769152	Non-DEG
Phvul.003G250000	2.35473				0.644927	-2.73262	Non-DEG	0.384306	-2.50301	Non-DEG	0.501009	-1.6701	Non-DEG	0.0449128	5.79939	Up	0.0377414	5.19674	Up	0.240073	-3.33527	Non-DEG
Phvul.003G251200	36.1032	GO:0016757	2.4.1.43	galacturonosyltransferase-like 2	0.569614	-1.17551	Non-DEG	0.990987	0.0274434	Non-DEG	0.660085	0.510274	Non-DEG	0.00865344	2.62299	Up	2.12035e-05	3.9543	Up	0.898329	0.155808	Non-DEG
Phvul.003G254000	30.3679		3.1.1.23	alpha/beta-Hydrolases superfamily protein	0.645148	-0.827993	Non-DEG	0.0909377	2.94259	Non-DEG	0.0858331	2.23937	Non-DEG	5.64857e-06	2.08292	Up	3.94123e-14	4.98218	Up	0.000320999	2.07127	Up
Phvul.003G270200	29.6986				0.89211	0.269921	Non-DEG	0.108857	-0.894441	Non-DEG	0.00418701	-1.58247	Down	0.000862113	1.52078	Up	1.88625e-07	2.51319	Up	0.0178039	1.26233	Non-DEG
Phvul.003G279500	24.5065			DZC (Disease resistance/zinc finger/chromosome condensation-like region) domain containing protein	0.977028	0.105144	Non-DEG	0.0355891	-1.40118	Non-DEG	0.096232	-1.20099	Non-DEG	4.98161e-05	2.30726	Up	3.41274e-07	3.07868	Up	0.214841	0.876567	Non-DEG
Phvul.003G282100	67.8261			Bifunctional inhibitor/lipid-transfer protein/seed storage 2S albumin superfamily protein	0.870747	0.796423	Non-DEG	0.000581613	-3.56236	Down	0.663211	-0.846112	Non-DEG	4.97181e-10	2.93674	Up	1.45455e-15	7.76641	Up	1.67231e-06	5.62609	Up
Phvul.003G284500	181.395	GO:0046983		basic helix-loop-helix (bHLH) DNA-binding superfamily protein	0.0627985	4.03737	Non-DEG	1.63943e-48	-6.57757	Down	2.03645e-10	-9.44841	Down	3.07964e-11	2.58033	Up	2.29047e-10	3.0106	Up	0.00488541	4.46764	Up
Phvul.003G289900	55.6139				0.869902	-1.1807	Non-DEG	3.16742e-05	-6.62435	Down	0.389196	-1.85049	Non-DEG	1.09019e-14	3.20014	Up	1.44563e-11	10.4773	Up	9.56195e-05	6.09645	Up
Phvul.003G292400	128.228	GO:0006355, GO:0003700		redox responsive transcription factor 1	0.142678	-3.45015	Non-DEG	0.00200296	-4.77147	Down	0.00646086	-1.71524	Down	2.22643e-53	6.03261	Up	1.49884e-12	10.3908	Up	0.161368	0.908063	Non-DEG
Phvul.004G000300	52.1391	GO:0005515	3.4.21.107	DegP protease 10	0.867111	-0.793509	Non-DEG	0.0767804	-2.42454	Non-DEG	0.572815	1.1448	Non-DEG	0.0056201	1.85636	Up	2.26458e-06	5.75472	Up	0.00155409	3.10485	Up
Phvul.004G019600	426.973		2.4.2.39, 2.4.1.168	Cellulose-synthase-like C4	0.561198	-0.49071	Non-DEG	4.84445e-30	-3.80551	Down	0.0263958	-0.840263	Non-DEG	2.67042e-63	3.89288	Up	8.36769e-95	6.71025	Up	1.78759e-14	2.32666	Up
Phvul.004G019900	71.8355			Gibberellin-regulated family protein	0.367449	-1.19853	Non-DEG	2.74066e-14	-5.06298	Down	2.84207e-09	-3.456	Down	0.00351583	1.98816	Up	0.00014106	2.67115	Up	0.502333	-0.515543	Non-DEG
Phvul.004G020100	552.601	GO:0055114, GO:0020037, GO:0006979, GO:0004601	1.11.1.7	Peroxidase superfamily protein	0.798196	-0.338311	Non-DEG	3.51146e-21	-3.98321	Down	1.28424e-10	-2.72444	Down	6.06482e-10	2.58543	Up	7.74391e-33	5.00439	Up	1.16215e-06	2.08065	Up
Phvul.004G024600	23.2448			Pathogenesis-related thaumatin superfamily protein	0.286751	3.29828	Non-DEG	0.0088007	-2.78248	Down	0.00404515	-5.05186	Down	0.00252281	1.63421	Up	2.20826e-09	5.82512	Up	3.23374e-06	7.48918	Up
Phvul.004G024800	91.4283	GO:0005524		AAA-ATPase 1	0.0263236	1.38125	Non-DEG	1.32107e-06	3.77388	Up	0.0176882	2.21258	Up	1.91457e-05	1.62486	Up	7.76692e-18	3.28212	Up	3.49165e-12	3.03851	Up
Phvul.004G031100	35.1636	GO:0016758, GO:0008152		UDP-glycosyltransferase 74 F1	0.0579539	4.19526	Non-DEG	1.4042e-13	-4.3144	Down	0.134283	-2.83005	Non-DEG	3.25799e-06	3.52914	Up	0.00145188	1.99557	Up	0.140975	2.6617	Non-DEG
Phvul.004G036000	1040.27	GO:0016758, GO:0008152	2.4.1.203	UDP-Glycosyltransferase superfamily protein	0.00161055	1.82771	Up	0.0543741	-0.959804	Non-DEG	0.00257401	-1.51167	Down	0.00388726	1.55462	Up	1.39184e-07	2.49769	Up	7.66021e-09	2.77078	Up
Phvul.004G046200	43.2699	GO:0046872, GO:0000166	3.6.3.8	ATPase E1-E2 type family protein / haloacid dehalogenase-like hydrolase family protein	0.284341	1.99129	Non-DEG	0.088319	2.26333	Non-DEG	0.569929	-0.889042	Non-DEG	1.9163e-17	4.39262	Up	1.12056e-17	5.45802	Up	0.00374069	3.05669	Up
Phvul.004G046400	715.21	GO:0007165, GO:0005515, GO:0043531		disease resistance protein (TIR-NBS-LRR class), putative	5.26632e-55	3.60853	Up	0.493601	0.15987	Non-DEG	0.143256	0.49462	Non-DEG	1.93476e-103	4.48599	Up	3.57777e-16	1.61694	Up	0.00429617	0.739475	Non-DEG
Phvul.004G049500	13.0194	GO:0055114, GO:0016491		2-oxoglutarate (2OG) and Fe(II)-dependent oxygenase superfamily protein	0.968606	0.23073	Non-DEG	1.46281e-05	-4.04354	Down	0.00939889	-2.70606	Down	0.0325575	1.64689	Up	0.000503198	3.32255	Up	0.07052	1.90638	Non-DEG
Phvul.004G054700	22.1452	GO:0009055		Cupredoxin superfamily protein	1	0	Non-DEG	0.0028371	-5.07215	Down	0.347094	-2.3083	Non-DEG	1.52867e-10	4.06939	Up	8.09818e-09	9.23145	Up	0.0014087	5.42176	Up
Phvul.004G056600	10.4032	GO:0016021		DNA-binding storekeeper protein-related	1	0	Non-DEG	0.254565	-2.50151	Non-DEG	0.119563	-3.38774	Non-DEG	0.0210957	2.19605	Up	3.29492e-06	7.94035	Up	0.000677565	6.004	Up
Phvul.004G069200	209.612			Mitochondrial substrate carrier family protein	1	0	Non-DEG	1	0	Non-DEG	1	0	Non-DEG	4.16093e-06	2.09567	Up	4.63887e-10	9.73921	Up	6.74389e-07	7.90324	Up
Phvul.004G072300	234.463	GO:0016021	1.16.5.1	cytochrome B561-1	0.997481	-0.0191609	Non-DEG	6.03475e-11	-2.04025	Down	3.14272e-06	-1.49997	Non-DEG	1.40006e-33	3.54452	Up	1.57554e-65	5.15562	Up	4.27355e-07	1.59193	Up
Phvul.004G075500	305.408	GO:0006355, GO:0003677		NAC domain containing protein 83,NAC domain containing protein 41	0.973311	0.0504719	Non-DEG	1.97609e-08	1.77193	Up	0.665465	0.162193	Non-DEG	2.78919e-08	1.67952	Up	1.1076e-07	1.55467	Up	0.84949	-0.074372	Non-DEG
Phvul.004G076400	5522.91			calmodulin 5	0.977822	-0.0555861	Non-DEG	0.810344	0.109183	Non-DEG	0.222797	-0.509179	Non-DEG	2.431e-05	1.69251	Up	1.71622e-08	2.09593	Up	0.430078	0.347831	Non-DEG
Phvul.004G085100	303.799			sucrose-proton symporter 2	0.964162	0.101007	Non-DEG	2.96284e-06	-1.96683	Down	1.60773e-09	-2.50587	Down	2.45581e-09	2.25055	Up	4.46179e-12	2.80275	Up	0.171532	0.653205	Non-DEG
Phvul.004G088600	1007.01	GO:0016787, GO:0005524, GO:0003677	3.6.4.13	RH39	0.926624	-0.0938302	Non-DEG	7.83019e-26	-2.47279	Down	1.6227e-12	-1.6986	Down	4.16217e-29	2.48952	Up	7.57906e-54	3.5756	Up	4.87317e-05	0.992244	Non-DEG
Phvul.004G109900	751.808			SCARECROW-like 8	0.992927	-0.0173749	Non-DEG	0.622328	-0.133362	Non-DEG	0.0628802	-0.46542	Non-DEG	1.7602e-20	2.05568	Up	3.88563e-32	2.59725	Up	0.0306495	0.524193	Non-DEG
Phvul.004G116300	10.7974	GO:0046872, GO:0030001		Heavy metal transport/detoxification superfamily protein	0.803781	1.67991	Non-DEG	0.00246225	-5.25378	Down	0.0146845	-4.76625	Down	0.000574206	3.91506	Up	0.000390131	6.11759	Up	0.0484535	3.88244	Up
Phvul.004G122000	706.552	GO:0006355, GO:0003700		C-repeat-binding factor 4	1.43017e-06	-3.14273	Down	0.263567	-0.7389	Non-DEG	0.316258	0.660685	Non-DEG	1.04107e-06	2.95234	Up	1.36608e-23	5.77959	Up	0.659142	-0.315484	Non-DEG
Phvul.004G129600	163.407	GO:0004866		Kunitz family trypsin and protease inhibitor protein	0.0145162	-1.83121	Down	0.000121068	-2.24769	Down	0.00209017	1.89382	Up	0.00574752	1.79222	Up	3.42577e-06	2.70216	Up	0.143289	-0.921277	Non-DEG
Phvul.004G129900	17.4915	GO:0004866		Kunitz family trypsin and protease inhibitor protein	0.45131	1.60416	Non-DEG	0.000828779	-2.67005	Down	0.0876313	-2.03237	Non-DEG	0.0174445	1.85982	Up	0.000131153	3.0178	Up	0.00873311	2.76214	Up
Phvul.004G132000	67.031	GO:0055114, GO:0020037, GO:0006979, GO:0004601	1.11.1.7	Peroxidase superfamily protein	0.994275	0.0346397	Non-DEG	1.1066e-10	-2.62967	Down	1.30908e-13	-2.94851	Down	1.23729e-15	2.63087	Up	1.30489e-18	3.4739	Up	0.0522847	0.877678	Non-DEG
Phvul.004G135600	470.378			Putative integral membrane protein conserved region (DUF2404)	1	0.0011936	Non-DEG	0.925936	-0.0333778	Non-DEG	0.0970297	-0.478793	Non-DEG	1.21134e-08	1.51116	Up	1.03791e-12	1.82575	Up	0.290831	0.315787	Non-DEG
Phvul.004G138200	45.5396	GO:0016758, GO:0008152		UDP-glucosyl transferase 71B6	0.644071	1.7167	Non-DEG	0.00565615	-3.29411	Down	0.176821	-2.34974	Non-DEG	0.0340882	2.43761	Up	1.0113e-07	6.08296	Up	0.000267594	5.36206	Up
Phvul.004G138500	255.059	GO:0004866		Kunitz family trypsin and protease inhibitor protein	0.972258	0.0774772	Non-DEG	0.0525528	-0.87337	Non-DEG	0.0065728	-1.22157	Non-DEG	1.00765e-11	2.7721	Up	6.91875e-23	4.01414	Up	0.00247599	1.31951	Non-DEG
Phvul.004G141200	163.028	GO:0005096		ARF-GAP domain 15	0.756243	-0.414223	Non-DEG	6.53417e-06	3.21155	Up	0.111126	0.909659	Non-DEG	1.47125e-09	2.77095	Up	1.59932e-19	4.15362	Up	0.0525715	0.968442	Non-DEG
Phvul.004G142401	483.447	GO:0005515	2.7.11.1	receptor like protein 13	3.38733e-09	6.90953	Up	0.0500262	-0.488872	Non-DEG	0.967861	0.115507	Non-DEG	1.42443e-103	8.86319	Up	4.38145e-106	4.6223	Up	0.0305197	2.66863	Up
Phvul.004G142500	184.854	GO:0005515	2.7.11.1	receptor like protein 21	0.00228132	5.60357	Up	0.439722	0.373909	Non-DEG	0.848074	0.537469	Non-DEG	3.72384e-17	13.0072	Up	2.62066e-70	5.62205	Up	0.485216	-1.7816	Non-DEG
Phvul.004G142600	569.543	GO:0005515	2.7.11.1	receptor like protein 15	2.0596e-06	8.08595	Up	3.16582e-43	-3.49877	Down	1	0	Non-DEG	1.52616e-72	9.98375	Up	1.06424e-129	5.99827	Up	0.0171162	4.10047	Up
Phvul.004G142700	201.384	GO:0005515	2.7.11.1	receptor like protein 13	1.13367e-05	7.63623	Up	0.00748445	-0.962857	Non-DEG	1	0	Non-DEG	7.64528e-47	8.80434	Up	3.01423e-60	5.07991	Up	0.025381	3.91181	Up
Phvul.004G144400	18.2473	GO:0030170, GO:0019752, GO:0016831	4.1.1.15	glutamate decarboxylase	0.627153	1.08559	Non-DEG	0.0579402	-1.60363	Non-DEG	0.00334544	-2.76839	Down	0.0253636	1.83473	Up	0.000343298	2.83181	Up	0.0281256	2.08267	Up
Phvul.004G148800	18.3663			Late embryogenesis abundant (LEA) hydroxyproline-rich glycoprotein family	0.327683	-1.29627	Non-DEG	0.00158822	5.40287	Up	0.000307164	6.11769	Up	0.000202122	2.76594	Up	4.38178e-05	2.99681	Up	0.176972	-1.0654	Non-DEG
Phvul.004G154500	143.117	GO:0006468, GO:0004672	2.7.11.1	Protein kinase superfamily protein	0.584987	-0.432775	Non-DEG	0.165367	-0.541773	Non-DEG	0.00389411	-0.984692	Non-DEG	4.34608e-22	2.36679	Up	1.80886e-47	4.42172	Up	4.80448e-08	1.62215	Up
Phvul.004G155500	95.3736	GO:0006468, GO:0004672	3.1.4.46	PR5-like receptor kinase	0.0138675	1.36392	Non-DEG	0.0862572	0.769522	Non-DEG	0.516451	-0.360714	Non-DEG	3.63492e-07	2.05483	Up	2.30865e-07	2.02608	Up	0.00245919	1.33516	Non-DEG
Phvul.004G157101	31.3347			LOB domain-containing protein 41	0.936551	-0.212923	Non-DEG	0.0102233	2.41162	Up	0.349333	0.784922	Non-DEG	1.29724e-06	2.98415	Up	4.50343e-07	3.08836	Up	0.899622	-0.108717	Non-DEG
Phvul.004G158000	28432.2	GO:0030246		Concanavalin A-like lectin protein kinase family protein	9.95251e-16	-3.17922	Down	3.5728e-30	-4.28703	Down	0.000859176	1.32625	Non-DEG	4.65085e-09	2.33995	Up	1.0341e-39	4.94739	Up	0.186253	-0.571778	Non-DEG
Phvul.004G158200	556.305	GO:0030246		Concanavalin A-like lectin protein kinase family protein	1.06041e-06	-2.60264	Down	2.92507e-11	-3.18045	Down	0.14084	0.77498	Non-DEG	1.52023e-06	2.41613	Up	2.08177e-14	3.65302	Up	0.00614179	-1.36575	Non-DEG
Phvul.004G158300	4169.39	GO:0030246		Concanavalin A-like lectin protein kinase family protein	3.57168e-15	-3.07147	Down	1.12526e-27	-4.03099	Down	0.00117343	1.26728	Non-DEG	2.15834e-10	2.46067	Up	2.17063e-31	4.31128	Up	0.00181404	-1.22085	Non-DEG
Phvul.004G161500	3222.85			Leucine-rich repeat (LRR) family protein	0.868072	-0.185118	Non-DEG	4.39135e-37	-4.07236	Down	3.21364e-21	-3.05427	Down	1.25391e-10	2.14736	Up	8.1487e-42	4.33561	Up	1.06538e-09	2.00313	Up
Phvul.004G162500	514.271			arabinogalactan protein 16	0.0126101	-1.48807	Non-DEG	0.0535226	0.967443	Non-DEG	0.000220312	1.7855	Up	0.00199468	1.59423	Up	1.53149e-11	3.09538	Up	0.98756	0.0130762	Non-DEG
Phvul.004G164900	20.7974			ABI-1-like 1	0.805099	0.589092	Non-DEG	0.360083	-0.778369	Non-DEG	0.172066	-1.21314	Non-DEG	1.04732e-05	3.9187	Up	0.01317	1.91402	Up	0.150393	-1.41559	Non-DEG
Phvul.004G173101	131.936			arabinogalactan protein 20	0.917763	0.232115	Non-DEG	4.41641e-10	-3.02289	Down	6.58804e-05	-2.12122	Down	5.31392e-08	2.00272	Up	2.33068e-32	5.50811	Up	3.7903e-15	3.73751	Up
Phvul.005G001000	211.643	GO:0030244, GO:0016760, GO:0016020	2.4.1.12	cellulose synthase like G1	0.000388441	-2.22405	Down	9.79602e-16	-4.16524	Down	9.25711e-05	2.24559	Up	0.000453601	1.87061	Up	9.45925e-18	4.45064	Up	0.54972	0.355993	Non-DEG
Phvul.005G002700	507.168			Galactose-binding protein	0.975631	-0.0285581	Non-DEG	0.975618	0.00953226	Non-DEG	0.712045	-0.0853849	Non-DEG	2.1078e-60	2.74142	Up	2.17178e-41	2.26408	Up	0.00725046	-0.505895	Non-DEG
Phvul.005G003700	464.772			LORELEI-LIKE-GPI-ANCHORED PROTEIN 1	0.0853163	-0.555876	Non-DEG	3.26133e-23	-2.06857	Down	0.028868	-0.502608	Non-DEG	1.07821e-50	2.57977	Up	2.09184e-104	4.31285	Up	2.30976e-09	1.17721	Non-DEG
Phvul.005G008200	13.4645	GO:0004575, GO:0004564	3.2.1.26	Glycosyl hydrolases family 32 protein	0.798486	-1.38117	Non-DEG	6.61105e-05	-6.52319	Down	0.749915	0.723445	Non-DEG	0.000504177	3.66381	Up	0.00068011	5.66519	Up	0.700103	0.620209	Non-DEG
Phvul.005G011900	67.7881	GO:0042545, GO:0030599, GO:0005618	3.1.1.11	Plant invertase/pectin methylesterase inhibitor superfamily	0.379801	-0.900846	Non-DEG	3.59751e-05	-2.15846	Down	0.799054	0.177621	Non-DEG	8.45722e-14	2.15694	Up	1.45272e-28	5.23517	Up	2.88405e-08	2.17738	Up
Phvul.005G019201	1745.56				0.509713	0.380129	Non-DEG	2.50127e-46	-3.66197	Down	5.24384e-31	-3.03324	Down	5.23113e-09	1.51251	Up	7.50982e-85	4.96159	Up	5.54784e-50	3.8292	Up
Phvul.005G019300	1633.38				0.673543	-0.853298	Non-DEG	1.03823e-05	-3.61605	Down	0.0465429	-1.73702	Down	0.000147177	3.34023	Up	8.89387e-19	7.10452	Up	0.000489562	2.91099	Up
Phvul.005G019400	28.8733				0.29702	3.28237	Non-DEG	5.00397e-07	-5.05838	Down	0.345417	-2.30896	Non-DEG	5.51808e-13	5.18018	Up	6.66112e-10	6.15519	Up	0.0162524	4.25738	Up
Phvul.005G019501	873.873				0.330006	-0.885013	Non-DEG	5.15578e-07	-2.52104	Down	0.27843	-0.612436	Non-DEG	1.80287e-12	3.37014	Up	6.16972e-44	6.73099	Up	3.74641e-07	2.47583	Up
Phvul.005G024800	289.307			VQ motif-containing protein	0.0928044	0.870133	Non-DEG	4.2838e-07	2.63382	Up	0.00304179	2.01518	Up	2.99895e-14	1.79905	Up	1.42221e-71	4.95012	Up	3.06144e-39	4.0212	Up
Phvul.005G026000	26.091			calmodulin-like 41	0.950987	0.258262	Non-DEG	0.490071	-0.707483	Non-DEG	0.0116775	-2.26576	Down	0.00458322	1.80929	Up	1.31313e-09	4.71376	Up	9.71919e-05	3.16272	Up
Phvul.005G032500	56.9148			Disease resistance-responsive (dirigent-like protein) family protein	0.056279	-2.24411	Non-DEG	1.12416e-09	-4.8874	Down	0.354439	-0.680244	Non-DEG	0.0016493	1.88626	Up	1.34933e-12	5.65616	Up	0.0143307	1.52579	Up
Phvul.005G033800	27.3693	GO:0005515		IQ-domain 11	0.885015	0.385472	Non-DEG	0.0320852	-1.50086	Down	0.0838557	-1.37806	Non-DEG	1.3548e-06	2.621	Up	3.94313e-10	3.89659	Up	0.0195182	1.66106	Up
Phvul.005G034600	5515.26	GO:0050662, GO:0003824	1.1.1.195	NAD(P)-binding Rossmann-fold superfamily protein	0.966448	-0.0609126	Non-DEG	1.39927e-07	-1.52905	Down	0.000555919	-1.03907	Non-DEG	1.32605e-10	1.91888	Up	1.09417e-30	3.27464	Up	1.23245e-05	1.29485	Non-DEG
Phvul.005G034666	87.6635	GO:0050662, GO:0003824	1.1.1.195	NAD(P)-binding Rossmann-fold superfamily protein	0.94271	-0.13777	Non-DEG	3.12087e-07	-2.22067	Down	0.0932678	-0.825638	Non-DEG	4.11685e-05	1.75275	Up	3.88076e-11	2.81992	Up	0.0437195	0.929403	Non-DEG
Phvul.005G034700	49.6001	GO:0050662, GO:0003824	1.1.1.195	NAD(P)-binding Rossmann-fold superfamily protein	0.00722531	1.79972	Up	0.0146045	-1.12909	Non-DEG	0.216649	1.11113	Non-DEG	5.31199e-16	3.92352	Up	6.6675e-07	2.16646	Up	0.960184	0.0426591	Non-DEG
Phvul.005G036000	193.232			Protein of unknown function (DUF793)	0.449615	-0.714882	Non-DEG	0.376184	-0.477843	Non-DEG	0.00021521	1.94976	Up	0.000180138	1.91914	Up	1.68581e-07	2.48892	Up	0.813257	-0.145101	Non-DEG
Phvul.005G038700	27.71			Thioredoxin superfamily protein	0.749899	0.819016	Non-DEG	6.14116e-05	-2.9795	Down	0.000595012	-3.00928	Down	0.00074545	2.08146	Up	1.96497e-08	4.05507	Up	0.00104531	2.79263	Up
Phvul.005G045600	3462.61			evolutionarily conserved C-terminal region 8	1	0.0200182	Non-DEG	4.86948e-18	-5.5229	Down	2.50908e-06	-3.10946	Down	0.000539497	1.99975	Up	5.05362e-19	5.69399	Up	5.58885e-09	3.71426	Up
Phvul.005G057200	298.142				0.492105	-0.819939	Non-DEG	0.00237177	-1.77809	Down	1.98884e-05	-2.2589	Down	0.000113455	1.95575	Up	6.66119e-34	6.49225	Up	1.41639e-13	3.71656	Up
Phvul.005G057400	607.449				0.000387929	-2.29812	Down	0.00449105	-1.61841	Down	0.261149	-0.683068	Non-DEG	2.10479e-08	3.11894	Up	1.05968e-21	5.15634	Up	0.701572	-0.260724	Non-DEG
Phvul.005G068100	2968.66	GO:0055085, GO:0016021		sodium/calcium exchanger family protein / calcium-binding EF hand family protein	0.0664334	-0.561041	Non-DEG	0.0274961	0.500128	Non-DEG	6.292e-13	1.56405	Up	2.43623e-12	1.5377	Up	1.59646e-17	1.80885	Up	0.236573	-0.289893	Non-DEG
Phvul.005G068500	142.293	GO:0043565, GO:0006355, GO:0003700		Basic-leucine zipper (bZIP) transcription factor family protein	0.539016	1.03324	Non-DEG	1.50889e-36	-6.65153	Down	1.48671e-17	-5.59902	Down	1.7861e-10	4.3764	Up	5.81313e-08	3.01753	Up	0.770972	-0.325632	Non-DEG
Phvul.005G070100	10.6455				0.90523	-0.544834	Non-DEG	0.33736	1.98492	Non-DEG	0.0853291	3.38589	Non-DEG	1.28609e-05	6.34946	Up	3.04227e-05	4.69114	Up	0.179528	-2.20315	Non-DEG
Phvul.005G084800	736.247				4.49123e-05	-1.27181	Non-DEG	0.597538	-0.170894	Non-DEG	0.000101352	1.10128	Non-DEG	6.00434e-18	2.32469	Up	1.36189e-26	2.83854	Up	0.00755054	-0.757967	Non-DEG
Phvul.005G085600	224.933	GO:0006468, GO:0004672	2.7.11.1	protein kinase family protein	0.817158	0.235174	Non-DEG	6.71736e-16	-2.45243	Down	1.13515e-13	-2.32073	Down	4.62703e-10	1.76109	Up	1.77091e-29	3.3553	Up	3.73144e-09	1.82938	Up
Phvul.005G090800	1400.1	GO:0019898, GO:0015979, GO:0009654, GO:0009523, GO:0005509		PsbQ-like 1	0.739743	1.26085	Non-DEG	0.317097	1.95596	Non-DEG	0.496694	1.55331	Non-DEG	5.64455e-09	3.94785	Up	1.98395e-09	5.58228	Up	0.0297511	2.89529	Up
Phvul.005G099500	770.621			FASCICLIN-like arabinoogalactan 9	0.00101114	5.91568	Up	4.1248e-92	-6.16587	Down	0.0762305	-3.15196	Non-DEG	1.58967e-76	9.55564	Up	2.49516e-106	6.6203	Up	0.081286	2.98034	Non-DEG
Phvul.005G100600	965.334				0.00317085	-1.6807	Down	0.269846	-0.566308	Non-DEG	0.984127	0.0179542	Non-DEG	0.00154651	1.62844	Up	4.45903e-16	3.70544	Up	0.469424	0.396295	Non-DEG
Phvul.005G107201	23.9955				0.793038	0.752452	Non-DEG	1.46298e-08	-4.05948	Down	0.0026757	-2.73108	Down	8.36828e-05	2.21521	Up	2.5148e-07	3.72453	Up	0.0111056	2.26177	Up
Phvul.005G110950	30.0567			pinoid-binding protein 1	0.403545	1.18487	Non-DEG	0.606512	-0.408651	Non-DEG	0.178605	-1.17464	Non-DEG	3.45137e-05	2.66603	Up	1.92656e-06	3.02891	Up	0.0462944	1.54775	Up
Phvul.005G111100	278.142				0.119945	1.76023	Non-DEG	4.19062e-24	-4.89482	Down	7.56985e-16	-5.45926	Down	2.11968e-27	3.95738	Up	2.18593e-45	6.75378	Up	2.17283e-11	4.55663	Up
Phvul.005G115000	17.8921	GO:0055085, GO:0016020, GO:0015297, GO:0015238, GO:0006855		MATE efflux family protein	0.552109	2.46796	Non-DEG	0.000112588	-4.83613	Down	0.142257	-3.11324	Non-DEG	0.00156111	4.81161	Up	0.00576283	3.57572	Up	0.617071	1.23207	Non-DEG
Phvul.005G115800	613.911	GO:0016021, GO:0006886, GO:0005783		B-cell receptor-associated 31-like	0.93602	-0.105432	Non-DEG	0.318099	0.35954	Non-DEG	0.799594	-0.105737	Non-DEG	2.5683e-21	2.97664	Up	1.11832e-20	2.89694	Up	0.640376	-0.185133	Non-DEG
Phvul.005G116551	17.0896	GO:0030244, GO:0016760, GO:0016020	2.4.1.12	cellulose synthase-like B4	0.00833257	6.074	Up	0.00195462	5.75426	Up	1	0	Non-DEG	3.02222e-05	8.00018	Up	0.00369241	3.03132	Up	0.70928	1.10514	Non-DEG
Phvul.005G122501	18.9851			NAC domain containing protein 61	0.632871	1.5287	Non-DEG	0.885024	0.212182	Non-DEG	0.667963	-0.844366	Non-DEG	0.000305783	2.19099	Up	2.82815e-09	5.0682	Up	0.000345764	4.4059	Up
Phvul.005G123500	15.929				0.27982	-0.358666	Non-DEG	0.000863974	-0.657495	Non-DEG	0.0148495	0.520244	Non-DEG	6.7298e-34	2.20901	Up	3.12468e-31	2.13732	Up	0.0349664	-0.430361	Non-DEG
Phvul.005G123600	487.107	GO:0005975, GO:0004553	3.2.1.39	Glycosyl hydrolase superfamily protein	0.888276	-0.695895	Non-DEG	0.000628838	-4.17852	Down	0.546321	-0.862939	Non-DEG	0.00115604	2.0791	Up	1.55792e-06	5.71774	Up	0.00291838	2.94275	Up
Phvul.005G126400	61.1967			Stress responsive A/B Barrel Domain	0.393934	1.13208	Non-DEG	4.52413e-22	-4.69401	Down	0.00328256	-2.09875	Down	1.05781e-06	1.98177	Up	1.72451e-11	3.34854	Up	0.000102589	2.49884	Up
Phvul.005G127100	1524.22	GO:0009094, GO:0004664	4.2.1.91	arogenate dehydratase 6	0.572704	-0.525625	Non-DEG	0.470016	-0.347531	Non-DEG	0.440757	0.381439	Non-DEG	9.94555e-06	1.99518	Up	1.78277e-09	2.53244	Up	0.988002	0.0116361	Non-DEG
Phvul.005G128500	3227.09	GO:0055114, GO:0016616, GO:0006694, GO:0003854	4.1.1.35	UDP-D-apiose/UDP-D-xylose synthase 2	0.668996	0.3253	Non-DEG	1.76979e-05	-1.33665	Non-DEG	0.000319629	-1.15013	Non-DEG	1.47975e-08	1.82256	Up	2.04635e-13	2.25114	Up	0.0224335	0.753877	Non-DEG
Phvul.005G130700	39.4255			Protein of unknown function (DUF1635)	0.954796	-0.154266	Non-DEG	0.00685403	-1.56064	Down	0.379247	-0.605205	Non-DEG	4.53509e-10	2.68539	Up	6.14058e-15	4.02043	Up	0.0334295	1.18077	Non-DEG
Phvul.005G137300	44.0398			LOB domain-containing protein 11	0.984618	0.247585	Non-DEG	0.0165685	-3.88779	Down	0.206459	-2.48023	Non-DEG	0.00137919	1.5367	Up	2.18072e-08	8.4624	Up	3.80521e-06	7.17329	Up
Phvul.005G152900	349.525			Calcium-binding EF-hand family protein	0.936671	-0.0703504	Non-DEG	6.04759e-15	-1.61792	Down	0.000130451	-0.846944	Non-DEG	6.4071e-25	2.05353	Up	9.62349e-27	2.1742	Up	0.858997	0.0503224	Non-DEG
Phvul.005G156800	853.891	GO:0005515, GO:0055114, GO:0046872, GO:0016702	1.13.11.58	lipoxygenase 1	0.536403	-0.666254	Non-DEG	0.345349	0.536095	Non-DEG	0.0878373	0.946519	Non-DEG	4.66598e-05	2.22213	Up	3.21893e-09	2.98566	Up	0.887442	0.097282	Non-DEG
Phvul.005G156900	6169.3	GO:0005515, GO:0055114, GO:0046872, GO:0016702	1.13.11.58	lipoxygenase 1	0.204071	-0.865891	Non-DEG	0.901499	0.0690682	Non-DEG	0.00719581	1.19633	Non-DEG	2.43235e-05	1.93028	Up	4.21846e-07	2.15397	Up	0.176682	-0.642197	Non-DEG
Phvul.005G160400	4.32179	GO:0005515, GO:0003824	3.1.4.4	phospholipase D alpha 4	1	0	Non-DEG	0.0368253	-4.33206	Down	1	0	Non-DEG	0.0297825	3.52099	Up	0.000657233	6.67532	Up	0.126099	3.41403	Non-DEG
Phvul.005G162100	3.78273	GO:0005515, GO:0006468, GO:0004672	2.7.11.1, 2.7.10.1	Leucine-rich repeat protein kinase family protein	0.712183	-1.43639	Non-DEG	0.82437	0.485894	Non-DEG	0.0725362	3.78292	Non-DEG	0.0286774	3.77874	Up	0.0348813	3.22558	Up	0.243061	-1.98954	Non-DEG
Phvul.005G163901	11.0195	GO:0006468, GO:0004672	2.7.11.1, 2.7.10.1	Leucine-rich repeat transmembrane protein kinase protein	0.00923573	5.56544	Up	0.107436	-1.32561	Non-DEG	1	0	Non-DEG	2.48464e-06	8.22321	Up	0.00258041	2.31481	Up	1	0	Non-DEG
Phvul.005G164100	25.4304	GO:0006468, GO:0004672	2.7.11.1, 2.7.10.1	Leucine-rich repeat transmembrane protein kinase protein	0.0352375	3.60411	Up	0.0190127	2.71179	Up	0.499234	1.55743	Non-DEG	4.72606e-07	3.52626	Up	3.63908e-07	3.53672	Up	0.00590787	3.61457	Up
Phvul.005G164200	14.4754	GO:0006468, GO:0004672	2.7.11.1, 2.7.10.1	Leucine-rich repeat transmembrane protein kinase protein	0.00424654	5.94737	Up	0.0278688	2.60628	Up	1	0	Non-DEG	1.59081e-07	4.47878	Up	0.000150851	2.81728	Up	0.0188589	4.28587	Up
Phvul.005G169300	9.38843	GO:0016020, GO:0006810, GO:0005215		Major facilitator superfamily protein	0.546805	1.44189	Non-DEG	0.2834	-1.04984	Non-DEG	0.0958682	-2.02923	Non-DEG	0.01973	2.0746	Up	0.00402234	2.47805	Up	0.112519	1.84534	Non-DEG
Phvul.005G181800	1698.98	GO:0043565, GO:0006355, GO:0003700		WRKY DNA-binding protein 40	0.161454	-0.906609	Non-DEG	2.44323e-09	2.50185	Up	0.00268879	1.30711	Non-DEG	5.86055e-09	2.52387	Up	0.000393067	1.51512	Up	6.30783e-06	-1.91536	Down
Phvul.005G183700	72.9342	GO:0006355, GO:0003700, GO:0007275		ARIA-interacting double AP2 domain protein	0.0520625	1.27988	Non-DEG	6.32975e-06	-1.86834	Down	0.000288772	-1.78496	Down	0.000502513	1.50725	Up	1.08388e-05	1.82284	Up	0.000779734	1.59547	Up
Phvul.005G184400	16.5438	GO:0042545, GO:0030599, GO:0005618	3.1.1.11	Plant invertase/pectin methylesterase inhibitor superfamily	0.138409	4.03291	Non-DEG	0.0226901	-2.35929	Down	0.00112982	-5.78843	Down	0.00609636	2.28169	Up	3.26381e-06	4.47716	Up	0.000302634	6.22839	Up
Phvul.006G000066	95.4926	GO:0009055		early nodulin-like protein 8	0.648921	0.669542	Non-DEG	1.16577e-26	-4.87187	Down	4.33873e-07	-2.78958	Down	4.65085e-09	2.05034	Up	9.56561e-20	4.1798	Up	1.08895e-07	2.799	Up
Phvul.006G000300	1666.8	GO:0016020		ERD (early-responsive to dehydration stress) family protein	0.69206	0.312863	Non-DEG	6.95479e-23	-2.93722	Down	7.49155e-16	-2.44964	Down	2.76337e-09	1.82629	Up	1.34564e-51	4.46272	Up	8.53163e-23	2.94929	Up
Phvul.006G001200	408.306				0.391011	0.551724	Non-DEG	0.721241	0.145594	Non-DEG	0.866547	-0.0799934	Non-DEG	9.60621e-17	2.62262	Up	2.61952e-34	3.86817	Up	7.39086e-08	1.79728	Up
Phvul.006G013000	51.5131			embryo defective 1381	0.00716485	1.35874	Non-DEG	3.96306e-09	-1.87066	Down	0.608138	-0.298673	Non-DEG	7.6689e-23	3.07926	Up	2.70606e-15	2.4405	Up	0.103773	0.719981	Non-DEG
Phvul.006G014200	2801.66			Telomerase activating protein Est1	0.0127967	-1.5992	Down	1.21443e-11	-3.21696	Down	0.0198035	-1.01366	Non-DEG	2.23773e-07	1.87837	Up	8.84504e-30	5.20359	Up	9.54498e-06	1.72602	Up
Phvul.006G020400	108.017				0.583117	-0.434053	Non-DEG	1.66844e-10	-2.06025	Down	0.00103969	-1.08232	Non-DEG	8.43983e-13	1.64032	Up	1.14002e-36	3.81215	Up	1.00448e-09	1.73778	Up
Phvul.006G030900	90.0025	GO:0005515		Calcium-dependent lipid-binding (CaLB domain) family protein	0.952984	0.140818	Non-DEG	2.84393e-05	-1.98116	Down	0.754648	-0.22951	Non-DEG	3.75963e-13	2.38777	Up	4.70476e-31	5.01213	Up	4.84694e-10	2.76517	Up
Phvul.006G031600	14.9286				1	0	Non-DEG	0.0029898	-5.18129	Down	0.0229899	-4.37262	Down	0.0485037	1.68122	Up	7.25687e-07	8.24492	Up	5.98723e-05	6.82341	Up
Phvul.006G065700	350.021			Homeodomain-like transcriptional regulator	1	0	Non-DEG	0.011276	-4.69635	Down	0.358134	-2.3491	Non-DEG	0.0279748	2.31248	Up	6.71299e-06	7.84977	Up	0.00137689	5.79699	Up
Phvul.006G068100	1051.58			smr (Small MutS Related) domain-containing protein	0.661731	0.8062	Non-DEG	0.208181	-0.934746	Non-DEG	0.190093	1.87109	Non-DEG	0.00164347	2.21099	Up	0.00264652	2.01298	Up	0.494042	0.608187	Non-DEG
Phvul.006G078300	11.4198			Bifunctional inhibitor/lipid-transfer protein/seed storage 2S albumin superfamily protein	0.974896	-0.203135	Non-DEG	2.56771e-06	-4.69618	Down	0.000473715	-3.3387	Down	3.90642e-08	2.98526	Up	5.41572e-09	5.75297	Up	0.00745759	2.56458	Up
Phvul.006G079400	1.58169				0.849572	-0.23782	Non-DEG	7.12642e-08	8.37426	Up	7.68135e-07	5.62094	Up	5.64857e-06	1.71045	Up	5.64373e-33	4.37503	Up	4.58216e-11	2.42676	Up
Phvul.006G080300	2697.12	GO:0016887, GO:0005524	3.6.4.8	regulatory particle triple-A ATPase 3	0.754414	0.434938	Non-DEG	3.88962e-05	6.52845	Up	0.00837656	4.09151	Up	6.88631e-15	2.90872	Up	2.38827e-26	4.49047	Up	1.3437e-05	2.01669	Up
Phvul.006G088333	2.59702				0.00467508	3.05672	Up	3.81559e-27	-4.56565	Down	0.510943	-0.869513	Non-DEG	3.18117e-25	4.90961	Up	1.25193e-18	3.76621	Up	0.0465322	1.91332	Up
Phvul.006G090400	77.9903	GO:0003677		histone H2A 7	0.531395	-0.732461	Non-DEG	0.316781	-0.620378	Non-DEG	0.0934859	1.06373	Non-DEG	0.00197369	1.84681	Up	0.000123456	2.12467	Up	0.482227	-0.454605	Non-DEG
Phvul.006G090600	238.503			Tudor/PWWP/MBT superfamily protein	0.720489	-0.566671	Non-DEG	9.28765e-08	3.44629	Up	1.45654e-05	2.78528	Up	0.0211616	1.65382	Up	0.00269268	1.87583	Up	0.646551	-0.344662	Non-DEG
Phvul.006G101600	6786.63		5.1.3.18	GDP-D-mannose 3\',5\'-epimerase	1	0.00772464	Non-DEG	2.50254e-18	-6.11247	Down	0.0001441	-2.83566	Down	1.57918e-41	4.74643	Up	5.44073e-37	8.79325	Up	2.31696e-09	4.05454	Up
Phvul.006G111900	211.807	GO:0005975, GO:0004553		Glycosyl hydrolase superfamily protein	0.557356	0.37582	Non-DEG	1.1149e-31	-2.91349	Down	2.60104e-25	-2.72183	Down	4.74651e-14	1.77116	Up	9.7131e-19	2.22593	Up	0.00374069	0.830587	Non-DEG
Phvul.006G113000	1388.33			Tetratricopeptide repeat (TPR)-like superfamily protein	0.376327	-1.68265	Non-DEG	1.58276e-05	-4.18878	Down	0.194697	-1.11628	Non-DEG	0.016569	1.90373	Up	0.000193391	3.67589	Up	0.933387	0.0895031	Non-DEG
Phvul.006G113166	2.47695				0.954925	0.100208	Non-DEG	4.96903e-07	2.00389	Up	0.0727292	0.77343	Non-DEG	0.000359754	1.54924	Up	1.53684e-11	2.63885	Up	0.00390202	1.18981	Non-DEG
Phvul.006G129800	7.42898	GO:0055114, GO:0020037, GO:0006979, GO:0004601	1.11.1.7	Peroxidase superfamily protein	0.759313	0.433601	Non-DEG	2.81757e-21	-3.77677	Down	3.38325e-05	-1.98669	Down	1.1938e-13	2.04788	Up	8.99598e-44	5.40825	Up	6.47059e-20	3.79398	Up
Phvul.006G130000	510.386	GO:0055114, GO:0020037, GO:0006979, GO:0004601	1.11.1.7	Peroxidase superfamily protein	0.000276239	1.48902	Non-DEG	0.141451	0.552881	Non-DEG	0.00206477	1.1653	Non-DEG	1.70838e-08	2.0389	Up	1.53502e-07	1.82905	Up	0.000394841	1.27916	Non-DEG
Phvul.006G130300	306.307	GO:0051861, GO:0046836, GO:0017089, GO:0005737		Glycolipid transfer protein (GLTP) family protein	0.143466	3.8629	Non-DEG	0.340869	1.19033	Non-DEG	0.386518	-1.96899	Non-DEG	0.00108967	3.60819	Up	0.0211525	2.21819	Up	0.216024	2.47291	Non-DEG
Phvul.006G135600	16.3454	GO:0046872, GO:0030001		Copper transport protein family	0.847894	-0.139106	Non-DEG	7.05816e-35	-2.6353	Down	4.43292e-08	-1.22251	Non-DEG	3.20583e-16	1.72637	Up	1.82559e-45	3.0098	Up	1.92928e-07	1.14432	Non-DEG
Phvul.006G140300	15.8895	GO:0008017, GO:0007010		microtubule-associated proteins 70-5	0.83123	1.25297	Non-DEG	4.93798e-06	-5.5906	Down	0.000465634	-5.77932	Down	0.000841023	3.96692	Up	0.00181473	3.96843	Up	0.568868	1.25448	Non-DEG
Phvul.006G140600	39.1074				0.65499	-2.14547	Non-DEG	0.000919858	-5.77004	Down	0.00243896	-4.22915	Down	0.0341289	1.87041	Up	7.40829e-09	9.68718	Up	1.94579e-05	5.67131	Up
Phvul.006G144700	339.456			Protein of unknown function (DUF3537)	0.0882494	-0.819549	Non-DEG	2.1965e-07	-1.69398	Down	0.313715	0.387057	Non-DEG	7.05196e-20	2.74574	Up	3.19642e-40	4.14411	Up	0.0905087	0.578827	Non-DEG
Phvul.006G158700	5.14366			DNAse I-like superfamily protein	0.584987	2.24628	Non-DEG	0.603448	0.935153	Non-DEG	0.854504	0.549018	Non-DEG	0.045699	2.29368	Up	0.00369578	3.39447	Up	0.0760665	3.34707	Non-DEG
Phvul.006G165800	146.866			jasmonate-zim-domain protein 8	0.907835	0.316185	Non-DEG	0.290859	0.993421	Non-DEG	0.0825011	-1.32142	Non-DEG	1.51988e-36	5.65085	Up	2.57553e-34	6.96515	Up	0.0146811	1.63048	Up
Phvul.006G167400	346.783	GO:0005515, GO:0051087		BCL-2-associated athanogene 3	0.590391	-0.290103	Non-DEG	2.12981e-08	-1.31169	Non-DEG	0.935176	-0.0285154	Non-DEG	1.79998e-25	2.33945	Up	1.98929e-25	2.36027	Up	0.320933	-0.269279	Non-DEG
Phvul.006G167700	12437.1	GO:0016020		Early-responsive to dehydration stress protein (ERD4)	0.529866	0.298512	Non-DEG	1.85629e-19	-1.98055	Down	1.95312e-30	-2.51747	Down	5.62681e-11	1.50128	Up	5.47252e-66	3.71822	Up	1.91282e-30	2.51546	Up
Phvul.006G168136	556.395		6.5.1.1, 6.5.1.2		0.89058	-0.198181	Non-DEG	1.90948e-16	3.66548	Up	9.80074e-05	1.67437	Up	0.000752141	1.50626	Up	4.57832e-08	2.2113	Up	0.273312	0.506854	Non-DEG
Phvul.006G169100	3278.4	GO:0016788	3.1.1.3	GDSL-like Lipase/Acylhydrolase superfamily protein	0.196205	-0.627405	Non-DEG	1.1779e-09	-1.83087	Down	0.126566	-0.510253	Non-DEG	2.31194e-06	1.52297	Up	4.09365e-08	1.66871	Up	0.155193	-0.481661	Non-DEG
Phvul.006G174100	150.55	GO:0005515	2.7.11.1	receptor like protein 51	0.981173	-0.0523788	Non-DEG	2.68852e-14	-2.79618	Down	0.000111488	-1.50239	Down	3.3621e-05	1.60109	Up	3.55803e-08	2.06384	Up	0.350895	0.410366	Non-DEG
Phvul.006G175500	134.918	GO:0008234, GO:0006508	3.4.22.14	xylem bark cysteine peptidase 3	5.9892e-05	4.15313	Up	2.04588e-09	-3.53702	Down	0.00325465	-2.91717	Down	2.33783e-12	4.441	Up	1.74694e-06	2.86867	Up	0.00781761	2.58081	Up
Phvul.006G176200	8.36269			TRICHOME BIREFRINGENCE-LIKE 19	0.732275	1.05	Non-DEG	0.510712	-0.764579	Non-DEG	0.0918328	-2.06634	Non-DEG	0.0237386	2.48397	Up	0.0254311	2.24097	Up	0.556008	0.807007	Non-DEG
Phvul.006G187100	100.239	GO:0006629		fatty acid desaturase family protein	0.952533	-0.121526	Non-DEG	1.13553e-11	-2.89246	Down	4.73702e-08	-2.34522	Down	4.31788e-05	1.80023	Up	3.54376e-07	2.2112	Up	0.590442	0.28945	Non-DEG
Phvul.006G194200	1448.03	GO:0003824	5.4.99.39	camelliol C synthase 1	0.873851	-1.17418	Non-DEG	5.94783e-08	-8.6452	Down	0.000857304	-5.47162	Down	2.309e-06	2.53751	Up	3.65829e-22	15.18	Up	1.20726e-13	11.4683	Up
Phvul.006G194500	63.7247	GO:0048544, GO:0006468, GO:0004672	2.7.11.1	S-locus lectin protein kinase family protein	0.0117865	-1.96211	Down	0.00133654	-2.01022	Down	0.621419	0.307978	Non-DEG	1.41811e-13	2.7803	Up	4.51231e-23	5.53739	Up	0.0858511	0.794979	Non-DEG
Phvul.006G195300	9.19055			Protein of unknown function, DUF538	0.920389	0.511376	Non-DEG	0.0356182	-2.40332	Down	0.603948	-0.843324	Non-DEG	0.03883	2.20061	Up	0.00124031	3.52858	Up	0.150883	1.83934	Non-DEG
Phvul.006G195600	89.9765	GO:0016829, GO:0010333, GO:0008152, GO:0000287	4.2.3.48	terpene synthase 14	0.3116	3.29166	Non-DEG	3.06847e-11	-7.06225	Down	2.49906e-07	-8.57882	Down	0.0018676	2.26668	Up	4.29707e-11	7.04647	Up	1.27784e-06	8.07146	Up
Phvul.006G195900	1806.69				0.988416	0.0206179	Non-DEG	0.0221803	-0.487068	Non-DEG	6.43525e-14	-1.50911	Down	8.95477e-36	2.44988	Up	1.7559e-49	2.89653	Up	0.0311981	0.467268	Non-DEG
Phvul.006G201100	2523.44	GO:0016758, GO:0008152	2.4.1.115, 2.4.1.91	UDP-glucosyl transferase 78D2	0.00247494	2.08705	Up	3.30881e-39	-6.5691	Down	3.30753e-15	-4.33376	Down	0.000387762	1.96795	Up	4.3403e-33	6.03046	Up	5.41198e-30	6.14956	Up
Phvul.006G202800	115.826				1	0	Non-DEG	0.101815	-3.08917	Non-DEG	0.0192013	-4.26769	Down	6.79521e-17	2.36177	Up	3.96711e-14	11.5164	Up	1.06352e-09	9.41436	Up
Phvul.006G202900	123.31			hydroxyproline-rich glycoprotein family protein	0.869444	-1.18013	Non-DEG	1	0	Non-DEG	0.84869	0.538654	Non-DEG	3.80624e-07	1.822	Up	6.6315e-14	11.5117	Up	2.01893e-08	8.50956	Up
Phvul.006G203000	364.729			hydroxyproline-rich glycoprotein family protein	0.72436	1.23666	Non-DEG	0.0633063	3.35314	Non-DEG	0.486552	1.53503	Non-DEG	4.70585e-21	2.08428	Up	2.00458e-36	9.71629	Up	2.52713e-16	8.86867	Up
Phvul.006G204100	643.006				6.01411e-10	-4.1693	Down	6.4724e-12	-4.3094	Down	0.351254	0.550267	Non-DEG	2.27197e-07	2.64915	Up	5.4814e-45	8.6099	Up	0.000434641	1.79145	Up
Phvul.006G212500	117.727		2.7.11.25	MAPK/ERK kinase kinase 1	0.323342	0.544765	Non-DEG	3.73603e-11	3.7626	Up	0.508432	0.281359	Non-DEG	1.819e-14	2.00175	Up	4.57913e-23	2.69417	Up	3.76705e-05	1.23718	Non-DEG
Phvul.006G213900	51.3573	GO:0016021	2.3.1.199	GNS1/SUR4 membrane protein family	1	0	Non-DEG	7.63127e-07	-8.19423	Down	0.00015491	-6.55937	Down	0.00529615	2.16359	Up	1.75714e-09	9.93339	Up	1.73529e-06	8.0295	Up
Phvul.007G008200	32.9238	GO:0016887, GO:0005524, GO:0016020		ABC-2 type transporter family protein	1	0	Non-DEG	1	0	Non-DEG	1	0	Non-DEG	2.80448e-05	1.95274	Up	7.45361e-10	9.63592	Up	6.0052e-07	7.94289	Up
Phvul.007G017600	47.6474				0.572308	-1.15486	Non-DEG	7.106e-11	-5.38342	Down	5.49742e-08	-3.56735	Down	8.02979e-06	2.58359	Up	2.04233e-09	4.99323	Up	0.0898883	1.25477	Non-DEG
Phvul.007G022100	11.6466			Family of unknown function (DUF716)	0.301533	-1.66596	Non-DEG	0.119976	-1.57818	Non-DEG	0.694387	-0.369479	Non-DEG	0.0110139	1.85939	Up	5.09235e-05	3.59731	Up	0.942524	0.0719533	Non-DEG
Phvul.007G026700	237.404				0.892891	-0.221805	Non-DEG	0.502704	0.362592	Non-DEG	0.52666	0.357693	Non-DEG	0.000155797	1.85619	Up	1.07993e-10	2.93388	Up	0.0861999	0.855879	Non-DEG
Phvul.007G027400	199.607				0.663804	-0.207472	Non-DEG	0.480535	-0.16111	Non-DEG	0.758426	-0.0790873	Non-DEG	1.50688e-38	2.37752	Up	2.39767e-20	1.67851	Up	6.27033e-06	-0.90649	Non-DEG
Phvul.007G032700	133.307		3.1.3.4	lipid phosphate phosphatase 2	0.565167	-0.364931	Non-DEG	0.172654	-0.434613	Non-DEG	0.181464	0.462819	Non-DEG	7.02636e-14	1.90734	Up	2.18778e-22	2.59976	Up	0.292406	0.327493	Non-DEG
Phvul.007G041400	281.233		3.2.1.51	1,2-alpha-L-fucosidases	0.189839	0.571594	Non-DEG	1.3365e-46	-3.15262	Down	7.24853e-20	-2.27988	Down	3.16877e-47	2.64766	Up	4.06135e-67	3.74375	Up	1.07814e-11	1.66769	Up
Phvul.007G058200	420.123			Protein of unknown function (DUF1677)	0.00044053	2.08318	Up	2.82791e-23	-4.15922	Down	2.95001e-36	-5.96586	Down	0.000228401	1.67973	Up	3.65062e-09	2.53137	Up	2.4212e-09	2.93482	Up
Phvul.007G058600	65.3102			Bifunctional inhibitor/lipid-transfer protein/seed storage 2S albumin superfamily protein	1	0	Non-DEG	0.223174	-2.50372	Non-DEG	1	0	Non-DEG	1.00685e-12	2.35532	Up	3.16193e-12	10.6935	Up	3.44838e-08	8.59785	Up
Phvul.007G063200	23.0582	GO:0005515, GO:0006468, GO:0005524, GO:0004672	2.7.11.1	ERECTA-like 1	0.525054	0.88247	Non-DEG	0.0245138	-1.31927	Non-DEG	0.000320741	-2.31595	Down	5.11865e-06	2.55199	Up	7.84811e-05	2.16003	Up	0.533103	0.490509	Non-DEG
Phvul.007G065100	40.8484	GO:0006355, GO:0005634, GO:0003700, GO:0046983, GO:0003677		K-box region and MADS-box transcription factor family protein	0.285481	1.4786	Non-DEG	0.336339	-0.708581	Non-DEG	0.0133795	-2.10518	Down	0.000581254	1.94753	Up	2.6552e-11	3.99893	Up	2.31848e-06	3.53	Up
Phvul.007G066500	215.524	GO:0006355, GO:0003700		Integrase-type DNA-binding superfamily protein	0.000342525	-3.81255	Down	0.00224107	-2.88186	Down	0.115438	-1.27526	Non-DEG	7.94613e-08	4.0942	Up	4.84982e-19	7.88932	Up	0.989835	-0.0174321	Non-DEG
Phvul.007G066520	793.901	GO:0006355, GO:0003700		Integrase-type DNA-binding superfamily protein	0.313906	-1.1607	Non-DEG	1.03233e-11	-4.29571	Down	6.52207e-09	-3.51905	Down	6.39579e-17	4.93177	Up	1.56461e-35	7.72553	Up	0.0108606	1.63305	Up
Phvul.007G069800	935.337			CAP160 protein	0.567822	2.2636	Non-DEG	0.00878417	-2.92925	Down	0.750991	-0.871796	Non-DEG	0.0125262	2.10739	Up	2.9727e-27	11.0549	Up	6.94901e-12	11.2111	Up
Phvul.007G074000	508.653	GO:0006468, GO:0004672	2.7.11.1	Protein kinase superfamily protein	0.880836	-0.129119	Non-DEG	8.71332e-21	-2.13763	Down	5.29682e-12	-1.60305	Down	1.75e-37	2.51793	Up	6.72363e-90	4.41368	Up	1.97008e-15	1.76664	Up
Phvul.007G077300	34.0235	GO:0048544, GO:0006468, GO:0005524, GO:0004672	2.7.11.1	Protein kinase superfamily protein	1	0	Non-DEG	1	0	Non-DEG	1	0	Non-DEG	0.000122426	1.92328	Up	7.6594e-10	9.67683	Up	5.36507e-07	8.01325	Up
Phvul.007G078000	13.7399	GO:0055085, GO:0042626, GO:0016021, GO:0006810, GO:0005524, GO:0016887	3.6.3.44	multidrug resistance-associated protein 14	0.818924	-0.603765	Non-DEG	0.00834428	-2.19948	Down	0.647462	0.535537	Non-DEG	1.38681e-07	4.13087	Up	1.79289e-06	3.71485	Up	0.297181	-1.01979	Non-DEG
Phvul.007G080400	46466.7	GO:0006950			0.741961	0.290904	Non-DEG	2.14273e-19	-2.88816	Down	2.04194e-23	-3.20771	Down	4.67823e-12	2.30966	Up	5.74562e-72	5.67957	Up	3.35034e-30	3.66081	Up
Phvul.007G087600	16.9874	GO:0005515	2.7.11.1, 2.7.10.1	receptor like protein 13	0.972258	0.148135	Non-DEG	8.50729e-07	-3.49739	Down	0.0249579	3.96876	Up	0.0350806	1.6111	Up	0.00419829	2.14561	Up	0.448476	0.682643	Non-DEG
Phvul.007G092300	400.995	GO:0005515		IQ-domain 2	0.432655	0.325494	Non-DEG	0.78199	-0.0712867	Non-DEG	0.00807516	-0.603378	Non-DEG	3.37448e-39	2.58671	Up	5.66169e-29	2.21519	Up	0.871387	-0.0460198	Non-DEG
Phvul.007G095300	1243.32	GO:0043565, GO:0008270, GO:0006355, GO:0003700		GATA transcription factor 4	0.929868	-0.119589	Non-DEG	8.38653e-09	-1.8989	Down	0.000514783	-1.19132	Non-DEG	7.26085e-10	2.08941	Up	5.84175e-20	2.97775	Up	0.0300848	0.768751	Non-DEG
Phvul.007G100700	69.4663			AWPM-19-like family protein	0.821512	0.957862	Non-DEG	0.236178	1.84008	Non-DEG	0.897796	0.249031	Non-DEG	0.0449128	3.37866	Up	0.0380392	3.02789	Up	0.731991	0.607095	Non-DEG
Phvul.007G111400	207.121			TRICHOME BIREFRINGENCE-LIKE 18	0.68162	0.89915	Non-DEG	0.0245138	-1.68608	Down	0.808234	0.361244	Non-DEG	0.00411581	1.81921	Up	1.98854e-06	3.26633	Up	0.00429389	2.34628	Up
Phvul.007G121568	3756.06		3.6.3.46	Protein kinase superfamily protein	0.939452	-0.139005	Non-DEG	0.790174	0.14286	Non-DEG	0.0936597	-0.807062	Non-DEG	0.000300492	1.75344	Up	7.95109e-10	2.70166	Up	0.0942319	0.809214	Non-DEG
Phvul.007G125750	1620.81	GO:0016787, GO:0008152	3.5.1.116, 3.5.3.19	ureidoglycolate amidohydrolase,TPX2 (targeting protein for Xklp2) protein family	0.255033	-0.404247	Non-DEG	6.46102e-06	1.06929	Non-DEG	0.140232	-0.342734	Non-DEG	4.22558e-24	1.99335	Up	4.15344e-23	1.97877	Up	0.0605545	-0.418821	Non-DEG
Phvul.007G128700	155.852			Uncharacterised protein family (UPF0497)	0.835877	-0.269751	Non-DEG	0.0031911	1.43377	Non-DEG	9.25559e-07	3.20559	Up	7.28245e-07	1.98672	Up	2.11102e-21	3.75735	Up	0.000245966	1.50087	Up
Phvul.007G129700	1116.95	GO:0005515		TRAF-like superfamily protein	0.0529343	-0.611925	Non-DEG	0.268463	0.286687	Non-DEG	1.44218e-05	1.05796	Non-DEG	1.42158e-90	4.63908	Up	9.09805e-38	2.78942	Up	3.84664e-25	-2.46158	Down
Phvul.007G135500	15.9142	GO:0009055		Cupredoxin superfamily protein	1	0	Non-DEG	1	0	Non-DEG	1	0	Non-DEG	0.000687071	2.43522	Up	1.1462e-07	8.67329	Up	0.000115592	6.49778	Up
Phvul.007G140700	53.5568	GO:0008152, GO:0003824		OPC-8:0 CoA ligase1	0.995167	-0.0322887	Non-DEG	0.109311	-0.789709	Non-DEG	0.99653	-0.00990441	Non-DEG	6.86081e-08	1.86059	Up	7.55673e-19	3.60412	Up	4.20217e-05	1.71124	Up
Phvul.007G155100	21.6154		1.14.13.168	Flavin-binding monooxygenase family protein	0.41641	-2.55296	Non-DEG	2.66516e-05	-6.5376	Down	5.92999e-05	-3.31893	Down	2.80448e-05	3.04305	Up	7.28536e-05	6.24158	Up	0.541229	0.645577	Non-DEG
Phvul.007G158800	11.5984			DNAse I-like superfamily protein	0.535363	1.49252	Non-DEG	0.0858141	3.1249	Non-DEG	0.751686	-0.535273	Non-DEG	0.0146751	2.08192	Up	0.0001135	3.30851	Up	0.0144466	2.71911	Up
Phvul.007G161900	813.891	GO:0005515	2.5.1.18	Glutathione S-transferase family protein	0.962221	0.0626341	Non-DEG	0.350532	0.287382	Non-DEG	0.000731999	0.986099	Non-DEG	1.35953e-11	1.87808	Up	2.83646e-11	1.80044	Up	0.972559	-0.0150061	Non-DEG
Phvul.007G165300	34.6383			Pectin lyase-like superfamily protein	0.915694	-0.763826	Non-DEG	0.0993941	-2.87889	Non-DEG	0.0488403	-2.75455	Down	0.00156942	1.84322	Up	1.17226e-07	8.16768	Up	3.55459e-06	5.56063	Up
Phvul.007G168200	1358.27			DNAse I-like superfamily protein	0.131215	0.576436	Non-DEG	1.24331e-10	-1.57979	Down	4.73039e-09	-1.47666	Non-DEG	6.4572e-10	1.55627	Up	7.27254e-29	2.69267	Up	5.16268e-12	1.71284	Up
Phvul.007G173500	93.6639			Bifunctional inhibitor/lipid-transfer protein/seed storage 2S albumin superfamily protein	1	0	Non-DEG	1	0	Non-DEG	1	0	Non-DEG	8.29172e-11	2.15631	Up	2.93726e-13	11.1833	Up	2.2294e-09	9.28674	Up
Phvul.007G176700	1134.43	GO:0006355, GO:0005634		AUX/IAA transcriptional regulator family protein	0.0172707	-0.852756	Non-DEG	0.000215295	-1.02938	Non-DEG	0.840741	0.072368	Non-DEG	1.23075e-07	1.51054	Up	2.28213e-10	1.72849	Up	0.0297456	-0.634806	Non-DEG
Phvul.007G180800	5.51639			NAD(P)-binding Rossmann-fold superfamily protein	1	0	Non-DEG	0.300141	-2.50218	Non-DEG	0.0148423	-5.11892	Down	0.00695364	4.53171	Up	0.00036895	6.96696	Up	0.259518	2.69496	Non-DEG
Phvul.007G186500	310.812			N-MYC downregulated-like 1	0.932561	-0.0878793	Non-DEG	5.19205e-10	-1.52975	Down	0.0358419	-0.572581	Non-DEG	3.91894e-31	2.84329	Up	4.21212e-17	2.03645	Up	0.000767715	-0.894726	Non-DEG
Phvul.007G200600	13.3557				0.878198	-1.17112	Non-DEG	1	0	Non-DEG	0.857639	0.529641	Non-DEG	0.0151424	2.15141	Up	7.01667e-07	8.36471	Up	0.00346386	5.04218	Up
Phvul.007G205901	1093.76	GO:0016021		Low temperature and salt responsive protein family	0.717834	-0.283087	Non-DEG	7.03953e-12	-1.99319	Down	0.0284676	-0.695391	Non-DEG	8.52838e-14	2.11006	Up	1.33781e-65	4.82253	Up	1.34964e-17	2.42938	Up
Phvul.007G211000	21.6336				0.00584832	5.72031	Up	0.000109142	-2.68935	Down	0.0509237	-3.86579	Non-DEG	8.11783e-08	5.86266	Up	4.41882e-05	2.82978	Up	0.193964	2.68743	Non-DEG
Phvul.007G211500	31.8039				0.0134003	2.77234	Up	8.3886e-05	6.49251	Up	0.829897	-0.313995	Non-DEG	0.000154896	2.44749	Up	3.14477e-06	2.91217	Up	0.000206704	3.23701	Up
Phvul.007G215200	750.947			Heat shock protein DnaJ with tetratricopeptide repeat	0.889054	-0.163826	Non-DEG	0.0550286	-0.670028	Non-DEG	0.0499433	-0.698897	Non-DEG	1.5168e-17	2.84995	Up	1.81269e-06	1.58736	Up	2.79499e-05	-1.42642	Non-DEG
Phvul.007G216200	94.805				0.11046	-3.79092	Non-DEG	0.000421576	-5.62819	Down	0.000989398	-2.41289	Down	5.492e-18	5.3777	Up	2.35443e-10	9.82949	Up	0.441383	0.660876	Non-DEG
Phvul.007G216800	114.034				0.00689224	1.89074	Up	1.39099e-28	-4.13423	Down	1.15611e-19	-4.63281	Down	2.03689e-06	1.87046	Up	5.52175e-06	1.80111	Up	0.00117733	1.82139	Up
Phvul.007G217500	618.018			Pectin lyase-like superfamily protein	0.997974	-0.0108765	Non-DEG	2.43918e-12	-1.35461	Non-DEG	0.448121	0.185043	Non-DEG	8.00966e-24	1.87005	Up	9.50614e-40	2.47924	Up	0.00321005	0.59831	Non-DEG
Phvul.007G223500	292.409	GO:0006468, GO:0004672	2.7.11.1	Protein kinase superfamily protein	0.5897	-0.792306	Non-DEG	0.000912971	-2.15221	Down	0.0146508	-1.56809	Down	0.000312848	2.22826	Up	3.34096e-15	4.85113	Up	0.00314253	1.83056	Up
Phvul.007G225400	1133.25		4.3.1.19	L-O-methylthreonine resistant 1	1	0	Non-DEG	0.0136557	-4.65799	Down	1	0	Non-DEG	0.0294589	2.32701	Up	6.44918e-09	10.1568	Up	5.64611e-06	8.08954	Up
Phvul.007G228800	688.229	GO:0006352, GO:0005669		TBP-associated factor 12	0.797687	-1.37658	Non-DEG	0.412495	-1.6792	Non-DEG	0.936447	-0.177582	Non-DEG	0.0135607	2.02889	Up	9.19867e-06	7.18336	Up	0.000983797	3.77789	Up
Phvul.007G248000	34.9459	GO:0005515		Ankyrin repeat family protein / BTB/POZ domain-containing protein	0.0194828	2.57007	Up	0.0197351	-1.53081	Down	2.84509e-07	-4.23763	Down	0.0387945	1.51773	Up	0.0121523	1.63809	Up	0.00166946	2.69042	Up
Phvul.007G259400	281.002	GO:0009790		Late Embryogenesis Abundant 4-5	0.930215	-0.251612	Non-DEG	0.30699	-0.787461	Non-DEG	0.56876	0.546609	Non-DEG	0.000587621	1.88061	Up	4.40215e-33	7.32585	Up	5.27311e-19	5.19363	Up
Phvul.007G268900	190.554			NDR1/HIN1-like 2	0.00823235	-2.07952	Down	0.00930888	-1.68465	Down	0.708952	0.279037	Non-DEG	3.08196e-06	2.864	Up	1.23256e-16	5.01327	Up	0.932478	0.0697478	Non-DEG
Phvul.007G275700	6.73649				1	0	Non-DEG	0.616032	-1.51672	Non-DEG	1	0	Non-DEG	0.000437011	8.25968	Up	0.000428239	7.65703	Up	1	0	Non-DEG
Phvul.007G276100	1.4004				0.000963651	6.96749	Up	0.0497491	2.16213	Up	1	0	Non-DEG	8.51609e-07	5.57757	Up	0.0156855	2.30595	Up	0.0666401	3.69588	Non-DEG
Phvul.007G276401	21.6134				0.810142	1.72795	Non-DEG	0.0203004	-4.53628	Down	1	0	Non-DEG	0.0476177	3.31589	Up	0.010268	5.0019	Up	0.128441	3.41395	Non-DEG
Phvul.007G276500	166.972				4.07258e-05	7.1556	Up	0.860102	0.100417	Non-DEG	0.135576	-2.81309	Non-DEG	1.10061e-28	4.80234	Up	7.46662e-19	3.73566	Up	0.000108888	6.08893	Up
Phvul.007G277000	30.1084				1	0	Non-DEG	0.0596065	-3.50141	Non-DEG	1	0	Non-DEG	2.13034e-10	10.423	Up	6.11318e-10	9.82033	Up	1	0	Non-DEG
Phvul.008G000200	49.8174	GO:0006468, GO:0004672	2.7.11.1	hercules receptor kinase 1	0.89005	0.272737	Non-DEG	0.866614	0.120229	Non-DEG	0.590676	-0.380422	Non-DEG	1.8791e-18	4.30301	Up	1.57406e-14	3.71777	Up	0.651625	-0.3125	Non-DEG
Phvul.008G010600	616.04	GO:0005975, GO:0004553	3.2.1.39	O-Glycosyl hydrolases family 17 protein	0.844426	-0.260659	Non-DEG	0.000133449	-1.61186	Down	0.263324	-0.530882	Non-DEG	2.81126e-05	1.86615	Up	4.9086e-11	2.7198	Up	0.206914	0.592988	Non-DEG
Phvul.008G016800	357.946	GO:0016597, GO:0008152	2.7.7.59	ACT domain repeat 4	0.691101	0.260325	Non-DEG	2.20362e-06	-1.19757	Non-DEG	0.00569525	-0.755881	Non-DEG	3.11652e-16	2.01302	Up	6.79506e-18	2.11466	Up	0.208808	0.361966	Non-DEG
Phvul.008G017400	656.722	GO:0005515, GO:0006468, GO:0005524, GO:0004672	2.7.11.1	Leucine-rich receptor-like protein kinase family protein	0.540055	0.380321	Non-DEG	7.33605e-40	-3.53222	Down	1.71983e-30	-3.1332	Down	1.15662e-10	1.75043	Up	3.07388e-24	2.73935	Up	1.38373e-06	1.36925	Non-DEG
Phvul.008G023501	10.5359				0.985869	0.250868	Non-DEG	0.000526332	-6.05535	Down	0.0255555	-4.25461	Down	0.00396098	4.67309	Up	0.00456413	5.07632	Up	0.803959	0.654096	Non-DEG
Phvul.008G029500	1299.79	GO:0006468, GO:0004672	2.7.11.1	Malectin/receptor-like protein kinase family protein	0.0016965	1.37296	Non-DEG	0.0118149	0.941542	Non-DEG	0.887592	-0.0697401	Non-DEG	2.56878e-11	2.44285	Up	1.64199e-11	2.39316	Up	0.000374196	1.32327	Non-DEG
Phvul.008G029700	116.736	GO:0006468, GO:0004672	2.7.11.1	Malectin/receptor-like protein kinase family protein	0.819824	-0.319548	Non-DEG	0.245968	0.628957	Non-DEG	0.633814	-0.270311	Non-DEG	0.000102897	1.77809	Up	5.32171e-09	2.58092	Up	0.3454	0.483285	Non-DEG
Phvul.008G029800	8.59927	GO:0006468, GO:0005524, GO:0004672	2.7.11.1	Malectin/receptor-like protein kinase family protein	0.0392528	4.97016	Up	0.642702	0.60097	Non-DEG	0.150886	-3.22382	Non-DEG	0.000194216	3.99575	Up	0.00227581	2.928	Up	0.0437608	3.90242	Up
Phvul.008G030900	781.32				9.89932e-06	0.959769	Non-DEG	8.69185e-102	-3.42842	Down	1.16948e-78	-3.30557	Down	8.34886e-55	2.39189	Up	2.09013e-60	2.64212	Up	7.18711e-11	1.21001	Non-DEG
Phvul.008G032501	14.9252	GO:0016747	2.3.1.115	HXXXD-type acyl-transferase family protein	0.982822	0.210299	Non-DEG	9.30259e-05	-5.12607	Down	0.28091	-1.82231	Non-DEG	1.33797e-05	4.23351	Up	2.86065e-05	5.49015	Up	0.369399	1.46694	Non-DEG
Phvul.008G034900	3534.53	GO:0055114, GO:0051287, GO:0016616	1.1.1.22	UDP-glucose 6-dehydrogenase family protein	0.321107	-0.42006	Non-DEG	6.13261e-13	-1.6946	Down	0.408059	-0.230608	Non-DEG	1.41242e-29	2.63344	Up	3.85657e-67	3.98845	Up	0.000123128	0.934943	Non-DEG
Phvul.008G038200	12.2158			myb domain protein 113	0.575843	2.19716	Non-DEG	0.000715092	-3.51253	Down	0.402876	-1.86895	Non-DEG	0.00277035	2.4596	Up	2.98318e-05	4.25658	Up	0.0217439	3.99414	Up
Phvul.008G047800	48.9721	GO:0005515, GO:0006468, GO:0005524, GO:0004672	2.7.11.1	Leucine-rich repeat receptor-like protein kinase family protein	0.840858	-0.31702	Non-DEG	0.914241	0.0769689	Non-DEG	0.873231	0.112279	Non-DEG	2.36303e-05	1.77241	Up	6.74287e-14	3.39385	Up	0.0049405	1.30441	Non-DEG
Phvul.008G048600	132.862				0.859481	0.253705	Non-DEG	2.18849e-08	-2.13442	Down	0.00773446	-1.18189	Non-DEG	1.04158e-06	1.52889	Up	3.83665e-33	4.32037	Up	1.70724e-16	3.04518	Up
Phvul.008G049600	81.4067			cyclin p4;1	0.791921	-0.324325	Non-DEG	4.54413e-19	-3.27984	Down	8.08564e-12	-2.42744	Down	2.37005e-09	2.00067	Up	4.32762e-12	2.58459	Up	0.571251	0.259598	Non-DEG
Phvul.008G077500	41.6881	GO:0006468, GO:0004672	2.7.11.1	cysteine-rich RLK (RECEPTOR-like protein kinase) 23,cysteine-rich RLK (RECEPTOR-like protein kinase) 25	0.00509541	2.23564	Up	0.00904443	-1.27628	Non-DEG	0.0210476	3.9919	Up	2.71045e-06	2.11948	Up	2.29997e-08	2.54729	Up	2.42304e-05	2.66345	Up
Phvul.008G081000	599.985	GO:0006468, GO:0004672	2.7.11.1	Malectin/receptor-like protein kinase family protein	0.0228526	-0.662504	Non-DEG	4.28948e-17	-1.77272	Down	5.01797e-05	-0.867143	Non-DEG	5.02536e-51	2.76575	Up	1.41089e-97	4.21499	Up	0.00014159	0.786738	Non-DEG
Phvul.008G081200	42.4652	GO:0005975, GO:0004553	3.2.1.78	Glycosyl hydrolase superfamily protein	0.91665	-0.743518	Non-DEG	0.000878112	-5.11774	Down	0.00353286	-3.6299	Down	3.57421e-07	1.90213	Up	1.8905e-08	8.38051	Up	4.711e-07	5.73486	Up
Phvul.008G082400	627.614	GO:0006468, GO:0004672	2.7.11.1	Malectin/receptor-like protein kinase family protein	0.146092	0.526931	Non-DEG	3.73035e-12	-1.5586	Down	3.18511e-07	-1.21829	Non-DEG	1.34042e-19	1.97203	Up	1.01702e-38	2.84651	Up	1.08998e-09	1.40141	Non-DEG
Phvul.008G087000	9765.87			lipid transfer protein 4	1	-0.0108627	Non-DEG	2.55767e-167	-8.21631	Down	2.84754e-75	-5.45632	Down	4.25525e-12	2.01293	Up	1.66875e-169	8.28827	Up	1.32474e-99	6.26448	Up
Phvul.008G106800	12.107				0.00274137	5.99896	Up	0.461555	-0.567964	Non-DEG	1	0	Non-DEG	1.36551e-05	7.42779	Up	7.54145e-05	2.52973	Up	0.690982	1.1009	Non-DEG
Phvul.008G111300	80.5716			Protein of unknown function (DUF674)	0.915204	0.224863	Non-DEG	2.09999e-33	-5.27967	Down	1.18972e-11	-3.16013	Down	5.29419e-15	2.47451	Up	5.34981e-81	8.24016	Up	3.33293e-43	5.99052	Up
Phvul.008G114000	3531.34				0.99545	-0.0210305	Non-DEG	3.68466e-34	-3.477	Down	0.00563815	-0.900299	Non-DEG	2.05983e-16	2.22842	Up	9.94255e-32	3.34404	Up	0.000298668	1.09459	Non-DEG
Phvul.008G114200	449.898	GO:0016020, GO:0006810, GO:0005215, GO:0055085, GO:0016021		Major facilitator superfamily protein	0.000237576	1.98506	Up	3.43923e-08	3.57976	Up	0.00928215	4.04699	Up	2.25913e-06	1.75169	Up	5.92144e-23	3.62388	Up	1.11443e-18	3.85725	Up
Phvul.008G122700	280.854	GO:0005515, GO:0006468, GO:0004672	2.7.11.1	Protein kinase superfamily protein with octicosapeptide/Phox/Bem1p domain	0.223466	1.1271	Non-DEG	2.8631e-09	-2.51026	Down	0.000119817	-2.15971	Down	9.36545e-15	2.40771	Up	2.19337e-33	4.81694	Up	8.03072e-13	3.53633	Up
Phvul.008G128300	203.865	GO:0055085, GO:0022857, GO:0016021		nositol transporter 3	0.0257709	-1.63842	Down	2.37769e-11	-3.60805	Down	0.0128875	1.48496	Non-DEG	0.00120693	1.89283	Up	1.8896e-09	3.27504	Up	0.702001	-0.256214	Non-DEG
Phvul.008G129800	225.461	GO:0005515		FBD, F-box, Skp2-like and Leucine Rich Repeat domains containing protein	0.312536	-0.395851	Non-DEG	0.000644093	-0.773337	Non-DEG	0.171219	0.361738	Non-DEG	1.20491e-26	1.99021	Up	2.88613e-44	2.82255	Up	0.0485645	0.436484	Non-DEG
Phvul.008G133500	53.2052				0.278273	0.982877	Non-DEG	0.000188113	-1.64457	Down	0.0255572	-1.29764	Non-DEG	2.7311e-08	2.02125	Up	1.80462e-15	3.25123	Up	5.81022e-06	2.21286	Up
Phvul.008G134700	327.055		3.6.2.1, 3.6.1.17	histidine triad nucleotide-binding 3	0.304682	1.04458	Non-DEG	3.02155e-06	-2.58919	Down	0.000366733	-2.12374	Down	0.0124365	1.55664	Up	7.71853e-23	5.3143	Up	8.39731e-18	4.80223	Up
Phvul.008G138100	41.8458	GO:0016887, GO:0005524, GO:0055085, GO:0042626, GO:0016021, GO:0006810	3.6.3.44	ABC transporter family protein	0.401452	-0.685378	Non-DEG	3.16963e-05	-1.7953	Down	0.949409	-0.0403933	Non-DEG	0.000195209	1.7064	Up	3.19269e-07	2.18909	Up	0.706167	-0.20269	Non-DEG
Phvul.008G157200	54.9396	GO:0005634, GO:0003677		squamosa promoter binding protein-like 8	0.737779	0.650125	Non-DEG	1.59793e-12	-4.04229	Down	0.000982719	-2.28556	Down	0.0018396	1.63576	Up	4.2599e-09	3.40649	Up	0.000205812	2.42085	Up
Phvul.008G158900	305.09	GO:0004857, GO:0042545, GO:0030599, GO:0005618	3.1.1.11	pectin methylesterase PCR fragment F	0.69206	-0.426123	Non-DEG	2.55885e-08	-2.26131	Down	0.996716	0.00814852	Non-DEG	2.2165e-07	2.05977	Up	5.26426e-11	2.63567	Up	0.771664	0.149774	Non-DEG
Phvul.008G163350	324.986			ARM repeat superfamily protein	1	0	Non-DEG	0.0173138	-4.52445	Down	1	0	Non-DEG	0.0021779	3.42246	Up	9.61608e-06	7.86294	Up	0.01388	4.70019	Up
Phvul.008G173900	284.161	GO:0005515		Outer arm dynein light chain 1 protein	0.180892	3.68662	Non-DEG	6.06385e-13	-6.19737	Down	3.00299e-08	-8.8086	Down	0.00319813	2.83223	Up	0.00682683	2.5596	Up	0.0670571	3.41399	Non-DEG
Phvul.008G174500	3.86178	GO:0006412, GO:0005840, GO:0003735, GO:0015934		Ribosomal protein L22p/L17e family protein	0.487089	1.42168	Non-DEG	0.806618	0.269447	Non-DEG	0.794133	0.469798	Non-DEG	0.00574083	2.17222	Up	0.000492137	2.71622	Up	0.0556471	1.96567	Non-DEG
Phvul.008G175500	39.8744	GO:0016758, GO:0008152	2.4.1.324	UDP-glucosyl transferase 85A2	0.00340399	-3.07189	Down	7.69439e-13	-5.9089	Down	0.115198	-1.13799	Non-DEG	2.11488e-22	6.1899	Up	4.62239e-28	8.94938	Up	0.710531	-0.31241	Non-DEG
Phvul.008G175600	1.32319	GO:0016758, GO:0008152	2.4.1.324	UDP-glucosyl transferase 85A2	0.00109763	-1.42134	Non-DEG	0.961543	0.0264336	Non-DEG	0.0157478	0.929577	Non-DEG	3.37448e-39	4.65746	Up	6.59557e-35	4.3582	Up	2.89626e-06	-1.7206	Down
Phvul.008G175700	377.68			Phosphate-responsive 1 family protein	9.67583e-05	-2.31114	Down	0.125465	-0.85172	Non-DEG	0.0963851	0.930935	Non-DEG	1.83926e-13	3.81618	Up	1.18695e-27	5.48683	Up	0.274045	-0.640486	Non-DEG
Phvul.008G187400	16.3206	GO:0005515		Calcium-dependent lipid-binding (CaLB domain) family protein	0.909539	-0.298362	Non-DEG	0.947832	0.0683516	Non-DEG	0.710223	0.345761	Non-DEG	0.000232598	2.76162	Up	0.00742261	1.85276	Up	0.129337	-1.20723	Non-DEG
Phvul.008G191600	51.9307	GO:0016746, GO:0008152	2.3.1.15	glycerol-3-phosphate acyltransferase 1	1	0	Non-DEG	1	0	Non-DEG	1	0	Non-DEG	1.08007e-09	2.19739	Up	1.94545e-11	10.3401	Up	8.02156e-08	8.40241	Up
Phvul.008G191800	6.98873	GO:0006508, GO:0004190	3.4.23.12	Eukaryotic aspartyl protease family protein	0.979863	-0.142543	Non-DEG	0.0490311	-1.95089	Down	0.739528	-0.438828	Non-DEG	0.0100028	2.66523	Up	0.0179327	2.28044	Up	0.678288	-0.527339	Non-DEG
Phvul.008G197200	29.7649			Tetratricopeptide repeat (TPR)-like superfamily protein	0.361766	-1.14909	Non-DEG	0.0224589	-1.62828	Down	0.757943	-0.253601	Non-DEG	0.0101413	1.79394	Up	0.000243121	2.4883	Up	0.550975	-0.454728	Non-DEG
Phvul.008G199400	1123.34			Pectin lyase-like superfamily protein	0.586204	-0.788058	Non-DEG	0.00411527	-1.82767	Down	0.0440153	-1.20278	Non-DEG	6.49517e-06	2.21721	Up	2.56384e-09	3.48135	Up	0.456508	0.476084	Non-DEG
Phvul.008G203700	242.042			dgd1 suppressor 1	0.11207	1.24983	Non-DEG	2.66005e-10	-2.67401	Down	4.56972e-06	-2.39454	Down	3.10411e-11	3.11764	Up	6.30206e-06	1.95763	Up	0.906622	0.0898163	Non-DEG
Phvul.008G210400	242.686	GO:0005515		receptor like protein 6	1.69384e-06	2.20406	Up	0.000335108	-1.22751	Non-DEG	1.81052e-10	-2.66822	Down	5.39457e-17	2.65178	Up	1.36577e-21	3.07446	Up	8.79674e-11	2.62674	Up
Phvul.008G210500	91.2524			BURP domain-containing protein	1.45203e-05	-2.96702	Down	0.000100101	-2.39213	Down	0.685998	-0.300158	Non-DEG	4.5122e-05	2.63668	Up	9.20134e-30	6.71869	Up	0.0880848	1.11499	Non-DEG
Phvul.008G210900	588.644	GO:0006511		Ubiquitin fusion degradation UFD1 family protein	0.991204	0.0614155	Non-DEG	0.00567615	-1.83119	Down	0.100499	1.92647	Non-DEG	1.70839e-13	4.04361	Up	2.25948e-16	4.97636	Up	0.161766	0.994162	Non-DEG
Phvul.008G211200	128.822	GO:0006468, GO:0004672	2.7.11.1	chitin elicitor receptor kinase 1	0.942315	-0.227748	Non-DEG	0.819506	0.219273	Non-DEG	0.700102	0.383308	Non-DEG	0.0244457	1.76545	Up	2.572e-05	3.02541	Up	0.191124	1.03222	Non-DEG
Phvul.008G213800	8.80457	GO:0055114, GO:0016491	1.14.17.4	ethylene-forming enzyme	5.47627e-06	7.63326	Up	3.14778e-08	-1.80757	Down	0.205431	-2.4591	Non-DEG	3.51701e-39	8.34789	Up	1.64508e-23	3.17298	Up	0.172664	2.45835	Non-DEG
Phvul.008G214000	12.4595			Ankyrin repeat family protein	0.371366	3.31581	Non-DEG	0.150043	-2.15224	Non-DEG	1	0	Non-DEG	0.00607893	5.7359	Up	0.0118632	3.52588	Up	0.711946	1.1058	Non-DEG
Phvul.008G216700	939.717				0.828679	-0.631844	Non-DEG	0.406029	1.13958	Non-DEG	0.0186916	4.22152	Up	0.0402816	1.77461	Up	0.000422299	3.12331	Up	0.456921	0.716861	Non-DEG
Phvul.008G221600	384.185			Ankyrin repeat family protein	0.888121	-0.330259	Non-DEG	0.184163	1.34597	Non-DEG	0.00647953	4.53577	Up	1.61115e-09	1.8743	Up	1.99561e-33	6.42578	Up	6.76375e-19	4.22122	Up
Phvul.008G223400	9226.01			salt-inducible zinc finger 1	0.916872	-0.737709	Non-DEG	0.57658	1.3708	Non-DEG	0.491088	1.52706	Non-DEG	3.80983e-20	2.5392	Up	1.57615e-11	9.87873	Up	2.77386e-09	6.60182	Up
Phvul.008G226500	1069.59			RNI-like superfamily protein	0.306743	0.928569	Non-DEG	1.96034e-09	-2.48241	Down	0.000117561	-1.98606	Down	3.84239e-05	1.56109	Up	1.97338e-10	2.60639	Up	4.39489e-05	1.97387	Up
Phvul.008G227700	8.14597	GO:0008270		RING/FYVE/PHD zinc finger superfamily protein	0.204676	1.10064	Non-DEG	0.577812	0.329113	Non-DEG	0.0145215	-1.42864	Non-DEG	1.83506e-05	1.78233	Up	1.03145e-07	2.28783	Up	0.00230717	1.60614	Up
Phvul.008G241700	326.789	GO:0055114, GO:0016491	1.5.3.16, 1.5.3.17	polyamine oxidase 4	0.0325271	1.22947	Non-DEG	3.76747e-23	-3.76232	Down	7.33639e-23	-3.98629	Down	2.54561e-06	1.91301	Up	3.40648e-07	2.00099	Up	0.0026111	1.31744	Non-DEG
Phvul.008G252000	30.6307				1	0	Non-DEG	0.0347903	-3.83323	Down	1	0	Non-DEG	4.42114e-14	6.99626	Up	6.91096e-10	9.82924	Up	0.112972	3.09268	Non-DEG
Phvul.008G257000	7.71767				0.644542	1.18822	Non-DEG	0.191716	-1.28003	Non-DEG	0.811589	0.445665	Non-DEG	0.0476177	1.99923	Up	0.0321852	1.96875	Up	0.341197	1.15774	Non-DEG
Phvul.008G271000	661.767	GO:0005975, GO:0004553	3.2.1.39	O-Glycosyl hydrolases family 17 protein	0.828452	0.229008	Non-DEG	4.67698e-13	-2.26491	Down	3.85209e-07	-1.68506	Down	3.84641e-13	2.03445	Up	5.32132e-78	5.61376	Up	5.69348e-36	3.80832	Up
Phvul.008G273300	19.3038		2.3.1.75	MBOAT (membrane bound O-acyl transferase) family protein	0.128095	1.95821	Non-DEG	0.000885039	-2.04567	Down	0.00484397	-2.52377	Down	0.010655	1.6672	Up	0.00437429	1.77482	Up	0.0184451	2.06582	Up
Phvul.008G275100	255.542	GO:0006468, GO:0005524, GO:0004672	2.7.11.1	Protein kinase superfamily protein	0.962921	0.0648954	Non-DEG	0.722226	-0.123531	Non-DEG	0.357994	-0.312039	Non-DEG	4.70586e-10	1.72069	Up	5.80157e-19	2.43015	Up	0.00865238	0.774358	Non-DEG
Phvul.008G276100	740.43	GO:0005515		receptor like protein 24	8.87076e-37	4.41226	Up	0.549635	0.204974	Non-DEG	0.617566	-0.258309	Non-DEG	7.2213e-25	2.9969	Up	3.55253e-16	2.35337	Up	7.84454e-28	3.76873	Up
Phvul.008G276201	17.6971	GO:0055085, GO:0042626, GO:0016021, GO:0006810, GO:0005524, GO:0016887	3.6.3.44	multidrug resistance-associated protein 10	0.00823235	5.50663	Up	0.0146651	-1.72081	Down	1	0	Non-DEG	6.59563e-09	6.1052	Up	5.18432e-07	3.27903	Up	0.190823	2.68046	Non-DEG
Phvul.008G276251	14.1165	GO:0055085, GO:0042626, GO:0016021, GO:0006810, GO:0005524	3.6.3.44	multidrug resistance-associated protein 3	0.069792	5.01724	Non-DEG	0.188992	-1.78429	Non-DEG	1	0	Non-DEG	0.00017807	6.43298	Up	0.00631217	3.49119	Up	0.419935	2.07544	Non-DEG
Phvul.008G276300	53.8294			receptor like protein 6	0.492182	0.989188	Non-DEG	0.00021341	-1.98916	Down	0.348351	1.32313	Non-DEG	1.84127e-08	1.89289	Up	5.36921e-23	4.79128	Up	7.24492e-11	3.88758	Up
Phvul.008G276400	11.859		2.7.11.1	receptor like protein 27	0.0520625	4.64817	Non-DEG	0.504616	-0.711695	Non-DEG	1	0	Non-DEG	0.000429689	2.76157	Up	1.37316e-05	3.66907	Up	0.0013432	5.55567	Up
Phvul.008G276600	18.083		2.7.11.1	receptor like protein 27	0.00397653	5.56391	Up	0.327136	0.665065	Non-DEG	0.743519	-0.867329	Non-DEG	3.586e-10	4.83447	Up	0.0017308	1.73728	Up	0.182091	2.46672	Non-DEG
Phvul.008G277100	11.1973		3.6.3.44	multidrug resistance-associated protein 3	0.0698575	4.49096	Non-DEG	0.00572108	-2.54444	Down	1	0	Non-DEG	2.09752e-06	8.33207	Up	8.29701e-05	3.49817	Up	1	0	Non-DEG
Phvul.008G277184	152.997	GO:0005515		receptor like protein 36	6.03945e-11	5.5849	Up	0.122871	-0.496894	Non-DEG	0.947027	0.130052	Non-DEG	2.53219e-09	1.65164	Up	2.40402e-21	2.65556	Up	1.21993e-16	6.58882	Up
Phvul.008G277226	174.826			receptor like protein 6	0.000287509	2.09756	Up	0.00792312	-1.12241	Non-DEG	0.716867	0.294465	Non-DEG	3.83148e-05	1.64432	Up	7.9517e-22	3.73572	Up	2.82346e-19	4.18897	Up
Phvul.008G277268	88.1752			receptor like protein 6	0.000696176	3.84431	Up	0.0031458	-1.27424	Non-DEG	0.291887	2.12641	Non-DEG	1.8734e-11	2.1534	Up	2.16705e-29	4.28729	Up	1.01202e-10	5.9782	Up
Phvul.008G277352	289.76	GO:0005515		receptor like protein 54	1.09346e-18	3.3661	Up	0.0174503	-0.628328	Non-DEG	0.575581	0.385112	Non-DEG	1.50338e-21	2.18509	Up	2.77225e-40	3.14227	Up	1.41045e-33	4.32328	Up
Phvul.008G281000	279.35	GO:0005515		receptor like protein 54	8.74852e-11	2.71632	Up	0.00424751	1.10422	Non-DEG	0.00634439	1.57139	Up	3.66265e-05	1.60396	Up	9.83002e-08	1.93556	Up	6.08919e-15	3.04793	Up
Phvul.008G281100	140.653	GO:0005515		receptor like protein 54	3.71476e-10	7.45336	Up	0.0812065	0.639961	Non-DEG	0.969039	0.113717	Non-DEG	1.33173e-43	5.4962	Up	9.8514e-09	1.88614	Up	0.0012567	3.8433	Up
Phvul.008G287800	266.362	GO:0005515		fimbrin-like protein 2	0.00212058	0.936731	Non-DEG	0.00585166	0.714244	Non-DEG	6.18942e-06	1.44948	Non-DEG	1.8976e-18	2.04861	Up	2.31595e-15	1.84228	Up	0.00496158	0.730399	Non-DEG
Phvul.009G007900	165.792				0.94686	-0.07162	Non-DEG	7.57332e-05	-0.978424	Non-DEG	0.495175	-0.211714	Non-DEG	1.33736e-24	2.15671	Up	7.03554e-32	2.65019	Up	0.104612	0.421853	Non-DEG
Phvul.009G008100	165.649	GO:0008234, GO:0006508	3.4.22.6	xylem cysteine peptidase 2	0.868586	0.247857	Non-DEG	3.74132e-07	-2.00697	Down	0.025916	-1.04273	Non-DEG	1.15573e-07	1.65973	Up	1.79578e-40	4.90348	Up	1.49424e-20	3.49161	Up
Phvul.009G008200	75.5165	GO:0008234, GO:0006508	3.4.22.6	xylem cysteine peptidase 1	0.968126	0.250181	Non-DEG	1.09952e-06	-4.51162	Down	0.000122775	-3.78565	Down	1.00916e-15	2.17581	Up	1.0301e-17	7.66906	Up	3.25963e-10	5.74343	Up
Phvul.009G012000	15621.8			high mobility group B2	1	0	Non-DEG	1	0	Non-DEG	1	0	Non-DEG	6.06482e-10	2.48151	Up	7.60803e-11	10.0891	Up	6.46861e-07	7.86732	Up
Phvul.009G013600	5303.44	GO:0008234, GO:0006508	3.4.22.15	Papain family cysteine protease	0.987835	0.0359728	Non-DEG	0.253544	0.465771	Non-DEG	0.00113959	1.53977	Up	5.57897e-07	1.62379	Up	4.78641e-11	2.14203	Up	0.134098	0.554205	Non-DEG
Phvul.009G019400	772.083		1.8.1.8	DC1 domain-containing protein	0.466494	0.609672	Non-DEG	1.376e-05	-1.77614	Down	0.000933944	-1.42814	Non-DEG	6.3515e-06	1.89433	Up	3.92245e-31	4.57058	Up	3.85863e-16	3.28592	Up
Phvul.009G019900	39.518				0.179447	-1.6438	Non-DEG	0.00356011	3.4651	Up	0.0001143	4.21827	Up	9.73774e-06	3.67292	Up	0.000189503	2.9363	Up	0.0035622	-2.38042	Down
Phvul.009G029900	48.4613				0.584987	-0.640744	Non-DEG	1.13664e-08	-2.73015	Down	3.19217e-05	-1.86198	Down	1.44592e-15	3.37592	Up	4.5336e-14	3.50744	Up	0.363998	-0.509225	Non-DEG
Phvul.009G039000	2291.4	GO:0006355, GO:0003677		NAC transcription factor-like 9	0.866739	-0.261156	Non-DEG	0.0172682	-1.14794	Non-DEG	0.000140947	-1.8065	Down	9.22363e-08	2.57774	Up	5.5376e-21	4.27099	Up	0.00300303	1.43209	Non-DEG
Phvul.009G043300	284.46				0.966996	-0.0665365	Non-DEG	0.901006	-0.0531788	Non-DEG	2.10085e-05	-1.37096	Non-DEG	8.94281e-08	1.71074	Up	3.1271e-13	2.25959	Up	0.171097	0.482314	Non-DEG
Phvul.009G051600	5.23568			RWP-RK domain-containing protein	0.929721	-0.469919	Non-DEG	0.301151	2.19242	Non-DEG	0.0852223	3.51711	Non-DEG	0.00263816	4.52281	Up	0.0105331	3.23316	Up	0.279818	-1.75957	Non-DEG
Phvul.009G062700	37.6747			myb domain protein 77	0.61296	-0.85419	Non-DEG	0.0412842	2.37803	Up	0.265864	1.00629	Non-DEG	8.33834e-11	4.3736	Up	1.99269e-10	4.37485	Up	0.289065	-0.852938	Non-DEG
Phvul.009G062800	227.265			Protein of unknown function, DUF617	0.868586	0.167412	Non-DEG	2.70435e-08	-1.58249	Down	1.51204e-16	-2.3246	Down	2.37967e-16	2.20525	Up	5.63597e-21	2.58607	Up	0.0824254	0.54824	Non-DEG
Phvul.009G063700	11.8512				0.979518	0.230044	Non-DEG	0.0649017	-2.52667	Non-DEG	0.958421	0.149159	Non-DEG	0.0420294	1.55227	Up	9.93269e-06	5.45295	Up	0.00116189	4.13072	Up
Phvul.009G064200	131.481	GO:0003824, GO:0006470, GO:0004722	3.1.3.16	Protein phosphatase 2C family protein	0.931893	0.133666	Non-DEG	0.00931185	-1.00343	Non-DEG	0.171727	-0.587487	Non-DEG	3.39579e-12	2.53135	Up	1.30901e-11	2.44499	Up	0.928249	0.0472977	Non-DEG
Phvul.009G064300	521.256			BRI1 kinase inhibitor 1	0.522543	0.349991	Non-DEG	0.793477	-0.0827264	Non-DEG	0.0397954	-0.579479	Non-DEG	5.2476e-35	3.14541	Up	7.66764e-14	1.8888	Up	0.000923457	-0.906626	Non-DEG
Phvul.009G067900	8.22216		3.1.1.73	Domain of unknown function (DUF303)	0.499958	-1.40319	Non-DEG	0.335922	1.39807	Non-DEG	0.0300227	3.84079	Up	0.0339629	2.37251	Up	0.0134474	2.54936	Up	0.259708	-1.22634	Non-DEG
Phvul.009G070232	45.7862		1.14.13.88	cytochrome B5 isoform D	0.000811922	6.59073	Up	1.54552e-05	-2.88226	Down	0.352857	-2.30607	Non-DEG	8.09888e-09	4.06854	Up	4.20877e-06	3.06808	Up	0.00116151	5.59027	Up
Phvul.009G072700	10.3558				0.762947	-0.911665	Non-DEG	0.00493309	-2.95331	Down	0.035416	-2.0372	Down	0.0203428	2.8295	Up	0.0400907	2.23598	Up	0.223321	-1.50518	Non-DEG
Phvul.009G074400	560.888		2.4.2.39, 2.4.1.168	Cellulose-synthase-like C12	0.75293	0.223578	Non-DEG	1.33208e-39	-3.03223	Down	2.98832e-27	-2.56062	Down	1.02976e-29	2.34842	Up	1.48519e-75	4.16756	Up	3.46873e-18	2.04272	Up
Phvul.009G075801	1333.87			arabinogalactan protein 15	0.507575	0.24828	Non-DEG	6.49091e-71	-2.9016	Down	4.66407e-35	-2.0881	Down	3.60243e-68	2.62886	Up	2.99884e-143	4.09715	Up	7.8072e-25	1.71657	Up
Phvul.009G084400	2.62136	GO:0006355, GO:0003700		Integrase-type DNA-binding superfamily protein	0.527721	-2.79439	Non-DEG	0.59746	-1.49456	Non-DEG	0.912245	-0.274129	Non-DEG	0.0415742	4.00553	Up	0.0035153	5.84516	Up	0.673282	-0.954763	Non-DEG
Phvul.009G089300	57.6776	GO:0006355, GO:0003700		Integrase-type DNA-binding superfamily protein	0.429465	-1.78882	Non-DEG	8.43842e-08	-5.92001	Down	0.000322583	-3.31387	Down	2.75168e-07	4.88332	Up	5.89899e-08	6.0221	Up	0.587406	-0.650049	Non-DEG
Phvul.009G094500	445.962				0.712132	0.259913	Non-DEG	0.574343	0.178598	Non-DEG	0.579522	-0.186931	Non-DEG	2.0687e-12	1.8206	Up	1.51999e-29	2.88755	Up	6.83935e-07	1.32686	Non-DEG
Phvul.009G097800	11.9385			DNAJ heat shock family protein	0.753062	-0.657762	Non-DEG	0.886406	0.152215	Non-DEG	0.429352	0.763251	Non-DEG	0.0374057	1.75243	Up	0.0179327	1.81964	Up	0.49995	-0.590549	Non-DEG
Phvul.009G111800	22.5462			HPT phosphotransmitter 4	0.89691	-0.634675	Non-DEG	0.37153	-1.34887	Non-DEG	0.486378	1.33497	Non-DEG	0.0109603	3.23461	Up	2.06417e-05	5.49474	Up	0.234712	1.62546	Non-DEG
Phvul.009G119200	20.478			SBP (S-ribonuclease binding protein) family protein	0.762458	-0.643629	Non-DEG	0.000641072	-2.4595	Down	0.92719	0.100943	Non-DEG	6.19279e-07	2.8606	Up	1.68334e-08	3.85368	Up	0.666851	0.349451	Non-DEG
Phvul.009G123300	9.9267	GO:0006355, GO:0003700		Integrase-type DNA-binding superfamily protein	0.865997	-0.492	Non-DEG	0.0722667	3.21794	Non-DEG	0.465901	0.852526	Non-DEG	7.67767e-06	4.25746	Up	0.000307277	2.95737	Up	0.0856915	-1.7921	Non-DEG
Phvul.009G126400	169.781	GO:0055114, GO:0016491, GO:0008152	1.2.1.3	aldehyde dehydrogenase 3H1	0.384248	0.641394	Non-DEG	0.0034619	-1.02873	Non-DEG	0.902494	-0.0779144	Non-DEG	5.11333e-12	1.55988	Up	1.82016e-57	4.74954	Up	7.70727e-32	3.83105	Up
Phvul.009G136400	23.7977	GO:0006355, GO:0003677		Dof-type zinc finger DNA-binding family protein	0.599208	-1.32169	Non-DEG	0.229658	-1.47545	Non-DEG	0.181334	-1.21928	Non-DEG	0.00819424	1.52188	Up	3.99315e-09	5.82276	Up	3.19122e-05	2.97919	Up
Phvul.009G148700	1312.34	GO:0006412, GO:0005840, GO:0005622, GO:0003735		Ribosomal protein L17 family protein	0.539018	0.241656	Non-DEG	0.0752702	-0.346454	Non-DEG	0.000638653	0.675292	Non-DEG	1.5407e-78	3.3377	Up	1.5177e-33	2.13673	Up	3.37971e-07	-0.959317	Non-DEG
Phvul.009G148800	18.0361	GO:0016757	2.4.1.17	plant glycogenin-like starch initiation protein 1	0.089725	2.10442	Non-DEG	0.523135	-0.480061	Non-DEG	0.00244875	-2.69981	Down	0.0180794	1.56328	Up	0.00133639	2.00067	Up	0.00305579	2.54181	Up
Phvul.009G151100	13.6624	GO:0045735		RmlC-like cupins superfamily protein	0.789892	1.68552	Non-DEG	0.1969	-2.39392	Non-DEG	0.344772	-2.33285	Non-DEG	0.00610771	1.99426	Up	1.52577e-05	6.87106	Up	9.11794e-05	6.56232	Up
Phvul.009G152400	43.1929			HSP20-like chaperones superfamily protein	0.0216086	3.75705	Up	0.566024	-0.455215	Non-DEG	0.503245	1.53349	Non-DEG	0.00790142	1.7106	Up	7.09285e-10	3.86651	Up	1.25401e-06	5.91296	Up
Phvul.009G153300	7.95839				0.803781	1.7187	Non-DEG	0.999114	-0.0371638	Non-DEG	1	0	Non-DEG	0.000403258	7.02569	Up	0.000353485	6.41257	Up	0.71115	1.10558	Non-DEG
Phvul.009G157900	905.787			Sec14p-like phosphatidylinositol transfer family protein	0.179285	0.773199	Non-DEG	1.87487e-33	-4.08204	Down	1.25364e-30	-3.9978	Down	1.02366e-07	1.88388	Up	9.69333e-23	3.34902	Up	3.13422e-10	2.23834	Up
Phvul.009G173000	120.873			Plant protein of unknown function (DUF868)	0.837718	-0.302827	Non-DEG	0.0348108	-1.03813	Non-DEG	0.00163043	-1.48142	Non-DEG	1.13e-19	3.94178	Up	5.22646e-19	3.93632	Up	0.5869	-0.308288	Non-DEG
Phvul.009G184300	954.393	GO:0006950, GO:0005516		Calmodulin-binding protein	0.257248	-0.387789	Non-DEG	0.209916	0.283156	Non-DEG	0.000983753	0.712641	Non-DEG	2.03597e-24	2.00928	Up	6.72653e-34	2.37796	Up	0.947727	-0.0191074	Non-DEG
Phvul.009G186800	12.6124	GO:0016788	3.1.1.3	GDSL-like Lipase/Acylhydrolase superfamily protein	0.511793	2.68768	Non-DEG	0.275658	2.36794	Non-DEG	1	0	Non-DEG	0.000209541	3.02379	Up	2.95736e-06	5.96604	Up	0.00127928	5.62993	Up
Phvul.009G196200	68.3752			Protein of unknown function, DUF593	0.39064	-1.11984	Non-DEG	0.000366598	-2.40341	Down	0.103855	-1.03991	Non-DEG	1.23075e-07	2.4825	Up	9.08835e-20	5.67343	Up	0.000140878	2.07109	Up
Phvul.009G198300	91.5114	GO:0008270		Ran BP2/NZF zinc finger-like superfamily protein	0.849572	-0.543376	Non-DEG	0.00514432	-2.53989	Down	0.127981	-1.46884	Non-DEG	0.021448	2.37664	Up	0.00220208	2.78622	Up	0.912848	-0.133793	Non-DEG
Phvul.009G209300	729.861				0.450888	-0.752119	Non-DEG	1.85311e-06	-2.38846	Down	4.97333e-05	-2.04682	Down	5.66153e-06	2.3558	Up	1.91118e-23	4.87337	Up	0.000509956	1.76545	Up
Phvul.009G209600	152.152				0.850124	0.153606	Non-DEG	0.540152	-0.178589	Non-DEG	0.000333465	-0.927042	Non-DEG	8.17122e-24	2.29234	Up	1.99152e-17	1.95413	Up	0.541252	-0.184602	Non-DEG
Phvul.009G210680	2.79338			PLATZ transcription factor family protein	0.498126	-0.280795	Non-DEG	4.78292e-31	-2.21168	Down	5.29678e-23	-1.87822	Down	3.32095e-19	1.63077	Up	2.32826e-104	4.04848	Up	1.99935e-30	2.13691	Up
Phvul.009G210800	1339.36				0.693726	1.79868	Non-DEG	0.478621	1.47256	Non-DEG	0.854083	0.532024	Non-DEG	0.00352077	1.97316	Up	2.99517e-08	5.8283	Up	0.000549052	5.65381	Up
Phvul.009G211150	64.0818				0.800325	-1.38737	Non-DEG	0.600333	1.36212	Non-DEG	0.738606	0.767684	Non-DEG	0.0234381	2.1939	Up	0.000111749	6.46521	Up	0.0210109	2.88394	Up
Phvul.009G222100	1048.07	GO:0004857, GO:0042545, GO:0030599, GO:0005618	3.1.1.11	Plant invertase/pectin methylesterase inhibitor superfamily	0.00436593	0.713238	Non-DEG	0.000493697	-0.703668	Non-DEG	0.0556172	-0.423959	Non-DEG	7.89023e-27	2.09256	Up	4.46028e-18	1.68291	Up	0.179065	0.303586	Non-DEG
Phvul.009G225300	1438.51			jasmonate-zim-domain protein 1	0.870759	0.104746	Non-DEG	2.39734e-15	1.56718	Up	1.27904e-13	1.53577	Up	2.08962e-52	2.74387	Up	4.04113e-68	3.15775	Up	0.00909186	0.518626	Non-DEG
Phvul.009G234300	339.961			Nucleotide/sugar transporter family protein	0.96148	0.0540049	Non-DEG	2.76483e-09	-1.33569	Non-DEG	1.08923e-08	-1.31167	Non-DEG	7.21936e-26	2.19372	Up	1.12782e-34	2.64311	Up	0.0374084	0.503397	Non-DEG
Phvul.009G235700	85.3426	GO:0046983		basic helix-loop-helix (bHLH) DNA-binding superfamily protein	0.349397	0.901895	Non-DEG	0.261496	-0.575568	Non-DEG	0.367423	-0.615919	Non-DEG	3.39935e-07	1.65869	Up	6.33159e-29	4.43395	Up	1.00143e-15	3.67715	Up
Phvul.009G239700	118.748	GO:0006468, GO:0004672	2.7.11.1	Protein kinase superfamily protein	0.000317345	2.0945	Up	0.0614882	0.918754	Non-DEG	0.0527649	1.63055	Non-DEG	5.52905e-05	1.79403	Up	2.06491e-11	2.83223	Up	8.97376e-11	3.1327	Up
Phvul.009G239800	427.459	GO:0006468, GO:0005524, GO:0004672	2.7.11.1	Protein kinase family protein	0.000375005	0.979794	Non-DEG	0.519864	-0.167318	Non-DEG	0.936735	-0.0293676	Non-DEG	9.71533e-13	1.51162	Up	7.11902e-34	2.56216	Up	1.09182e-19	2.03033	Up
Phvul.009G239901	9.73565	GO:0006468, GO:0005524, GO:0004672	2.7.11.1	lectin protein kinase family protein	0.809334	1.20872	Non-DEG	0.548237	-1.05885	Non-DEG	0.330798	2.43643	Non-DEG	0.00243341	5.96906	Up	0.024063	3.52229	Up	0.596353	-1.23805	Non-DEG
Phvul.009G244900	714.789			Domain of unknown function (DUF23)	0.90058	0.182415	Non-DEG	8.41028e-20	-3.43293	Down	9.74193e-13	-2.74447	Down	2.61009e-06	1.81616	Up	4.54264e-39	4.88086	Up	1.00929e-17	3.24712	Up
Phvul.009G247100	3022.81	GO:0005515		soybean gene regulated by cold-2	0.604399	-0.381814	Non-DEG	0.707438	-0.144523	Non-DEG	0.00960802	-0.879827	Non-DEG	3.22868e-08	1.85821	Up	1.706e-15	2.53559	Up	0.440724	0.295566	Non-DEG
Phvul.009G260800	169.98	GO:0046872, GO:0000166	3.6.3.6	autoinhibited H(+)-ATPase isoform 10	2.23743e-09	6.3772	Up	2.46166e-06	-2.27253	Down	0.00100569	-3.58315	Down	1.11951e-13	3.81623	Up	0.0013857	1.5891	Up	6.02163e-05	4.15006	Up
Phvul.010G007400	48.7699			O-fucosyltransferase family protein	0.40813	2.1031	Non-DEG	0.546027	0.768423	Non-DEG	0.432	-1.38351	Non-DEG	0.000195723	2.60092	Up	1.82039e-07	4.24234	Up	0.00395163	3.74452	Up
Phvul.010G007500	15.5944			Protein of unknown function (DUF674)	0.61685	0.229573	Non-DEG	8.44328e-05	-0.763396	Non-DEG	0.0352182	-0.459043	Non-DEG	2.15672e-19	1.61862	Up	2.92115e-20	1.68354	Up	0.171912	0.294486	Non-DEG
Phvul.010G008900	1204.52	GO:0006950		Adenine nucleotide alpha hydrolases-like superfamily protein	0.000383602	6.62556	Up	2.18717e-14	-3.61837	Down	1	0	Non-DEG	9.90538e-10	7.22534	Up	2.43966e-08	2.69814	Up	0.341811	2.09836	Non-DEG
Phvul.010G013900	3.14323				0.614075	-1.58467	Non-DEG	0.00393768	-3.76708	Down	0.650878	-0.58087	Non-DEG	0.00776276	2.15853	Up	8.50468e-05	4.99137	Up	0.215788	1.24817	Non-DEG
Phvul.010G014000	185.217	GO:0016020, GO:0008375		Core-2/I-branching beta-1,6-N-acetylglucosaminyltransferase family protein	0.770573	-0.680855	Non-DEG	0.00239563	-2.46855	Down	0.122256	-1.29473	Non-DEG	0.0473093	1.67712	Up	0.000161748	3.01315	Up	0.460705	0.655175	Non-DEG
Phvul.010G014101	1.19325	GO:0005515		receptor like protein 6	0.849305	-0.323179	Non-DEG	2.511e-08	-2.89493	Down	8.93471e-05	-2.08672	Down	0.000214987	2.11017	Up	9.35691e-05	2.08184	Up	0.585433	-0.351513	Non-DEG
Phvul.010G018900	16.4661	GO:0048544, GO:0006468, GO:0004672	2.7.11.1	S-locus lectin protein kinase family protein	0.958823	-0.168242	Non-DEG	0.0224214	2.37172	Up	0.0146789	3.98622	Up	0.040763	1.51898	Up	0.00115188	2.20101	Up	0.517838	0.513789	Non-DEG
Phvul.010G019000	275.411				0.00175995	6.02591	Up	6.465e-38	-6.06206	Down	1	0	Non-DEG	3.62892e-16	12.7957	Up	1.6121e-42	6.42687	Up	1	0	Non-DEG
Phvul.010G019600	14.4201	GO:0055114, GO:0020037, GO:0016705, GO:0005506		cytochrome P450, family 96, subfamily A, polypeptide 1	0.0472917	4.65268	Up	9.81899e-07	-3.84837	Down	1	0	Non-DEG	0.000841023	5.98817	Up	0.00319383	2.43667	Up	0.692351	1.10118	Non-DEG
Phvul.010G022100	6.25752	GO:0046923, GO:0016021, GO:0006621		ER lumen protein retaining receptor family protein	1	0	Non-DEG	0.000239402	-6.61302	Down	0.164715	-3.20895	Non-DEG	0.0131522	3.48103	Up	0.000533454	6.30699	Up	0.148575	3.08566	Non-DEG
Phvul.010G022600	649.119	GO:0055114, GO:0020037, GO:0016705, GO:0005506		cytochrome P450, family 82, subfamily C, polypeptide 4	0.00124892	3.68493	Up	4.83276e-23	-5.602	Down	7.33979e-11	-6.04283	Down	3.95713e-05	2.37235	Up	3.74385e-31	6.56331	Up	5.74491e-18	7.87589	Up
Phvul.010G024800	271.052	GO:0046983		basic helix-loop-helix (bHLH) DNA-binding superfamily protein	0.934304	-0.102503	Non-DEG	3.40992e-08	-1.63236	Down	0.985723	0.011471	Non-DEG	2.30608e-11	1.89841	Up	8.2599e-26	3.00475	Up	0.000903347	1.00385	Non-DEG
Phvul.010G030500	349.531			auxin-responsive family protein	0.968126	0.105208	Non-DEG	9.41361e-05	-2.03164	Down	0.0797164	-0.989255	Non-DEG	0.00885476	1.54614	Up	1.25877e-06	2.51	Up	0.0552392	1.06906	Non-DEG
Phvul.010G040500	362.847	GO:0055114, GO:0016491, GO:0006633, GO:0005506		Fatty acid hydroxylase superfamily	0.971842	-0.130117	Non-DEG	5.29189e-18	-4.93768	Down	9.53331e-09	-3.21955	Down	1.40618e-17	2.74405	Up	2.79091e-50	8.33828	Up	7.34066e-26	5.46412	Up
Phvul.010G040600	1802.63	GO:0055114, GO:0016491, GO:0006633, GO:0005506		Fatty acid hydroxylase superfamily	0.984687	-0.14723	Non-DEG	2.3486e-21	-9.26313	Down	1.45973e-14	-6.88922	Down	1.40754e-05	2.20496	Up	1.14115e-36	12.2911	Up	1.65521e-29	9.93886	Up
Phvul.010G043200	14.3782	GO:0046983		basic helix-loop-helix (bHLH) DNA-binding superfamily protein	0.427243	1.82401	Non-DEG	0.000237225	-3.07818	Down	0.746283	0.728282	Non-DEG	0.00126998	2.75984	Up	0.000826828	2.83074	Up	0.137335	1.89492	Non-DEG
Phvul.010G052900	255.609			Plant protein of unknown function (DUF247)	1.9723e-22	6.94361	Up	7.68086e-26	-2.03497	Down	0.120017	2.85264	Non-DEG	4.95422e-75	3.78999	Up	4.97541e-23	1.91432	Up	7.37919e-13	5.06793	Up
Phvul.010G057900	13.5181	GO:0043565, GO:0006355, GO:0003700		WRKY DNA-binding protein 70	0.640785	-0.310368	Non-DEG	1.85136e-05	1.40694	Non-DEG	0.00101236	1.08002	Non-DEG	5.97802e-18	2.35539	Up	5.84524e-10	1.66623	Up	0.000607687	-0.999526	Non-DEG
Phvul.010G060400	1639.02				0.968141	0.121079	Non-DEG	0.218531	0.831785	Non-DEG	0.649263	-0.344456	Non-DEG	0.000164888	2.52981	Up	0.0120808	1.60535	Up	0.252841	-0.80339	Non-DEG
Phvul.010G061500	250.194			Nuclear transport factor 2 (NTF2) family protein	0.00967603	-1.71107	Down	9.88589e-05	-2.04122	Down	0.111143	-0.897276	Non-DEG	0.000327684	2.03136	Up	1.41423e-18	4.48329	Up	0.20107	0.740867	Non-DEG
Phvul.010G068400	1357.95				0.0725003	4.27078	Non-DEG	7.51871e-07	-3.55877	Down	0.00515119	-4.88286	Down	2.65165e-07	1.9539	Up	3.12227e-15	5.45497	Up	7.8903e-07	7.77186	Up
Phvul.010G084300	11.1744	GO:0016192, GO:0006904		secretory 1A	0.298088	0.885595	Non-DEG	0.954017	-0.0391781	Non-DEG	0.606423	0.37218	Non-DEG	8.02753e-13	3.1213	Up	1.00008e-08	2.4337	Up	0.753676	0.197995	Non-DEG
Phvul.010G087800	303.045	GO:0045454, GO:0015035, GO:0009055, GO:0035556		glutaredoxin-related	0.813807	1.67384	Non-DEG	0.987098	-0.0811354	Non-DEG	1	0	Non-DEG	0.00384736	4.41012	Up	0.00200561	5.81899	Up	0.171918	3.08272	Non-DEG
Phvul.010G089600	44.7758	GO:0016021, GO:0016020		UDP-N-acetylglucosamine (UAA) transporter family	0.131413	-1.26913	Non-DEG	0.0446542	1.33957	Non-DEG	0.0249955	1.38673	Non-DEG	0.0116321	1.50376	Up	2.55479e-14	4.10219	Up	0.0163246	1.3293	Non-DEG
Phvul.010G089700	435.332				0.173916	-2.31903	Non-DEG	0.67333	-0.55512	Non-DEG	0.777046	0.383595	Non-DEG	0.00396683	3.4184	Up	5.62586e-09	6.29349	Up	0.671394	0.556068	Non-DEG
Phvul.010G096300	660.818			Remorin family protein	0.798196	0.220607	Non-DEG	0.0143085	-0.735273	Non-DEG	9.68719e-06	-1.30439	Non-DEG	1.88947e-09	1.77073	Up	1.96066e-11	1.91273	Up	0.27386	0.362613	Non-DEG
Phvul.010G098400	11.9265	GO:0055114, GO:0016491	1.14.11.15	2-oxoglutarate (2OG) and Fe(II)-dependent oxygenase superfamily protein	0.308878	-1.45938	Non-DEG	0.398974	-0.826548	Non-DEG	0.692869	0.378256	Non-DEG	0.00624154	2.01923	Up	0.00016504	3.00069	Up	0.569902	-0.47793	Non-DEG
Phvul.010G099400	281.215	GO:0016567, GO:0004842, GO:0006468, GO:0005524, GO:0004672	2.7.11.1	U-box domain-containing protein kinase family protein	0.950917	-0.0926222	Non-DEG	1.89592e-09	2.20736	Up	8.65034e-05	1.46579	Non-DEG	7.64324e-08	1.9099	Up	4.23967e-06	1.58058	Up	0.284153	-0.421945	Non-DEG
Phvul.010G100901	25.4423	GO:0016567, GO:0004842, GO:0006468, GO:0005524, GO:0004672	2.7.11.1	U-box domain-containing protein kinase family protein	0.956898	0.141226	Non-DEG	0.0210618	1.63987	Up	0.231257	0.911353	Non-DEG	0.00863252	1.54796	Up	0.000965898	1.8119	Up	0.54283	0.40516	Non-DEG
Phvul.010G101800	106.974	GO:0016758, GO:0008152		UDP-glucosyl transferase 73B1	0.0308199	-1.87734	Down	1.64413e-08	-3.58631	Down	0.0664503	1.29319	Non-DEG	0.0239978	1.56025	Up	6.73137e-11	4.13166	Up	0.309133	0.694066	Non-DEG
Phvul.010G107600	109.621	GO:0016787, GO:0019856, GO:0004151	3.5.2.3	pyrimidin 4	0.0820234	1.00171	Non-DEG	1.47507e-08	-1.86704	Down	0.345753	-0.488101	Non-DEG	1.48197e-28	3.17705	Up	1.10354e-30	3.59024	Up	0.000258782	1.4149	Non-DEG
Phvul.010G107700	151.343	GO:0005515		Galactose oxidase/kelch repeat superfamily protein	0.621221	-0.901043	Non-DEG	1.04704e-06	-3.63896	Down	6.98289e-05	-2.79793	Down	1.09013e-09	3.99667	Up	9.85857e-19	6.41344	Up	0.0404544	1.51574	Up
Phvul.010G123132	229.01	GO:0004857, GO:0042545, GO:0030599, GO:0005618	3.1.1.11	pectin methylesterase 1	0.822496	-0.258025	Non-DEG	3.39985e-12	-2.42849	Down	0.000293572	-1.3233	Non-DEG	3.50378e-36	3.90598	Up	9.49702e-43	4.61169	Up	0.26245	0.447681	Non-DEG
Phvul.010G129200	96.0804				0.90455	-0.332339	Non-DEG	0.000622986	-2.29564	Down	0.0550331	-1.33682	Non-DEG	1.97749e-13	2.31417	Up	3.38848e-29	6.71848	Up	1.83949e-14	4.07197	Up
Phvul.010G134400	70.9125			hydroxyproline-rich glycoprotein family protein	0.945507	-0.144291	Non-DEG	0.65858	-0.268109	Non-DEG	0.598202	0.367244	Non-DEG	1.71115e-29	3.8125	Up	1.11007e-30	4.79408	Up	0.0772011	0.837294	Non-DEG
Phvul.010G135151	32.2229	GO:0005515, GO:0055114, GO:0046872, GO:0016702	1.13.11.58	lipoxygenase 1	1	0	Non-DEG	0.00528647	-4.83027	Down	1	0	Non-DEG	6.6691e-05	2.53555	Up	2.08125e-09	9.66315	Up	7.50066e-06	7.3873	Up
Phvul.010G135600	6.7987	GO:0005515, GO:0055114, GO:0046872, GO:0016702	1.13.11.58	lipoxygenase 1	0.241684	3.6978	Non-DEG	0.124916	-1.99713	Non-DEG	0.00335348	-5.55306	Down	0.00682383	3.49058	Up	0.0080541	3.23247	Up	0.0937024	3.43969	Non-DEG
Phvul.010G135701	233.567	GO:0055114, GO:0046872, GO:0016702	1.13.11.58	lipoxygenase 1	0.0875104	1.50368	Non-DEG	2.09946e-19	-4.48262	Down	6.40313e-19	-5.01604	Down	1.3905e-09	2.96668	Up	2.9347e-16	4.09429	Up	7.78632e-06	2.6313	Up
Phvul.010G139800	4.98591	GO:0005515, GO:0003824	3.1.4.4	phospholipase D alpha 4	0.811564	1.73044	Non-DEG	0.687719	-1.03153	Non-DEG	1	0	Non-DEG	0.00443052	5.30776	Up	0.00390099	5.65068	Up	0.430637	2.07336	Non-DEG
Phvul.010G143000	366.006	GO:0046983		basic helix-loop-helix (bHLH) DNA-binding superfamily protein	0.476904	0.777368	Non-DEG	0.0386721	-1.16161	Non-DEG	0.000399347	-1.96746	Down	0.00786585	1.63707	Up	0.000434184	1.92597	Up	0.0686977	1.06628	Non-DEG
Phvul.010G152200	35.672	GO:0055114, GO:0016491	1.14.11.15	gibberellin 3-oxidase 1	0.187078	2.55797	Non-DEG	5.83605e-08	-3.29999	Down	0.00134343	-3.93691	Down	6.39238e-19	4.60328	Up	1.23634e-15	4.70858	Up	0.036588	2.66327	Up
Phvul.010G155000	1674.81	GO:0005515, GO:0003824	3.1.4.4	phospholipase D alpha 1	0.753062	-0.284811	Non-DEG	3.4189e-26	-3.33869	Down	1.88344e-09	-1.93501	Down	1.17822e-07	1.71099	Up	5.1131e-69	5.4676	Up	7.22246e-29	3.47181	Up
Phvul.010G158200	64.8659			basic helix-loop-helix (bHLH) DNA-binding superfamily protein	0.000308534	-1.52333	Down	0.283173	-0.451763	Non-DEG	0.00250046	1.1656	Non-DEG	8.15678e-12	2.58942	Up	6.11304e-06	1.63695	Up	2.84246e-11	-2.47579	Down
Phvul.010G160700	164.723	GO:0050662, GO:0003824	1.2.1.44	cinnamoyl coa reductase 1	0.883213	0.236426	Non-DEG	0.729828	-0.190205	Non-DEG	0.000361505	1.98906	Up	8.58718e-07	2.30483	Up	1.3551e-08	2.55112	Up	0.36415	0.48272	Non-DEG
Phvul.010G165100	304.05	GO:0003824	5.4.99.39	Terpenoid cyclases family protein	0.0117861	-1.90763	Down	1.14394e-27	-5.99871	Down	0.470923	-0.424295	Non-DEG	0.00013042	1.76417	Up	1.40303e-34	6.73226	Up	1.78166e-11	3.06046	Up
Phvul.011G015100	11.2879	GO:0005975, GO:0004650	3.2.1.15	Pectin lyase-like superfamily protein	0.654538	-2.14597	Non-DEG	1	0	Non-DEG	0.526103	1.50449	Non-DEG	6.26312e-05	3.54247	Up	8.98603e-07	8.28699	Up	0.0778255	2.59855	Non-DEG
Phvul.011G026100	1535.52	GO:0046923, GO:0016021, GO:0006621		ER lumen protein retaining receptor family protein	0.97958	-0.0298703	Non-DEG	4.29318e-25	2.31207	Up	3.52847e-05	0.936667	Non-DEG	4.15666e-109	4.66968	Up	1.1368e-42	2.84637	Up	1.52129e-17	-1.85319	Down
Phvul.011G026600	2158.41	GO:0005789		Translocon-associated protein (TRAP), alpha subunit	0.241091	0.644968	Non-DEG	1.32426e-19	-2.66535	Down	3.83584e-19	-2.77331	Down	3.70044e-47	4.26796	Up	3.49125e-32	3.42898	Up	0.642706	-0.194008	Non-DEG
Phvul.011G035900	587.152	GO:0046872, GO:0030001		farnesylated protein 6	0.717608	-0.538615	Non-DEG	0.0750298	-1.07413	Non-DEG	0.0134456	-1.46641	Non-DEG	3.40615e-08	3.17278	Up	4.23348e-21	5.20941	Up	0.011126	1.49801	Non-DEG
Phvul.011G038200	698.738	GO:0043565, GO:0006355, GO:0003700		Basic-leucine zipper (bZIP) transcription factor family protein	0.985044	-0.0766648	Non-DEG	0.00582941	-1.75574	Down	3.98347e-05	-2.47502	Down	0.00672494	1.81181	Up	0.00969554	1.64649	Up	0.769927	-0.241981	Non-DEG
Phvul.011G055000	18.6711				0.00752009	-1.05726	Non-DEG	5.40954e-05	-1.27844	Non-DEG	7.52315e-05	-1.19024	Non-DEG	8.2108e-28	3.00575	Up	3.1463e-60	4.79927	Up	0.0164814	0.736252	Non-DEG
Phvul.011G056516	423.637	GO:0055114, GO:0008137		NADH:ubiquinone/plastoquinone oxidoreductase, chain 3 protein	0.751747	0.28677	Non-DEG	0.877634	-0.0654493	Non-DEG	5.12134e-07	-1.65939	Down	4.49726e-40	4.15275	Up	4.83171e-32	3.68489	Up	0.661741	-0.181089	Non-DEG
Phvul.011G069700	572.149			Histone superfamily protein	0.00425234	-1.81035	Down	0.107382	-0.887138	Non-DEG	0.632413	0.294981	Non-DEG	0.00411707	1.61939	Up	1.19068e-21	4.76481	Up	0.0109212	1.33507	Non-DEG
Phvul.011G084200	1854.25	GO:0046872, GO:0030001	3.6.3.54, 3.6.3.4	Heavy metal transport/detoxification superfamily protein	0.136124	-0.818533	Non-DEG	0.0801289	-0.671875	Non-DEG	0.00132924	-1.1935	Non-DEG	1.81028e-06	1.80757	Up	1.33667e-25	3.68267	Up	0.00487359	1.05656	Non-DEG
Phvul.011G084500	30.7827			myb domain protein 36	0.755738	0.581787	Non-DEG	0.550056	0.481036	Non-DEG	0.0772153	2.38321	Non-DEG	0.00504265	1.67022	Up	3.57393e-08	3.25064	Up	0.000775355	2.1622	Up
Phvul.011G092100	193.551	GO:0055114, GO:0020037, GO:0016705, GO:0005506		cytochrome P450, family 94, subfamily C, polypeptide 1	0.96057	-0.329779	Non-DEG	0.250375	2.37221	Non-DEG	0.74	0.709061	Non-DEG	8.63654e-55	8.08049	Up	2.55242e-20	10.0809	Up	0.142013	1.67066	Non-DEG
Phvul.011G092500	563.608	GO:0080019	1.2.1.84	Jojoba acyl CoA reductase-related male sterility protein	0.876344	-0.176284	Non-DEG	6.38984e-11	-1.97055	Down	0.0324896	-0.735342	Non-DEG	3.80303e-16	1.84743	Up	1.98889e-105	6.10108	Up	2.70447e-52	4.07737	Up
Phvul.011G107200	48.3336	GO:0016829, GO:0010333, GO:0008152, GO:0000287	4.2.3.105, 4.2.3.106	terpene synthase-like sequence-1,8-cineole	1	0	Non-DEG	4.65395e-11	-10.1804	Down	1	0	Non-DEG	4.30911e-10	5.0589	Up	1.70343e-07	8.2289	Up	0.0636374	3.42971	Non-DEG
Phvul.011G107400	3.93355			Protein of unknown function (DUF1218)	0.662178	1.38433	Non-DEG	0.471223	1.07003	Non-DEG	0.682786	-0.747903	Non-DEG	0.0476879	2.01897	Up	0.00025198	3.67284	Up	0.0164814	3.03819	Up
Phvul.011G109200	45.1602				0.214541	0.868326	Non-DEG	3.36475e-18	4.32554	Up	1.4007e-11	3.91221	Up	7.52227e-05	1.82515	Up	9.15828e-06	1.90739	Up	0.0392998	0.95056	Non-DEG
Phvul.011G109600	57.9742			myb domain protein 15	0.590739	-1.5969	Non-DEG	0.0269049	-2.90866	Down	0.82827	-0.294039	Non-DEG	1.83837e-12	4.06903	Up	4.38618e-12	8.20536	Up	0.00226848	2.53943	Up
Phvul.011G111600	14.0395	GO:0008146		sulfotransferase 2A	0.0498225	4.67304	Up	6.29833e-05	-3.37621	Down	1	0	Non-DEG	3.5213e-06	8.128	Up	0.000263281	3.11201	Up	1	0	Non-DEG
Phvul.011G114200	303.962				0.471032	-0.654904	Non-DEG	2.85771e-21	-3.96509	Down	2.99582e-13	-2.93883	Down	0.000129704	1.56204	Up	1.4365e-30	4.7794	Up	1.8983e-10	2.56246	Up
Phvul.011G116600	117.526			protein kinase C substrate, heavy chain-related	0.241684	-0.97616	Non-DEG	0.545269	0.410732	Non-DEG	0.000845464	2.97645	Up	5.83414e-10	2.47585	Up	1.01631e-14	3.55969	Up	0.850816	0.107685	Non-DEG
Phvul.011G124700	814.249	GO:0016021		Peroxisomal membrane 22 kDa (Mpv17/PMP22) family protein	0.396231	-0.876572	Non-DEG	0.198297	0.814456	Non-DEG	0.0696558	1.12018	Non-DEG	0.00250824	1.78053	Up	7.895e-11	3.49154	Up	0.158525	0.834439	Non-DEG
Phvul.011G125100	24.0497			Reticulon family protein	0.887547	0.406327	Non-DEG	0.044592	-1.48665	Non-DEG	0.410396	-0.801553	Non-DEG	0.00416911	1.54431	Up	9.15881e-10	3.96243	Up	4.96082e-05	2.82445	Up
Phvul.011G130500	2033.8			ATP synthase protein I -related	1.59683e-78	2.53686	Up	1.05659e-57	-1.97187	Down	5.32814e-06	0.785873	Non-DEG	0	4.94893	Up	1.68177e-110	2.72844	Up	0.0404466	0.316376	Non-DEG
Phvul.011G133000	1.1272				7.48803e-05	1.69304	Up	1.02183e-05	-1.62898	Down	2.16874e-07	-1.95225	Down	1.36735e-16	3.06161	Up	1.87893e-12	2.56545	Up	0.0020511	1.19689	Non-DEG
Phvul.011G134600	444.835			Plant protein of unknown function (DUF828)	0.309066	3.25942	Non-DEG	2.89534e-05	-4.41499	Down	1	0	Non-DEG	1.42847e-07	8.91426	Up	3.49136e-07	5.31189	Up	1	0	Non-DEG
Phvul.011G140300	51.7731	GO:0007165, GO:0005515, GO:0043531		disease resistance protein (TIR-NBS-LRR class), putative	0.80091	0.372983	Non-DEG	1.30448e-09	-2.52458	Down	0.227715	0.923162	Non-DEG	1.04599e-20	3.51083	Up	5.39063e-18	3.47805	Up	0.55316	0.340203	Non-DEG
Phvul.011G140400	224.892	GO:0007165, GO:0005515, GO:0043531		disease resistance protein (TIR-NBS-LRR class), putative	0.33611	-0.450769	Non-DEG	5.71242e-08	-1.39371	Non-DEG	0.0095882	0.762387	Non-DEG	1.45332e-16	2.05513	Up	1.6665e-16	2.06209	Up	0.115617	-0.443817	Non-DEG
Phvul.011G142200	94.7037	GO:0006468, GO:0004672	2.7.11.1	Protein kinase superfamily protein	0.812246	-0.325394	Non-DEG	6.16722e-22	-3.67358	Down	9.85006e-08	-2.02367	Down	3.38701e-14	2.00622	Up	2.96975e-29	4.22199	Up	1.42503e-07	1.89037	Up
Phvul.011G142300	120.287			GRAS family transcription factor	0.63414	-0.502907	Non-DEG	7.81666e-06	-1.88012	Down	1.10864e-07	-2.0007	Down	3.11854e-28	3.12264	Up	4.94816e-41	5.1096	Up	6.00293e-05	1.48405	Non-DEG
Phvul.011G148500	57.7928				0.873932	-0.439824	Non-DEG	0.742442	0.349807	Non-DEG	0.484966	-0.647688	Non-DEG	0.0395745	1.57599	Up	1.14933e-11	5.03713	Up	2.66992e-05	3.02132	Up
Phvul.011G148700	873.626	GO:0006468, GO:0004672	2.7.11.1	protein kinase family protein	0.0218609	1.02868	Non-DEG	5.28502e-65	-4.76064	Down	1.37657e-55	-4.79549	Down	6.81595e-40	3.36338	Up	8.89251e-78	5.20091	Up	3.67292e-20	2.86621	Up
Phvul.011G151900	43.649	GO:0006468, GO:0004672	2.7.11.1	S-locus lectin protein kinase family protein	0.92144	-0.274795	Non-DEG	2.28205e-07	-3.28289	Down	0.199527	-0.95781	Non-DEG	0.00214016	1.75241	Up	1.97716e-10	3.98031	Up	0.00175431	1.95311	Up
Phvul.011G155800	171.853	GO:0016301, GO:0007205, GO:0004143	2.7.1.107	diacylglycerol kinase 5	0.750342	-0.333864	Non-DEG	1.5448e-10	2.91529	Up	0.0105745	1.0871	Non-DEG	7.63519e-14	2.90412	Up	2.68568e-07	1.95986	Up	0.00151854	-1.27813	Non-DEG
Phvul.011G182300	61.2881	GO:0005515, GO:0006468, GO:0005524, GO:0004672	2.7.11.1	Leucine-rich repeat receptor-like protein kinase family protein	1.45343e-08	5.68717	Up	0.595256	-0.214321	Non-DEG	0.295508	2.11422	Non-DEG	4.74861e-26	5.92153	Up	6.54e-07	1.64379	Up	0.233251	1.40943	Non-DEG
Phvul.011G182700	18.9019	GO:0009607, GO:0006952		MLP-like protein 43	0.915812	-0.770826	Non-DEG	8.76057e-05	-6.22519	Down	0.438273	-1.36172	Non-DEG	1.89177e-06	3.52031	Up	1.24494e-05	6.93005	Up	0.0540123	2.63891	Non-DEG
Phvul.011G186600	27.7366			RmlC-like cupins superfamily protein	0.116887	4.01872	Non-DEG	0.00689507	-2.39525	Down	0.120736	-3.26206	Non-DEG	0.000108062	2.01138	Up	9.77325e-12	5.47433	Up	3.3207e-06	7.48167	Up
Phvul.011G198600	334.711			sulfotransferase 2A	1.71252e-07	8.73574	Up	1.48177e-59	-3.8167	Down	0.0411491	-3.86201	Down	1.27069e-13	11.3881	Up	7.24791e-58	3.75167	Up	0.683416	1.09926	Non-DEG
Phvul.011G198700	16.9367			sulfotransferase 2A	0.061067	4.47026	Non-DEG	7.60542e-05	-3.169	Down	0.125606	-3.25519	Non-DEG	1.08314e-05	7.49133	Up	1.27545e-07	4.12192	Up	0.690808	1.10085	Non-DEG
Phvul.011G198900	46.6981			sulfotransferase 2A	0.00288194	5.82926	Up	2.77121e-13	-3.66893	Down	1	0	Non-DEG	8.20528e-14	7.14906	Up	8.69031e-16	4.00799	Up	0.179472	2.68819	Non-DEG
Phvul.011G199000	57.9129	GO:0008146		sulfotransferase 2A	0.0140709	3.67834	Up	2.15209e-17	-3.81093	Down	0.077212	-2.44205	Non-DEG	6.42635e-23	5.17323	Up	8.44193e-18	3.84869	Up	0.0690006	2.3538	Non-DEG
Phvul.011G199100	32.17			sulfotransferase 2A	0.162838	3.517	Non-DEG	1.66922e-07	-3.6398	Down	0.38093	-1.89775	Non-DEG	9.8552e-10	7.42021	Up	2.3246e-11	4.57345	Up	0.782009	0.670236	Non-DEG
Phvul.011G199200	4.82051			sulfotransferase 2A	0.813296	1.67419	Non-DEG	0.016603	-4.56627	Down	1	0	Non-DEG	0.0118682	5.45815	Up	0.0102678	4.89064	Up	0.715291	1.10667	Non-DEG
Phvul.011G199400	5.76153			sulfotransferase 2A	1	0	Non-DEG	0.000813881	-6.65498	Down	1	0	Non-DEG	0.00198488	6.82261	Up	0.00203634	6.21996	Up	1	0	Non-DEG
Phvul.011G199500	30.8741	GO:0008146		sulfotransferase 2A	0.289324	3.27775	Non-DEG	2.76014e-09	-5.71146	Down	1	0	Non-DEG	4.18372e-09	9.58388	Up	5.71069e-10	5.96318	Up	1	0	Non-DEG
Phvul.011G199600	57.2461			sulfotransferase 2A	0.00338226	5.75148	Up	3.41368e-15	-3.8987	Down	1	0	Non-DEG	9.69734e-09	9.15885	Up	3.36525e-20	4.50712	Up	0.685612	1.09976	Non-DEG
Phvul.011G200500	5.25669	GO:0008146		sulfotransferase 2A	0.367449	3.25226	Non-DEG	0.0312307	-2.90637	Down	1	0	Non-DEG	0.00492131	5.65382	Up	0.00798532	3.50595	Up	0.706081	1.10439	Non-DEG
Phvul.011G200600	55.5621			sulfotransferase 2A	0.0126101	5.10662	Up	4.78347e-10	-3.77381	Down	0.00604481	-4.65574	Down	1.13695e-09	6.47981	Up	2.57684e-05	2.62417	Up	0.567458	1.25098	Non-DEG
Phvul.011G201101	36.0777	GO:0043531		NB-ARC domain-containing disease resistance protein	3.92092e-06	4.05631	Up	0.438659	-0.378771	Non-DEG	0.779025	0.47513	Non-DEG	2.0469e-17	5.00949	Up	2.13699e-05	1.7629	Up	0.446657	0.809725	Non-DEG
Phvul.011G214200	150.327			O-fucosyltransferase family protein	0.139063	-0.774814	Non-DEG	0.0106979	1.00282	Non-DEG	3.59898e-06	1.85076	Up	7.94365e-14	2.44455	Up	1.80528e-17	2.80094	Up	0.270861	-0.418425	Non-DEG
Phvul.L001605	304.555	GO:0036459, GO:0016579	3.4.19.12	ubiquitin-specific protease 22	0.978274	-0.176702	Non-DEG	0.549827	-0.805063	Non-DEG	0.557354	-0.801338	Non-DEG	3.33074e-08	2.22349	Up	2.42387e-16	7.67074	Up	4.46282e-10	5.27055	Up
Phvul.L001617	162.949			CAMV movement protein interacting protein 7	0.653172	1.60292	Non-DEG	0.496603	-0.888443	Non-DEG	0.964533	0.135939	Non-DEG	0.0284628	2.55367	Up	0.0175595	2.6225	Up	0.310627	1.67175	Non-DEG
Phvul.L001747	1211.15	GO:0016787	3.1.3.16	type one serine/threonine protein phosphatase 4	0.612556	-0.926226	Non-DEG	0.0299187	-1.73947	Down	0.607983	0.514221	Non-DEG	7.79824e-07	2.22025	Up	7.85045e-15	5.36579	Up	0.000137736	2.21931	Up
Phvul.L001751	909.864			Plant protein of unknown function (DUF946)	0.94299	-0.074322	Non-DEG	0.748847	0.0973893	Non-DEG	0.885989	-0.0489661	Non-DEG	2.61048e-12	1.71528	Up	3.16472e-14	1.83354	Up	0.896882	0.0439319	Non-DEG
Phvul.L001841	681.322	GO:0055114, GO:0016616, GO:0006694, GO:0003854	4.1.1.35	UDP-glucuronic acid decarboxylase 1	0.989143	0.063787	Non-DEG	0.00049627	-2.05983	Down	0.947578	-0.0688407	Non-DEG	0.000110042	1.73026	Up	1.65344e-22	5.29054	Up	1.84215e-11	3.62406	Up
Phvul.L001843	457.903			sequence-specific DNA binding;sequence-specific DNA binding transcription factors	0.976409	-0.0508897	Non-DEG	2.07201e-06	-1.45153	Non-DEG	0.961639	0.0269071	Non-DEG	9.77505e-12	1.51539	Up	1.94657e-50	4.1187	Up	5.63022e-21	2.55242	Up
Phvul.L001846	110.711	GO:0055114, GO:0020037, GO:0016705, GO:0005506	1.14.13.21	cytochrome P450, family 78, subfamily A, polypeptide 5	0.0395415	-1.34257	Non-DEG	0.893032	0.0901047	Non-DEG	1.59414e-06	3.19669	Up	0.000559502	1.60261	Up	3.14869e-22	4.42195	Up	0.00102528	1.47677	Non-DEG
Phvul.001G006300	7834.05			GAST1 protein homolog 1	0.937348	-0.183745	Non-DEG	2.2957e-32	6.70643	Up	1.25521e-16	4.71917	Up	0.000589999	2.19664	Up	0.0151283	-1.46561	Non-DEG	2.03045e-11	-3.84599	Down
Phvul.001G006400	11.0201			GAST1 protein homolog 1	0.471511	-1.36369	Non-DEG	0.0155834	4.41718	Up	0.000234331	6.63654	Up	0.0365343	2.60019	Up	0.518153	0.718376	Non-DEG	0.0021829	-3.2455	Down
Phvul.001G007800	32.6041			Putative lysine decarboxylase family protein	0.609743	-0.738016	Non-DEG	0.00646973	2.14187	Up	0.0302924	1.60345	Up	0.000275895	2.50634	Up	0.00881978	1.69518	Up	0.0220734	-1.54918	Down
Phvul.001G025200	1058.87			myb domain protein 73	0.973799	-0.0537412	Non-DEG	4.27379e-16	2.62615	Up	0.190586	0.470659	Non-DEG	2.77901e-17	2.74402	Up	0.0192879	0.787538	Non-DEG	4.84797e-10	-2.01022	Down
Phvul.001G093700	4775.28			DCD (Development and Cell Death) domain protein	0.979282	0.104382	Non-DEG	8.70779e-09	5.62413	Up	0.00383285	2.32232	Up	0.00975248	2.24898	Up	0.52734	-0.538797	Non-DEG	0.000492329	-2.68339	Down
Phvul.001G130200	645.293	GO:0016757	2.4.1.255	Glycosyltransferase family 61 protein	0.924438	-0.150304	Non-DEG	2.60387e-33	5.2925	Up	1.99151e-18	3.63135	Up	3.57059e-05	1.77795	Up	0.674112	0.202408	Non-DEG	2.01738e-05	-1.72584	Down
Phvul.001G161700	18.7965	GO:0006355, GO:0003677		NAC domain containing protein 74	0.830334	-0.371099	Non-DEG	0.00100467	2.53284	Up	0.000301624	3.76221	Up	0.00119872	2.16517	Up	0.383946	0.55249	Non-DEG	0.001534	-1.98378	Down
Phvul.001G166400	6.20986	GO:0016887, GO:0005524, GO:0016020	3.6.3.25, 3.6.3.17	pleiotropic drug resistance 12	0.964581	0.193781	Non-DEG	0.813889	-0.256076	Non-DEG	0.933807	-0.114388	Non-DEG	0.0463251	2.83997	Up	0.930416	0.101985	Non-DEG	0.045995	-2.54421	Down
Phvul.001G212000	1016.47			Heat shock protein DnaJ with tetratricopeptide repeat	0.471753	0.769231	Non-DEG	0.196073	-0.745677	Non-DEG	1.61446e-07	-2.79819	Down	0.000143114	2.23197	Up	0.488913	-0.429038	Non-DEG	0.000643043	-1.89178	Down
Phvul.001G215200	5.94841			myb domain protein 78	0.932786	0.306412	Non-DEG	0.0126151	4.43557	Up	0.0764464	2.67226	Non-DEG	0.0313738	2.931	Up	0.874373	-0.183279	Non-DEG	0.020264	-2.80786	Down
Phvul.001G247700	2519.24			senescence associated gene 20	0.708858	-0.298596	Non-DEG	3.45471e-22	2.97402	Up	4.44384e-14	2.34214	Up	3.47356e-09	1.90908	Up	0.341532	-0.335515	Non-DEG	1.56307e-16	-2.54319	Down
Phvul.002G001100	29.1273				0.969276	0.0886682	Non-DEG	0.360933	-0.465487	Non-DEG	0.176199	-0.696885	Non-DEG	0.0276431	1.50866	Up	0.0957988	-0.861705	Non-DEG	5.86701e-05	-2.28169	Down
Phvul.002G024200	46.2504				0.914057	0.20447	Non-DEG	5.19955e-09	3.56344	Up	1.37647e-07	3.91039	Up	4.50842e-07	3.1923	Up	0.142267	-0.7996	Non-DEG	2.14822e-10	-3.78743	Down
Phvul.002G056600	10.1225	GO:0055114, GO:0016491	1.14.17.4	2-oxoglutarate (2OG) and Fe(II)-dependent oxygenase superfamily protein	0.801354	-0.795574	Non-DEG	0.531571	-0.772048	Non-DEG	0.254496	1.50465	Non-DEG	0.000253047	7.26246	Up	0.271492	1.29651	Non-DEG	0.000283292	-6.76152	Down
Phvul.002G061300	27.0249			PLATZ transcription factor family protein	0.427243	-0.975967	Non-DEG	0.00416672	4.75185	Up	0.00083749	4.23963	Up	8.59899e-11	4.58134	Up	3.62186e-06	2.87267	Up	0.00021576	-2.68464	Down
Phvul.002G066766	5.28324				0.176671	-0.540127	Non-DEG	6.37546e-12	1.98312	Up	4.30564e-09	1.64931	Up	1.27362e-10	1.79256	Up	0.917559	-0.0354083	Non-DEG	5.11611e-19	-2.3681	Down
Phvul.002G076200	808.541	GO:0005515	2.7.11.7	Transducin/WD40 repeat-like superfamily protein	0.0127886	-1.09427	Non-DEG	1.03038e-05	1.54343	Up	0.00415956	1.02607	Non-DEG	1.25821e-06	1.75318	Up	0.00126785	1.13298	Non-DEG	6.7769e-07	-1.71446	Down
Phvul.002G076400	61.6601	GO:0031012, GO:0008270, GO:0006508, GO:0004222	3.4.24.22	matrix metalloproteinase	0.1061	1.28445	Non-DEG	0.169467	-0.774083	Non-DEG	0.953571	0.0500022	Non-DEG	0.000107817	2.81114	Up	0.00987754	-1.44806	Non-DEG	1.09981e-05	-2.97475	Down
Phvul.002G078901	99.4434				0.159474	0.640363	Non-DEG	5.26424e-10	1.96232	Up	0.816694	0.0931402	Non-DEG	0.000133563	1.74556	Up	1.366e-16	-2.62274	Down	1.23076e-21	-3.72793	Down
Phvul.002G079000	83.7594			CLAVATA3/ESR-RELATED 26	0.984079	0.0447389	Non-DEG	0.0598273	0.762928	Non-DEG	0.0237945	0.960128	Non-DEG	0.00059553	1.54652	Up	0.0508093	-0.786356	Non-DEG	1.35615e-08	-2.28813	Down
Phvul.002G142600	17.4942			hydroxyproline-rich glycoprotein family protein	0.478357	-0.853643	Non-DEG	0.651561	-0.33441	Non-DEG	0.178548	0.983042	Non-DEG	8.58718e-07	3.20079	Up	0.000531147	2.02025	Up	0.00228762	-2.03419	Down
Phvul.002G148300	4465.81			uncoupling protein 5	0.0272703	-0.644223	Non-DEG	7.01076e-06	0.990521	Non-DEG	1.68213e-08	1.24399	Non-DEG	1.4159e-20	2.04562	Up	0.576223	0.145215	Non-DEG	2.62539e-32	-2.54462	Down
Phvul.002G168400	64.5214	GO:0008184, GO:0005975	2.4.1.1	Glycosyl transferase, family 35	0.00269373	1.34996	Non-DEG	0.0314883	0.819966	Non-DEG	0.00190232	1.50178	Up	1.92728e-06	2.23299	Up	7.98469e-05	-1.46959	Non-DEG	1.36803e-07	-2.35262	Down
Phvul.002G196200	232.889	GO:0005515, GO:0006468, GO:0005524, GO:0004672	2.7.11.1	Leucine-rich receptor-like protein kinase family protein	0.522862	-0.547131	Non-DEG	4.59597e-26	5.44806	Up	3.66085e-17	3.71709	Up	1.60079e-09	2.98462	Up	2.75903e-07	-2.14558	Down	6.13324e-35	-5.67733	Down
Phvul.002G228100	18.936			Rubber elongation factor protein (REF)	0.322554	1.4461	Non-DEG	0.0555673	-1.48259	Non-DEG	0.029898	-1.93046	Down	0.000387762	4.35864	Up	0.629972	0.430509	Non-DEG	0.0492196	-2.48203	Down
Phvul.002G239300	24.3903	GO:0008234, GO:0006508	3.4.22.14	Granulin repeat cysteine protease family protein	0.818924	-0.336154	Non-DEG	3.32136e-07	3.7678	Up	1.10613e-06	4.43333	Up	0.000745988	2.98239	Up	0.00194402	-1.66824	Down	9.20804e-11	-4.98679	Down
Phvul.002G282300	22.8905	GO:0046983		basic helix-loop-helix (bHLH) DNA-binding superfamily protein	0.328628	1.09932	Non-DEG	0.014571	1.65869	Up	0.0376692	1.69261	Up	0.0379194	4.1827	Up	1.93992e-06	-3.41103	Down	9.22929e-05	-6.49441	Down
Phvul.002G314000	1973.36	GO:0055114, GO:0016491, GO:0008152	1.2.1.5	aldehyde dehydrogenase 2C4	0.833116	0.358304	Non-DEG	1.40458e-08	3.16636	Up	1	0.00078042	Non-DEG	0.0232989	1.50274	Up	0.292848	-0.654514	Non-DEG	0.00180115	-1.79895	Down
Phvul.003G011100	729.261				7.46415e-06	4.46949	Up	4.13326e-07	4.51287	Up	0.0436593	1.98676	Up	4.09181e-06	4.72229	Up	5.20257e-07	-4.50123	Down	1.00402e-06	-4.75402	Down
Phvul.003G053300	43.1775	GO:0030131, GO:0016192, GO:0006886, GO:0030117		Adaptor protein complex AP-1, gamma subunit	0.837201	0.136714	Non-DEG	1.74782e-24	2.16201	Up	3.28831e-06	1.01831	Non-DEG	4.97687e-16	1.76597	Up	0.0595691	-0.431919	Non-DEG	2.6181e-22	-2.06117	Down
Phvul.003G054600	728.097	GO:0003676, GO:0005852, GO:0005737, GO:0003743		eukaryotic translation initiation factor 3G1	0.825061	0.234292	Non-DEG	5.92904e-16	2.77719	Up	1.08835e-20	3.28972	Up	6.89824e-13	2.73061	Up	6.00924e-18	-2.95889	Down	5.4048e-52	-5.45521	Down
Phvul.003G070700	402.172	GO:0045454, GO:0015035, GO:0006662	1.6.5.4	thioredoxin 2	0.958049	0.140932	Non-DEG	0.0270531	1.35376	Non-DEG	6.89566e-07	3.30221	Up	0.00248944	2.14312	Up	0.00799687	-1.61568	Down	5.53316e-09	-3.61787	Down
Phvul.003G091800	12316.7			Aluminium induced protein with YGL and LRDR motifs	2.55425e-21	4.90878	Up	0.483302	0.222497	Non-DEG	0.615738	-0.437952	Non-DEG	1.8791e-18	8.02426	Up	0.00422924	0.793308	Non-DEG	0.0318485	-2.32217	Down
Phvul.003G095500	623.594			Iron-sulphur cluster biosynthesis family protein	0.758813	0.209618	Non-DEG	0.637291	0.137539	Non-DEG	2.56289e-05	-1.06271	Non-DEG	2.35438e-67	4.6004	Up	0.00292279	0.758694	Non-DEG	5.86653e-42	-3.63209	Down
Phvul.003G110600	4.75662			Protein of unknown function (DUF1218)	0.372429	0.446204	Non-DEG	1.74769e-32	3.29846	Up	4.79187e-12	1.94287	Up	6.32997e-07	1.61139	Up	4.50049e-32	-3.21797	Down	1.27829e-51	-4.38316	Down
Phvul.003G122900	697.639			hydroxyproline-rich glycoprotein family protein	0.913786	-0.103337	Non-DEG	2.83627e-37	3.30206	Up	1.0552e-15	2.05083	Up	1.96005e-13	1.92209	Up	0.000249547	-0.937812	Non-DEG	2.90471e-32	-2.96324	Down
Phvul.003G142400	141.831	GO:0016020, GO:0008375		Core-2/I-branching beta-1,6-N-acetylglucosaminyltransferase family protein	0.699222	0.284497	Non-DEG	9.26015e-50	4.59534	Up	1.19081e-05	1.3105	Non-DEG	1.16395e-15	2.36546	Up	0.774824	-0.103826	Non-DEG	5.55576e-14	-2.18478	Down
Phvul.003G151700	9240.88	GO:0016021, GO:0016020, GO:0022857		nodulin MtN21 /EamA-like transporter family protein	0.929303	0.141241	Non-DEG	1.75587e-17	3.26292	Up	0.000967481	1.33257	Non-DEG	6.8645e-05	1.69684	Up	1.85742e-15	-3.06572	Down	1.48442e-33	-4.62132	Down
Phvul.003G210000	265.182	GO:0005509		calmodulin like 37	0.0386555	-1.55457	Down	0.0157573	1.41953	Non-DEG	0.421657	0.516046	Non-DEG	0.00255335	1.91987	Up	0.775895	0.198309	Non-DEG	5.20327e-09	-3.27613	Down
Phvul.003G226100	385.934	GO:0019887, GO:0005956		casein kinase II beta subunit 4	0.0178332	0.598683	Non-DEG	2.18902e-38	2.69967	Up	6.06968e-19	1.96202	Up	1.86444e-25	2.10917	Up	0.0257307	-0.452989	Non-DEG	1.85626e-22	-1.96348	Down
Phvul.003G240200	2574.94			myb domain protein 73	0.926426	0.0693135	Non-DEG	3.33929e-117	4.38716	Up	1.65699e-36	2.34429	Up	4.2157e-22	1.81388	Up	1.14582e-07	-0.988336	Non-DEG	1.158e-50	-2.7329	Down
Phvul.003G243300	186.949	GO:0006468, GO:0004672	2.7.11.25	mitogen-activated protein kinase kinase kinase 21	0.83123	-0.23485	Non-DEG	2.52236e-06	1.76427	Up	0.000950726	1.26884	Non-DEG	1.72165e-11	2.60873	Up	0.759884	-0.136757	Non-DEG	1.75647e-15	-2.98034	Down
Phvul.003G271800	123.21	GO:0055114, GO:0050662, GO:0015936, GO:0004420	1.1.1.34	hydroxy methylglutaryl CoA reductase 1	0.154376	-0.778078	Non-DEG	0.941019	-0.0378896	Non-DEG	4.1886e-06	1.81755	Up	8.01055e-10	2.26698	Up	0.000667873	1.22728	Non-DEG	5.83813e-07	-1.81778	Down
Phvul.004G035200	25.3449				0.341555	1.06153	Non-DEG	0.538458	-0.421828	Non-DEG	0.84176	-0.175925	Non-DEG	0.000791439	2.74227	Up	0.475653	-0.499626	Non-DEG	0.00561406	-2.18037	Down
Phvul.004G042900	150.82	GO:0016758, GO:0008152	2.4.1.324	UDP-glucosyl transferase 85A3	1.49125e-45	4.39589	Up	3.81241e-15	11.9008	Up	1.09109e-05	6.92347	Up	2.66716e-09	6.84332	Up	1.41044e-31	-3.27897	Down	3.81359e-07	-5.7264	Down
Phvul.004G111900	1077.2	GO:0055085, GO:0016021		Divalent ion symporter	0.156749	-0.747933	Non-DEG	1.44814e-43	5.04417	Up	5.7908e-36	4.42125	Up	7.62305e-24	3.51273	Up	0.50753	-0.265666	Non-DEG	4.20688e-40	-4.52633	Down
Phvul.004G119200	13.3239	GO:0055114, GO:0020037, GO:0016705, GO:0005506		cytochrome P450, family 71, subfamily A, polypeptide 26	0.779006	0.540437	Non-DEG	0.729684	0.281052	Non-DEG	0.274443	-0.8566	Non-DEG	0.00426881	2.68137	Up	0.977597	-0.028342	Non-DEG	0.0150438	-2.16927	Down
Phvul.004G129700	5.86384	GO:0004866		Kunitz family trypsin and protease inhibitor protein	0.808073	-0.738498	Non-DEG	0.931464	0.12635	Non-DEG	0.116959	2.19422	Non-DEG	0.0340304	3.64244	Up	0.747768	0.406902	Non-DEG	0.00759578	-3.97403	Down
Phvul.005G010200	72.4243			NmrA-like negative transcriptional regulator family protein	1.32137e-06	3.29476	Up	2.47611e-11	10.7376	Up	3.98347e-05	6.86138	Up	0.00307779	2.32259	Up	2.48578e-07	-3.17133	Down	0.00236859	-2.19916	Down
Phvul.005G021900	14.2819	GO:0055085, GO:0016020, GO:0015297, GO:0015238, GO:0006855		MATE efflux family protein	0.0258384	1.87558	Up	0.00983646	1.71727	Up	0.172451	1.4689	Non-DEG	1.30232e-05	4.34473	Up	0.756308	-0.218115	Non-DEG	0.00861336	-2.68727	Down
Phvul.005G039400	563.918			Emsy N Terminus (ENT)/ plant Tudor-like domains-containing protein	1	-0.00679636	Non-DEG	0.0369326	1.42137	Non-DEG	0.00297899	2.05698	Up	0.00308468	2.24236	Up	0.152821	-1.0107	Non-DEG	1.20314e-06	-3.25986	Down
Phvul.005G070600	795.002				0.511793	0.229003	Non-DEG	4.02085e-79	7.73557	Up	6.72853e-85	4.34371	Up	1.26408e-91	7.74917	Up	0.0286611	-0.388309	Non-DEG	1.04574e-95	-7.90848	Down
Phvul.005G097800	121.566	GO:0043565, GO:0006355, GO:0003700		Basic-leucine zipper (bZIP) transcription factor family protein	0.997512	-0.0205916	Non-DEG	0.000756263	-1.19264	Non-DEG	0.0607761	-0.716192	Non-DEG	2.8828e-05	1.67882	Up	1	0.000242943	Non-DEG	7.39932e-06	-1.69917	Down
Phvul.005G168500	5.18957	GO:0007017, GO:0005875	3.6.4.2	RHO guanyl-nucleotide exchange factor 11	0.78924	-0.732257	Non-DEG	0.00463076	5.12622	Up	0.0826049	2.31514	Non-DEG	0.0276073	3.6353	Up	0.812124	0.288187	Non-DEG	0.00437463	-4.07937	Down
Phvul.005G181800	1698.98	GO:0043565, GO:0006355, GO:0003700		WRKY DNA-binding protein 40	0.161454	-0.906609	Non-DEG	2.44323e-09	2.50185	Up	0.00268879	1.30711	Non-DEG	5.86055e-09	2.52387	Up	0.000393067	1.51512	Up	6.30783e-06	-1.91536	Down
Phvul.006G045500	658.206				0.957821	-0.0757669	Non-DEG	1.69656e-40	4.34232	Up	1.2317e-31	3.84501	Up	1.91335e-07	1.745	Up	3.02699e-07	-1.602	Down	3.3392e-28	-3.42276	Down
Phvul.006G076100	437.784		2.7.7.41	cytidinediphosphate diacylglycerol synthase 4	0.895312	0.493462	Non-DEG	0.0842649	2.21192	Non-DEG	0.122448	-1.76478	Non-DEG	0.00473493	5.79339	Up	0.638311	0.579946	Non-DEG	0.0135709	-4.71998	Down
Phvul.006G097600	279.73			dsRNA-binding protein 2	0.000114651	4.54642	Up	1.89683e-05	4.74602	Up	0.125218	3.07357	Non-DEG	0.036488	4.56063	Up	1.08831e-05	-4.3035	Down	0.0265477	-4.31771	Down
Phvul.006G116500	114.984				0.670681	-0.307636	Non-DEG	1.24722e-18	2.57153	Up	0.00349262	0.900254	Non-DEG	5.99162e-07	1.56746	Up	6.15138e-05	-1.20387	Non-DEG	4.01401e-26	-3.07897	Down
Phvul.006G120300	1221.29			Chaperone DnaJ-domain superfamily protein	0.936551	-0.134669	Non-DEG	0.000906938	1.64859	Up	0.000149446	2.17773	Up	4.71465e-05	1.92438	Up	0.42952	0.370433	Non-DEG	0.000203979	-1.68861	Down
Phvul.006G207600	277.071			DNAJ-like 20	1	-0.0070389	Non-DEG	9.27178e-20	2.66109	Up	0.117163	0.47846	Non-DEG	1.40598e-08	1.73818	Up	2.67952e-05	-1.1775	Non-DEG	1.48588e-24	-2.92271	Down
Phvul.007G014000	35.0007			GRAM domain-containing protein / ABA-responsive protein-related	0.952484	-0.125578	Non-DEG	0.0106937	1.39148	Non-DEG	0.116694	0.893862	Non-DEG	5.52905e-05	2.28369	Up	0.796948	0.15427	Non-DEG	2.4816e-05	-2.255	Down
Phvul.007G045600	54.4815	GO:0007264, GO:0005525		ADP-ribosylation factor-like A1C	0.69206	0.476466	Non-DEG	0.460161	0.40185	Non-DEG	0.586454	-0.32134	Non-DEG	6.20045e-05	2.56114	Up	0.022074	-1.16438	Non-DEG	2.96172e-08	-3.24905	Down
Phvul.007G129700	1116.95	GO:0005515		TRAF-like superfamily protein	0.0529343	-0.611925	Non-DEG	0.268463	0.286687	Non-DEG	1.44218e-05	1.05796	Non-DEG	1.42158e-90	4.63908	Up	9.09805e-38	2.78942	Up	3.84664e-25	-2.46158	Down
Phvul.007G135900	2098.04	GO:0006355, GO:0003700		Integrase-type DNA-binding superfamily protein	0.987434	0.0362303	Non-DEG	8.6728e-35	4.27237	Up	1.55528e-05	1.54148	Up	9.35146e-15	2.76952	Up	0.00143247	-1.14774	Non-DEG	2.8214e-29	-3.88103	Down
Phvul.007G158400	3897.48	GO:0006796, GO:0005737, GO:0004427, GO:0000287	3.6.1.1	pyrophosphorylase 4	0.973311	-0.0432693	Non-DEG	5.00163e-31	2.89971	Up	3.52755e-09	1.512	Up	2.74737e-13	1.90603	Up	3.60703e-06	-1.19208	Non-DEG	3.90365e-36	-3.14137	Down
Phvul.007G170900	267.162	GO:0006508, GO:0004190	3.4.23.12	Eukaryotic aspartyl protease family protein	2.25464e-09	3.41132	Up	6.50569e-16	4.43343	Up	7.6853e-06	3.96782	Up	4.00803e-30	7.54774	Up	0.543961	0.371621	Non-DEG	3.88636e-08	-3.7648	Down
Phvul.007G190000	72.6677				0.997537	-0.0178114	Non-DEG	0.783893	0.106623	Non-DEG	0.97887	-0.0153073	Non-DEG	7.87562e-07	1.86228	Up	0.396454	-0.306984	Non-DEG	7.93311e-10	-2.18708	Down
Phvul.007G192800	6.07133	GO:0045735		RmlC-like cupins superfamily protein	0.0446002	-3.14718	Down	0.23327	2.44373	Non-DEG	0.000466333	6.44606	Up	0.00844359	5.55326	Up	0.464027	1.01025	Non-DEG	2.42329e-05	-7.69019	Down
Phvul.007G198400	436.961	GO:0005515		phloem protein 2-B15	0.647894	0.302999	Non-DEG	5.64331e-14	2.13882	Up	0.493125	0.2287	Non-DEG	1.23496e-07	1.56797	Up	0.207321	-0.388135	Non-DEG	5.6648e-09	-1.6531	Down
Phvul.007G206400	118.19	GO:0016020, GO:0006810, GO:0005215		Major facilitator superfamily protein	0.798532	-0.242334	Non-DEG	0.454841	-0.274627	Non-DEG	0.235345	-0.428725	Non-DEG	2.8741e-11	2.23351	Up	0.00561803	0.906054	Non-DEG	3.46636e-06	-1.56979	Down
Phvul.007G214300	1468.65	GO:0043565, GO:0006355, GO:0003700		basic region/leucine zipper motif 53	0.973408	-0.0368209	Non-DEG	4.95291e-23	2.15421	Up	1.93886e-14	1.69329	Up	2.00167e-18	1.92198	Up	0.0489613	0.456094	Non-DEG	5.51498e-12	-1.50271	Down
Phvul.007G215600	1109.93	GO:0006629		alpha/beta-Hydrolases superfamily protein	0.987835	0.032402	Non-DEG	3.20191e-24	3.22711	Up	6.45891e-06	1.46503	Non-DEG	1.4418e-06	1.62383	Up	0.504353	-0.247165	Non-DEG	8.08559e-09	-1.8386	Down
Phvul.007G216700	463.279				7.46286e-10	1.84059	Up	6.91921e-14	-1.9703	Down	3.59512e-08	-1.58441	Down	1.78668e-28	4.23091	Up	7.67081e-05	-1.10287	Non-DEG	1.50874e-19	-3.4932	Down
Phvul.007G229000	5.62741			protein binding	0.923534	-0.0979019	Non-DEG	6.0377e-20	2.30224	Up	0.0283304	0.598414	Non-DEG	3.06521e-14	1.97151	Up	0.184776	0.374141	Non-DEG	3.10556e-11	-1.69527	Down
Phvul.007G230900	383.322	GO:0006412, GO:0005840, GO:0005622, GO:0003735		Ribosomal S17 family protein	0.668996	0.288219	Non-DEG	7.76986e-13	2.01446	Up	0.00335111	0.866356	Non-DEG	3.09503e-16	2.42807	Up	0.000755586	-0.956741	Non-DEG	5.48541e-27	-3.09659	Down
Phvul.007G261700	68.3683			Disease resistance-responsive (dirigent-like protein) family protein	0.0766628	1.17357	Non-DEG	0.00010426	1.87819	Up	0.00549141	1.56453	Up	8.49707e-09	3.04896	Up	0.368294	-0.467204	Non-DEG	7.98358e-06	-2.34259	Down
Phvul.008G158000	122.097				0.830334	0.285137	Non-DEG	8.82039e-18	-3.21335	Down	0.0342911	-0.97214	Non-DEG	3.62944e-05	2.54091	Up	0.749025	-0.167126	Non-DEG	3.85773e-05	-2.42289	Down
Phvul.008G175600	1.32319	GO:0016758, GO:0008152	2.4.1.324	UDP-glucosyl transferase 85A2	0.00109763	-1.42134	Non-DEG	0.961543	0.0264336	Non-DEG	0.0157478	0.929577	Non-DEG	3.37448e-39	4.65746	Up	6.59557e-35	4.3582	Up	2.89626e-06	-1.7206	Down
Phvul.008G223000	35.2608	GO:0050826		Plant protein of unknown function (DUF828)	0.658165	0.784051	Non-DEG	0.00179905	5.23574	Up	0.0193841	3.90538	Up	0.00772669	2.95896	Up	0.458531	-0.618578	Non-DEG	0.00605398	-2.79349	Down
Phvul.008G231728	346.77				0.000500507	2.32425	Up	0.141066	0.894482	Non-DEG	0.0314207	-1.30575	Non-DEG	3.29038e-06	3.28806	Up	3.80719e-14	-4.29599	Down	6.15382e-16	-5.25981	Down
Phvul.008G243500	23.7524			Protein of unknown function (DUF607)	0.000278027	3.24548	Up	0.627715	0.377502	Non-DEG	0.304069	1.3737	Non-DEG	2.23735e-05	4.98184	Up	0.304794	-0.768159	Non-DEG	0.0438597	-2.50451	Down
Phvul.009G019900	39.518				0.179447	-1.6438	Non-DEG	0.00356011	3.4651	Up	0.0001143	4.21827	Up	9.73774e-06	3.67292	Up	0.000189503	2.9363	Up	0.0035622	-2.38042	Down
Phvul.009G032100	2237.73			Phosphate-responsive 1 family protein	1	-0.0083714	Non-DEG	4.0099e-08	2.96632	Up	0.0378437	1.20529	Non-DEG	1.81395e-13	4.08802	Up	0.249871	-0.696889	Non-DEG	5.84903e-19	-4.79329	Down
Phvul.009G103300	2001.35			ChaC-like family protein	0.983027	-0.0331837	Non-DEG	0.00151396	0.865759	Non-DEG	0.592371	0.17327	Non-DEG	2.55182e-10	1.753	Up	0.012622	-0.696921	Non-DEG	6.49232e-21	-2.48311	Down
Phvul.009G132900	370.763	GO:0016624, GO:0008152	1.2.4.4, 1.2.1.25	Thiamin diphosphate-binding fold (THDP-binding) superfamily protein	0.926297	0.172835	Non-DEG	1.41822e-20	4.48284	Up	8.7391e-07	2.35286	Up	1.87235e-05	2.2489	Up	2.30918e-07	-2.42112	Down	3.78133e-21	-4.49718	Down
Phvul.009G137700	154.467			Nodulin MtN3 family protein	0.743608	0.225059	Non-DEG	3.13956e-38	5.21304	Up	1.06302e-27	4.33724	Up	6.04821e-13	2.79463	Up	4.10923e-21	-2.51738	Down	2.19207e-45	-5.08695	Down
Phvul.009G174900	95.0575			myb domain protein 86	0.932786	0.160278	Non-DEG	4.15764e-06	2.3223	Up	0.0886338	0.907689	Non-DEG	8.27309e-07	2.69582	Up	0.173582	-0.711181	Non-DEG	3.00125e-10	-3.24672	Down
Phvul.009G180401	1389.64			NHL domain-containing protein	0.958708	-0.0773418	Non-DEG	3.79615e-13	2.33425	Up	0.945124	-0.0322263	Non-DEG	2.57695e-37	4.09153	Up	0.00357203	0.967067	Non-DEG	2.02754e-23	-3.2018	Down
Phvul.009G234900	20.7754				0.903152	-0.279944	Non-DEG	0.613422	-0.374257	Non-DEG	0.770702	-0.235729	Non-DEG	0.0163214	1.88859	Up	0.621542	0.368267	Non-DEG	0.011294	-1.80027	Down
Phvul.009G236900	251.883			OSBP(oxysterol binding protein)-related protein 4B	0.989097	0.022224	Non-DEG	4.42383e-42	3.81101	Up	3.54262e-19	2.28047	Up	1.73971e-11	1.70434	Up	1.6086e-06	-1.10936	Non-DEG	1.48061e-31	-2.79148	Down
Phvul.009G253300	30.1713	GO:0031225, GO:0016049, GO:0010215		COBRA-like protein-7 precursor	0.914057	0.235681	Non-DEG	2.91691e-05	6.7117	Up	3.9158e-05	4.00897	Up	0.00664724	1.86728	Up	0.883115	-0.108809	Non-DEG	0.00566491	-1.74041	Down
Phvul.010G000300	75.4746	GO:0055114, GO:0016491	1.14.11.19	2-oxoglutarate (2OG) and Fe(II)-dependent oxygenase superfamily protein	0.821085	0.225435	Non-DEG	1.73642e-05	1.54437	Up	0.000223675	1.45514	Non-DEG	5.06421e-07	1.83532	Up	0.852068	-0.0781811	Non-DEG	1.82499e-06	-1.68807	Down
Phvul.010G064200	823.442			prenylated RAB acceptor 1.B4	0.127498	-0.768614	Non-DEG	0.92299	-0.043816	Non-DEG	0.00106605	1.14576	Non-DEG	1.69541e-11	2.3775	Up	0.818947	-0.0979833	Non-DEG	9.19546e-22	-3.24409	Down
Phvul.010G125400	64.7353	GO:0009733		SAUR-like auxin-responsive protein family	0.929301	-0.10291	Non-DEG	1.63999e-09	2.26369	Up	2.98599e-09	2.62176	Up	2.36382e-29	4.44404	Up	9.04261e-05	1.08585	Non-DEG	8.33019e-18	-3.46109	Down
Phvul.010G158200	64.8659			basic helix-loop-helix (bHLH) DNA-binding superfamily protein	0.000308534	-1.52333	Down	0.283173	-0.451763	Non-DEG	0.00250046	1.1656	Non-DEG	8.15678e-12	2.58942	Up	6.11304e-06	1.63695	Up	2.84246e-11	-2.47579	Down
Phvul.011G026100	1535.52	GO:0046923, GO:0016021, GO:0006621		ER lumen protein retaining receptor family protein	0.97958	-0.0298703	Non-DEG	4.29318e-25	2.31207	Up	3.52847e-05	0.936667	Non-DEG	4.15666e-109	4.66968	Up	1.1368e-42	2.84637	Up	1.52129e-17	-1.85319	Down
Phvul.011G030100	7.37096	GO:0055114, GO:0020037, GO:0006979, GO:0004601	1.11.1.7	Peroxidase superfamily protein	0.049805	0.960369	Non-DEG	0.0212821	0.861827	Non-DEG	7.66569e-05	2.23925	Up	1.63535e-07	2.56908	Up	0.00577729	-1.00544	Non-DEG	3.17389e-08	-2.61415	Down
Phvul.011G035400	545.702	GO:0007264, GO:0005525		RAC-like 3	0.374987	-1.06419	Non-DEG	2.22019e-06	3.14834	Up	2.62186e-06	3.13787	Up	0.0190431	1.82343	Up	0.358842	-0.679674	Non-DEG	5.90731e-08	-3.5673	Down
Phvul.011G057100	51.5378			Transducin/WD40 repeat-like superfamily protein	0.452353	-0.453332	Non-DEG	1.90152e-06	1.45482	Non-DEG	1.26616e-07	1.62379	Up	3.02376e-12	2.17693	Up	0.192574	-0.439539	Non-DEG	1.47619e-24	-3.06981	Down
Phvul.011G101750	27.0103		2.7.1.107	diacylglycerol kinase 4	1.13339e-08	3.36576	Up	0.0107263	1.18978	Non-DEG	0.0882274	2.20688	Non-DEG	1.2259e-07	4.41852	Up	0.0215479	-1.05216	Non-DEG	0.0220956	-2.10492	Down
Phvul.011G107300	145.211			Phototropic-responsive NPH3 family protein	0.74298	0.516906	Non-DEG	0.064504	1.14129	Non-DEG	0.0117492	-1.55167	Down	0.000541747	2.36626	Up	3.71029e-16	-4.73877	Down	3.99039e-28	-6.58812	Down
Phvul.011G183766	3038.18	GO:0009607, GO:0006952		MLP-like protein 43	8.75287e-16	3.70701	Up	0.183593	-0.641146	Non-DEG	0.54776	-0.32769	Non-DEG	1.44449e-54	6.91565	Up	0.00159153	1.44597	Non-DEG	0.00019109	-1.76267	Down
Phvul.011G183832	2845.58	GO:0009607, GO:0006952		MLP-like protein 43	8.99955e-12	3.60655	Up	0.0591725	-0.996239	Non-DEG	0.0646918	1.04024	Non-DEG	1.29357e-57	8.28143	Up	0.00557134	1.44299	Non-DEG	1.6117e-09	-3.23189	Down
Phvul.011G183900	1588.35	GO:0009607, GO:0006952		MLP-like protein 43	0.0117861	1.29713	Non-DEG	0.525765	0.292296	Non-DEG	0.760355	0.15662	Non-DEG	8.44663e-43	5.54115	Up	0.126437	0.666152	Non-DEG	1.86596e-18	-3.57787	Down
