# Supplementary material for: Comparative transcriptome analysis provides new insights into the response of common bean to infection by race 65 of Colletotrichum lindemuthianum
Source: PLoS One. 2025 Oct 17;20(10):e0314188. doi: 10.1371/journal.pone.0314188 (PMC12533873; doi:10.1371/journal.pone.0314188)
Supplement: S7 Table — (XLSX) [file pone.0314188.s008.xlsx]

## Sheet: Supplementary Table S7
Supplementary Table S7. Putative S genes at 96 hpi.
Gene	Mean Expression	GO	EC	Annotation	OV 48 hai vs E 48 hai (Contrast 1)			OV 48 hai vs OV 0 hai (Contrast 2)			E 48 hai vs E 0 hai (Contrast 3)			OV 96 hai vs E 96 hai (Contrast 4)			OV 96 hai vs OV 48 hai (Contrast 5)			E 96 hai vs E 48 hai (Contrast 6)
					Adjusted P-value	Log2 Fold Change	Status	Adjusted P-value	Log2 Fold Change	Status	Adjusted P-value	Log2 Fold Change	Status	Adjusted P-value	Log2 Fold Change	Status	Adjusted P-value	Log2 Fold Change	Status	Adjusted P-value	Log2 Fold Change	Status
Phvul.001G013300	358.925	GO:0005515		phloem protein 2-B10	0.696699	-0.58898	Non-DEG	0.002303	1.88293	Up	0.528141	-0.447361	Non-DEG	2.11814e-05	-2.92832	Down	2.55352e-13	-4.606	Down	0.000229059	-2.26666	Down
Phvul.001G019300	286.081			Protein of unknown function (DUF1645)	0.000117678	-2.16145	Down	4.19595e-15	4.75146	Up	9.63158e-22	5.11273	Up	0.000224765	-2.01648	Down	0.000372987	-1.81894	Down	7.53721e-05	-1.96391	Down
Phvul.001G074200	10.8406			Regulator of chromosome condensation (RCC1) family protein	0.733371	0.746077	Non-DEG	4.68055e-05	6.99271	Up	0.00139292	5.66518	Up	0.0408479	-2.22351	Down	0.00661915	-2.53077	Down	0.66748	0.438816	Non-DEG
Phvul.001G087800	2887.93	GO:0016747	2.3.1.20	Esterase/lipase/thioesterase family protein	2.21498e-12	-1.76972	Down	2.4774e-15	6.18442	Up	4.94269e-24	7.10521	Up	9.07163e-13	-2.44796	Down	1.21684e-24	-3.34851	Down	9.94122e-29	-2.67027	Down
Phvul.001G100200	3480.95	GO:0006355, GO:0003677		NAC domain containing protein 47	1	-0.00112084	Non-DEG	1.27693e-11	2.0541	Up	0.00355329	0.932731	Non-DEG	6.21337e-08	-1.746	Down	3.8819e-25	-3.12197	Down	9.80998e-06	-1.3771	Non-DEG
Phvul.001G109300	570.451	GO:0006355, GO:0005634		transcription regulator NOT2/NOT3/NOT5 family protein	0.664759	0.334992	Non-DEG	1.46341e-16	2.58665	Up	0.00809418	0.885098	Non-DEG	9.74373e-11	-2.14791	Down	3.25681e-46	-4.46741	Down	4.43516e-10	-1.98451	Down
Phvul.001G145600	61.1056			Disease resistance-responsive (dirigent-like protein) family protein	0.0235635	1.93444	Up	2.14409e-06	7.67544	Up	8.74035e-05	6.60429	Up	6.22967e-05	-2.77535	Down	0.00232666	-2.02323	Down	3.9515e-05	2.68656	Up
Phvul.001G205300	87.8984	GO:0046872, GO:0030001		Heavy metal transport/detoxification superfamily protein	0.766778	-0.30547	Non-DEG	0.0115859	1.01317	Non-DEG	0.375025	0.387261	Non-DEG	0.00220461	-1.53469	Down	7.95824e-13	-3.07343	Down	1.77496e-06	-1.84421	Down
Phvul.001G238300	619.65				0.800318	0.406424	Non-DEG	0.000335278	1.98166	Up	0.175719	-0.81572	Non-DEG	0.0162816	-1.54745	Down	6.36615e-06	-2.4859	Down	0.405322	-0.532025	Non-DEG
Phvul.001G249600	136.329	GO:0008270, GO:0005515		RING-H2 finger A2A	8.73954e-06	1.25524	Non-DEG	3.39949e-16	2.17087	Up	0.0899796	0.52044	Non-DEG	7.95499e-23	-3.353	Down	1.94794e-42	-4.51024	Down	0.764928	0.0980008	Non-DEG
Phvul.001G251200	225.491	GO:0006355, GO:0003700		Integrase-type DNA-binding superfamily protein	0.429713	0.45956	Non-DEG	3.13762e-11	-1.88897	Down	4.4489e-09	-1.73612	Down	3.2089e-15	-2.60703	Down	1.31238e-12	-2.34029	Down	0.0201416	0.726306	Non-DEG
Phvul.001G268300	62.256			Bifunctional inhibitor/lipid-transfer protein/seed storage 2S albumin superfamily protein	0.226059	-0.61775	Non-DEG	1.15666e-07	1.9766	Up	1.49987e-11	2.73507	Up	1.1074e-05	-1.84287	Down	4.06815e-13	-2.77664	Down	1.254e-06	-1.55152	Down
Phvul.002G012100	314.199				0.32778	-0.50438	Non-DEG	0.899277	0.0487193	Non-DEG	0.0241208	0.708396	Non-DEG	3.34529e-08	-1.75503	Down	1.45102e-12	-2.14111	Down	0.00323896	-0.890464	Non-DEG
Phvul.002G020900	18.0854	GO:0055114, GO:0020037, GO:0006979, GO:0004601	1.11.1.7	Peroxidase superfamily protein	0.38744	-1.2934	Non-DEG	5.49186e-05	6.9499	Up	9.26837e-06	7.66185	Up	0.00223409	-4.06115	Down	0.000202257	-4.4668	Down	0.047952	-1.69905	Down
Phvul.002G025000	170.925	GO:0055114, GO:0020037, GO:0016705, GO:0005506	1.14.13.121	ytochrome p450, family 71, subfamily B, polypeptide 11	0.456189	-1.04013	Non-DEG	4.01152e-10	10.3456	Up	8.69054e-11	10.8042	Up	0.00958185	-2.16828	Down	0.000111749	-2.83096	Down	0.0231523	-1.70281	Down
Phvul.002G026900	60.2101	GO:0016758, GO:0008152		UDP-glucosyl transferase 72E1	0.231379	-0.668904	Non-DEG	0.000634763	1.32715	Non-DEG	8.55508e-07	1.96893	Up	9.60334e-06	-1.89695	Down	4.12662e-09	-2.35605	Down	0.00127541	-1.128	Non-DEG
Phvul.002G027500	47.4978			GRAS family transcription factor	0.673782	0.480274	Non-DEG	0.984272	-0.0179708	Non-DEG	0.399109	-0.465976	Non-DEG	0.0045579	-1.55917	Down	0.00110776	-1.63321	Down	0.453776	0.406236	Non-DEG
Phvul.002G038600	444.233	GO:0016747, GO:0008610	2.3.1.74	Chalcone and stilbene synthase family protein	0.966118	0.122917	Non-DEG	1.27259e-17	5.23267	Up	1.14685e-19	7.34427	Up	0.00452863	-1.91963	Down	2.71438e-06	-2.78995	Down	0.264481	-0.747399	Non-DEG
Phvul.002G038700	332.802	GO:0016747, GO:0008610	2.3.1.74	Chalcone and stilbene synthase family protein	0.643046	0.671557	Non-DEG	4.83814e-13	4.56164	Up	3.27897e-11	8.26766	Up	0.0361672	-1.56028	Down	0.000945094	-2.08357	Down	0.855269	0.14827	Non-DEG
Phvul.002G039232	380.741	GO:0016747, GO:0008610	2.3.1.74	Chalcone and stilbene synthase family protein	0.742401	0.548505	Non-DEG	1.20977e-20	6.35874	Up	1.48205e-15	7.71913	Up	0.00568454	-1.98994	Down	5.30572e-07	-3.1469	Down	0.405356	-0.608454	Non-DEG
Phvul.002G041400	154.555			PLATZ transcription factor family protein	0.778646	0.2149	Non-DEG	0.265049	0.335069	Non-DEG	0.548324	-0.198874	Non-DEG	6.3001e-12	-1.97407	Down	9.1257e-10	-1.74752	Down	0.130643	0.441441	Non-DEG
Phvul.002G046800	451.256	GO:0055085, GO:0016021		Major facilitator superfamily protein	0.558694	0.423929	Non-DEG	3.32462e-45	5.53667	Up	6.4625e-29	4.329	Up	1.9826e-06	-1.71855	Down	9.48688e-17	-2.78121	Down	0.079903	-0.638733	Non-DEG
Phvul.002G047500	762.324		4.2.1.105, 3.1.1.1	alpha/beta-Hydrolases superfamily protein	0.895168	0.242755	Non-DEG	1.62975e-13	3.82656	Up	2.8535e-10	3.33806	Up	0.000230259	-2.09525	Down	3.80487e-05	-2.16356	Down	0.793612	0.174443	Non-DEG
Phvul.002G064500	2081.81	GO:0005515		Kelch repeat-containing F-box family protein	0.0723942	0.525533	Non-DEG	0.000438361	0.734589	Non-DEG	0.0124974	-0.542675	Non-DEG	5.53571e-42	-2.75243	Down	9.27843e-25	-2.08752	Down	6.54587e-09	1.19045	Non-DEG
Phvul.002G110600	18.7202	GO:0043565, GO:0006355, GO:0003700		basic leucine-zipper 42	0.645081	0.723949	Non-DEG	0.945435	-0.062958	Non-DEG	0.395854	-0.676314	Non-DEG	0.0133552	-1.95241	Down	0.0296162	-1.59426	Down	0.126631	1.0821	Non-DEG
Phvul.002G139800	6520.3			SNARE associated Golgi protein family	0.979518	-0.068704	Non-DEG	0.00150949	1.7304	Up	0.00107974	1.92828	Up	0.0265596	-1.70359	Down	9.3762e-09	-3.54651	Down	0.000263748	-1.91163	Down
Phvul.002G140100	1111.28	GO:0055114, GO:0016616, GO:0006694, GO:0003854		NAD(P)-binding Rossmann-fold superfamily protein	0.731015	0.208876	Non-DEG	3.00449e-36	2.80904	Up	0.000175195	0.881779	Non-DEG	7.2794e-11	-1.53551	Down	2.5773e-34	-2.73036	Down	2.31028e-05	-0.985975	Non-DEG
Phvul.002G143700	759.674				0.652167	0.407863	Non-DEG	1.50618e-11	2.53954	Up	0.24812	0.493342	Non-DEG	0.0012217	-1.77099	Down	5.01682e-59	-7.33212	Down	2.75476e-39	-5.15327	Down
Phvul.002G144600	9.66932	GO:0055114, GO:0016491, GO:0008270		elicitor-activated gene 3-2	0.0370589	2.33186	Up	5.01204e-05	6.77597	Up	0.0347252	3.86266	Up	0.0185188	-2.13053	Down	0.0151482	-1.98134	Down	0.00343827	2.48105	Up
Phvul.002G160900	94.5351				0.513796	-0.525398	Non-DEG	3.97737e-09	2.50308	Up	7.83041e-11	2.85438	Up	0.00139529	-2.09588	Down	3.31133e-21	-5.17644	Down	6.26684e-18	-3.60596	Down
Phvul.002G184300	306.599	GO:0016747, GO:0008610	2.3.1.74	Chalcone and stilbene synthase family protein	1	-0.02663	Non-DEG	1.47387e-14	5.32236	Up	3.34663e-14	8.37042	Up	0.00365526	-2.21081	Down	1.30237e-08	-3.78203	Down	0.0219992	-1.59785	Down
Phvul.002G206800	29.8608	GO:0005975, GO:0004553	3.2.1.55, 3.2.1.37	beta-D-xylosidase 4	0.561198	-0.810156	Non-DEG	4.9361e-09	-3.46757	Down	0.0153014	-1.44565	Non-DEG	0.0074402	-2.86643	Down	0.010951	-2.55337	Down	0.480719	-0.4971	Non-DEG
Phvul.002G212100	229.862				3.83473e-36	-5.79723	Down	3.18413e-10	-2.987	Down	0.509391	0.256112	Non-DEG	4.3223e-18	-6.55503	Down	0.00327804	-2.50259	Down	1.31259e-07	-1.74479	Down
Phvul.002G235700	2829.39	GO:0005515		Galactose oxidase/kelch repeat superfamily protein	0.814197	0.393579	Non-DEG	6.1145e-10	3.42786	Up	0.343845	0.607541	Non-DEG	0.0107533	-1.6951	Down	1.50076e-30	-6.35874	Down	1.5856e-14	-4.27006	Down
Phvul.002G267404	21.5243				0.585075	-0.677552	Non-DEG	0.774037	-0.198933	Non-DEG	0.0651075	1.21482	Non-DEG	0.0254314	-1.93161	Down	0.000205235	-2.71687	Down	0.0138866	-1.46281	Non-DEG
Phvul.002G276800	271.019	GO:0009733		SAUR-like auxin-responsive protein family	0.853855	0.194982	Non-DEG	3.17173e-07	1.71545	Up	0.00140767	1.11963	Non-DEG	1.30937e-06	-1.73228	Down	8.28317e-13	-2.39399	Down	0.206418	-0.466735	Non-DEG
Phvul.002G285800	31.4213	GO:0043565, GO:0006355, GO:0003700		WRKY DNA-binding protein 75	0.573465	0.678461	Non-DEG	4.40247e-08	8.74272	Up	1.69501e-05	4.5577	Up	0.000207126	-2.70785	Down	1.77381e-09	-3.95138	Down	0.384826	-0.565068	Non-DEG
Phvul.002G331800	14.3438	GO:0016567, GO:0004842	6.3.2.19	ARM repeat superfamily protein	0.96844	-0.167154	Non-DEG	0.00177278	5.46673	Up	0.000250669	6.49013	Up	0.00297469	-3.29376	Down	0.00315234	-3.01846	Down	0.926363	0.108144	Non-DEG
Phvul.003G045500	8.66797			Protein of unknown function (DUF962)	0.776773	0.670367	Non-DEG	2.87047e-07	4.30954	Up	0.00745378	2.35551	Up	0.0490965	-2.02192	Down	0.000610035	-2.93614	Down	0.822913	-0.24385	Non-DEG
Phvul.003G052100	894.319	GO:0051536, GO:0003824, GO:0008173, GO:0006364, GO:0005737	2.1.1.192	Radical SAM superfamily protein	0.603805	0.938109	Non-DEG	1.51779e-23	9.87429	Up	3.53261e-13	12.3483	Up	0.00348018	-2.6459	Down	0.000951044	-2.6991	Down	0.33698	0.884903	Non-DEG
Phvul.003G054101	10.4937			RNA-processing, Lsm domain	0.100851	-1.14405	Non-DEG	2.41964e-10	2.98482	Up	0.420605	0.444754	Non-DEG	0.00056309	-1.82386	Down	1.19533e-11	-3.20507	Down	1.30063e-07	-2.52526	Down
Phvul.003G054500	5.04969	GO:0055085, GO:0016020, GO:0006810, GO:0005215		Xanthine/uracil permease family protein	0.811564	-0.453437	Non-DEG	0.0934416	1.3801	Non-DEG	0.261355	0.901636	Non-DEG	0.0212964	-2.0542	Down	0.0169974	-1.9387	Down	0.6523	-0.337936	Non-DEG
Phvul.003G074400	1453.61			Ankyrin repeat family protein	0.00136015	2.64129	Up	7.72325e-11	10.6653	Up	1.07109e-05	7.44256	Up	0.000567595	-2.90595	Down	2.15984e-13	-5.46328	Down	0.931296	0.0839618	Non-DEG
Phvul.003G101400	328.295				0.342861	-0.97458	Non-DEG	0.00112201	1.93511	Up	0.374388	0.586556	Non-DEG	0.00065627	-2.22734	Down	5.83401e-07	-2.95205	Down	0.0045635	-1.69929	Down
Phvul.003G124800	51.349	GO:0016020, GO:0006810, GO:0005215		Major facilitator superfamily protein	0.0218617	-1.33774	Non-DEG	0.0356476	-0.991537	Non-DEG	0.878095	-0.0868366	Non-DEG	0.000100917	-2.52465	Down	5.25615e-06	-2.76721	Down	0.000400478	-1.5803	Down
Phvul.003G137466	207.915	GO:0004518	3.1.21.1		3.10251e-17	-2.47885	Down	0.892696	0.0553818	Non-DEG	0.0713566	-0.509328	Non-DEG	2.6718e-23	-3.38925	Down	4.16961e-08	-1.98603	Down	6.04691e-05	-1.07563	Non-DEG
Phvul.003G140100	198.256	GO:0055114, GO:0051537, GO:0019439, GO:0016708, GO:0005506, GO:0016491	1.14.15.7	choline monooxygenase, putative (CMO-like)	0.932786	0.182071	Non-DEG	0.606068	-0.316861	Non-DEG	0.242539	-0.707659	Non-DEG	0.0296971	-1.52889	Down	0.00817065	-1.64743	Down	0.930109	0.0635353	Non-DEG
Phvul.003G173600	230.571				0.759418	-0.356041	Non-DEG	0.0240545	1.00603	Non-DEG	0.00673442	1.22034	Non-DEG	0.0012224	-1.70771	Down	4.16827e-19	-4.06574	Down	3.05857e-10	-2.71407	Down
Phvul.003G189300	1181.58	GO:0006355, GO:0003677		cycling DOF factor 3	0.0263919	0.60967	Non-DEG	0.0254587	-0.477787	Non-DEG	6.44494e-08	-1.12248	Non-DEG	5.93541e-16	-1.69451	Down	7.31332e-15	-1.60174	Down	0.000955078	0.702437	Non-DEG
Phvul.003G192000	32.1282	GO:0043565, GO:0006355, GO:0003700		WRKY DNA-binding protein 72	0.337674	-0.769137	Non-DEG	4.71259e-07	7.93025	Up	3.06808e-07	8.11793	Up	8.10259e-05	-2.23062	Down	1.12784e-05	-2.33881	Down	0.066615	-0.877335	Non-DEG
Phvul.003G255300	26.6505				0.856688	-0.468679	Non-DEG	5.57531e-06	7.77056	Up	9.78104e-06	7.65779	Up	0.00725622	-2.64726	Down	0.00293406	-2.64154	Down	0.636319	-0.462955	Non-DEG
Phvul.003G255400	57.3419				0.626496	-0.66833	Non-DEG	5.29173e-06	7.32513	Up	5.58653e-08	8.85639	Up	0.0258135	-1.62133	Down	0.00642591	-1.72959	Down	0.2439	-0.776581	Non-DEG
Phvul.003G268500	1169.57	GO:0008061, GO:0016998, GO:0006032, GO:0004568	3.2.1.14	basic chitinase	0.790224	0.207074	Non-DEG	7.75615e-60	4.48586	Up	1.3916e-63	5.01621	Up	1.38763e-08	-1.64001	Down	3.53856e-51	-4.029	Down	3.28112e-16	-2.18191	Down
Phvul.003G287800	180.69	GO:0008152, GO:0003824, GO:0016114, GO:0008661	2.2.1.7	Deoxyxylulose-5-phosphate synthase	1	0.00189613	Non-DEG	8.53031e-17	6.83782	Up	1.99981e-12	7.60449	Up	0.000887142	-2.37019	Down	3.19361e-10	-3.98739	Down	0.0132538	-1.6153	Down
Phvul.004G002200	2987.5			Plant protein of unknown function (DUF827)	0.0385345	-2.98801	Down	0.00595459	3.6825	Up	2.58764e-07	9.5499	Up	0.030722	-4.82372	Down	0.000952756	-6.25284	Down	6.08682e-05	-4.41713	Down
Phvul.004G021000	4099.62	GO:0031012, GO:0008270, GO:0006508, GO:0004222	3.4.24.23	Matrixin family protein	0.07202	-0.722197	Non-DEG	9.84961e-85	5.52724	Up	1.20414e-49	4.12127	Up	1.97917e-26	-3.8746	Down	8.30589e-148	-9.03534	Down	1.33173e-99	-5.88294	Down
Phvul.004G029500	12.4768	GO:0016758, GO:0008152		Uridine diphosphate glycosyltransferase 74E2	0.930536	-0.223231	Non-DEG	0.0147913	2.06898	Up	0.00481952	3.61661	Up	0.00151423	-2.42267	Down	0.0304453	-1.6314	Down	0.417275	0.568031	Non-DEG
Phvul.004G041700	565.567	GO:0055114, GO:0020037, GO:0016705, GO:0005506		brassinosteroid-6-oxidase 2	0.0216026	1.09962	Non-DEG	3.80101e-23	-3.20708	Down	2.77567e-63	-5.63566	Down	3.83502e-18	-3.21556	Down	2.19257e-07	-1.98343	Down	2.3022e-11	2.33174	Up
Phvul.004G048600	26.8818				0.94299	0.22963	Non-DEG	0.00108265	2.83303	Up	0.558174	0.557996	Non-DEG	0.0365691	-4.48724	Down	2.49059e-07	-8.78173	Down	1.19853e-05	-4.06486	Down
Phvul.004G052600	37.4886			phytochrome kinase substrate 4	0.943957	-0.165357	Non-DEG	0.119182	0.987785	Non-DEG	0.48515	-0.461958	Non-DEG	0.0335939	-1.57928	Down	0.00089115	-2.10046	Down	0.284747	-0.686534	Non-DEG
Phvul.004G055000	19.4369			Plant protein of unknown function (DUF247)	0.39861	-0.989467	Non-DEG	0.775802	-0.228408	Non-DEG	0.0269661	-1.31331	Non-DEG	0.00922587	-2.37797	Down	0.0172282	-2.04822	Down	0.324005	-0.659727	Non-DEG
Phvul.004G059000	190.436	GO:0005515		Ubiquitin-like superfamily protein	0.0820234	0.923067	Non-DEG	9.80027e-12	2.57035	Up	0.0337721	0.867304	Non-DEG	3.85688e-06	-2.42565	Down	6.40087e-37	-5.90701	Down	3.63605e-11	-2.55829	Down
Phvul.004G148400	454.132				0.584839	-0.478387	Non-DEG	7.64244e-20	3.70632	Up	8.69288e-12	2.74369	Up	1.32605e-10	-2.71941	Down	9.63269e-23	-3.95087	Down	1.93263e-05	-1.70985	Down
Phvul.004G162300	23.0032	GO:0055114, GO:0016491, GO:0008152	1.2.1.5	aldehyde dehydrogenase 2C4	0.954925	0.202791	Non-DEG	0.000147224	5.06808	Up	0.00011335	6.74042	Up	0.00605843	-2.61935	Down	0.0203335	-2.04768	Down	0.404801	0.77446	Non-DEG
Phvul.004G173600	1425.9	GO:0046872		CCCH-type zinc finger family protein	0.838519	0.166836	Non-DEG	7.37464e-06	1.1951	Non-DEG	0.0350422	-0.595602	Non-DEG	7.22055e-12	-1.86448	Down	7.38399e-14	-1.97132	Down	0.865188	0.0599949	Non-DEG
Phvul.005G001200	601.964	GO:0016788	3.1.1.3	GDSL-like Lipase/Acylhydrolase superfamily protein	0.730662	0.212317	Non-DEG	2.38739e-06	-1.08564	Non-DEG	0.671913	-0.122931	Non-DEG	2.73487e-09	-1.53935	Down	3.05382e-31	-2.80967	Down	8.82007e-06	-1.058	Non-DEG
Phvul.005G011100	81.572	GO:0046872, GO:0000166, GO:0016021, GO:0015914, GO:0005524, GO:0004012, GO:0000287	3.6.3.1	aminophospholipid ATPase 1	0.753251	-0.440145	Non-DEG	1.01239e-10	6.45092	Up	3.55808e-10	6.41893	Up	0.0126261	-1.55198	Down	0.000122524	-2.08104	Down	0.0832711	-0.969202	Non-DEG
Phvul.005G055400	7062.89	GO:0006355, GO:0003677		NAC domain containing protein 1	0.63414	0.506619	Non-DEG	8.79317e-28	4.84974	Up	1.52013e-06	2.2067	Up	0.00178729	-1.59917	Down	6.8889e-18	-3.84931	Down	0.000179373	-1.74352	Down
Phvul.005G074300	79.6313	GO:0006468, GO:0005524, GO:0004672	2.7.11.1	Protein kinase superfamily protein	0.602718	-0.72288	Non-DEG	1.51609e-13	6.64061	Up	8.50313e-13	7.51561	Up	0.0121342	-1.84083	Down	8.59857e-06	-2.81661	Down	0.00824806	-1.69866	Down
Phvul.005G075200	77.3043	GO:0030915, GO:0019789, GO:0000724	3.4.22.16	RING/U-box superfamily protein	0.908237	-0.125245	Non-DEG	5.10152e-09	8.83263	Up	1.33236e-20	5.10774	Up	1.27647e-13	-2.40478	Down	4.76942e-18	-2.73429	Down	0.15737	-0.45476	Non-DEG
Phvul.005G076100	84.3957	GO:0016020		Sodium Bile acid symporter family	2.34627e-07	-1.57449	Down	6.72845e-06	1.65764	Up	0.00186215	0.90029	Non-DEG	5.35931e-10	-2.04998	Down	3.71284e-06	-1.56522	Down	4.24299e-05	-1.08973	Non-DEG
Phvul.005G077501	25.1188		1.14.11.32	senescence-related gene 1	0.00199776	-2.34185	Down	0.859058	-0.14253	Non-DEG	0.593708	0.397016	Non-DEG	3.39935e-07	-6.65078	Down	4.5745e-07	-6.29302	Down	0.00196219	-1.9841	Down
Phvul.005G078900	219.456	GO:0006468, GO:0005524, GO:0004672	2.7.11.1	Leucine-rich repeat transmembrane protein kinase	0.00041994	-1.1659	Non-DEG	8.21546e-57	4.81407	Up	1.11091e-57	4.67153	Up	1.24886e-08	-1.70516	Down	1.06285e-25	-2.94517	Down	5.78565e-18	-2.4059	Down
Phvul.005G107800	4037.93			Wound-responsive family protein	0.590303	0.428832	Non-DEG	3.71971e-11	2.32117	Up	0.849977	0.0885292	Non-DEG	8.58718e-07	-1.85341	Down	2.73656e-23	-3.46696	Down	0.00127983	-1.18472	Non-DEG
Phvul.005G119200	32.744	GO:0016567, GO:0004842	6.3.2.19	plant U-box 23	0.968126	0.113895	Non-DEG	9.0745e-07	5.93252	Up	2.69e-06	7.67	Up	0.000705367	-2.33862	Down	2.30749e-05	-2.67396	Down	0.759885	-0.221442	Non-DEG
Phvul.005G133400	1213.14		4.2.1.1	alpha carbonic anhydrase 7	1	-0.0169029	Non-DEG	1.1579e-19	4.73705	Up	1.93795e-29	6.19436	Up	0.00342883	-1.9774	Down	3.13555e-45	-7.96111	Down	4.29277e-30	-6.00061	Down
Phvul.005G158500	983.804		3.2.1.26	Glycosyl hydrolases family 32 protein	0.811564	-0.118506	Non-DEG	4.748e-138	5.07722	Up	8.01855e-122	5.24535	Up	8.65171e-19	-1.6402	Down	3.96461e-119	-4.05057	Down	1.77485e-53	-2.52888	Down
Phvul.005G172400	1166.37	GO:0005515		Galactose oxidase/kelch repeat superfamily protein	0.411309	0.465394	Non-DEG	0.113954	0.503915	Non-DEG	0.00155411	-0.97713	Non-DEG	2.20486e-16	-2.5125	Down	1.23739e-22	-2.91435	Down	0.873872	0.0635506	Non-DEG
Phvul.005G174000	6395.57	GO:0016021, GO:0006810, GO:0005524, GO:0005471		nucleotide transporter 1	0.865492	-0.333867	Non-DEG	1.04762e-23	5.82793	Up	1.37836e-11	3.97931	Up	0.0092604	-1.79406	Down	1.04221e-19	-5.28725	Down	8.68428e-11	-3.82705	Down
Phvul.005G176100	522.219			Lactoylglutathione lyase / glyoxalase I family protein	0.626539	0.296194	Non-DEG	4.42289e-66	7.46596	Up	2.12185e-55	5.43816	Up	0.000298181	-2.06289	Down	2.76972e-71	-8.31	Down	3.83597e-81	-5.95092	Down
Phvul.006G005100	714.268	GO:0008270, GO:0005515		RING/U-box superfamily protein	0.0189824	-2.52182	Down	1.93309e-14	8.39771	Up	8.07562e-10	5.09243	Up	4.84085e-05	-3.90126	Down	9.21861e-14	-6.50485	Down	5.05764e-10	-5.12541	Down
Phvul.006G006700	612.393	GO:0006468, GO:0004672	2.7.11.1	chitin elicitor receptor kinase 1	0.930713	0.142576	Non-DEG	0.00112186	1.34717	Non-DEG	0.741403	0.16912	Non-DEG	2.78662e-15	-3.28791	Down	8.6161e-16	-3.27084	Down	0.756891	0.159639	Non-DEG
Phvul.006G027400	138.947			Tetratricopeptide repeat (TPR)-like superfamily protein	3.2214e-09	-1.85688	Down	2.52304e-11	6.07965	Up	3.87941e-13	8.00552	Up	8.17874e-25	-4.08627	Down	1.76163e-17	-3.41541	Down	3.89242e-05	-1.18602	Non-DEG
Phvul.006G043100	26.7789				0.95582	0.207459	Non-DEG	2.25234e-06	8.15039	Up	2.75423e-05	7.36147	Up	4.24904e-05	-4.70791	Down	3.93408e-06	-4.95401	Down	0.977117	-0.038644	Non-DEG
Phvul.006G055200	615.573	GO:0009001, GO:0006535, GO:0005737	2.3.1.30	serine acetyltransferase 2;2	0.890346	0.107657	Non-DEG	0.00513016	-0.63084	Non-DEG	0.00414693	-0.660795	Non-DEG	4.75808e-14	-1.71493	Down	2.6648e-12	-1.56833	Down	0.313757	0.254257	Non-DEG
Phvul.006G085300	94.612			P-loop containing nucleoside triphosphate hydrolases superfamily protein	0.288285	-0.494359	Non-DEG	7.84565e-17	3.26964	Up	0.000266001	1.09757	Non-DEG	1.20786e-19	-2.61336	Down	1.24526e-08	-1.69559	Down	0.141572	0.423407	Non-DEG
Phvul.006G086400	577.71			global transcription factor C	0.181724	-0.896778	Non-DEG	0.632664	-0.251781	Non-DEG	0.892161	-0.0756723	Non-DEG	2.97337e-06	-2.66362	Down	0.00015776	-2.15581	Down	0.402914	-0.388975	Non-DEG
Phvul.006G096600	2262.7			acyl carrier protein 4	0.728285	-0.484222	Non-DEG	0.000135307	2.507	Up	6.36615e-06	3.55432	Up	0.0242256	-1.68162	Down	2.48456e-05	-2.64003	Down	0.0102423	-1.44263	Non-DEG
Phvul.006G108100	221.243				0.0550369	1.09239	Non-DEG	6.56229e-16	-2.86219	Down	2.10471e-10	-2.51892	Down	0.00976943	-2.41377	Down	2.17853e-10	-4.83754	Down	0.00757189	-1.33138	Non-DEG
Phvul.006G114800	0.940938			myb domain protein 4	0.971231	-0.0431605	Non-DEG	0.607845	0.142242	Non-DEG	8.06947e-06	-1.03496	Non-DEG	1.17822e-07	-1.51544	Down	1.41522e-17	-2.27879	Down	0.00087482	-0.806506	Non-DEG
Phvul.006G148400	11.6243				0.798246	-0.714564	Non-DEG	0.0243316	4.11585	Up	0.00174368	5.68633	Up	0.000123249	-4.77157	Down	0.0339604	-2.65879	Down	0.157508	1.39822	Non-DEG
Phvul.006G154700	14.2926			Family of unknown function (DUF716)	0.0065899	3.86874	Up	0.00172361	4.1431	Up	0.747537	0.731906	Non-DEG	0.000142256	-3.30514	Down	0.0416024	-1.78233	Down	1.67003e-06	5.39155	Up
Phvul.006G156800	32.0711			F-box and associated interaction domains-containing protein	0.909032	0.17818	Non-DEG	4.54421e-06	2.37717	Up	0.751232	-0.173095	Non-DEG	0.0053939	-2.43733	Down	1.42529e-10	-4.66913	Down	1.51233e-05	-2.05362	Down
Phvul.006G157000	2005.3	GO:0005515		F-box and associated interaction domains-containing protein	0.608579	-0.322155	Non-DEG	7.45963e-20	2.48684	Up	0.963836	0.0195799	Non-DEG	4.2924e-17	-2.46275	Down	1.31087e-68	-4.89679	Down	3.59723e-24	-2.7562	Down
Phvul.006G174700	828.788	GO:0005515, GO:0006468, GO:0004672	2.7.11.1	Leucine-rich repeat protein kinase family protein	0.628409	0.362432	Non-DEG	0.789131	-0.103809	Non-DEG	5.16108e-11	-2.08721	Down	2.01377e-06	-1.6331	Down	7.12504e-08	-1.75082	Down	0.526924	0.244711	Non-DEG
Phvul.007G031600	70.4106			Bifunctional inhibitor/lipid-transfer protein/seed storage 2S albumin superfamily protein	0.254887	1.1667	Non-DEG	1.70857e-09	3.99986	Up	0.00365341	2.01463	Up	0.0174444	-2.03725	Down	8.09621e-14	-5.21743	Down	0.0021945	-2.01348	Down
Phvul.007G049600	10.4634	GO:0006468, GO:0004672	2.7.11.1	cysteine-rich RLK (RECEPTOR-like protein kinase) 29	0.981679	-0.129292	Non-DEG	0.0664005	2.27829	Non-DEG	0.0538157	2.74848	Non-DEG	0.00211811	-4.17765	Down	0.0131222	-3.18815	Down	0.454792	0.860209	Non-DEG
Phvul.007G050400	222.811	GO:0006468, GO:0004672	2.7.11.1	cysteine-rich RLK (RECEPTOR-like protein kinase) 25	0.883549	-0.15153	Non-DEG	8.40336e-31	7.23176	Up	7.57796e-19	8.0894	Up	1.62697e-05	-1.75486	Down	1.53032e-44	-4.95491	Down	1.40181e-27	-3.35157	Down
Phvul.007G077600	116.411			timeless family protein	0.953242	0.0694467	Non-DEG	0.000711995	0.97769	Non-DEG	0.0184131	0.728265	Non-DEG	9.31501e-09	-1.67137	Down	2.58996e-08	-1.58897	Down	0.640726	0.151843	Non-DEG
Phvul.007G106300	63.7783	GO:0055114, GO:0020037, GO:0016705, GO:0005506	1.14.13.152	cytochrome P450, family 76, subfamily C, polypeptide 4	0.803781	0.389629	Non-DEG	0.0159504	1.36225	Non-DEG	0.711662	0.251171	Non-DEG	3.28758e-06	-2.76113	Down	7.17607e-06	-2.55089	Down	0.318286	0.59987	Non-DEG
Phvul.007G108400	60.9615				0.657627	-0.671294	Non-DEG	1.11454e-08	9.2989	Up	3.13374e-09	6.47845	Up	0.0255267	-2.04011	Down	5.00906e-10	-4.60557	Down	7.97126e-07	-3.23675	Down
Phvul.007G111600	221.563			AT hook motif DNA-binding family protein	0.684348	0.433728	Non-DEG	6.13585e-36	5.50324	Up	3.38474e-11	2.86883	Up	0.00193009	-1.5244	Down	4.83781e-24	-4.29397	Down	5.85219e-08	-2.33584	Down
Phvul.007G134700	143.616	GO:0005515	2.5.1.18	glutathione S-transferase tau 7	0.980276	0.051377	Non-DEG	6.35087e-12	2.97166	Up	4.55561e-12	3.48222	Up	3.2089e-15	-3.08781	Down	1.40343e-06	-1.9122	Down	0.00146439	1.22698	Non-DEG
Phvul.007G148700	132.585	GO:0055085, GO:0016020, GO:0006811, GO:0005216		cyclic nucleotide-gated channel 15	0.284341	-0.576163	Non-DEG	0.00261471	-0.963733	Non-DEG	0.299919	0.377966	Non-DEG	5.16792e-10	-2.13052	Down	2.57674e-06	-1.61874	Down	0.874713	-0.0643841	Non-DEG
Phvul.007G173000	92.2571			ovate family protein 12	0.936823	0.111269	Non-DEG	0.805275	0.105249	Non-DEG	0.769599	-0.132475	Non-DEG	3.6639e-05	-1.84331	Down	2.2323e-13	-2.95721	Down	0.00682642	-1.00264	Non-DEG
Phvul.007G181100	152.541	GO:0005515		Phototropic-responsive NPH3 family protein	0.892208	0.159613	Non-DEG	7.75942e-05	-1.29549	Non-DEG	0.238371	-0.447158	Non-DEG	7.20435e-14	-2.74362	Down	2.85793e-10	-2.3095	Down	0.0957349	0.59374	Non-DEG
Phvul.007G194400	52.37			homolog of yeast CDT1 A	0.197824	0.914163	Non-DEG	0.55514	-0.292722	Non-DEG	0.649379	0.275479	Non-DEG	0.000333148	-1.78367	Down	0.000319202	-1.68719	Down	0.0301873	1.01064	Non-DEG
Phvul.007G228000	58.6899	GO:0016021, GO:0004659	2.5.1.36	homogentisate phytyltransferase 1	0.81835	-0.453763	Non-DEG	6.89196e-08	8.84724	Up	1.43664e-07	8.71955	Up	0.00686772	-2.08824	Down	0.00642677	-1.90822	Down	0.740424	-0.273743	Non-DEG
Phvul.007G240200	2483.47	GO:0006355, GO:0003700, GO:0007275		related to AP2.7	0.137117	-0.819514	Non-DEG	0.080389	0.701373	Non-DEG	0.00251735	1.18131	Non-DEG	1.91641e-06	-2.00488	Down	1.61745e-08	-2.25447	Down	0.00451599	-1.0691	Non-DEG
Phvul.007G242200	890.351	GO:0006508, GO:0004185	3.4.16.6	serine carboxypeptidase-like 45	0.925035	-0.321054	Non-DEG	0.000247053	6.39831	Up	0.00052765	6.13791	Up	0.0457895	-2.96463	Down	0.00148876	-3.93205	Down	0.182426	-1.28847	Non-DEG
Phvul.007G254700	70.4227	GO:0005515, GO:0043531		NB-ARC domain-containing disease resistance protein	0.067007	-0.899283	Non-DEG	1.16514e-08	6.36881	Up	3.01814e-14	3.96496	Up	2.85149e-06	-1.83208	Down	7.08283e-05	-1.52085	Down	0.114349	-0.588053	Non-DEG
Phvul.007G258600	12.3178			myb-like HTH transcriptional regulator family protein,Homeodomain-like superfamily protein	0.329254	-1.27534	Non-DEG	0.0310862	2.12858	Up	0.0538042	1.64373	Non-DEG	0.031601	-4.34796	Down	0.0021203	-5.28995	Down	0.00481659	-2.21733	Down
Phvul.008G005200	703.79			Regulator of Vps4 activity in the MVB pathway protein	0.982255	-0.0303904	Non-DEG	2.19027e-07	1.25147	Non-DEG	0.526816	0.181065	Non-DEG	1.18037e-13	-1.89103	Down	3.39614e-35	-3.01503	Down	1.90559e-06	-1.15439	Non-DEG
Phvul.008G008800	18.7094				0.698598	-0.937078	Non-DEG	0.000124611	6.91589	Up	6.21975e-05	7.27152	Up	0.000742551	-4.31163	Down	0.00193733	-3.71244	Down	0.779519	-0.337885	Non-DEG
Phvul.008G012200	380.898			Uncharacterised protein family (UPF0497)	0.100924	-2.12409	Non-DEG	3.22121e-09	5.73522	Up	9.12039e-12	6.3182	Up	0.00484826	-2.9203	Down	8.42794e-06	-4.06403	Down	0.000320139	-3.26783	Down
Phvul.008G015800	837.651		2.3.1.170	NAD(P)-linked oxidoreductase superfamily protein	0.029453	1.08939	Non-DEG	1.25692e-38	9.78416	Up	1.6401e-28	7.93037	Up	1.29588e-07	-2.09006	Down	5.71086e-18	-3.20532	Down	0.964002	-0.0258677	Non-DEG
Phvul.008G023800	13.1403	GO:0043565, GO:0006355, GO:0003700		basic leucine-zipper 42	0.967074	-0.157713	Non-DEG	0.139636	-1.18246	Non-DEG	0.360261	-0.79296	Non-DEG	0.0491838	-2.33044	Down	0.0163992	-2.46831	Down	0.756831	-0.295586	Non-DEG
Phvul.008G028800	567.703	GO:0055114, GO:0020037, GO:0016705, GO:0005506		brassinosteroid-6-oxidase 2	0.87702	-0.140746	Non-DEG	0.814608	0.0766202	Non-DEG	2.30436e-06	1.30457	Non-DEG	1.45982e-08	-1.70345	Down	1.483e-37	-3.55988	Down	8.6034e-14	-1.99718	Down
Phvul.008G086800	164.421	GO:0055114, GO:0020037, GO:0006979, GO:0004601	1.11.1.7	Peroxidase superfamily protein	0.191102	-1.2576	Non-DEG	6.85792e-08	8.66816	Up	3.18794e-11	10.7836	Up	0.000170847	-2.58302	Down	5.49672e-06	-2.87964	Down	0.0153282	-1.55423	Down
Phvul.008G089400	9.19539			Protein of unknown function (DUF567)	0.777209	0.569777	Non-DEG	0.00225393	5.09764	Up	0.00168451	5.39106	Up	0.00486254	-2.68441	Down	0.00224454	-2.66535	Down	0.478473	0.588838	Non-DEG
Phvul.008G092800	7.06548	GO:0006355, GO:0003700		Integrase-type DNA-binding superfamily protein	0.69477	-0.919423	Non-DEG	0.0328505	3.88416	Up	0.169238	1.58249	Non-DEG	0.0483409	-2.76253	Down	0.0495981	-2.44525	Down	0.578891	-0.602144	Non-DEG
Phvul.008G114700	870.902			prenylated RAB acceptor 1.A1	0.000806763	-0.759042	Non-DEG	2.92689e-19	1.82076	Up	1.35654e-08	1.11552	Non-DEG	2.43948e-20	-1.87404	Down	6.78112e-26	-2.09908	Down	2.38436e-07	-0.984084	Non-DEG
Phvul.008G136900	274.626			Lactoylglutathione lyase / glyoxalase I family protein	0.190367	0.981573	Non-DEG	8.68662e-25	6.43494	Up	7.49778e-15	5.35231	Up	0.000227169	-1.91339	Down	0.00156002	-1.54218	Down	0.00621988	1.35279	Non-DEG
Phvul.008G205100	200.993	GO:0016151, GO:0006807		urease accessory protein F	0.0240326	-0.68508	Non-DEG	4.6027e-44	3.24605	Up	0.0161856	0.584514	Non-DEG	1.19376e-11	-1.70075	Down	3.85657e-67	-4.05887	Down	2.85247e-41	-3.0432	Down
Phvul.008G213500	663.624	GO:0006412, GO:0005840, GO:0005622, GO:0003735, GO:0003723		Ribosomal protein S13/S18 family	0.856448	-0.164015	Non-DEG	6.13979e-15	2.70819	Up	0.0380053	0.653528	Non-DEG	5.56614e-09	-2.29578	Down	5.78788e-23	-3.60589	Down	3.38492e-07	-1.47412	Non-DEG
Phvul.008G259700	251.121	GO:0006468, GO:0004672	2.7.11.25	mitogen-activated protein kinase kinase kinase 13	0.30052	0.813631	Non-DEG	4.6258e-09	2.71423	Up	0.124991	-0.765362	Non-DEG	8.68545e-07	-2.50381	Down	2.58487e-17	-3.99237	Down	0.186445	-0.674925	Non-DEG
Phvul.008G267600	51.49	GO:0007165, GO:0005515		disease resistance protein (TIR-NBS-LRR class), putative	2.70632e-07	1.97236	Up	2.70445e-12	2.68202	Up	0.309668	0.499237	Non-DEG	0.00025018	-1.5908	Down	9.76641e-17	-3.15004	Down	0.324662	0.413115	Non-DEG
Phvul.008G281500	80.4386	GO:0005515, GO:0006468, GO:0005524, GO:0004672	2.7.11.1	Leucine-rich receptor-like protein kinase family protein	0.484634	-0.483992	Non-DEG	1.60248e-06	1.84553	Up	1.84044e-14	4.18281	Up	7.23853e-07	-1.94141	Down	3.56434e-08	-2.06644	Down	0.100128	-0.609027	Non-DEG
Phvul.008G287200	343.996		2.3.1.170	NAD(P)-linked oxidoreductase superfamily protein	0.00323794	1.01256	Non-DEG	9.49832e-13	10.7065	Up	1.91398e-10	9.14288	Up	1.0015e-13	-2.18423	Down	9.34094e-26	-2.96405	Down	0.489243	0.232741	Non-DEG
Phvul.008G287300	529.687		2.3.1.170	NAD(P)-linked oxidoreductase superfamily protein	0.271779	0.656651	Non-DEG	3.59062e-13	11.0114	Up	1.24159e-11	9.79352	Up	2.1001e-17	-3.05608	Down	4.33326e-18	-3.05681	Down	0.0874795	0.655927	Non-DEG
Phvul.009G066300	33.5919	GO:0016747		HXXXD-type acyl-transferase family protein	0.979521	0.0972744	Non-DEG	3.96824e-06	7.66715	Up	0.00054812	5.58521	Up	1.88573e-07	-4.12454	Down	0.000639288	-2.69195	Down	0.0350797	1.52986	Up
Phvul.009G066700	13.2274	GO:0016747	2.3.1.133	HXXXD-type acyl-transferase family protein	0.284341	-1.14955	Non-DEG	0.000171964	6.19558	Up	0.000435991	4.32308	Up	0.00309142	-2.38807	Down	0.0279598	-1.72481	Down	0.489447	-0.486299	Non-DEG
Phvul.009G103800	24.3527	GO:0009733		SAUR-like auxin-responsive protein family	0.258168	1.3107	Non-DEG	0.696048	0.308242	Non-DEG	0.920927	-0.106933	Non-DEG	9.41234e-06	-3.31642	Down	0.00474288	-2.11244	Down	0.000239771	2.51468	Up
Phvul.009G108300	51.1513	GO:0009116, GO:0003824	3.2.2.9	Phosphorylase superfamily protein	0.0985845	-1.09812	Non-DEG	3.42525e-06	5.39207	Up	1.36693e-07	8.34974	Up	6.88782e-11	-3.22796	Down	0.001758	-1.62235	Down	0.30661	0.507494	Non-DEG
Phvul.009G112200	127.673	GO:0005515, GO:0006468, GO:0005524, GO:0004672	2.7.11.1	Protein kinase family protein with leucine-rich repeat domain	0.855105	-0.144936	Non-DEG	1.37921e-21	3.29123	Up	7.86577e-08	1.53186	Up	1.1255e-14	-2.00191	Down	1.19391e-09	-1.59263	Down	0.336251	0.264343	Non-DEG
Phvul.009G121000	2141.56	GO:0055114, GO:0016491, GO:0030151, GO:0042128	1.7.1.1	nitrate reductase 1	0.498481	0.71324	Non-DEG	3.56349e-05	2.14068	Up	0.000354411	-1.88541	Down	1.6314e-12	-3.72615	Down	5.35601e-14	-3.84824	Down	0.31941	0.591143	Non-DEG
Phvul.009G144300	483.051			Predicted AT-hook DNA-binding family protein	0.948903	-0.159602	Non-DEG	1.54643e-07	3.07836	Up	0.000875789	2.01442	Up	0.00656223	-1.86388	Down	7.49643e-12	-4.0213	Down	0.000103696	-2.31703	Down
Phvul.009G155000	405.616	GO:0006950, GO:0006468, GO:0005524, GO:0004672	2.7.11.1	Protein kinase protein with adenine nucleotide alpha hydrolases-like domain	0.164395	-0.348367	Non-DEG	0.00288607	-0.494739	Non-DEG	0.00216772	-0.509174	Non-DEG	1.32365e-23	-1.72182	Down	2.63236e-20	-1.60276	Down	0.194231	-0.229302	Non-DEG
Phvul.009G180700	12.4279	GO:0006468, GO:0005524, GO:0004672	2.7.11.1	Leucine-rich repeat protein kinase family protein	0.815669	-0.468651	Non-DEG	0.000551737	5.72185	Up	2.57231e-05	7.05386	Up	0.0225575	-4.64635	Down	3.49749e-06	-7.72343	Down	1.25318e-05	-3.54573	Down
Phvul.009G211500	3.61799			RING/U-box superfamily protein	0.111012	1.5219	Non-DEG	0.000240918	2.43331	Up	0.228383	-0.878469	Non-DEG	0.00382765	-2.43189	Down	1.37607e-13	-5.30577	Down	0.057198	-1.35198	Non-DEG
Phvul.009G228900	597.822	GO:0008270, GO:0005515		RING/U-box superfamily protein	0.153446	0.443339	Non-DEG	1.27074e-29	2.33655	Up	0.000882454	0.715613	Non-DEG	1.29331e-18	-1.87534	Down	8.48993e-43	-2.81997	Down	0.0197567	-0.501294	Non-DEG
Phvul.009G242100	19.2406				0.936551	0.193559	Non-DEG	0.815025	-0.169851	Non-DEG	0.314814	0.76969	Non-DEG	0.0313162	-1.7578	Down	0.00166377	-2.2036	Down	0.737428	-0.25224	Non-DEG
Phvul.009G244000	45.5861	GO:0055114, GO:0020037, GO:0016705, GO:0005506		cytochrome P450, family 81, subfamily D, polypeptide 3	0.834783	0.500996	Non-DEG	1.50917e-06	4.73857	Up	8.66188e-06	7.68349	Up	0.0026871	-2.72267	Down	0.00215719	-2.54426	Down	0.461223	0.679407	Non-DEG
Phvul.009G244100	473.741	GO:0055114, GO:0020037, GO:0016705, GO:0005506		cytochrome P450, family 81, subfamily D, polypeptide 3	0.960433	0.209615	Non-DEG	6.23578e-11	6.15593	Up	4.90589e-09	9.82325	Up	0.0145424	-2.57791	Down	0.0171513	-2.24539	Down	0.624836	0.542135	Non-DEG
Phvul.009G244200	87.4317	GO:0055114, GO:0020037, GO:0016705, GO:0005506	1.14.13.89	cytochrome P450, family 81, subfamily D, polypeptide 3	0.979521	0.0893195	Non-DEG	4.7006e-09	9.55456	Up	7.69816e-08	8.88379	Up	0.00784704	-1.99796	Down	0.00851212	-1.78752	Down	0.712186	0.299759	Non-DEG
Phvul.009G261400	648.197	GO:0008270, GO:0005515		RING/U-box superfamily protein	0.00293108	-1.46515	Non-DEG	1.41492e-15	3.30585	Up	7.65389e-20	3.72823	Up	1.37228e-05	-1.90548	Down	3.9261e-08	-2.2442	Down	9.85716e-06	-1.80387	Down
Phvul.010G008700	1468.13	GO:0007165, GO:0005515, GO:0043531		Disease resistance protein (TIR-NBS-LRR class) family	0.626326	0.548059	Non-DEG	6.16562e-07	7.87023	Up	2.96547e-05	6.74071	Up	3.39159e-08	-2.80394	Down	0.00235089	-1.58779	Down	0.000200181	1.76421	Up
Phvul.010G026000	222.351	GO:0007165, GO:0005515, GO:0043531		Disease resistance protein (TIR-NBS-LRR class) family	0.58583	0.887723	Non-DEG	0.0589868	1.47275	Non-DEG	3.86041e-05	-3.04228	Down	0.000116558	-3.3987	Down	4.26872e-07	-4.09703	Down	0.844564	0.189389	Non-DEG
Phvul.010G042200	1347.6	GO:0016758, GO:0008152	2.4.1.218	UDP-Glycosyltransferase superfamily protein	0.181579	0.695157	Non-DEG	5.19907e-79	8.60701	Up	2.00089e-54	5.86329	Up	6.93483e-08	-1.90144	Down	2.76093e-40	-4.33972	Down	1.76492e-07	-1.74313	Down
Phvul.010G075301	420.538		6.2.1.8	AMP-dependent synthetase and ligase family protein	0.989374	0.0515936	Non-DEG	2.32351e-06	7.57789	Up	2.08364e-05	6.94484	Up	0.0242857	-1.73359	Down	5.91695e-05	-2.60581	Down	0.186376	-0.820624	Non-DEG
Phvul.010G115500	46.6376			myb domain protein 111	0.978168	0.0884155	Non-DEG	3.05594e-08	8.95314	Up	4.37641e-07	8.28327	Up	3.41433e-05	-2.97293	Down	1.84341e-07	-3.47236	Down	0.572253	-0.411015	Non-DEG
Phvul.010G120300	36.897	GO:0055114, GO:0016491	1.14.11.9	2-oxoglutarate (2OG) and Fe(II)-dependent oxygenase superfamily protein	0.185167	-1.32561	Non-DEG	5.08647e-05	6.68282	Up	0.00012336	6.02139	Up	1.20529e-11	-5.08719	Down	0.00328529	-2.33937	Down	0.0234763	1.42221	Non-DEG
Phvul.010G123400	1160.21				0.909104	-0.140849	Non-DEG	1.05845e-64	6.17066	Up	2.09901e-27	3.6251	Up	5.68131e-08	-1.93715	Down	6.46951e-41	-4.42225	Down	1.33184e-15	-2.62595	Down
Phvul.010G134700	1450.3	GO:0005515, GO:0055114, GO:0046872, GO:0016702	1.13.11.58	lipoxygenase 1	2.4392e-13	-0.911244	Non-DEG	3.36849e-25	10.9237	Up	3.22909e-114	8.0631	Up	2.4332e-125	-3.01338	Down	1.11018e-124	-3.01602	Down	9.87645e-15	-0.913891	Non-DEG
Phvul.010G139300	6639.86	GO:0030246, GO:0005975, GO:0004553	3.2.1.23	beta galactosidase 1	0.994714	-0.0515295	Non-DEG	6.8176e-05	2.96313	Up	0.984375	0.0283755	Non-DEG	0.00738742	-2.29502	Down	3.90649e-14	-5.533	Down	1.16591e-05	-3.2895	Down
Phvul.010G154000	376.673	GO:0005515		Galactose oxidase/kelch repeat superfamily protein	1	0.00250118	Non-DEG	0.00781288	0.702242	Non-DEG	0.000493194	-0.900989	Non-DEG	8.10783e-07	-1.69485	Down	3.91726e-46	-4.33004	Down	1.03614e-23	-2.63269	Down
Phvul.011G017100	182.193	GO:0008168, GO:0008152	2.1.1.95	gamma-tocopherol methyltransferase	9.36306e-11	-2.57125	Down	1.07979e-06	2.16357	Up	3.18304e-05	1.5833	Up	1.84394e-17	-3.99658	Down	2.42603e-12	-3.29913	Down	4.10184e-07	-1.8738	Down
Phvul.011G018500	1150			PLATZ transcription factor family protein	0.968126	0.0470007	Non-DEG	0.0865885	0.429567	Non-DEG	0.0190958	-0.584012	Non-DEG	9.69172e-11	-1.57452	Down	4.0941e-11	-1.55717	Down	0.834835	0.0643508	Non-DEG
Phvul.011G031200	648.804		5.3.4.1		0.759832	1.23236	Non-DEG	0.00313179	6.27238	Up	0.0470282	4.45856	Up	0.015436	-5.92812	Down	0.00137614	-6.82914	Down	0.86636	0.331342	Non-DEG
Phvul.011G034700	843.723	GO:0006508, GO:0004252	3.4.14.10	subtilisin-like serine protease 2	0.995045	-0.0637809	Non-DEG	5.23154e-05	3.85367	Up	0.994064	0.0214133	Non-DEG	0.0419947	-2.44047	Down	3.57079e-11	-6.41433	Down	2.62468e-05	-4.03763	Down
Phvul.011G050300	549.613	GO:0005515, GO:0016773	2.7.11.1	target of rapamycin	0.656905	-0.273561	Non-DEG	0.507698	-0.197393	Non-DEG	0.356301	0.284417	Non-DEG	5.19097e-13	-2.439	Down	5.33161e-17	-2.76391	Down	0.025577	-0.598468	Non-DEG
Phvul.011G051000	1435.39	GO:0015031, GO:0006457			0.000834608	-2.0689	Down	1.06564e-23	5.64033	Up	4.99997e-08	2.85751	Up	0.00480065	-1.73833	Down	1.18807e-15	-4.2202	Down	1.14444e-18	-4.55076	Down
Phvul.011G101000	26.3793				0.831555	-0.350048	Non-DEG	0.000109154	2.57321	Up	0.00154907	2.06297	Up	0.00197579	-2.31157	Down	2.5047e-06	-3.12523	Down	0.0451063	-1.16371	Non-DEG
Phvul.011G133100	15.1416	GO:0009733		SAUR-like auxin-responsive protein family	0.0875129	-0.780658	Non-DEG	0.164424	0.478908	Non-DEG	1.4642e-07	1.70206	Up	4.47067e-07	-2.19333	Down	1.42407e-45	-5.49369	Down	2.20503e-36	-4.08102	Down
Phvul.011G147800	1130.45	GO:0006355, GO:0003677		NAC (No Apical Meristem) domain transcriptional regulator superfamily protein	0.8725	-0.443147	Non-DEG	3.95167e-12	5.70455	Up	0.000416392	2.97542	Up	0.000258534	-3.30901	Down	6.46947e-09	-4.76591	Down	0.0294377	-1.90004	Down
Phvul.011G182200	90.2463			BURP domain-containing protein	1.29249e-13	-7.09425	Down	0.0504909	3.6521	Non-DEG	5.01875e-10	10.1649	Up	8.89779e-10	-10.3718	Down	0.0245967	-4.20886	Down	0.180836	-0.931325	Non-DEG
Phvul.011G184200	1169.85	GO:0009607, GO:0006952		MLP-like protein 43	0.479217	-0.544965	Non-DEG	2.09204e-27	4.40806	Up	0.838263	0.102098	Non-DEG	4.79733e-33	-4.57067	Down	4.52241e-13	-2.78562	Down	0.0016846	1.24008	Non-DEG
Phvul.011G195600	24.7776	GO:0043531		NB-ARC domain-containing disease resistance protein	0.167372	-1.09867	Non-DEG	0.0146972	1.7661	Up	0.0591925	-0.947569	Non-DEG	0.0380162	-1.58352	Down	0.00706286	-1.7965	Down	0.0119973	-1.31166	Non-DEG
Phvul.011G198000	19.9441	GO:0043531		NB-ARC domain-containing disease resistance protein	0.984286	-0.069255	Non-DEG	0.000164887	4.59245	Up	0.385738	0.634179	Non-DEG	2.41516e-06	-3.77176	Down	5.59573e-05	-3.15148	Down	0.40455	0.551025	Non-DEG
Phvul.011G212050	231.852				0.885891	0.125523	Non-DEG	0.397558	0.239867	Non-DEG	0.0966687	-0.45589	Non-DEG	5.10283e-12	-1.83461	Down	7.47722e-12	-1.79014	Down	0.57103	0.169989	Non-DEG
Phvul.011G215600	94.1838	GO:0055085, GO:0022857, GO:0016021		organic cation/carnitine transporter 3	0.454339	-0.576391	Non-DEG	4.29182e-10	2.88555	Up	0.00421467	1.21373	Non-DEG	2.28046e-06	-2.12216	Down	2.34793e-08	-2.37319	Down	0.0469885	-0.827424	Non-DEG
Phvul.L002144	829.734			Protein of unknown function (DUF3527)	0.164548	-0.88944	Non-DEG	1.31589e-06	2.06523	Up	4.81928e-05	1.74011	Up	0.000626508	-1.59208	Down	2.10913e-05	-1.80978	Down	0.0106827	-1.10714	Non-DEG
Phvul.L002175	1.11171				1.55461e-08	-1.64472	Down	2.14435e-49	6.21134	Up	9.34637e-28	2.98518	Up	1.40456e-12	-1.9913	Down	2.63634e-11	-1.83253	Down	4.15941e-08	-1.48595	Non-DEG
Phvul.L002743	1357.39			myb domain protein 48	0.519874	-0.442575	Non-DEG	1.05348e-06	1.64697	Up	0.549577	-0.235461	Non-DEG	2.54969e-12	-2.53852	Down	3.86025e-24	-3.51709	Down	2.27921e-05	-1.42114	Non-DEG
Phvul.001G004000	540.729	GO:0055114, GO:0016491, GO:0008270	1.1.1.195	cinnamyl alcohol dehydrogenase 9	3.36942e-05	-1.83221	Down	3.3789e-65	-6.05365	Down	1.59534e-33	-3.31422	Down	4.8227e-10	-1.5796	Down	4.23885e-37	4.56695	Up	2.26124e-58	4.31434	Up
Phvul.001G022700	45.8216			Remorin family protein	0.919433	-0.482488	Non-DEG	1.60088e-11	-6.73077	Down	5.53107e-06	-4.03582	Down	0.000292944	-2.39128	Down	0.0169495	2.63493	Up	1.27262e-07	4.54373	Up
Phvul.001G023600	25.9988	GO:0003677		WUSCHEL related homeobox 4	1	-0.0117874	Non-DEG	0.000120593	-2.28198	Down	0.357149	-0.688408	Non-DEG	0.00273696	-1.68243	Down	0.133605	0.988546	Non-DEG	2.22579e-06	2.65919	Up
Phvul.001G040900	1377.86	GO:0045747, GO:0007049, GO:0006221		enhancer of rudimentary protein, putative	0.141877	-0.825828	Non-DEG	1.47286e-24	-3.5865	Down	7.58048e-14	-2.57815	Down	2.81425e-05	-1.51546	Down	9.50012e-21	3.29048	Up	3.83604e-32	3.98011	Up
Phvul.001G041200	1709.52	GO:0003824, GO:0006470, GO:0004722	3.1.3.16	Protein phosphatase 2C family protein	0.0753211	-4.11633	Non-DEG	0.00231012	-5.01081	Down	0.621729	-0.486483	Non-DEG	8.52864e-10	-4.30638	Down	0.00538086	4.64393	Up	9.8844e-12	4.83398	Up
Phvul.001G043400	3279.32	GO:0003824, GO:0006470, GO:0004722	3.1.3.16	HOPW1-1-interacting 2	0.817627	-1.29798	Non-DEG	0.648037	-1.05221	Non-DEG	0.338406	2.10586	Non-DEG	0.00633446	-2.86992	Down	0.109421	2.95861	Non-DEG	0.000189035	4.53054	Up
Phvul.001G043450	398.349			Leucine-rich repeat (LRR) family protein	0.83585	-0.521799	Non-DEG	0.0330596	2.93864	Up	0.470794	0.749353	Non-DEG	0.000802125	-2.81608	Down	0.830056	-0.22945	Non-DEG	0.00710955	2.06483	Up
Phvul.001G044700	803.213			Protein of unknown function (DUF1677)	0.744355	-0.561969	Non-DEG	4.15738e-09	-3.34815	Down	1.71963e-09	-3.07801	Down	3.27847e-09	-3.04221	Down	0.610888	0.387383	Non-DEG	1.09636e-08	2.86763	Up
Phvul.001G060001	362.532	GO:0019825		hemoglobin 3	0.874129	-1.18548	Non-DEG	0.0112887	-4.51741	Down	0.0215854	-4.08021	Down	1.02306e-05	-3.15628	Down	0.000167975	6.35671	Up	2.35016e-07	8.32752	Up
Phvul.001G068300	418.782			SPT4 homolog 2	0.394443	-0.445412	Non-DEG	1.99348e-34	-3.21261	Down	7.92036e-06	-1.22402	Non-DEG	6.52393e-11	-1.71813	Down	4.14834e-07	1.3859	Non-DEG	5.53177e-25	2.65861	Up
Phvul.001G074600	331.946			early nodulin-related	0.883004	0.416748	Non-DEG	0.000515912	5.95222	Up	0.0686711	2.61882	Non-DEG	0.00150324	-2.88589	Down	0.140427	-1.37568	Non-DEG	0.0174735	1.92696	Up
Phvul.001G103400	338.041	GO:0005515, GO:0034968, GO:0018024, GO:0008270, GO:0005634, GO:0042393	2.1.1.43	SU(VAR)3-9 homolog 3	0.0772849	0.928464	Non-DEG	0.000173684	-1.31226	Non-DEG	1.52561e-12	-2.51767	Down	1.03212e-05	-1.54318	Down	0.000499358	1.22604	Non-DEG	5.61693e-27	3.69768	Up
Phvul.001G118900	3317.31	GO:0016020, GO:0006810, GO:0005215		Major facilitator superfamily protein	0.968892	0.15029	Non-DEG	0.00024385	6.24459	Up	0.00154295	5.51284	Up	0.00102922	-2.7081	Down	0.516446	-0.594842	Non-DEG	0.00296246	2.26355	Up
Phvul.001G145600	61.1056			Disease resistance-responsive (dirigent-like protein) family protein	0.0235635	1.93444	Up	2.14409e-06	7.67544	Up	8.74035e-05	6.60429	Up	6.22967e-05	-2.77535	Down	0.00232666	-2.02323	Down	3.9515e-05	2.68656	Up
Phvul.001G177100	127.288				0.624197	-2.17409	Non-DEG	2.67679e-06	-7.43739	Down	0.00232481	-3.83614	Down	1.20914e-21	-4.20246	Down	2.11686e-06	7.54664	Up	3.50995e-17	9.57502	Up
Phvul.001G218600	49.7885	GO:0016998, GO:0006032, GO:0004568	3.2.1.14	Chitinase family protein	0.00333667	-1.85785	Down	0.0964941	-0.95801	Non-DEG	0.00811844	1.47724	Non-DEG	0.000106388	-1.78376	Down	0.00139483	1.6909	Up	0.000194516	1.61681	Up
Phvul.001G218800	460.097	GO:0046983		phytochrome interacting factor 3	0.968126	-0.109856	Non-DEG	3.15056e-49	-6.20581	Down	2.13006e-72	-6.84044	Down	1.79552e-23	-1.87096	Down	3.17602e-32	5.0179	Up	9.88612e-72	6.779	Up
Phvul.001G249100	62.3136				0.781767	1.68925	Non-DEG	8.57312e-10	-9.104	Down	1.85496e-05	-6.92597	Down	5.32938e-08	-2.92886	Down	0.019901	3.76495	Up	1.01502e-07	8.38306	Up
Phvul.001G259100	56.4243			Ankyrin repeat family protein	0.357635	-1.56395	Non-DEG	5.85457e-12	-5.74475	Down	2.65184e-17	-4.57141	Down	8.33834e-11	-3.56779	Down	0.15522	1.44464	Non-DEG	2.66399e-10	3.44847	Up
Phvul.002G028500	10.2749	GO:0055085, GO:0022857, GO:0016021		Major facilitator superfamily protein	0.0651356	-4.69553	Non-DEG	0.146421	-3.06238	Non-DEG	0.170752	2.60167	Non-DEG	0.0126871	-2.76184	Down	0.00568135	5.12762	Up	0.00180994	3.19393	Up
Phvul.002G076500	12.2702	GO:0031012, GO:0008270, GO:0006508, GO:0004222	3.4.24.34	matrix metalloproteinase	0.952267	-0.213017	Non-DEG	0.00311046	5.09255	Up	0.0509635	3.29153	Non-DEG	0.00725622	-2.07613	Down	0.478961	0.64182	Non-DEG	0.000552035	2.50494	Up
Phvul.002G096500	4202.6	GO:0016758, GO:0008152	2.4.1.115	UDP-glucosyl transferase 72E1	3.87612e-06	-0.821652	Non-DEG	0.000141268	0.624923	Non-DEG	0.00592695	-0.458773	Non-DEG	2.47035e-24	-1.59505	Down	3.53536e-13	1.14925	Non-DEG	1.18149e-35	1.92266	Up
Phvul.002G144600	9.66932	GO:0055114, GO:0016491, GO:0008270		elicitor-activated gene 3-2	0.0370589	2.33186	Up	5.01204e-05	6.77597	Up	0.0347252	3.86266	Up	0.0185188	-2.13053	Down	0.0151482	-1.98134	Down	0.00343827	2.48105	Up
Phvul.002G180800	11.2942	GO:0005515		BON association protein 2	0.0740169	-4.48691	Non-DEG	1	0	Non-DEG	0.0414699	3.84543	Up	8.66025e-07	-8.8236	Down	1	0	Non-DEG	2.73271e-05	3.83995	Up
Phvul.002G189400	19.9322		3.2.1.15	Pectin lyase-like superfamily protein	0.241408	2.44656	Non-DEG	6.2612e-08	-3.60076	Down	2.64904e-05	-5.06027	Down	0.0110603	-1.79421	Down	0.799423	0.244941	Non-DEG	0.000191964	4.48572	Up
Phvul.002G200600	30.628	GO:0055114, GO:0050660, GO:0016491	1.3.3.8	FAD-binding Berberine family protein	0.906274	-0.284044	Non-DEG	6.51127e-05	6.59151	Up	0.000169945	6.2941	Up	7.69164e-06	-2.95292	Down	0.693502	-0.317789	Non-DEG	0.000157224	2.35109	Up
Phvul.002G204500	55.8764	GO:0016021, GO:0016020, GO:0022857		nodulin MtN21 /EamA-like transporter family protein	0.935037	0.236536	Non-DEG	0.0495206	2.50153	Up	0.0158304	4.12838	Up	4.89796e-07	-2.00732	Down	6.87731e-09	3.33934	Up	1.01359e-23	5.58319	Up
Phvul.002G291800	32.047	GO:0008270, GO:0005515		brassinosteroid-responsive RING-H2	0.865621	0.534677	Non-DEG	6.75015e-11	-4.67372	Down	1.00833e-07	-4.21425	Down	0.000890378	-2.22229	Down	0.429774	0.733386	Non-DEG	1.0454e-05	3.49036	Up
Phvul.002G293600	141.01			Protein of unknown function (DUF567)	0.0344013	-1.16256	Non-DEG	0.00260038	-1.26281	Non-DEG	0.000723237	-1.31729	Non-DEG	3.43756e-06	-1.80144	Down	0.00161574	1.31238	Non-DEG	1.43033e-07	1.95126	Up
Phvul.002G297600	2170.34	GO:0030246, GO:0005975, GO:0004553	3.2.1.4	glycosyl hydrolase 9C2	0.913483	0.153966	Non-DEG	3.52565e-71	-6.14199	Down	3.29275e-38	-4.49079	Down	7.98651e-10	-2.16964	Down	7.43496e-12	2.43313	Up	5.05384e-43	4.75673	Up
Phvul.002G310000	481.671			Leucine-rich repeat (LRR) family protein	0.684498	-0.346911	Non-DEG	2.9754e-16	-2.61875	Down	7.83386e-12	-2.17001	Down	1.01098e-14	-2.32837	Down	1.11143e-06	1.60938	Up	4.33138e-32	3.59084	Up
Phvul.002G328100	27.2292			Tetratricopeptide repeat (TPR)-like superfamily protein	0.704345	-0.582391	Non-DEG	2.83318e-18	-4.8061	Down	5.4422e-10	-3.31141	Down	0.00969144	-1.52507	Down	0.00897983	1.57388	Up	3.04725e-06	2.51656	Up
Phvul.003G053400	106.969	GO:0008270, GO:0005515		RING/U-box superfamily protein	0.321977	-1.33978	Non-DEG	6.8578e-08	-3.86007	Down	9.8601e-05	-2.36778	Down	0.0018274	-1.97519	Down	0.0651179	1.48604	Non-DEG	0.00038311	2.12145	Up
Phvul.003G061900	691.248		3.4.17.23	Plant protein 1589 of unknown function	0.0360666	1.34633	Non-DEG	4.17682e-38	-4.9381	Down	1.27033e-31	-5.06476	Down	0.000376442	-1.67554	Down	0.0353435	-1.00185	Non-DEG	1.17536e-05	2.02001	Up
Phvul.003G076400	148.71	GO:0016787, GO:0005524, GO:0003677	3.6.4.13	P-loop containing nucleoside triphosphate hydrolases superfamily protein	0.712132	0.761761	Non-DEG	0.000178593	-2.5592	Down	0.438879	-0.764643	Non-DEG	0.0164659	-1.58175	Down	0.000801954	2.3138	Up	3.53972e-11	4.65731	Up
Phvul.003G082400	885.619	GO:0005515		Octicosapeptide/Phox/Bem1p (PB1) domain-containing protein / tetratricopeptide repeat (TPR)-containing protein	1	-0.0236063	Non-DEG	0.200656	-0.706859	Non-DEG	0.0718201	-0.987382	Non-DEG	3.31177e-06	-2.44906	Down	0.251152	-0.67664	Non-DEG	0.000422435	1.74882	Up
Phvul.003G088000	16.6928	GO:0006950	6.3.2.19	Adenine nucleotide alpha hydrolases-like superfamily protein	1	0	Non-DEG	4.62383e-14	-11.5679	Down	1.66202e-10	-9.9527	Down	0.000434964	-2.90796	Down	0.0480315	3.53039	Up	2.96369e-05	6.69806	Up
Phvul.003G090700	1676.76	GO:0005515, GO:0042393, GO:0006355		alfin-like 6	0.946071	0.236604	Non-DEG	0.137201	1.78808	Non-DEG	0.13622	2.58571	Non-DEG	8.24262e-05	-2.76612	Down	0.805169	0.245268	Non-DEG	5.76693e-06	3.248	Up
Phvul.003G125300	9.98464	GO:0055085, GO:0016021, GO:0015299, GO:0006812		cation/H+ exchanger 19	0.878198	-1.17114	Non-DEG	0.00135511	-5.59361	Down	0.857639	0.529655	Non-DEG	0.000130246	-3.61215	Down	0.0200064	4.25839	Up	6.38928e-05	6.6994	Up
Phvul.003G128133	50.2759	GO:0055114, GO:0050661, GO:0050660, GO:0004499	1.14.13.8	flavin-dependent monooxygenase 1	0.274409	1.78598	Non-DEG	0.00328762	4.90094	Up	0.191533	2.53351	Non-DEG	9.49923e-05	-1.71448	Down	5.55924e-09	3.48297	Up	1.09216e-16	6.98343	Up
Phvul.003G131400	303.259			germin 3	0.0547945	2.85161	Non-DEG	7.3092e-31	-6.76187	Down	1.09119e-16	-8.24894	Down	2.88188e-05	-2.24279	Down	6.54725e-06	2.78273	Up	2.70144e-15	7.87713	Up
Phvul.003G192800	900.403	GO:0016020, GO:0006810, GO:0005215		nitrate transporter 1:2	0.685111	0.283239	Non-DEG	2.00858e-108	-5.07655	Down	2.59999e-102	-4.98318	Down	2.1255e-23	-1.92525	Down	5.87455e-31	2.72786	Up	1.46555e-101	4.93635	Up
Phvul.003G209000	381.876				0.701828	-0.396405	Non-DEG	0.615697	0.240126	Non-DEG	0.888914	0.076515	Non-DEG	9.70648e-06	-1.89457	Down	0.514009	0.309816	Non-DEG	8.47108e-06	1.80798	Up
Phvul.003G227300	423.241			Protein of unknown function (DUF581)	0.831293	-0.328169	Non-DEG	0.000244372	-1.8467	Down	0.354524	-0.532173	Non-DEG	0.00148028	-1.74989	Down	0.0258561	1.17014	Non-DEG	1.79535e-07	2.59187	Up
Phvul.003G247500	24.7364	GO:0043531		Disease resistance protein (CC-NBS-LRR class) family	0.753524	-0.719313	Non-DEG	0.451445	0.908116	Non-DEG	0.00976676	4.47375	Up	0.000245155	-2.21235	Down	0.00136123	2.53055	Up	4.11857e-10	4.02359	Up
Phvul.003G273300	77.1231		6.3.2.19	ubiquitin-conjugating enzyme 28	0.0109613	-1.83109	Down	4.91594e-05	-2.28599	Down	2.51513e-18	-3.30205	Down	9.77493e-09	-2.19002	Down	0.000399923	2.00586	Up	5.56679e-10	2.36479	Up
Phvul.003G286100	607.578			Zinc finger (C3HC4-type RING finger) family protein	0.869088	-0.233711	Non-DEG	0.231211	-0.553501	Non-DEG	0.178349	0.639954	Non-DEG	8.23838e-05	-1.79316	Down	0.316514	0.477936	Non-DEG	1.53471e-06	2.03738	Up
Phvul.004G005800	15.4192	GO:0055114, GO:0020037, GO:0016705, GO:0005506		cytochrome P450, family 96, subfamily A, polypeptide 10	0.219238	-1.61675	Non-DEG	0.915408	0.137933	Non-DEG	0.665465	-0.359341	Non-DEG	4.76684e-05	-2.61285	Down	0.193588	1.17288	Non-DEG	0.000280651	2.16899	Up
Phvul.004G012900	162.496	GO:0043531		NB-ARC domain-containing disease resistance protein	0.819431	-0.289341	Non-DEG	2.75116e-25	-3.73171	Down	3.88937e-12	-2.4426	Down	2.7831e-11	-2.14587	Down	0.0880117	0.731942	Non-DEG	1.64687e-14	2.58847	Up
Phvul.004G015600	6.59401	GO:0043531		NB-ARC domain-containing disease resistance protein	0.0100564	-1.30608	Non-DEG	0.676205	0.217437	Non-DEG	0.0188357	1.02573	Non-DEG	1.88252e-10	-2.34029	Down	0.221105	0.550861	Non-DEG	7.47771e-06	1.58508	Up
Phvul.004G018900	150.931			Peroxidase superfamily protein	5.33568e-06	4.92207	Up	2.58227e-19	-3.7314	Down	0.203207	-1.65589	Non-DEG	1.62974e-07	-2.23949	Down	0.373089	0.447135	Non-DEG	9.34397e-16	7.60869	Up
Phvul.004G030500	1129.63			expansin A15	0.0149584	1.94734	Up	1.2633e-20	-5.36003	Down	3.9851e-18	-5.22481	Down	0.0258814	-1.5564	Down	0.0531595	1.21896	Non-DEG	5.49386e-15	4.7227	Up
Phvul.004G037100	21.4329	GO:0016758, GO:0008152	2.4.1.203	UDP-Glycosyltransferase superfamily protein	0.70859	0.856274	Non-DEG	0.619025	0.515828	Non-DEG	0.554856	0.930287	Non-DEG	0.00439639	-1.72954	Down	0.00185695	2.2525	Up	2.1494e-10	4.83832	Up
Phvul.004G041700	565.567	GO:0055114, GO:0020037, GO:0016705, GO:0005506		brassinosteroid-6-oxidase 2	0.0216026	1.09962	Non-DEG	3.80101e-23	-3.20708	Down	2.77567e-63	-5.63566	Down	3.83502e-18	-3.21556	Down	2.19257e-07	-1.98343	Down	2.3022e-11	2.33174	Up
Phvul.004G044000	235.519			Tetratricopeptide repeat (TPR)-like superfamily protein	0.0116828	-4.11127	Down	0.0147431	-3.28069	Down	0.308191	-0.8202	Non-DEG	2.38636e-08	-4.11018	Down	0.0358363	2.87573	Up	2.15184e-05	2.87463	Up
Phvul.004G044800	30.1233	GO:0005515	2.7.11.1	disease resistance family protein / LRR family protein	0.000653783	-3.43068	Down	0.253036	-1.18651	Non-DEG	0.000822799	3.20364	Up	2.34415e-09	-3.49154	Down	0.0251366	2.06312	Up	7.94814e-05	2.12398	Up
Phvul.004G044900	21.2121	GO:0005515	2.7.11.1	disease resistance family protein / LRR family protein	0.00573448	-2.38051	Down	0.961484	-0.0600911	Non-DEG	0.0555574	1.32034	Non-DEG	1.24498e-08	-3.2768	Down	0.444175	0.656341	Non-DEG	0.00193587	1.55264	Up
Phvul.004G055200	10.307			calmodulin-like 38	1	-0.0448837	Non-DEG	0.565011	0.977962	Non-DEG	0.145524	2.87083	Non-DEG	0.00222457	-2.59271	Down	0.100402	1.86963	Non-DEG	4.91026e-06	4.41745	Up
Phvul.004G082700	4.41649	GO:0016020, GO:0006810, GO:0005215		plasma membrane intrinsic protein 2	0.00471097	1.40712	Non-DEG	1.05794e-10	5.3759	Up	1.84425e-05	6.82147	Up	5.62681e-11	-2.49517	Down	0.0361211	-0.854981	Non-DEG	1.96086e-15	3.04731	Up
Phvul.004G095000	655.22	GO:0005515		tubby like protein 5	0.70302	-0.758922	Non-DEG	0.102366	1.82755	Non-DEG	0.0538595	2.1448	Non-DEG	0.00396869	-2.17886	Down	0.207477	1.06564	Non-DEG	0.00038627	2.48557	Up
Phvul.004G104600	2796.85			phosphatase-related	0.827858	-0.465965	Non-DEG	0.205163	1.20678	Non-DEG	0.0340582	2.77833	Up	0.00675903	-1.62342	Down	0.00605724	1.84412	Up	2.54074e-07	3.00157	Up
Phvul.004G105400	14.7453	GO:0005515	2.7.11.1	disease resistance family protein / LRR family protein	4.3154e-07	-3.71589	Down	0.886371	0.173792	Non-DEG	1.29175e-05	2.51226	Up	1.42158e-90	-4.8537	Down	3.2126e-08	3.70398	Up	1.81281e-85	4.84179	Up
Phvul.004G124900	8.62182	GO:0006468, GO:0004672	2.7.11.1	cysteine-rich RLK (RECEPTOR-like protein kinase) 23	0.200725	-3.82759	Non-DEG	1	0	Non-DEG	0.252166	-1.5412	Non-DEG	0.000582876	-6.72763	Down	0.743689	0.942512	Non-DEG	0.000698689	3.84255	Up
Phvul.004G153400	60.7164			Uncharacterised conserved protein UCP031088, alpha/beta hydrolase	0.0126725	-2.73596	Down	3.20368e-09	-4.8627	Down	1.25589e-08	-3.04093	Down	0.000986578	-1.85988	Down	0.000132164	3.26922	Up	8.21809e-06	2.39315	Up
Phvul.004G162100	391.056	GO:0043565		multiprotein bridging factor 1C	0.0021292	-1.35771	Non-DEG	2.51328e-11	3.25244	Up	0.764814	0.136692	Non-DEG	3.40261e-14	-2.67544	Down	0.00290418	1.12033	Non-DEG	1.85445e-12	2.43806	Up
Phvul.005G009601	19.3755	GO:0050662, GO:0003824		NAD(P)-binding Rossmann-fold superfamily protein	0.0317361	-4.96273	Down	0.129998	-3.06851	Non-DEG	0.000724152	-2.92139	Down	4.46708e-05	-7.3644	Down	0.734863	0.943568	Non-DEG	6.51887e-05	3.34524	Up
Phvul.005G009700	168.802	GO:0050662, GO:0003824		NAD(P)-binding Rossmann-fold superfamily protein	4.91102e-07	-5.50418	Down	0.312064	-1.28428	Non-DEG	4.04833e-09	-2.8917	Down	1.5027e-12	-11.4695	Down	0.0703955	-3.51884	Non-DEG	7.59062e-07	2.44644	Up
Phvul.005G018800	708.012				0.737157	0.232065	Non-DEG	6.64551e-67	-3.9307	Down	3.31252e-53	-3.53951	Down	6.64565e-14	-1.61871	Down	1.00594e-15	1.88727	Up	9.69389e-61	3.73804	Up
Phvul.005G032100	17.0889			TRICHOME BIREFRINGENCE-LIKE 38	0.883213	0.511937	Non-DEG	1.94961e-05	-3.45352	Down	3.28821e-05	-3.63812	Down	0.0444945	-1.80961	Down	0.828733	0.248857	Non-DEG	0.00404551	2.5704	Up
Phvul.005G038500	4.53319				0.295342	-3.48755	Non-DEG	0.278419	-2.50189	Non-DEG	0.184178	2.84607	Non-DEG	0.0424054	-2.79317	Down	0.0494365	3.9319	Up	0.0105909	3.23751	Up
Phvul.005G047300	2.52812	GO:0006355, GO:0003677		NAC domain containing protein 20	1.93411e-05	-3.29566	Down	1.56094e-14	-5.06524	Down	0.161863	-0.646585	Non-DEG	6.89752e-14	-2.75431	Down	2.30383e-08	3.77622	Up	3.77939e-18	3.23488	Up
Phvul.005G054000	16.2317	GO:0005515	2.5.1.18	glutathione S-transferase TAU 19	0.0185578	2.70334	Up	0.00344237	3.11855	Up	0.134253	2.85041	Non-DEG	0.00460315	-1.73423	Down	0.640951	0.335979	Non-DEG	1.311e-08	4.77355	Up
Phvul.005G057920	1324.98		3.1.3.27	haloacid dehalogenase (HAD) superfamily protein	0.106617	-2.89734	Non-DEG	0.149959	2.98338	Non-DEG	0.00346956	5.29926	Up	1.29505e-05	-4.26453	Down	0.260179	1.5827	Non-DEG	0.000877313	2.94989	Up
Phvul.005G078300	252.559			translocon at the inner envelope membrane of chloroplasts 20-IV	0.481857	-1.52972	Non-DEG	0.994219	-0.0283315	Non-DEG	0.932354	0.119656	Non-DEG	0.0029025	-3.0276	Down	0.637803	0.629241	Non-DEG	0.0185788	2.12712	Up
Phvul.005G085700	574.175	GO:0016787, GO:0030145, GO:0006302, GO:0005634, GO:0004519, GO:0006259, GO:0004527		DNA repair and meiosis protein (Mre11)	0.410611	-1.55048	Non-DEG	2.75576e-07	-4.69071	Down	0.00322869	-2.10863	Down	0.00480507	-1.66702	Down	1.90995e-05	3.97294	Up	1.35581e-10	4.08949	Up
Phvul.005G104600	944.112			expansin B3	0.855155	0.348721	Non-DEG	6.12159e-59	-7.85024	Down	9.67632e-53	-7.53646	Down	0.000742551	-1.55804	Down	6.25091e-09	2.95082	Up	2.74966e-22	4.85758	Up
Phvul.005G106200	17.4972			cell wall protein precursor, putative	0.591377	1.4179	Non-DEG	8.38127e-05	-3.18958	Down	0.001225	-3.5937	Down	0.00958185	-1.80575	Down	0.0566637	1.68286	Non-DEG	2.36206e-06	4.9065	Up
Phvul.005G116400	29.9105	GO:0030244, GO:0016760, GO:0016020	2.4.1.12	cellulose synthase-like B3	0.251724	-1.70175	Non-DEG	3.54332e-11	-5.38341	Down	0.0502413	-1.33995	Non-DEG	0.00695157	-1.73425	Down	0.041466	1.88476	Up	0.001547	1.91726	Up
Phvul.005G132700	18.1455	GO:0006355, GO:0003677		POX (plant homeobox) family protein	0.984039	0.257222	Non-DEG	5.54017e-05	-6.33542	Down	8.19122e-05	-6.38886	Down	0.00510334	-2.37423	Down	0.0880494	2.97289	Non-DEG	0.000597256	5.60435	Up
Phvul.005G164300	803.161	GO:0005515, GO:0006468, GO:0004672	2.7.11.1, 2.7.10.1	Leucine-rich repeat protein kinase family protein	1.12487e-10	-1.43968	Non-DEG	2.61494e-22	4.0038	Up	5.07047e-33	3.43257	Up	2.72194e-23	-1.86107	Down	4.6344e-37	2.57632	Up	3.42349e-58	2.9977	Up
Phvul.005G167300	8.14099			Ankyrin repeat family protein	0.973573	0.28557	Non-DEG	0.282701	2.36931	Non-DEG	0.529486	1.50229	Non-DEG	0.0384261	-2.055	Down	0.028509	3.09909	Up	5.56212e-05	5.43966	Up
Phvul.005G173500	366.264	GO:0055114, GO:0016491	1.14.11.15	gibberellin 3-oxidase 1	0.883129	-0.264081	Non-DEG	1.59889e-52	-6.49944	Down	1.32383e-51	-5.9355	Down	3.3917e-27	-4.59022	Down	0.62457	-0.313444	Non-DEG	7.12209e-24	4.0127	Up
Phvul.006G050500	16.4043				0.674233	-0.753775	Non-DEG	0.057057	-1.42376	Non-DEG	0.0411491	-1.35011	Non-DEG	1.4882e-05	-2.68654	Down	0.737578	0.307123	Non-DEG	9.50927e-05	2.23989	Up
Phvul.006G052500	29.8611			NB-ARC domain-containing disease resistance protein	0.241684	-1.20836	Non-DEG	0.00482554	-1.78252	Down	0.120503	-0.931092	Non-DEG	1.28176e-05	-2.48883	Down	0.540162	0.460432	Non-DEG	0.000990928	1.7409	Up
Phvul.006G054100	1048.79	GO:0055114, GO:0020037, GO:0016705, GO:0005506		cytochrome P450, family 71, subfamily B, polypeptide 34	0.882222	-0.18751	Non-DEG	2.55643e-07	-1.85401	Down	6.12758e-11	-2.34138	Down	4.82289e-06	-1.73681	Down	0.00158256	1.17604	Non-DEG	1.71344e-14	2.72534	Up
Phvul.006G056300	436.762				0.178169	0.845916	Non-DEG	6.45905e-20	-3.31668	Down	1.6768e-10	-2.48234	Down	4.2066e-12	-2.49895	Down	8.05789e-05	1.50046	Up	4.6178e-39	4.84533	Up
Phvul.006G057400	514.247			FASCICLIN-like arabinogalactan 1	0.401009	-1.07297	Non-DEG	9.5658e-49	-8.68993	Down	8.83719e-22	-4.70819	Down	0.000235016	-1.66084	Down	2.51424e-11	4.09224	Up	8.108e-22	4.68012	Up
Phvul.006G080400	1559.61	GO:0005515, GO:0009638, GO:0004871		Phototropic-responsive NPH3 family protein	0.738894	-0.609303	Non-DEG	0.0316333	3.62943	Up	0.00229263	5.09764	Up	2.60566e-09	-2.93558	Down	0.0033988	1.9196	Up	1.86311e-15	4.24588	Up
Phvul.006G087100	7.82068			Tetratricopeptide repeat (TPR)-like superfamily protein	0.874587	-0.201797	Non-DEG	0.100725	-0.652101	Non-DEG	7.64904e-07	-1.73297	Down	7.33374e-11	-2.03627	Down	0.000261033	1.32281	Non-DEG	1.66506e-22	3.15728	Up
Phvul.006G093200	1532.76			nuclear factor Y, subunit C9	0.978274	-0.149595	Non-DEG	0.0740151	-1.77621	Non-DEG	0.344567	-1.04824	Non-DEG	0.017976	-2.08995	Down	0.36243	0.986203	Non-DEG	0.000748714	2.92656	Up
Phvul.006G093500	804.374	GO:0016021, GO:0008233, GO:0006465, GO:0005787	3.4.21.89	Signal peptidase subunit	0.749736	-1.26414	Non-DEG	0.0026494	-4.10597	Down	0.034561	-2.38066	Down	0.00436425	-3.14385	Down	0.427414	1.30866	Non-DEG	0.00217881	3.18836	Up
Phvul.006G096700	346.448			Protein of unknown function, transmembrane-40	0.0813417	2.43322	Non-DEG	0.0172419	2.54908	Up	0.330367	1.89197	Non-DEG	0.000948566	-3.16383	Down	0.0540856	-1.82787	Non-DEG	9.05842e-05	3.76918	Up
Phvul.006G115900	65.7675			cytochrome B5 isoform E	0.957278	0.194477	Non-DEG	1.66332e-13	-4.63059	Down	2.69362e-06	-3.13853	Down	0.00483643	-1.55195	Down	0.0203199	1.64036	Up	1.2477e-07	3.38679	Up
Phvul.006G120500	1107.19				0.280933	1.02904	Non-DEG	1.65483e-46	-5.94282	Down	1.3486e-35	-5.94691	Down	1.2818e-06	-2.12235	Down	0.996733	0.00524034	Non-DEG	1.93951e-10	3.15664	Up
Phvul.006G121200	812.753	GO:0003824, GO:0006470, GO:0004722	3.1.3.16	Protein phosphatase 2C family protein	0.525773	1.35849	Non-DEG	0.196983	-1.15599	Non-DEG	0.309524	-1.25777	Non-DEG	0.0114432	-2.47344	Down	0.386472	-0.92296	Non-DEG	0.00278412	2.90897	Up
Phvul.006G150000	1584.43			Protein of unknown function, DUF584	0.421689	0.38233	Non-DEG	4.40253e-34	-2.87053	Down	1.41369e-41	-3.20439	Down	1.56398e-09	-1.50106	Down	0.343056	0.263572	Non-DEG	3.41456e-19	2.14696	Up
Phvul.006G154700	14.2926			Family of unknown function (DUF716)	0.0065899	3.86874	Up	0.00172361	4.1431	Up	0.747537	0.731906	Non-DEG	0.000142256	-3.30514	Down	0.0416024	-1.78233	Down	1.67003e-06	5.39155	Up
Phvul.006G188500	171.472	GO:0055114, GO:0004097, GO:0016491, GO:0008152	1.10.3.1		0.869584	-0.232658	Non-DEG	2.89391e-09	4.36146	Up	7.06272e-07	2.89216	Up	1.75299e-08	-2.30865	Down	0.0135393	1.07174	Non-DEG	2.62529e-15	3.14773	Up
Phvul.006G209600	1030.89	GO:0055114, GO:0020037, GO:0016705, GO:0005506	1.14.13.121	cytochrome P450, family 71, subfamily B, polypeptide 34	0.885711	0.161975	Non-DEG	0.183732	-0.460992	Non-DEG	9.48578e-26	-3.25565	Down	4.67813e-20	-2.92198	Down	0.00709361	-0.90467	Non-DEG	4.42618e-12	2.17928	Up
Phvul.007G010001	2684.39		3.4.17.23	Plant protein 1589 of unknown function	0.92144	-0.182606	Non-DEG	0.0461886	-0.984589	Non-DEG	2.9959e-15	-3.65613	Down	0.000688714	-1.7647	Down	0.0258628	1.10408	Non-DEG	1.10349e-08	2.68617	Up
Phvul.007G039200	50.8356	GO:0016758, GO:0008152		UDP-Glycosyltransferase superfamily protein	0.811564	-0.333119	Non-DEG	0.000504543	2.05402	Up	0.000416676	2.21432	Up	1.99642e-05	-1.98598	Down	0.817408	0.136656	Non-DEG	5.16169e-05	1.78951	Up
Phvul.007G040400	175.176	GO:0005515, GO:0006468, GO:0004672	2.7.11.1	Leucine-rich repeat protein kinase family protein	0.89017	0.45506	Non-DEG	6.58435e-25	-7.36135	Down	7.59482e-13	-5.46686	Down	0.00165881	-1.84292	Down	7.28764e-06	3.37116	Up	6.76578e-14	5.66913	Up
Phvul.007G048900	57.8896	GO:0006468, GO:0004672	2.7.11.1	cysteine-rich RLK (RECEPTOR-like protein kinase) 29	0.0809361	-1.24384	Non-DEG	1.38241e-05	6.94028	Up	0.00320487	1.67896	Up	5.82743e-07	-2.39191	Down	0.265537	0.625084	Non-DEG	0.000109703	1.77316	Up
Phvul.007G049700	39.0515			cysteine-rich RLK (RECEPTOR-like protein kinase) 29	6.91198e-05	2.52576	Up	1.94271e-06	7.43871	Up	0.010327	4.3315	Up	3.93666e-05	-1.61409	Down	0.369467	0.410345	Non-DEG	2.5678e-18	4.5502	Up
Phvul.007G051100	25.8512	GO:0006468, GO:0004672	2.7.10.2	cysteine-rich RLK (RECEPTOR-like protein kinase) 25	0.0151483	-2.4668	Down	0.640759	-0.502769	Non-DEG	0.124681	1.15416	Non-DEG	0.00113491	-1.65627	Down	3.12672e-05	3.23196	Up	8.15074e-07	2.42143	Up
Phvul.007G063800	112.436	GO:0055114, GO:0020037, GO:0016705, GO:0005506	1.14.13.109	cytochrome P450, family 704, subfamily A, polypeptide 2	0.000296354	-1.50861	Down	0.0333903	1.01913	Non-DEG	0.0395106	0.778081	Non-DEG	8.30824e-13	-2.05556	Down	1.05776e-07	1.86745	Up	3.57082e-17	2.4144	Up
Phvul.007G075400	28.2176	GO:0043565, GO:0006355, GO:0003700		WRKY family transcription factor	0.263287	-1.15571	Non-DEG	0.000468257	-2.10377	Down	0.542896	0.438922	Non-DEG	4.02671e-12	-3.51851	Down	0.750745	0.254435	Non-DEG	1.0715e-08	2.61723	Up
Phvul.007G083300	11.0988			Nucleotide-sugar transporter family protein	0.196819	-3.3255	Non-DEG	0.000658993	-5.43612	Down	0.089044	-1.46719	Non-DEG	0.0275281	-1.95731	Down	0.0749889	3.08613	Non-DEG	0.0294859	1.71794	Up
Phvul.007G092500	24.1255	GO:0005525	3.6.5.3	GTP binding Elongation factor Tu family protein	0.235368	-1.59815	Non-DEG	0.0173701	4.19005	Up	0.839421	0.193771	Non-DEG	4.66633e-09	-3.60471	Down	0.153937	1.28093	Non-DEG	2.73799e-08	3.2875	Up
Phvul.007G174800	1242.32	GO:0043565, GO:0006355, GO:0005634, GO:0003700		heat shock transcription factor A6B	0.962687	0.0566567	Non-DEG	4.41764e-19	-2.15497	Down	2.02568e-18	-2.12851	Down	3.05919e-10	-1.58302	Down	0.293271	0.294172	Non-DEG	1.81522e-15	1.93385	Up
Phvul.007G206300	284.406	GO:0016787		Pectinacetylesterase family protein	5.48685e-17	-2.68162	Down	9.21412e-19	-2.72563	Down	1.8773e-05	1.26082	Non-DEG	9.69611e-12	-1.75486	Down	2.30222e-20	2.8276	Up	4.56582e-14	1.90085	Up
Phvul.007G208500	1702.69	GO:0046983		phytochrome interacting factor 3	5.09275e-09	-2.40308	Down	1.2806e-16	-3.11738	Down	4.46527e-24	-3.64777	Down	5.83168e-11	-2.46951	Down	2.84044e-08	2.13629	Up	2.09251e-09	2.20271	Up
Phvul.007G211400	7.60408	GO:0005975, GO:0004650	3.2.1.15	Pectin lyase-like superfamily protein	1	0	Non-DEG	1	0	Non-DEG	1	0	Non-DEG	0.0418209	-2.59669	Down	0.00855313	5.03591	Up	1.72412e-05	7.8923	Up
Phvul.007G215800	38.3568			myb domain protein 12	0.296821	3.26162	Non-DEG	2.22726e-09	-5.82115	Down	0.0458437	-3.86716	Down	5.52905e-05	-2.04697	Down	5.17666e-05	4.07749	Up	2.84574e-09	9.38608	Up
Phvul.007G242400	14.2772			Transmembrane amino acid transporter family protein	0.56513	-2.73837	Non-DEG	0.0280995	-4.70542	Down	0.825437	0.604704	Non-DEG	0.0380107	-3.54146	Down	0.071768	3.9802	Non-DEG	0.00355847	4.78329	Up
Phvul.007G254000	122.557	GO:0048544, GO:0006468, GO:0004672	2.7.11.1	curculin-like (mannose-binding) lectin family protein / PAN domain-containing protein	0.606243	0.472442	Non-DEG	1.74681e-10	-2.35013	Down	1.02011e-05	-1.75401	Down	5.56399e-05	-1.56837	Down	0.567498	0.260062	Non-DEG	1.03759e-09	2.30087	Up
Phvul.007G273000	88.8774	GO:0006355, GO:0003700		ethylene response factor 1	0.061067	1.983	Non-DEG	0.000376057	5.68727	Up	0.0832872	3.12282	Non-DEG	4.67325e-07	-1.50568	Down	2.20791e-17	3.6749	Up	2.78997e-27	7.16358	Up
Phvul.007G279300	738.261			Protein of unknown function (DUF506)	0.328968	0.421189	Non-DEG	5.46486e-21	-2.16559	Down	6.0333e-13	-1.71516	Down	8.41618e-41	-3.0965	Down	0.00419854	-0.723024	Non-DEG	6.87962e-34	2.79467	Up
Phvul.008G010200	26.7736	GO:0046872, GO:0030001		Heavy metal transport/detoxification superfamily protein	0.867441	-0.363562	Non-DEG	0.0103248	-1.64796	Down	0.995831	0.0135321	Non-DEG	0.0031176	-1.78304	Down	0.140889	1.00395	Non-DEG	2.34581e-05	2.42342	Up
Phvul.008G013000	9482.9			heat shock cognate protein 70-1	0.490947	-0.651893	Non-DEG	9.52605e-05	-1.82814	Down	0.00908923	-1.27255	Non-DEG	0.00209068	-1.61232	Down	5.14914e-07	2.34228	Up	7.87854e-13	3.30271	Up
Phvul.008G016600	130.024	GO:0005515, GO:0051087		BCL-2-associated athanogene 5	0.878324	0.193868	Non-DEG	6.14202e-08	2.45179	Up	0.0905092	0.752112	Non-DEG	1.13922e-27	-3.96884	Down	0.00107685	-1.29637	Non-DEG	1.62326e-16	2.86634	Up
Phvul.008G020900	11.1023	GO:0043531		Disease resistance protein (CC-NBS-LRR class) family	0.00160332	-6.26759	Down	0.240737	-2.50126	Non-DEG	0.000936302	5.62611	Up	0.000224698	-2.86501	Down	0.0042836	4.94292	Up	0.0262984	1.54034	Up
Phvul.008G029200	614.67	GO:0031225, GO:0016049, GO:0010215		COBRA-like extracellular glycosyl-phosphatidyl inositol-anchored protein family	3.34733e-18	-2.74998	Down	0.8782	-0.0659129	Non-DEG	0.938917	-0.0317715	Non-DEG	6.11433e-19	-2.48665	Down	1.42419e-17	2.60461	Up	2.04236e-17	2.34128	Up
Phvul.008G029600	122.293	GO:0006468, GO:0004672	2.7.11.1	Malectin/receptor-like protein kinase family protein	4.64164e-09	-4.13612	Down	0.323385	-0.858483	Non-DEG	0.0113819	-0.925352	Non-DEG	2.09005e-09	-1.94429	Down	2.90608e-14	4.91616	Up	2.87202e-17	2.72432	Up
Phvul.008G041800	83.6037	GO:0046983		basic helix-loop-helix (bHLH) DNA-binding family protein	0.585815	-1.34892	Non-DEG	1.82824e-15	-7.7087	Down	1.074e-14	-5.19138	Down	0.0146751	-1.80886	Down	0.128485	1.76457	Non-DEG	0.00228355	2.2245	Up
Phvul.008G044900	266.04	GO:0005524		AAA-ATPase 1	0.730662	0.237373	Non-DEG	5.22969e-10	5.56723	Up	1.3157e-07	4.79846	Up	1.83372e-19	-1.80418	Down	1.62686e-18	2.01923	Up	5.73162e-75	4.06079	Up
Phvul.008G069500	116.378			peptidoglycan-binding LysM domain-containing protein	0.692046	0.61517	Non-DEG	3.04141e-07	-2.59655	Down	0.0013194	-1.93359	Down	3.27279e-06	-1.86072	Down	2.30755e-12	3.45646	Up	3.25666e-31	5.93235	Up
Phvul.008G071300	1353.51	GO:0043531		NB-ARC domain-containing disease resistance protein	3.38859e-33	-3.4085	Down	0.000234225	-1.11091	Non-DEG	2.16623e-26	-2.62533	Down	2.21304e-25	-2.61694	Down	6.11823e-20	2.57656	Up	9.61955e-13	1.785	Up
Phvul.008G076500	29.9457	GO:0050662, GO:0003824	1.1.1.348	NAD(P)-binding Rossmann-fold superfamily protein	0.286574	-0.999079	Non-DEG	9.77846e-05	6.29855	Up	0.000255985	3.75032	Up	2.61586e-06	-2.45349	Down	0.663156	0.294094	Non-DEG	0.00038682	1.7485	Up
Phvul.008G087300	13.0403			D-mannose binding lectin protein with Apple-like carbohydrate-binding domain	0.44092	-1.93001	Non-DEG	0.00078237	-4.11826	Down	0.165171	-1.27277	Non-DEG	0.0016613	-2.12713	Down	0.0205773	2.97376	Up	1.27149e-05	3.17089	Up
Phvul.008G088300	18.6102				0.632871	-0.987523	Non-DEG	0.572004	-0.594703	Non-DEG	0.825523	0.252287	Non-DEG	0.0433569	-1.89371	Down	0.223196	1.17673	Non-DEG	0.0113073	2.08291	Up
Phvul.008G088400	159.477			Protein of unknown function (DUF567)	1.14401e-20	-5.75564	Down	0.00178998	-2.13012	Down	2.26747e-08	1.47607	Non-DEG	1.90584e-56	-6.9524	Down	0.540703	0.524524	Non-DEG	9.8244e-17	1.72128	Up
Phvul.008G113700	674.317	GO:0005515	2.5.1.18	glutathione S-transferase TAU 8	9.12637e-53	-3.42493	Down	2.5176e-21	-2.17494	Down	2.835e-33	-2.1534	Down	3.55432e-85	-3.61473	Down	2.69358e-11	1.55496	Up	2.37854e-22	1.74475	Up
Phvul.008G153900	235.238				0.779111	0.335102	Non-DEG	4.9393e-31	-4.17297	Down	3.94177e-22	-3.59941	Down	4.70586e-10	-2.09912	Down	0.000129916	1.48355	Non-DEG	7.91455e-27	3.91777	Up
Phvul.008G184900	50.8491			hydroxyproline-rich glycoprotein family protein	0.26229	-0.845909	Non-DEG	0.000139027	-1.68132	Down	0.0311719	-0.933687	Non-DEG	5.52926e-10	-2.54955	Down	0.984636	-0.0149498	Non-DEG	1.05109e-05	1.68869	Up
Phvul.008G185700	36.3153	GO:0043565, GO:0006355, GO:0003700		WRKY DNA-binding protein 70	0.823019	-0.452112	Non-DEG	0.0409521	1.81385	Up	0.0316104	1.98616	Up	0.000426703	-2.21524	Down	0.0762279	1.21799	Non-DEG	6.31879e-07	2.98113	Up
Phvul.008G185800	17.6244	GO:0043565, GO:0006355, GO:0003700		WRKY DNA-binding protein 70	0.0684502	-1.76294	Non-DEG	0.00444712	4.81236	Up	0.0178716	2.00147	Up	3.25799e-06	-2.72175	Down	0.334038	0.775929	Non-DEG	0.00117134	1.73474	Up
Phvul.008G188900	163.527			Calcium-binding endonuclease/exonuclease/phosphatase family	0.0496655	-1.60249	Down	1.4603e-11	-3.83151	Down	5.38437e-10	-3.17703	Down	0.00212738	-1.72083	Down	5.94547e-06	2.64443	Up	7.45498e-08	2.76277	Up
Phvul.008G190700	26.1444	GO:0016757, GO:0047262	2.4.1.43	galacturonosyltransferase 15	0.419996	-1.41067	Non-DEG	4.52594e-05	-3.50504	Down	0.000139029	-2.53431	Down	0.000524679	-2.12918	Down	0.00910513	2.35779	Up	1.01303e-06	3.07631	Up
Phvul.008G201000	54.5161				0.920768	-0.726376	Non-DEG	6.70559e-05	-6.08977	Down	5.61397e-11	-7.51639	Down	0.00216539	-2.06956	Down	0.046034	3.30785	Up	9.19177e-05	4.65104	Up
Phvul.008G219600	76.8792	GO:0046872, GO:0030001		Heavy metal transport/detoxification superfamily protein	0.834783	-1.32806	Non-DEG	0.63104	1.35227	Non-DEG	0.388232	2.09887	Non-DEG	0.0339855	-3.40593	Down	0.337217	2.13827	Non-DEG	0.00628317	4.21614	Up
Phvul.008G222800	6515.07	GO:0030132, GO:0030130, GO:0016192, GO:0006886, GO:0005198		Clathrin, heavy chain	0.272749	-1.19369	Non-DEG	6.99381e-05	-2.509	Down	0.0377152	-1.30108	Non-DEG	0.0105515	-1.63261	Down	0.000355382	2.27842	Up	2.08852e-06	2.71735	Up
Phvul.008G234200	148.294		6.3.2.19	ARM repeat superfamily protein	0.654889	-0.383818	Non-DEG	7.86803e-17	-2.6611	Down	6.85215e-15	-2.35188	Down	1.21997e-15	-2.06395	Down	1.52691e-07	1.73125	Up	3.49299e-33	3.41138	Up
Phvul.008G236500	99.9902			myb domain protein 20	0.0999368	-0.973832	Non-DEG	0.0196992	1.415	Non-DEG	6.78552e-05	3.30605	Up	2.7593e-38	-3.53916	Down	0.000470078	1.39248	Non-DEG	4.39694e-42	3.95781	Up
Phvul.008G270500	30.9458	GO:0043565, GO:0006355, GO:0003700		WRKY family transcription factor	0.00100146	-3.46907	Down	0.203726	-1.36024	Non-DEG	0.289075	0.707563	Non-DEG	1.42262e-05	-2.1569	Down	6.61403e-05	3.55832	Up	2.58033e-06	2.24614	Up
Phvul.008G279600	582.656	GO:0030244, GO:0016760, GO:0016020	2.4.1.12	cellulose synthase like E1	0.3315	-0.428797	Non-DEG	2.47255e-72	-3.92469	Down	1.51318e-24	-2.18506	Down	1.9933e-26	-1.91943	Down	8.76914e-34	2.68726	Up	8.38444e-97	4.1779	Up
Phvul.009G024600	37.5501				0.0473613	-1.91901	Down	0.0754083	-1.36412	Non-DEG	0.423723	0.611116	Non-DEG	0.00128695	-2.03772	Down	0.00367919	2.09423	Up	0.000165621	2.21294	Up
Phvul.009G044600	1947.7	GO:0055114, GO:0016491	1.14.11.9	2-oxoglutarate (2OG) and Fe(II)-dependent oxygenase superfamily protein	0.283011	-0.50877	Non-DEG	0.00934737	-0.745688	Non-DEG	0.893453	0.0509851	Non-DEG	1.77574e-23	-1.92599	Down	3.17841e-119	5.57524	Up	5.09377e-225	6.99246	Up
Phvul.009G046900	30.4409	GO:0005515, GO:0006468, GO:0004672	2.7.11.1	Leucine-rich repeat protein kinase family protein	0.161546	-1.76187	Non-DEG	0.156858	-1.29542	Non-DEG	0.0231715	2.89837	Up	3.2434e-05	-2.38456	Down	0.000544757	2.77072	Up	3.67771e-09	3.39341	Up
Phvul.009G053900	135.531	GO:0055114, GO:0016491, GO:0008152, GO:0015930, GO:0006807, GO:0016638, GO:0006537	1.4.1.14	NADH-dependent glutamate synthase 1	0.897184	0.195869	Non-DEG	0.608936	-0.252977	Non-DEG	0.294343	0.53322	Non-DEG	0.000122799	-1.72525	Down	0.905527	-0.0659299	Non-DEG	1.0334e-05	1.85519	Up
Phvul.009G066300	33.5919	GO:0016747		HXXXD-type acyl-transferase family protein	0.979521	0.0972744	Non-DEG	3.96824e-06	7.66715	Up	0.00054812	5.58521	Up	1.88573e-07	-4.12454	Down	0.000639288	-2.69195	Down	0.0350797	1.52986	Up
Phvul.009G082466	9.99057	GO:0005515	2.7.11.1	Leucine-rich receptor-like protein kinase family protein	0.887249	0.780583	Non-DEG	0.000360362	-4.17344	Down	0.458412	-1.36282	Non-DEG	0.0112876	-2.53098	Down	0.297933	1.43737	Non-DEG	0.000360691	4.74894	Up
Phvul.009G082532	37.5377	GO:0006468, GO:0005524, GO:0004672	2.7.11.1	Leucine-rich receptor-like protein kinase family protein	0.93158	0.180865	Non-DEG	2.17933e-06	-2.13879	Down	1.67552e-07	-2.40307	Down	0.000114388	-1.70131	Down	0.667127	0.253484	Non-DEG	1.61445e-06	2.13566	Up
Phvul.009G099100	13.1331			Protein of unknown function (DUF581)	0.738644	0.726312	Non-DEG	0.00321482	-2.06607	Down	0.0359592	-1.76402	Down	0.0146138	-2.05987	Down	0.374205	-0.809098	Non-DEG	0.0105883	1.97708	Up
Phvul.009G103800	24.3527	GO:0009733		SAUR-like auxin-responsive protein family	0.258168	1.3107	Non-DEG	0.696048	0.308242	Non-DEG	0.920927	-0.106933	Non-DEG	9.41234e-06	-3.31642	Down	0.00474288	-2.11244	Down	0.000239771	2.51468	Up
Phvul.009G120000	80.3948	GO:0006508, GO:0004252	3.4.14.10	subtilisin-like serine protease 2	0.971231	-0.107412	Non-DEG	1.61538e-12	-3.69087	Down	1.03521e-10	-3.33905	Down	0.0119896	-1.50505	Down	0.818511	0.166387	Non-DEG	0.00426239	1.56403	Up
Phvul.009G123900	20.0057	GO:0016021, GO:0016020, GO:0022857		nodulin MtN21 /EamA-like transporter family protein	0.765662	0.519191	Non-DEG	0.946066	0.0598902	Non-DEG	0.0154152	3.90158	Up	0.00114098	-2.03486	Down	0.699426	-0.287002	Non-DEG	0.000133736	2.26705	Up
Phvul.009G148900	116.026	GO:0004857, GO:0042545, GO:0030599, GO:0005618	3.1.1.11	Plant invertase/pectin methylesterase inhibitor superfamily	0.017868	-1.27039	Non-DEG	1.43851e-09	-2.40128	Down	4.72513e-05	-1.47268	Non-DEG	5.68614e-07	-1.71723	Down	1.14213e-06	1.95672	Up	1.03121e-12	2.40356	Up
Phvul.009G155800	42.6885			embryo defective 2170	0.745627	0.480146	Non-DEG	0.0319945	1.55026	Up	0.0261135	3.50802	Up	3.92039e-10	-2.25653	Down	0.000730272	1.59716	Up	6.90062e-22	4.33383	Up
Phvul.009G160300	33.3974				0.000864325	-6.38099	Down	1	0	Non-DEG	1.59511e-07	-2.87274	Down	1.23981e-07	-8.82553	Down	1	0	Non-DEG	0.000484198	1.94781	Up
Phvul.009G168000	26.8893				0.851446	0.764398	Non-DEG	0.000599168	-3.59254	Down	0.00988133	-3.12762	Down	0.0116888	-2.42005	Down	0.0229865	2.48803	Up	3.15461e-07	5.67249	Up
Phvul.009G170500	86.7426		4.2.2.2	Pectin lyase-like superfamily protein	0.68448	-0.405811	Non-DEG	4.00031e-11	-2.43508	Down	1.26687e-05	-1.6111	Down	1.71165e-07	-1.83359	Down	0.130734	0.640639	Non-DEG	2.29616e-09	2.06841	Up
Phvul.009G217351	69.8831				0.48259	0.703953	Non-DEG	0.00195936	-1.46687	Non-DEG	0.00085895	-1.68388	Down	0.000271769	-1.8078	Down	0.794549	-0.157114	Non-DEG	7.06509e-07	2.35464	Up
Phvul.009G224300	121.423				0.618024	1.58391	Non-DEG	3.61908e-18	-7.23851	Down	2.42629e-11	-7.94487	Down	0.00948259	-1.65044	Down	0.000198617	3.29658	Up	5.62431e-08	6.53092	Up
Phvul.009G227500	69.1902				0.265065	-0.858372	Non-DEG	2.86252e-06	-2.07674	Down	0.44828	-0.387238	Non-DEG	5.44647e-08	-2.32508	Down	0.539928	0.332462	Non-DEG	1.09834e-05	1.79916	Up
Phvul.010G001400	220.521			S-adenosyl-L-methionine-dependent methyltransferases superfamily protein	0.803781	-0.434203	Non-DEG	0.409647	0.601826	Non-DEG	0.550851	0.445379	Non-DEG	0.00198241	-1.80353	Down	0.603252	0.360069	Non-DEG	0.00140262	1.7294	Up
Phvul.010G008700	1468.13	GO:0007165, GO:0005515, GO:0043531		Disease resistance protein (TIR-NBS-LRR class) family	0.626326	0.548059	Non-DEG	6.16562e-07	7.87023	Up	2.96547e-05	6.74071	Up	3.39159e-08	-2.80394	Down	0.00235089	-1.58779	Down	0.000200181	1.76421	Up
Phvul.010G010200	132.213			expansin A4	0.940317	0.241883	Non-DEG	1.46181e-28	-6.64464	Down	3.34913e-14	-4.69611	Down	4.75774e-05	-1.8747	Down	0.00012604	2.48778	Up	5.71836e-14	4.60436	Up
Phvul.010G014500	10.4641			NHL domain-containing protein	1	0	Non-DEG	1	0	Non-DEG	1	0	Non-DEG	0.0123168	-1.63609	Down	1.32571e-05	7.11323	Up	2.38917e-08	9.00902	Up
Phvul.010G016401	113.466				0.849833	0.310043	Non-DEG	7.37049e-08	3.24826	Up	8.26475e-06	2.97062	Up	0.00738776	-1.53557	Down	0.666285	0.264744	Non-DEG	3.61025e-05	2.11035	Up
Phvul.010G036900	75.6849	GO:0016758, GO:0008152	2.4.1.273	UDP-Glycosyltransferase superfamily protein	0.00244127	-2.00051	Down	2.47526e-12	-3.60193	Down	7.59482e-13	-2.63591	Down	1.14427e-16	-3.46431	Down	0.295851	0.679361	Non-DEG	4.40269e-09	2.14315	Up
Phvul.010G053000	126.452			Plant protein of unknown function (DUF247)	0.0177429	-3.62754	Down	0.259588	2.34981	Non-DEG	0.0534991	1.72793	Non-DEG	1.04347e-13	-8.57223	Down	0.815689	-0.464529	Non-DEG	1.31908e-22	4.48016	Up
Phvul.010G053300	341.451			Phosphoglycerate mutase family protein	0.149074	-3.75076	Non-DEG	0.549016	-1.50322	Non-DEG	0.945234	0.11497	Non-DEG	3.29775e-11	-10.717	Down	1	0	Non-DEG	3.13142e-18	6.4695	Up
Phvul.010G054000	21.1223	GO:0006355, GO:0003700		Integrase-type DNA-binding superfamily protein	0.117896	-1.9065	Non-DEG	0.516168	-0.680518	Non-DEG	0.015879	3.83873	Up	4.16158e-17	-5.27364	Down	0.612338	0.532605	Non-DEG	1.60672e-13	3.89974	Up
Phvul.010G076700	1048.3	GO:0055114, GO:0020037, GO:0016705, GO:0005506		cytochrome P450, family 83, subfamily B, polypeptide 1	1	0.0159591	Non-DEG	0.4431	0.422331	Non-DEG	0.699424	0.235482	Non-DEG	0.000340049	-1.86854	Down	0.899587	0.0795657	Non-DEG	4.9869e-05	1.96407	Up
Phvul.010G116800	9.93031				1	0	Non-DEG	0.00376976	-5.29608	Down	1	0	Non-DEG	4.40324e-05	-5.05002	Down	0.156326	2.94578	Non-DEG	2.81976e-06	8.25551	Up
Phvul.010G120200	38.9938	GO:0046983, GO:0008171	2.1.1.111	O-methyltransferase 1	0.000141224	2.29732	Up	1.09172e-05	6.89369	Up	0.000964337	5.45536	Up	0.00266066	-1.55354	Down	0.129188	-0.774626	Non-DEG	1.89801e-09	3.07623	Up
Phvul.010G134000	260.602				0.51295	-0.278701	Non-DEG	4.57448e-15	6.02529	Up	4.19254e-10	6.77307	Up	1.07969e-38	-2.30636	Down	0.0142741	0.515775	Non-DEG	2.93377e-45	2.54344	Up
Phvul.010G153400	43.1004		3.1.1.5	alpha/beta-Hydrolases superfamily protein	0.975631	0.127567	Non-DEG	0.000301829	-2.71065	Down	0.907762	-0.135134	Non-DEG	0.000158616	-2.74094	Down	0.121482	1.26793	Non-DEG	1.12236e-08	4.13644	Up
Phvul.011G014200	1546.2	GO:0043531		NB-ARC domain-containing disease resistance protein	1.2024e-12	-1.73498	Down	1.91775e-06	-1.12346	Non-DEG	6.73056e-05	-0.932704	Non-DEG	1.31009e-20	-2.12326	Down	8.30774e-07	1.16406	Non-DEG	7.5177e-12	1.55234	Up
Phvul.011G050900	3.58151			CSL zinc finger domain-containing protein	0.00325732	-1.20329	Non-DEG	1.04748e-27	-3.40683	Down	4.09301e-17	-2.40816	Down	1.36435e-11	-1.89135	Down	1.44284e-12	2.26356	Up	4.8904e-26	2.95162	Up
Phvul.011G107600	6.85065			Pentatricopeptide repeat (PPR) superfamily protein	0.654889	-2.14567	Non-DEG	0.126651	-3.09287	Non-DEG	0.974953	0.102667	Non-DEG	0.000697729	-2.90845	Down	0.000986213	5.75615	Up	6.83935e-07	6.51893	Up
Phvul.011G112900	132.844				1.21593e-05	-2.39423	Down	1.07549e-09	-2.9333	Down	0.0238822	-0.999292	Non-DEG	2.30395e-08	-2.36826	Down	5.27375e-05	2.00828	Up	1.30283e-06	1.9823	Up
Phvul.011G127300	17.7289	GO:0008234, GO:0006508	3.4.22.33	Cysteine proteinases superfamily protein	0.983552	0.207173	Non-DEG	0.293495	2.3236	Non-DEG	0.977503	0.0939046	Non-DEG	2.47298e-07	-4.72317	Down	0.22573	1.87458	Non-DEG	1.83608e-07	6.80493	Up
Phvul.011G128500	908.469	GO:0006629	3.1.1.32	alpha/beta-Hydrolases superfamily protein	0.61505	-2.17921	Non-DEG	7.91046e-10	-9.41163	Down	1.16997e-05	-5.06128	Down	6.55492e-15	-2.45832	Down	8.8929e-08	8.29649	Up	5.99429e-15	8.5756	Up
Phvul.011G134500	752.571				0.180902	-4.52853	Non-DEG	1	0	Non-DEG	3.63701e-05	-6.41207	Down	2.2822e-08	-12.2069	Down	1	0	Non-DEG	3.17053e-06	7.18161	Up
Phvul.011G144600	324.005	GO:0005524, GO:0003676	3.6.4.13	RH39	0.80684	0.652478	Non-DEG	1.14194e-07	-3.77499	Down	1.56814e-09	-4.63143	Down	0.00151573	-2.16914	Down	0.281318	0.922663	Non-DEG	1.254e-06	3.74428	Up
Phvul.011G144800	129.704	GO:0003723, GO:0005524, GO:0003676	3.6.4.13	RH39	0.975631	0.0837463	Non-DEG	3.08596e-07	-2.50128	Down	2.3862e-08	-2.73179	Down	0.000521544	-1.67246	Down	3.34847e-05	2.06054	Up	5.81469e-16	3.81675	Up
Phvul.011G146900	288.577			Protein of unknown function, DUF538	0.235368	1.92911	Non-DEG	0.00104314	-2.59009	Down	1.75605e-07	-4.90861	Down	0.0243161	-2.01437	Down	0.941468	0.0806976	Non-DEG	2.16877e-05	4.02418	Up
Phvul.011G169400	79.1091	GO:0005515, GO:0003676		Argonaute family protein	0.510825	-0.486215	Non-DEG	0.00124234	1.52303	Up	4.74667e-06	4.28881	Up	1.42788e-08	-1.72792	Down	0.0076849	0.956167	Non-DEG	5.68621e-13	2.19787	Up
Phvul.011G179500	10.1276			Ca(2)-dependent phospholipid-binding protein (Copine) family	0.0935931	-4.30403	Non-DEG	0.250271	-2.5157	Non-DEG	0.053314	3.66255	Non-DEG	0.00443052	-2.65937	Down	0.00302698	5.27138	Up	8.68763e-05	3.62672	Up
Phvul.011G198500	278.61	GO:0006468, GO:0004672	3.1.4.46	Protein kinase superfamily protein,receptor serine/threonine kinase, putative	4.18608e-22	-2.22237	Down	0.697577	0.12585	Non-DEG	0.700477	0.0919877	Non-DEG	2.22539e-29	-1.89464	Down	5.89356e-22	2.14211	Up	3.94304e-27	1.81437	Up
Phvul.011G209400	140.448	GO:0005544, GO:0005509		annexin 4	0.976212	0.0697058	Non-DEG	2.52974e-19	-3.56897	Down	7.90237e-12	-2.77049	Down	1.66111e-09	-2.34588	Down	0.211114	0.59009	Non-DEG	3.00277e-14	3.00568	Up
