# Supplementary material for: Comparative transcriptome analysis provides new insights into the response of common bean to infection by race 65 of Colletotrichum lindemuthianum
Source: PLoS One. 2025 Oct 17;20(10):e0314188. doi: 10.1371/journal.pone.0314188 (PMC12533873; doi:10.1371/journal.pone.0314188)
Supplement: S8 Table — (XLSX) [file pone.0314188.s009.xlsx]

## Sheet: Supplementary Table S8
Supplementary Table S8. R48-like genes, S48-like genes, R96-like genes, and S96-like genes.
				OV 48 hai vs E 48 hai			OV 48 hai vs OV 0 hai			E 48 hai vs E 0 hai			OV 96 hai vs E 96 hai			OV 96 hai vs OV 48 hai			E 96 hai vs E 48 hai
Category	Gene	Mean Expression	Annotation	Adjusted P-value	Log2 Fold Change	Status	Adjusted P-value	Log2 Fold Change	Status	Adjusted P-value	Log2 Fold Change	Status	Adjusted P-value	Log2 Fold Change	Status	Adjusted P-value	Log2 Fold Change	Status	Adjusted P-value	Log2 Fold Change	Status
R48-like genes	Phvul.008G277466	18.7041	cytochrome P450, family 71, subfamily B, polypeptide 37	0.00239586	4.40712	Up	0.00448123	3.09367	Up	0.00695297	-3.45009	Down	0.0164475	2.74944	Up	0.862052	0.207214	Non-DEG	0.176058	1.86489	Non-DEG
	Phvul.002G332300	69.8638	alpha/beta-Hydrolases superfamily protein	0.00156638	2.1555	Up	0.00124835	1.86109	Up	7.27293e-05	-2.31803	Down	0.989796	-0.0146181	Non-DEG	0.127549	0.84319	Non-DEG	6.51531e-08	3.01331	Up
	Phvul.L004500	36.2617	Glycosyl hydrolase superfamily protein	0.0128268	2.50624	Up	0.0125862	1.99477	Up	0.0374098	-1.80444	Down	0.264122	1.43436	Non-DEG	0.00133777	-2.55084	Down	0.156028	-1.47895	Non-DEG
S48-like genes	Phvul.011G000200	413.734	cytochrome P450, family 72, subfamily A, polypeptide 15	1.0753e-05	-2.31633	Down	2.34585e-07	-2.41855	Down	6.95617e-06	2.16111	Up	0.576933	0.413394	Non-DEG	5.40384e-05	1.92592	Up	0.114143	-0.803803	Non-DEG
	Phvul.005G001000	211.643	cellulose synthase like G1	0.000388441	-2.22405	Down	9.79602e-16	-4.16524	Down	9.25711e-05	2.24559	Up	0.000453601	1.87061	Up	9.45925e-18	4.45064	Up	0.54972	0.355993	Non-DEG
	Phvul.004G129600	163.407	Kunitz family trypsin and protease inhibitor protein	0.0145162	-1.83121	Down	0.000121068	-2.24769	Down	0.00209017	1.89382	Up	0.00574752	1.79222	Up	3.42577e-06	2.70216	Up	0.143289	-0.921277	Non-DEG
	Phvul.002G127100	118.173	alternative oxidase 1A	0.000138029	-2.36237	Down	2.07008e-13	-3.81527	Down	0.000412199	2.03667	Up	0.00773022	-1.27307	Non-DEG	5.90072e-12	3.59137	Up	4.71494e-09	2.50207	Up
	Phvul.009G248400	73.7587	multidrug resistance-associated protein 4	0.00182441	-1.96312	Down	0.000613309	-1.82137	Down	0.000313035	2.02613	Up	0.760291	0.262911	Non-DEG	0.000514292	1.8489	Up	0.520086	-0.377132	Non-DEG
	Phvul.002G323708	138.396	Disease resistance protein (TIR-NBS-LRR class) family	2.98701e-09	-3.58486	Down	0.00121935	-1.96674	Down	5.89874e-06	2.33751	Up	5.42024e-11	-3.04822	Down	0.17941	0.907859	Non-DEG	0.416502	0.371215	Non-DEG
	Phvul.001G097600	586.321	ARM repeat superfamily protein	0.0210093	-1.7471	Down	0.013575	-1.5142	Down	0.00255429	2.29316	Up	0.00157904	-1.31847	Non-DEG	2.93567e-11	3.61451	Up	5.75226e-15	3.18589	Up
	Phvul.008G104400	546.801	LMBR1-like membrane protein	0.0208208	-5.04971	Down	0.00113211	-5.49794	Down	0.0118446	4.40823	Up	0.0825517	-1.34553	Non-DEG	0.000137932	6.33861	Up	0.00021666	2.63443	Up
R96-like genes	Phvul.002G061300	27.0249	PLATZ transcription factor family protein	0.427243	-0.975967	Non-DEG	0.00416672	4.75185	Up	0.00083749	4.23963	Up	8.59899e-11	4.58134	Up	3.62186e-06	2.87267	Up	0.00021576	-2.68464	Down
	Phvul.008G175600	1.32319	UDP-glucosyl transferase 85A2	0.00109763	-1.42134	Non-DEG	0.961543	0.0264336	Non-DEG	0.0157478	0.929577	Non-DEG	3.37448e-39	4.65746	Up	6.59557e-35	4.3582	Up	2.89626e-06	-1.7206	Down
	Phvul.009G019900	39.518		0.179447	-1.6438	Non-DEG	0.00356011	3.4651	Up	0.0001143	4.21827	Up	9.73774e-06	3.67292	Up	0.000189503	2.9363	Up	0.0035622	-2.38042	Down
	Phvul.001G007800	32.6041	Putative lysine decarboxylase family protein	0.609743	-0.738016	Non-DEG	0.00646973	2.14187	Up	0.0302924	1.60345	Up	0.000275895	2.50634	Up	0.00881978	1.69518	Up	0.0220734	-1.54918	Down
	Phvul.007G129700	1116.95	TRAF-like superfamily protein	0.0529343	-0.611925	Non-DEG	0.268463	0.286687	Non-DEG	1.44218e-05	1.05796	Non-DEG	1.42158e-90	4.63908	Up	9.09805e-38	2.78942	Up	3.84664e-25	-2.46158	Down
	Phvul.002G142600	17.4942	hydroxyproline-rich glycoprotein family protein	0.478357	-0.853643	Non-DEG	0.651561	-0.33441	Non-DEG	0.178548	0.983042	Non-DEG	8.58718e-07	3.20079	Up	0.000531147	2.02025	Up	0.00228762	-2.03419	Down
	Phvul.011G026100	1535.52	ER lumen protein retaining receptor family protein	0.97958	-0.0298703	Non-DEG	4.29318e-25	2.31207	Up	3.52847e-05	0.936667	Non-DEG	4.15666e-109	4.66968	Up	1.1368e-42	2.84637	Up	1.52129e-17	-1.85319	Down
	Phvul.005G181800	1698.98	WRKY DNA-binding protein 40	0.161454	-0.906609	Non-DEG	2.44323e-09	2.50185	Up	0.00268879	1.30711	Non-DEG	5.86055e-09	2.52387	Up	0.000393067	1.51512	Up	6.30783e-06	-1.91536	Down
	Phvul.010G158200	64.8659	basic helix-loop-helix (bHLH) DNA-binding superfamily protein	0.000308534	-1.52333	Down	0.283173	-0.451763	Non-DEG	0.00250046	1.1656	Non-DEG	8.15678e-12	2.58942	Up	6.11304e-06	1.63695	Up	2.84246e-11	-2.47579	Down
S96-like genes	Phvul.009G066300	33.5919	HXXXD-type acyl-transferase family protein	0.979521	0.0972744	Non-DEG	3.96824e-06	7.66715	Up	0.00054812	5.58521	Up	1.88573e-07	-4.12454	Down	0.000639288	-2.69195	Down	0.0350797	1.52986	Up
	Phvul.010G008700	1468.13	Disease resistance protein (TIR-NBS-LRR class) family	0.626326	0.548059	Non-DEG	6.16562e-07	7.87023	Up	2.96547e-05	6.74071	Up	3.39159e-08	-2.80394	Down	0.00235089	-1.58779	Down	0.000200181	1.76421	Up
	Phvul.009G103800	24.3527	SAUR-like auxin-responsive protein family	0.258168	1.3107	Non-DEG	0.696048	0.308242	Non-DEG	0.920927	-0.106933	Non-DEG	9.41234e-06	-3.31642	Down	0.00474288	-2.11244	Down	0.000239771	2.51468	Up
	Phvul.006G154700	14.2926	Family of unknown function (DUF716)	0.0065899	3.86874	Up	0.00172361	4.1431	Up	0.747537	0.731906	Non-DEG	0.000142256	-3.30514	Down	0.0416024	-1.78233	Down	1.67003e-06	5.39155	Up
	Phvul.002G144600	9.66932	elicitor-activated gene 3-2	0.0370589	2.33186	Up	5.01204e-05	6.77597	Up	0.0347252	3.86266	Up	0.0185188	-2.13053	Down	0.0151482	-1.98134	Down	0.00343827	2.48105	Up
	Phvul.001G145600	61.1056	Disease resistance-responsive (dirigent-like protein) family protein	0.0235635	1.93444	Up	2.14409e-06	7.67544	Up	8.74035e-05	6.60429	Up	6.22967e-05	-2.77535	Down	0.00232666	-2.02323	Down	3.9515e-05	2.68656	Up
	Phvul.004G041700	565.567	brassinosteroid-6-oxidase 2	0.0216026	1.09962	Non-DEG	3.80101e-23	-3.20708	Down	2.77567e-63	-5.63566	Down	3.83502e-18	-3.21556	Down	2.19257e-07	-1.98343	Down	2.3022e-11	2.33174	Up
