# Supplementary material for: Comparative transcriptome analysis provides new insights into the response of common bean to infection by race 65 of Colletotrichum lindemuthianum
Source: PLoS One. 2025 Oct 17;20(10):e0314188. doi: 10.1371/journal.pone.0314188 (PMC12533873; doi:10.1371/journal.pone.0314188)
Supplement: S9 Table — (XLSX) [file pone.0314188.s010.xlsx]

## Sheet: Supplementary Table S9
Supplementary Table S9. Gene Ontology (GO) enrichment terms of differentially expressed putative R and putative S genes in the different contrasts considering the times 0, 48, and 96 after inoculation of the Ouro Vermelho (resistant) and BRS Estilo (susceptible) common bean cultivars with the Lv 134 isolate of race 65 of Colletotrichum lindemuthianum.
Putative R genes enrichment - 48 hours after infection
Go ID	Terms	Annotated	Significant	Expected	Fisher
GO:0030244	cellulose biosynthetic process	25	2	0.22	0.0206
GO:0009607	response to biotic stimulus	35	2	0.31	0.0386
GO:0008152	metabolic process	5325	49	47.47	0.0012
GO:0016559	peroxisome fission	3	1	0.03	0.0012
GO:0030150	protein import into mitochondrial matrix	3	1	0.03	0.0265
GO:0009765	photosynthesis, light harvesting	29	2	0.26	0.0272
GO:0030244	cellulose biosynthetic process	25	4	0.19	0.00011
Putative S genes enrichment - 48 hours after infection
GO:0009607	response to biotic stimulus	35	3	0.27	0.04994
GO:0006952	defense response	56	4	0.43	0.01963
GO:0045040	protein insertion into mitochondrial	2	1	0.02	0.02047
GO:0016567	protein ubiquitination	73	3	0.75	0.03893
GO:0042545	cell wall modification	33	2	0.34	0.0449
GO:0006979	response to oxidative stress	78	3	0.8	0.04594
GO:0006073	cellular glucan metabolic process	65	12	1.89	4.9e-08
Putative R genes enrichment - 96 hours after infection
GO:0006468	protein phosphorylation	1091	48	31.72	0.0017
GO:0042545	cell wall modification	33	5	0.96	0.024
GO:0050826	response to freezing	1	1	0.03	0.0291
GO:0006855	xenobiotic transmembrane transport	45	4	1.31	0.0409
GO:0006694	steroid biosynthetic process	29	4	0.84	0.0093
GO:0006621	protein retention in ER lumen	7	2	0.2	0.016
GO:0030244	cellulose biosynthetic process	25	3	0.73	0.0348
GO:0006032	chitin catabolic process	13	2	0.22	0.019
Putative S genes enrichment - 96 hours after infection
GO:0006355	regulation of transcription, DNA	798	22	13.35	0.012
GO:0045747	positive regulation of Notch signaling	1	1	0.02	0.017
GO:0016998	cell wall macromolecule catabolic proces	19	2	0.32	0.039
GO:0042128	nitrate assimilation	3	1	0.05	0.049
GO:0006537	glutamate biosynthetic process	3	1	0.05	0.049
GO:0009638	Phototropism	3	1	0.05	0.049
