# Supplementary material for: Comparative transcriptome analysis provides new insights into the response of common bean to infection by race 65 of Colletotrichum lindemuthianum
Source: PLoS One. 2025 Oct 17;20(10):e0314188. doi: 10.1371/journal.pone.0314188 (PMC12533873; doi:10.1371/journal.pone.0314188)
Supplement: S10 Table — (XLSX) [file pone.0314188.s011.xlsx]

## Sheet: Supplementary Table S10
Supplementary Table S10. Metabolic pathways associated with the putative resistance and susceptibiligy genes identified from different contrasts involving the BRS Estilo and Ouro Vermelho cultivars inoculated with the Lv 134 isolate of race 65 Colletotrichum lindemuthianum, at 0, 48 e 96 hours after innoculation.
Putative Resistance Genes
Pathway	Pvalue	Name
pvu00591	0.000281724	Linoleic acid metabolism - Phaseolus vulgaris (common bean)
pvu00940	0.000649352	Phenylpropanoid biosynthesis - Phaseolus vulgaris (common bean)
pvu00561	0.00793302	Glycerolipid metabolism - Phaseolus vulgaris (common bean)
pvu00909	0.014298	Sesquiterpenoid and triterpenoid biosynthesis - Phaseolus vulgaris (common bean)
pvu00965	0.0490217	Betalain biosynthesis - Phaseolus vulgaris (common bean)
pvu00500	0.0752587	Starch and sucrose metabolism - Phaseolus vulgaris (common bean)
pvu00944	0.0808707	Flavone and flavonol biosynthesis - Phaseolus vulgaris (common bean)
pvu00620	0.0939012	Pyruvate metabolism - Phaseolus vulgaris (common bean)
pvu00904	0.121451	Diterpenoid biosynthesis - Phaseolus vulgaris (common bean)
pvu00400	0.130764	Phenylalanine, tyrosine and tryptophan biosynthesis - Phaseolus vulgaris (common bean)
pvu00565	0.148761	Ether lipid metabolism - Phaseolus vulgaris (common bean)
pvu00010	0.163726	Glycolysis / Gluconeogenesis - Phaseolus vulgaris (common bean)
pvu00230	0.164036	Purine metabolism - Phaseolus vulgaris (common bean)
pvu00073	0.180174	Cutin, suberine and wax biosynthesis - Phaseolus vulgaris (common bean)
pvu00630	0.185179	Glyoxylate and dicarboxylate metabolism - Phaseolus vulgaris (common bean)
pvu00564	0.186293	Glycerophospholipid metabolism - Phaseolus vulgaris (common bean)
pvu01110	0.190213	Biosynthesis of secondary metabolites - Phaseolus vulgaris (common bean)
pvu00380	0.197839	Tryptophan metabolism - Phaseolus vulgaris (common bean)
pvu00053	0.212161	Ascorbate and aldarate metabolism - Phaseolus vulgaris (common bean)
pvu00514	0.21984	Other types of O-glycan biosynthesis - Phaseolus vulgaris (common bean)
pvu00966	0.222269	Glucosinolate biosynthesis - Phaseolus vulgaris (common bean)
pvu00040	0.254564	Pentose and glucuronate interconversions - Phaseolus vulgaris (common bean)
pvu00030	0.262397	Pentose phosphate pathway - Phaseolus vulgaris (common bean)
pvu00900	0.315847	Terpenoid backbone biosynthesis - Phaseolus vulgaris (common bean)
pvu00860	0.369109	Porphyrin metabolism - Phaseolus vulgaris (common bean)
pvu00760	0.369539	Nicotinate and nicotinamide metabolism - Phaseolus vulgaris (common bean)
pvu00592	0.394132	alpha-Linolenic acid metabolism - Phaseolus vulgaris (common bean)
pvu00232	0.395218	Caffeine metabolism - Phaseolus vulgaris (common bean)
pvu00330	0.439321	Arginine and proline metabolism - Phaseolus vulgaris (common bean)
pvu00520	0.460672	Amino sugar and nucleotide sugar metabolism - Phaseolus vulgaris (common bean)
pvu00770	0.475769	Pantothenate and CoA biosynthesis - Phaseolus vulgaris (common bean)
pvu00960	0.483933	Tropane, piperidine and pyridine alkaloid biosynthesis - Phaseolus vulgaris (common bean)
pvu00950	0.492298	Isoquinoline alkaloid biosynthesis - Phaseolus vulgaris (common bean)
pvu00942	0.505494	Anthocyanin biosynthesis - Phaseolus vulgaris (common bean)
pvu00250	0.523829	Alanine, aspartate and glutamate metabolism - Phaseolus vulgaris (common bean)
pvu00600	0.528876	Sphingolipid metabolism - Phaseolus vulgaris (common bean)
pvu00430	0.55286	Taurine and hypotaurine metabolism - Phaseolus vulgaris (common bean)
pvu00290	0.574817	Valine, leucine and isoleucine biosynthesis - Phaseolus vulgaris (common bean)
pvu00750	0.615555	Vitamin B6 metabolism - Phaseolus vulgaris (common bean)
pvu00260	0.629996	Glycine, serine and threonine metabolism - Phaseolus vulgaris (common bean)
pvu00562	0.635297	Inositol phosphate metabolism - Phaseolus vulgaris (common bean)
pvu01100	0.637803	Metabolic pathways - Phaseolus vulgaris (common bean)
pvu00908	0.651697	Zeatin biosynthesis - Phaseolus vulgaris (common bean)
pvu00943	0.689193	Isoflavonoid biosynthesis - Phaseolus vulgaris (common bean)
pvu00130	0.721839	Ubiquinone and other terpenoid-quinone biosynthesis - Phaseolus vulgaris (common bean)
pvu00510	0.723051	N-Glycan biosynthesis - Phaseolus vulgaris (common bean)
pvu00650	0.724089	Butanoate metabolism - Phaseolus vulgaris (common bean)
pvu00640	0.728865	Propanoate metabolism - Phaseolus vulgaris (common bean)
pvu00360	0.730955	Phenylalanine metabolism - Phaseolus vulgaris (common bean)
pvu00280	0.744432	Valine, leucine and isoleucine degradation - Phaseolus vulgaris (common bean)
pvu00062	0.754418	Fatty acid elongation - Phaseolus vulgaris (common bean)
pvu01040	0.769235	Biosynthesis of unsaturated fatty acids - Phaseolus vulgaris (common bean)
pvu00730	0.76966	Thiamine metabolism - Phaseolus vulgaris (common bean)
pvu00941	0.772074	Flavonoid biosynthesis - Phaseolus vulgaris (common bean)
pvu00240	0.798782	Pyrimidine metabolism - Phaseolus vulgaris (common bean)
pvu00051	0.799008	Fructose and mannose metabolism - Phaseolus vulgaris (common bean)
pvu00480	0.809594	Glutathione metabolism - Phaseolus vulgaris (common bean)
pvu00410	1	beta-Alanine metabolism - Phaseolus vulgaris (common bean)
pvu00590	1	Arachidonic acid metabolism - Phaseolus vulgaris (common bean)
pvu00999	1	Biosynthesis of various plant secondary metabolites - Phaseolus vulgaris (common bean)
pvu00270	1	Cysteine and methionine metabolism - Phaseolus vulgaris (common bean)
pvu00052	1	Galactose metabolism - Phaseolus vulgaris (common bean)
pvu00511	1	Other glycan degradation - Phaseolus vulgaris (common bean)
pvu00945	1	Stilbenoid, diarylheptanoid and gingerol biosynthesis - Phaseolus vulgaris (common bean)
pvu00071	1	Fatty acid degradation - Phaseolus vulgaris (common bean)
pvu00350	1	Tyrosine metabolism - Phaseolus vulgaris (common bean)
pvu00190	1	Oxidative phosphorylation - Phaseolus vulgaris (common bean)
pvu00310	1	Lysine degradation - Phaseolus vulgaris (common bean)
pvu00340	1	Histidine metabolism - Phaseolus vulgaris (common bean)
pvu00903	1	Limonene and pinene degradation - Phaseolus vulgaris (common bean)
Putative Susceptibility Genes
Pathway	Pvalue	Name
pvu00941	0.0000000236980847052515	Flavonoid biosynthesis - Phaseolus vulgaris (common bean)
pvu00909	0.000146242323135887	Sesquiterpenoid and triterpenoid biosynthesis - Phaseolus vulgaris (common bean)
pvu00940	0.00102033501512802	Phenylpropanoid biosynthesis - Phaseolus vulgaris (common bean)
pvu00960	0.00782286966556469	Tropane, piperidine and pyridine alkaloid biosynthesis - Phaseolus vulgaris (common bean)
pvu00040	0.0102105365659595	Pentose and glucuronate interconversions - Phaseolus vulgaris (common bean)
pvu00943	0.0154470601649231	Isoflavonoid biosynthesis - Phaseolus vulgaris (common bean)
pvu00945	0.0309745782215259	Stilbenoid, diarylheptanoid and gingerol biosynthesis - Phaseolus vulgaris (common bean)
pvu00904	0.0309745782215259	Diterpenoid biosynthesis - Phaseolus vulgaris (common bean)
pvu01110	0.0475835095857288	Biosynthesis of secondary metabolites - Phaseolus vulgaris (common bean)
pvu00942	0.056066736834942	Anthocyanin biosynthesis - Phaseolus vulgaris (common bean)
pvu00910	0.0580458737190368	Nitrogen metabolism - Phaseolus vulgaris (common bean)
pvu00520	0.0936235850947062	Amino sugar and nucleotide sugar metabolism - Phaseolus vulgaris (common bean)
pvu00450	0.104383327127332	Selenocompound metabolism - Phaseolus vulgaris (common bean)
pvu00564	0.131716867694597	Glycerophospholipid metabolism - Phaseolus vulgaris (common bean)
pvu00511	0.154319139710589	Other glycan degradation - Phaseolus vulgaris (common bean)
pvu00010	0.189153295586015	Glycolysis / Gluconeogenesis - Phaseolus vulgaris (common bean)
pvu00073	0.201977372063636	Cutin, suberine and wax biosynthesis - Phaseolus vulgaris (common bean)
pvu00500	0.202345170904763	Starch and sucrose metabolism - Phaseolus vulgaris (common bean)
pvu00561	0.246454503345807	Glycerolipid metabolism - Phaseolus vulgaris (common bean)
pvu00480	0.338453544149092	Glutathione metabolism - Phaseolus vulgaris (common bean)
pvu00950	0.366494391356419	Isoquinoline alkaloid biosynthesis - Phaseolus vulgaris (common bean)
pvu00604	0.491534010397927	Glycosphingolipid biosynthesis - ganglio series - Phaseolus vulgaris (common bean)
pvu00340	0.519438097393839	Histidine metabolism - Phaseolus vulgaris (common bean)
pvu00270	0.550327820634603	Cysteine and methionine metabolism - Phaseolus vulgaris (common bean)
pvu00908	0.558459505612405	Zeatin biosynthesis - Phaseolus vulgaris (common bean)
pvu00531	0.616605385260219	Glycosaminoglycan degradation - Phaseolus vulgaris (common bean)
pvu00350	0.655977391119696	Tyrosine metabolism - Phaseolus vulgaris (common bean)
pvu00062	0.669033974974998	Fatty acid elongation - Phaseolus vulgaris (common bean)
pvu00999	0.676017702709905	Biosynthesis of various plant secondary metabolites - Phaseolus vulgaris (common bean)
pvu01040	0.68323505133417	Biosynthesis of unsaturated fatty acids - Phaseolus vulgaris (common bean)
pvu01100	0.836558679343956	Metabolic pathways - Phaseolus vulgaris (common bean)
pvu00600	1	Sphingolipid metabolism - Phaseolus vulgaris (common bean)
pvu00130	1	Ubiquinone and other terpenoid-quinone biosynthesis - Phaseolus vulgaris (common bean)
pvu00053	1	Ascorbate and aldarate metabolism - Phaseolus vulgaris (common bean)
pvu00590	1	Arachidonic acid metabolism - Phaseolus vulgaris (common bean)
pvu00730	1	Thiamine metabolism - Phaseolus vulgaris (common bean)
pvu00900	1	Terpenoid backbone biosynthesis - Phaseolus vulgaris (common bean)
pvu00510	1	N-Glycan biosynthesis - Phaseolus vulgaris (common bean)
pvu00360	1	Phenylalanine metabolism - Phaseolus vulgaris (common bean)
pvu00410	1	beta-Alanine metabolism - Phaseolus vulgaris (common bean)
pvu00460	1	Cyanoamino acid metabolism - Phaseolus vulgaris (common bean)
pvu00052	1	Galactose metabolism - Phaseolus vulgaris (common bean)
pvu00920	1	Sulfur metabolism - Phaseolus vulgaris (common bean)
pvu00250	1	Alanine, aspartate and glutamate metabolism - Phaseolus vulgaris (common bean)
pvu00591	1	Linoleic acid metabolism - Phaseolus vulgaris (common bean)
