# Supplementary material for: Comparative transcriptome analysis provides new insights into the response of common bean to infection by race 65 of Colletotrichum lindemuthianum
Source: PLoS One. 2025 Oct 17;20(10):e0314188. doi: 10.1371/journal.pone.0314188 (PMC12533873; doi:10.1371/journal.pone.0314188)
Supplement: S11 Table — (XLSX) [file pone.0314188.s012.xlsx]

## Sheet: Supplementary Table S11
Supplementary Table S11. Degree centrality measures for the gene coexpression network modeled for the Ouro Vermelho cultivar, highlighting the putative resistance genes.
Gene	Degree	Annotation
Phvul.002G106300.v2.1	130	GDSL-like Lipase/Acylhydrolase superfamily protein
Phvul.002G076400.v2.1	116	matrix metalloproteinase
Phvul.002G107900.v2.1	112	Pathogenesis-related thaumatin superfamily protein
Phvul.002G082300.v2.1	112	Regulator of Vps4 activity in the MVB pathway protein
Phvul.002G076200.v2.1	107	Transducin/WD40 repeat-like superfamily protein
Phvul.002G115800.v2.1	106	Protein kinase superfamily protein
Phvul.002G116651.v2.1	102	Transducin/WD40 repeat-like superfamily protein
Phvul.003G079900.v2.1	101	O-Glycosyl hydrolases family 17 protein
Phvul.002G118900.v2.1	95	hydroxy methylglutaryl CoA reductase 1
Phvul.002G115900.v2.1	94	Protein kinase superfamily protein
Phvul.002G118100.v2.1	93	tonoplast monosaccharide transporter3
Phvul.002G073800.v2.1	91	TRICHOME BIREFRINGENCE-LIKE 27
Phvul.002G083100.v2.1	91	Auxin-responsive GH3 family protein
Phvul.002G061300.v2.1	90	PLATZ transcription factor family protein
Phvul.003G034300.v2.1	85	Protein of unknown function (DUF1262)
Phvul.003G074000.v2.1	84	cytochrome P450, family 93, subfamily D, polypeptide 1
Phvul.003G116900.v2.1	73	Plant invertase/pectin methylesterase inhibitor superfamily protein
Phvul.002G073900.v2.1	72	TRICHOME BIREFRINGENCE-LIKE 27
Phvul.003G076900.v2.1	69	cytochrome P450, family 77, subfamily B, polypeptide 1
Phvul.002G313200.v2.1	69	Flavin-binding monooxygenase family protein
Phvul.003G127650.v2.1	63	SAUR-like auxin-responsive protein family
Phvul.002G122500.v2.1	63	Protein of unknown function (DUF1218)
Phvul.002G077300.v2.1	60	germin-like protein 7
Phvul.003G013500.v2.1	59	GDSL-like Lipase/Acylhydrolase family protein
Phvul.002G209400.v2.1	55	MLP-like protein 423
Phvul.002G048100.v2.1	54	Pyridoxal-5\'-phosphate-dependent enzyme family protein
Phvul.003G054200.v2.1	53	P-loop containing nucleoside triphosphate hydrolases superfamily protein
Phvul.003G024000.v2.1	52	Protein kinase superfamily protein
Phvul.002G021700.v2.1	50	Disease resistance protein (CC-NBS-LRR class) family
Phvul.003G110300.v2.1	49	Unannotated
Phvul.002G175900.v2.1	48	Acid phosphatase/vanadium-dependent haloperoxidase-related protein
Phvul.003G089600.v2.1	48	glycosyl hydrolase 9A1
Phvul.002G049700.v2.1	46	Protein of unknown function (DUF1005)
Phvul.002G040200.v2.1	46	cellulose synthase-like D3
Phvul.002G042350.v2.1	46	Bifunctional inhibitor/lipid-transfer protein/seed storage 2S albumin superfamily protein
Phvul.002G070114.v2.1	45	Unannotated
Phvul.002G313700.v2.1	45	Unannotated
Phvul.002G239300.v2.1	45	Granulin repeat cysteine protease family protein
Phvul.003G011100.v2.1	44	Unannotated
Phvul.002G305200.v2.1	43	S-adenosyl-L-methionine-dependent methyltransferases superfamily protein
Phvul.002G077400.v2.1	43	glucosyl transferase family 8
Phvul.002G022600.v2.1	41	GDSL-like Lipase/Acylhydrolase superfamily protein
Phvul.003G056700.v2.1	39	GDSL-like Lipase/Acylhydrolase superfamily protein
Phvul.003G011800.v2.1	37	2-oxoglutarate (2OG) and Fe(II)-dependent oxygenase superfamily protein
Phvul.002G152700.v2.1	37	leucoanthocyanidin dioxygenase
Phvul.002G154900.v2.1	37	IQ-domain 22
Phvul.002G013700.v2.1	37	Protein phosphatase 2C family protein
Phvul.002G306400.v2.1	36	myo-inositol oxygenase 4
Phvul.003G053000.v2.1	36	trehalose phosphate synthase
Phvul.002G011400.v2.1	36	calcium ATPase 2
Phvul.002G001100.v2.1	35	Unannotated
Phvul.002G223300.v2.1	33	GDSL-like Lipase/Acylhydrolase superfamily protein
Phvul.002G199000.v2.1	33	FAD-binding Berberine family protein
Phvul.002G112800.v2.1	33	SEC14 cytosolic factor family protein / phosphoglyceride transfer family protein
Phvul.002G068300.v2.1	32	DNAJ heat shock family protein
Phvul.002G033400.v2.1	32	Unannotated
Phvul.002G031600.v2.1	32	laccase 11
Phvul.003G109602.v2.1	32	MLP-like protein 423
Phvul.001G264400.v2.1	32	PHYTOCYSTATIN 2
Phvul.002G306300.v2.1	31	myo-inositol oxygenase 4
Phvul.001G254800.v2.1	31	beta-1,4-N-acetylglucosaminyltransferase family protein
Phvul.002G148300.v2.1	31	uncoupling protein 5
Phvul.003G090300.v2.1	31	Polyketide cyclase/dehydrase and lipid transport superfamily protein
Phvul.002G300400.v2.1	31	3-ketoacyl-acyl carrier protein synthase I
Phvul.002G002000.v2.1	31	TIFY domain/Divergent CCT motif family protein
Phvul.002G006800.v2.1	30	Unannotated
Phvul.002G148400.v2.1	30	Unannotated
Phvul.003G122900.v2.1	30	hydroxyproline-rich glycoprotein family protein
Phvul.003G100400.v2.1	29	acyl carrier protein 4
Phvul.002G078901.v2.1	29	Unannotated
Phvul.003G015800.v2.1	29	transmembrane kinase 1
Phvul.002G228700.v2.1	29	lipoxygenase 3
Phvul.002G002600.v2.1	29	Protein kinase superfamily protein
Phvul.002G071500.v2.1	28	polygalacturonase 2
Phvul.001G217900.v2.1	28	HXXXD-type acyl-transferase family protein
Phvul.001G264132.v2.1	28	ATP-dependent RNA helicase, putative
Phvul.002G105200.v2.1	28	Eukaryotic aspartyl protease family protein
Phvul.002G273700.v2.1	28	S-adenosyl-L-methionine-dependent methyltransferases superfamily protein
Phvul.002G096100.v2.1	27	ankyrin repeat protein
Phvul.001G174200.v2.1	27	Homeodomain-like superfamily protein
Phvul.002G109000.v2.1	27	Plant protein of unknown function (DUF827)
Phvul.002G196200.v2.1	27	Leucine-rich receptor-like protein kinase family protein
Phvul.001G216600.v2.1	27	S-adenosylmethionine synthetase 2
Phvul.002G021900.v2.1	27	SKU5 similar 17
Phvul.002G114400.v2.1	27	acyl activating enzyme 1
Phvul.002G120100.v2.1	26	2-oxoglutarate (2OG) and Fe(II)-dependent oxygenase superfamily protein
Phvul.002G108400.v2.1	26	armadillo repeat only 2
Phvul.002G117500.v2.1	26	glutamate receptor 3.6
Phvul.002G116800.v2.1	25	phosphatidylinositolglycan-related
Phvul.002G114200.v2.1	25	basic chitinase
Phvul.002G119100.v2.1	24	Unannotated
Phvul.001G168900.v2.1	24	Unannotated
Phvul.002G115100.v2.1	24	Cyclin B2;3
Phvul.002G007500.v2.1	24	basic helix-loop-helix (bHLH) DNA-binding superfamily protein
Phvul.002G114100.v2.1	24	basic chitinase
Phvul.001G210800.v2.1	23	Drought-responsive family protein
Phvul.002G104700.v2.1	23	ascorbate peroxidase 3
Phvul.002G118300.v2.1	23	phosphate transporter 3;3
Phvul.003G067400.v2.1	23	Unannotated
Phvul.001G265300.v2.1	22	xyloglucan endotransglucosylase/hydrolase 15
Phvul.001G265500.v2.1	22	Leucine-rich repeat protein kinase family protein
Phvul.002G092300.v2.1	22	Leucine-rich repeat (LRR) family protein
Phvul.001G238500.v2.1	22	ROP guanine nucleotide exchange factor 5
Phvul.001G223700.v2.1	22	galactinol synthase 2
Phvul.001G263700.v2.1	21	Immunoglobulin E-set superfamily protein
Phvul.002G168400.v2.1	21	Glycosyl transferase, family 35
Phvul.002G105400.v2.1	21	Peroxidase superfamily protein
Phvul.001G264066.v2.1	21	ATP-dependent RNA helicase, putative
Phvul.002G031700.v2.1	21	laccase 11
Phvul.002G144600.v2.1	21	elicitor-activated gene 3-2
Phvul.001G247200.v2.1	21	arogenate dehydrogenase
Phvul.002G079400.v2.1	21	BIG PETAL P
Phvul.002G111600.v2.1	21	DNA binding;zinc ion binding;nucleic acid binding;nucleic acid binding
Phvul.001G260100.v2.1	20	Unannotated
Phvul.002G106700.v2.1	20	3-dehydroquinate synthase, putative
Phvul.001G243300.v2.1	20	phospholipase C 2
Phvul.001G012800.v2.1	19	dihydroflavonol 4-reductase
Phvul.001G226100.v2.1	19	Calmodulin-binding protein
Phvul.002G111300.v2.1	19	Lactoylglutathione lyase / glyoxalase I family protein
Phvul.001G241200.v2.1	19	plasma membrane intrinsic protein 1;4
Phvul.001G209600.v2.1	19	sucrose synthase 3
Phvul.001G011500.v2.1	18	TRAM, LAG1 and CLN8 (TLC) lipid-sensing domain containing protein
Phvul.002G280600.v2.1	18	Mitochondrial substrate carrier family protein
Phvul.002G119200.v2.1	18	ARID/BRIGHT DNA-binding domain-containing protein
Phvul.001G247700.v2.1	18	senescence associated gene 20
Phvul.001G137800.v2.1	18	Ribosomal RNA processing Brix domain protein
Phvul.002G113900.v2.1	18	chromomethylase 1
Phvul.002G111700.v2.1	18	PHD finger family protein / SWIB complex BAF60b domain-containing protein / GYF domain-containing protein
Phvul.001G039600.v2.1	17	Mitochondrial substrate carrier family protein
Phvul.002G115600.v2.1	17	Phosphoinositide phosphatase family protein
Phvul.001G193500.v2.1	17	NAD(P)-binding Rossmann-fold superfamily protein
Phvul.001G198900.v2.1	17	alpha/beta-Hydrolases superfamily protein
Phvul.002G078800.v2.1	17	protein phosphatase 2A-2
Phvul.001G017400.v2.1	16	MATE efflux family protein
Phvul.001G101400.v2.1	16	metacaspase 9
Phvul.002G098100.v2.1	16	alpha 1,4-glycosyltransferase family protein
Phvul.002G001300.v2.1	16	Plant VAMP (vesicle-associated membrane protein) family protein
Phvul.001G157500.v2.1	16	PRA1 (Prenylated rab acceptor) family protein
Phvul.001G229200.v2.1	16	Eukaryotic aspartyl protease family protein
Phvul.002G092500.v2.1	16	Early-responsive to dehydration stress protein (ERD4)
Phvul.002G142600.v2.1	15	hydroxyproline-rich glycoprotein family protein
Phvul.001G173700.v2.1	15	WRKY family transcription factor family protein
Phvul.006G161200.v2.1	15	beta-amylase 3
Phvul.002G110900.v2.1	15	vascular related NAC-domain protein 1
Phvul.002G026200.v2.1	15	GNS1/SUR4 membrane protein family
Phvul.001G112600.v2.1	15	Glycosyl hydrolase family protein
Phvul.007G155100.v2.1	15	Flavin-binding monooxygenase family protein
Phvul.001G147001.v2.1	15	receptor-like kinase in in flowers 3
Phvul.001G145600.v2.1	15	Disease resistance-responsive (dirigent-like protein) family protein
Phvul.001G246700.v2.1	15	laccase 5
Phvul.001G050400.v2.1	14	Unannotated
Phvul.001G050500.v2.1	14	adenine phosphoribosyl transferase 2,adenine phosphoribosyltransferase 5
Phvul.001G052300.v2.1	14	tracheary element differentiation-related 7
Phvul.002G117900.v2.1	14	Seven transmembrane MLO family protein
Phvul.001G100800.v2.1	14	Unannotated
Phvul.001G244000.v2.1	14	2-oxoglutarate (2OG) and Fe(II)-dependent oxygenase superfamily protein
Phvul.001G221700.v2.1	14	Low temperature and salt responsive protein family
Phvul.006G202300.v2.1	14	AGAMOUS-like 24,K-box region and MADS-box transcription factor family protein
Phvul.002G078100.v2.1	14	ARM repeat superfamily protein
Phvul.002G078200.v2.1	14	transcription coactivators
Phvul.002G096900.v2.1	14	SGS domain-containing protein
Phvul.001G161700.v2.1	13	NAC domain containing protein 74
Phvul.002G024200.v2.1	13	Unannotated
Phvul.002G096200.v2.1	13	Unannotated
Phvul.002G081500.v2.1	13	soluble N-ethylmaleimide-sensitive factor adaptor protein 30
Phvul.002G124000.v2.1	13	DNAse I-like superfamily protein
Phvul.002G114800.v2.1	13	Golgi-localized GRIP domain-containing protein
Phvul.005G057200.v2.1	13	Unannotated
Phvul.002G153900.v2.1	13	Integrase-type DNA-binding superfamily protein
Phvul.001G016900.v2.1	12	galacturonosyltransferase-like 2
Phvul.001G130200.v2.1	12	Glycosyltransferase family 61 protein
Phvul.002G126500.v2.1	12	Ankyrin repeat family protein
Phvul.002G127300.v2.1	12	Formin Homology 14
Phvul.002G084600.v2.1	12	ribonuclease 1
Phvul.002G125000.v2.1	12	SH3 domain-containing protein
Phvul.002G121700.v2.1	12	Unannotated
Phvul.001G135300.v2.1	12	calcium-dependent protein kinase 32
Phvul.002G103300.v2.1	12	Uncharacterised protein family (UPF0114)
Phvul.004G019900.v2.1	12	Gibberellin-regulated family protein
Phvul.008G129800.v2.1	12	FBD, F-box, Skp2-like and Leucine Rich Repeat domains containing protein
Phvul.001G006300.v2.1	11	GAST1 protein homolog 1
Phvul.002G082800.v2.1	11	F-box family protein
Phvul.001G098700.v2.1	11	Calcium-dependent lipid-binding (CaLB domain) family protein
Phvul.002G123700.v2.1	11	beta-amylase 2
Phvul.003G274100.v2.1	11	Plant protein of unknown function (DUF827)
Phvul.004G158000.v2.1	11	Concanavalin A-like lectin protein kinase family protein
Phvul.007G225200.v2.1	11	late embryogenesis abundant protein, putative / LEA protein, putative
Phvul.002G122800.v2.1	11	Uncharacterised protein family (UPF0114)
Phvul.011G128115.v2.1	11	Photosystem I, PsaA/PsaB protein
Phvul.002G080400.v2.1	11	Protein kinase superfamily protein
Phvul.002G089000.v2.1	11	UDP-galactose transporter 3
Phvul.002G085200.v2.1	11	RING/FYVE/PHD zinc finger superfamily protein
Phvul.010G054300.v2.1	10	Disease resistance protein (TIR-NBS-LRR class) family
Phvul.005G008200.v2.1	10	Glycosyl hydrolases family 32 protein
Phvul.009G180401.v2.1	10	NHL domain-containing protein
Phvul.005G122600.v2.1	10	Pollen Ole e 1 allergen and extensin family protein
Phvul.002G096500.v2.1	10	UDP-glucosyl transferase 72E1
Phvul.004G030500.v2.1	10	expansin A15
Phvul.004G043300.v2.1	10	UDP-glucosyl transferase 85A5
Phvul.007G066500.v2.1	10	Integrase-type DNA-binding superfamily protein
Phvul.008G087000.v2.1	10	lipid transfer protein 4
Phvul.001G127000.v2.1	10	calmodulin binding
Phvul.008G030900.v2.1	10	Unannotated
Phvul.005G163901.v2.1	10	Leucine-rich repeat transmembrane protein kinase protein
Phvul.002G095600.v2.1	10	O-fucosyltransferase family protein
Phvul.004G161500.v2.1	10	Leucine-rich repeat (LRR) family protein
Phvul.010G123132.v2.1	10	pectin methylesterase 1
Phvul.002G134150.v2.1	10	E2F/DP family winged-helix DNA-binding domain
Phvul.002G139300.v2.1	10	Unannotated
Phvul.002G133400.v2.1	10	NB-ARC domain-containing disease resistance protein
Phvul.002G282300.v2.1	10	basic helix-loop-helix (bHLH) DNA-binding superfamily protein
Phvul.007G041400.v2.1	10	1,2-alpha-L-fucosidases
Phvul.011G148700.v2.1	10	protein kinase family protein
Phvul.005G114100.v2.1	10	Homeodomain-like superfamily protein
Phvul.010G125400.v2.1	10	SAUR-like auxin-responsive protein family
Phvul.002G098700.v2.1	10	Cytochrome c
Phvul.002G100900.v2.1	10	D111/G-patch domain-containing protein
Phvul.007G268900.v2.1	10	NDR1/HIN1-like 2
Phvul.010G129200.v2.1	10	Unannotated
Phvul.008G109300.v2.1	10	receptor like protein 13
Phvul.009G039000.v2.1	10	NAC transcription factor-like 9
Phvul.007G011600.v2.1	10	WUSCHEL related homeobox 13
Phvul.006G111300.v2.1	9	TRICHOME BIREFRINGENCE-LIKE 25
Phvul.005G002600.v2.1	9	Sucrose-phosphate synthase family protein
Phvul.004G049500.v2.1	9	2-oxoglutarate (2OG) and Fe(II)-dependent oxygenase superfamily protein
Phvul.005G183700.v2.1	9	ARIA-interacting double AP2 domain protein
Phvul.004G008921.v2.1	9	LRR and NB-ARC domains-containing disease resistance protein
Phvul.001G215200.v2.1	9	myb domain protein 78
Phvul.001G031400.v2.1	9	hydroxyproline-rich glycoprotein family protein
Phvul.010G022100.v2.1	9	ER lumen protein retaining receptor family protein
Phvul.011G107200.v2.1	9	terpene synthase-like sequence-1,8-cineole
Phvul.001G051550.v2.1	9	Integrase-type DNA-binding superfamily protein
Phvul.004G012100.v2.1	9	Tudor/PWWP/MBT superfamily protein
Phvul.006G112000.v2.1	9	alpha/beta-Hydrolases superfamily protein
Phvul.008G038200.v2.1	9	myb domain protein 113
Phvul.006G087500.v2.1	9	glutathione S-transferase F11
Phvul.001G073300.v2.1	9	tracheary element differentiation-related 6
Phvul.001G098200.v2.1	9	xyloglucan endotransglucosylase/hydrolase 5
Phvul.001G098600.v2.1	9	Unannotated
Phvul.002G083900.v2.1	9	Calcium-binding EF-hand family protein
Phvul.001G135400.v2.1	9	RNA-directed DNA polymerase (reverse transcriptase)-related family protein
Phvul.001G114100.v2.1	9	Unannotated
Phvul.003G162500.v2.1	9	Ran BP2/NZF zinc finger-like superfamily protein
Phvul.006G135100.v2.1	9	galacturonosyltransferase 4
Phvul.009G089300.v2.1	9	Integrase-type DNA-binding superfamily protein
Phvul.008G267600.v2.1	9	disease resistance protein (TIR-NBS-LRR class), putative
Phvul.003G147400.v2.1	9	xyloglucan endotransglycosylase 6
Phvul.003G143700.v2.1	9	sequence-specific DNA binding transcription factors;transcription regulators
Phvul.005G124100.v2.1	9	bZIP transcription factor family protein
Phvul.002G132300.v2.1	9	pinoresinol reductase 1
Phvul.009G043300.v2.1	9	Unannotated
Phvul.002G106200.v2.1	9	PLAC8 family protein
Phvul.010G013100.v2.1	9	cytochrome P450, family 81, subfamily D, polypeptide 4
Phvul.002G138200.v2.1	9	Syntaxin/t-SNARE family protein
Phvul.002G139500.v2.1	9	myb domain protein 9
Phvul.002G073300.v2.1	9	nodulin MtN21 /EamA-like transporter family protein
Phvul.002G078300.v2.1	9	Domain of unknown function (DUF23)
Phvul.002G094000.v2.1	9	Auxin efflux carrier family protein
Phvul.002G094800.v2.1	9	serine carboxypeptidase-like 50
Phvul.009G070232.v2.1	9	cytochrome B5 isoform D
Phvul.011G111600.v2.1	9	sulfotransferase 2A
Phvul.008G241700.v2.1	9	polyamine oxidase 4
Phvul.007G065100.v2.1	9	K-box region and MADS-box transcription factor family protein
Phvul.008G220300.v2.1	9	laccase 5
Phvul.009G151100.v2.1	9	RmlC-like cupins superfamily protein
Phvul.004G001600.v2.1	9	Unannotated
Phvul.011G034800.v2.1	9	Senescence/dehydration-associated protein-related
Phvul.003G072500.v2.1	9	transmembrane receptors;ATP binding
Phvul.009G018300.v2.1	9	GDSL-like Lipase/Acylhydrolase superfamily protein
Phvul.004G123200.v2.1	9	Unannotated
Phvul.008G081300.v2.1	9	Protein kinase superfamily protein
Phvul.006G187100.v2.1	9	fatty acid desaturase family protein
Phvul.005G001000.v2.1	8	cellulose synthase like G1
Phvul.001G089700.v2.1	8	HXXXD-type acyl-transferase family protein
Phvul.001G006400.v2.1	8	GAST1 protein homolog 1
Phvul.007G111200.v2.1	8	calmodulin-like 11
Phvul.001G012300.v2.1	8	jasmonic acid carboxyl methyltransferase
Phvul.003G151700.v2.1	8	nodulin MtN21 /EamA-like transporter family protein
Phvul.004G116300.v2.1	8	Heavy metal transport/detoxification superfamily protein
Phvul.010G009000.v2.1	8	UDP-glucosyl transferase 85A7
Phvul.007G248000.v2.1	8	Ankyrin repeat family protein / BTB/POZ domain-containing protein
Phvul.011G200600.v2.1	8	sulfotransferase 2A
Phvul.008G207300.v2.1	8	Late embryogenesis abundant (LEA) hydroxyproline-rich glycoprotein family
Phvul.001G092900.v2.1	8	Peroxidase superfamily protein
Phvul.001G051000.v2.1	8	Unannotated
Phvul.009G057600.v2.1	8	Unannotated
Phvul.008G149613.v2.1	8	Unannotated
Phvul.007G261700.v2.1	8	Disease resistance-responsive (dirigent-like protein) family protein
Phvul.006G045500.v2.1	8	Unannotated
Phvul.008G017400.v2.1	8	Leucine-rich receptor-like protein kinase family protein
Phvul.002G098200.v2.1	8	disease resistance protein (TIR-NBS-LRR class), putative
Phvul.002G070000.v2.1	8	P-loop containing nucleoside triphosphate hydrolases superfamily protein
Phvul.002G110500.v2.1	8	basic helix-loop-helix (bHLH) DNA-binding superfamily protein
Phvul.002G084500.v2.1	8	Ribonuclease T2 family protein
Phvul.003G247550.v2.1	8	Disease resistance protein (CC-NBS-LRR class) family
Phvul.008G136600.v2.1	8	Protein of unknown function, DUF538
Phvul.011G191400.v2.1	8	NB-ARC domain-containing disease resistance protein
Phvul.011G108600.v2.1	8	pinoid-binding protein 1
Phvul.011G142600.v2.1	8	terpene synthase 21,Terpenoid cyclases/Protein prenyltransferases superfamily protein
Phvul.002G140300.v2.1	8	RING/U-box superfamily protein
Phvul.002G326000.v2.1	8	Unannotated
Phvul.004G142401.v2.1	8	receptor like protein 13
Phvul.009G211200.v2.1	8	Bifunctional inhibitor/lipid-transfer protein/seed storage 2S albumin superfamily protein
Phvul.005G099500.v2.1	8	FASCICLIN-like arabinoogalactan 9
Phvul.006G000066.v2.1	8	early nodulin-like protein 8
Phvul.006G195600.v2.1	8	terpene synthase 14
Phvul.005G038700.v2.1	8	Thioredoxin superfamily protein
Phvul.006G000300.v2.1	8	ERD (early-responsive to dehydration stress) family protein
Phvul.008G195100.v2.1	8	disease resistance protein (TIR-NBS-LRR class), putative
Phvul.004G129900.v2.1	8	Kunitz family trypsin and protease inhibitor protein
Phvul.011G198600.v2.1	8	sulfotransferase 2A
Phvul.002G094300.v2.1	8	Pentatricopeptide repeat (PPR) superfamily protein,Tetratricopeptide repeat (TPR)-like superfamily protein
Phvul.002G095400.v2.1	8	GroES-like family protein
Phvul.002G072900.v2.1	8	Serine/threonine-protein kinase WNK (With No Lysine)-related
Phvul.002G068600.v2.1	8	Remorin family protein
Phvul.007G066520.v2.1	8	Integrase-type DNA-binding superfamily protein
Phvul.010G147800.v2.1	8	Isochorismatase family protein
Phvul.009G209600.v2.1	8	Unannotated
Phvul.011G200500.v2.1	8	sulfotransferase 2A
Phvul.003G287900.v2.1	8	Deoxyxylulose-5-phosphate synthase
Phvul.005G085600.v2.1	8	protein kinase family protein
Phvul.006G018800.v2.1	8	Cytochrome P450 superfamily protein
Phvul.008G123300.v2.1	8	Unannotated
Phvul.011G199600.v2.1	8	sulfotransferase 2A
Phvul.002G075800.v2.1	8	ARG1-like 1
Phvul.011G037200.v2.1	8	SAUR-like auxin-responsive protein family
Phvul.002G080800.v2.1	8	Actin cross-linking protein
Phvul.011G199000.v2.1	8	sulfotransferase 2A
Phvul.005G033800.v2.1	8	IQ-domain 11
Phvul.004G142700.v2.1	8	receptor like protein 13
Phvul.003G147300.v2.1	8	xyloglucan endotransglycosylase 6
Phvul.007G140700.v2.1	8	OPC-8:0 CoA ligase1
Phvul.011G092500.v2.1	8	Jojoba acyl CoA reductase-related male sterility protein
Phvul.002G148100.v2.1	8	ubiquitin-specific protease 17
Phvul.002G149800.v2.1	8	Octicosapeptide/Phox/Bem1p family protein
Phvul.008G012300.v2.1	8	Uncharacterised protein family (UPF0497)
Phvul.010G165100.v2.1	8	Terpenoid cyclases family protein
Phvul.007G049700.v2.1	8	cysteine-rich RLK (RECEPTOR-like protein kinase) 29
Phvul.010G120200.v2.1	8	O-methyltransferase 1
Phvul.005G068500.v2.1	8	Basic-leucine zipper (bZIP) transcription factor family protein
Phvul.004G031100.v2.1	8	UDP-glycosyltransferase 74 F1
Phvul.002G324200.v2.1	8	translocase of the outer mitochondrial membrane 40
Phvul.009G188251.v2.1	7	basic helix-loop-helix (bHLH) DNA-binding superfamily protein
Phvul.003G012300.v2.1	7	Protein kinase superfamily protein
Phvul.005G032500.v2.1	7	Disease resistance-responsive (dirigent-like protein) family protein
Phvul.010G149800.v2.1	7	Mitochondrial substrate carrier family protein
Phvul.002G306800.v2.1	7	phosphofructokinase 3
Phvul.010G012900.v2.1	7	cytochrome P450, family 81, subfamily D, polypeptide 8
Phvul.010G030500.v2.1	7	auxin-responsive family protein
Phvul.005G163100.v2.1	7	Leucine-rich repeat protein kinase family protein
Phvul.001G122400.v2.1	7	Unannotated
Phvul.006G175500.v2.1	7	xylem bark cysteine peptidase 3
Phvul.003G292400.v2.1	7	redox responsive transcription factor 1
Phvul.006G179500.v2.1	7	GDSL-like Lipase/Acylhydrolase superfamily protein
Phvul.005G070100.v2.1	7	Unannotated
Phvul.010G135701.v2.1	7	lipoxygenase 1
Phvul.001G087100.v2.1	7	GRAM domain family protein
Phvul.002G098300.v2.1	7	Glutathione S-transferase family protein
Phvul.006G174100.v2.1	7	receptor like protein 51
Phvul.002G107400.v2.1	7	FKBP12 interacting protein 37
Phvul.006G129200.v2.1	7	Peroxidase superfamily protein
Phvul.L002743.v2.1	7	myb domain protein 48
Phvul.004G009761.v2.1	7	ARM repeat superfamily protein
Phvul.006G168136.v2.1	7	Unannotated
Phvul.004G043600.v2.1	7	UDP-glucosyl transferase 85A7
Phvul.010G018900.v2.1	7	S-locus lectin protein kinase family protein
Phvul.008G174100.v2.1	7	RNA-binding (RRM/RBD/RNP motifs) family protein
Phvul.006G213900.v2.1	7	GNS1/SUR4 membrane protein family
Phvul.009G209300.v2.1	7	Unannotated
Phvul.006G116100.v2.1	7	SAUR-like auxin-responsive protein family
Phvul.005G019201.v2.1	7	Unannotated
Phvul.011G151900.v2.1	7	S-locus lectin protein kinase family protein
Phvul.002G162200.v2.1	7	Pentatricopeptide repeat (PPR) superfamily protein
Phvul.004G009118.v2.1	7	ARM repeat superfamily protein
Phvul.007G165300.v2.1	7	Pectin lyase-like superfamily protein
Phvul.002G084000.v2.1	7	cycling DOF factor 3
Phvul.002G139800.v2.1	7	SNARE associated Golgi protein family
Phvul.008G223900.v2.1	7	CRINKLY4 related 3
Phvul.011G136130.v2.1	7	Disease resistance protein (TIR-NBS-LRR class) family,disease resistance protein (TIR-NBS-LRR class), putative
Phvul.002G133000.v2.1	7	early-responsive to dehydration stress protein (ERD4)
Phvul.002G097500.v2.1	7	transcription activators
Phvul.011G016100.v2.1	7	mitochondrion-localized small heat shock protein 23.6
Phvul.009G137700.v2.1	7	Nodulin MtN3 family protein
Phvul.008G208000.v2.1	7	Pyridine nucleotide-disulphide oxidoreductase family protein
Phvul.008G186000.v2.1	7	cation/H+ exchanger 3
Phvul.006G176200.v2.1	7	TRICHOME BIREFRINGENCE-LIKE 19
Phvul.007G211500.v2.1	7	Unannotated
Phvul.008G015900.v2.1	7	Plant protein 1589 of unknown function
Phvul.006G078400.v2.1	7	Bifunctional inhibitor/lipid-transfer protein/seed storage 2S albumin superfamily protein
Phvul.002G083700.v2.1	7	Mitochondrial transcription termination factor family protein
Phvul.004G171200.v2.1	7	myb-like transcription factor family protein
Phvul.002G090100.v2.1	7	Protein of unknown function, DUF538
Phvul.002G072100.v2.1	7	aldehyde dehydrogenase 2B7
Phvul.010G007500.v2.1	7	Protein of unknown function (DUF674)
Phvul.002G073400.v2.1	7	Acyl-CoA N-acyltransferases (NAT) superfamily protein
Phvul.002G103900.v2.1	7	ankyrin repeat protein
Phvul.002G075200.v2.1	7	UDP-glucosyl transferase 74B1
Phvul.010G090000.v2.1	7	BON association protein 1
Phvul.009G236900.v2.1	7	OSBP(oxysterol binding protein)-related protein 4B
Phvul.003G147700.v2.1	7	Xyloglucan endotransglucosylase/hydrolase family protein
Phvul.003G130300.v2.1	7	Subtilase family protein
Phvul.L006401.v2.1	7	NDR1/HIN1-like 25
Phvul.006G203000.v2.1	7	hydroxyproline-rich glycoprotein family protein
Phvul.007G078000.v2.1	7	multidrug resistance-associated protein 14
Phvul.008G176000.v2.1	7	Phosphate-responsive 1 family protein
Phvul.006G195900.v2.1	7	Unannotated
Phvul.006G194500.v2.1	7	S-locus lectin protein kinase family protein
Phvul.003G243300.v2.1	7	mitogen-activated protein kinase kinase kinase 21
Phvul.003G138226.v2.1	7	3-ketoacyl-CoA synthase 11
Phvul.004G019600.v2.1	7	Cellulose-synthase-like C4
Phvul.006G020400.v2.1	7	Unannotated
Phvul.005G040800.v2.1	7	glucan synthase-like 3
Phvul.006G039700.v2.1	7	dsRNA-binding protein 3
Phvul.011G198700.v2.1	7	sulfotransferase 2A
Phvul.004G093394.v2.1	7	chlorophyll A/B binding protein 1
Phvul.011G099900.v2.1	7	Unannotated
Phvul.007G087600.v2.1	7	receptor like protein 13
Phvul.003G063900.v2.1	7	anthranilate phosphoribosyltransferase, putative
Phvul.002G283800.v2.1	6	Nodulin MtN3 family protein
Phvul.008G273300.v2.1	6	MBOAT (membrane bound O-acyl transferase) family protein
Phvul.005G174500.v2.1	6	Protein of unknown function, DUF642
Phvul.003G011300.v2.1	6	AP2/B3-like transcriptional factor family protein
Phvul.003G012500.v2.1	6	ARM repeat superfamily protein
Phvul.002G331800.v2.1	6	ARM repeat superfamily protein
Phvul.008G276400.v2.1	6	receptor like protein 27
Phvul.001G025200.v2.1	6	myb domain protein 73
Phvul.008G149500.v2.1	6	Ankyrin repeat family protein
Phvul.011G140400.v2.1	6	disease resistance protein (TIR-NBS-LRR class), putative
Phvul.003G217900.v2.1	6	Glycosyl hydrolases family 32 protein
Phvul.004G111900.v2.1	6	Divalent ion symporter
Phvul.003G052400.v2.1	6	xyloglucan:xyloglucosyl transferase 33
Phvul.005G107900.v2.1	6	PapD-like superfamily protein
Phvul.009G157900.v2.1	6	Sec14p-like phosphatidylinositol transfer family protein
Phvul.008G175700.v2.1	6	Phosphate-responsive 1 family protein
Phvul.003G010900.v2.1	6	extra-large G-protein 1
Phvul.003G116800.v2.1	6	Unannotated
Phvul.006G201100.v2.1	6	UDP-glucosyl transferase 78D2
Phvul.005G054100.v2.1	6	glutathione S-transferase TAU 19
Phvul.002G126800.v2.1	6	RECQ helicase L2
Phvul.003G105300.v2.1	6	ralf-like 33
Phvul.002G228100.v2.1	6	Rubber elongation factor protein (REF)
Phvul.011G046700.v2.1	6	polyol/monosaccharide transporter 5
Phvul.002G194900.v2.1	6	HMG-box (high mobility group) DNA-binding family protein
Phvul.002G195500.v2.1	6	Unannotated
Phvul.009G210800.v2.1	6	Unannotated
Phvul.004G132000.v2.1	6	Peroxidase superfamily protein
Phvul.005G152900.v2.1	6	Calcium-binding EF-hand family protein
Phvul.003G188200.v2.1	6	Galactosyl transferase GMA12/MNN10 family protein
Phvul.005G163800.v2.1	6	Leucine-rich repeat protein kinase family protein
Phvul.006G140300.v2.1	6	microtubule-associated proteins 70-5
Phvul.006G097100.v2.1	6	sodium hydrogen exchanger 2
Phvul.010G155000.v2.1	6	phospholipase D alpha 1
Phvul.005G021900.v2.1	6	MATE efflux family protein
Phvul.L001854.v2.1	6	binding
Phvul.003G070300.v2.1	6	homeobox 1
Phvul.005G026000.v2.1	6	calmodulin-like 41
Phvul.005G071300.v2.1	6	low-molecular-weight cysteine-rich 68
Phvul.004G164900.v2.1	6	ABI-1-like 1
Phvul.008G029800.v2.1	6	Malectin/receptor-like protein kinase family protein
Phvul.010G114000.v2.1	6	RNA-binding CRS1 / YhbY (CRM) domain-containing protein
Phvul.008G077500.v2.1	6	cysteine-rich RLK (RECEPTOR-like protein kinase) 23,cysteine-rich RLK (RECEPTOR-like protein kinase) 25
Phvul.006G013500.v2.1	6	Thymidine kinase
Phvul.001G224500.v2.1	6	importin alpha isoform 4
Phvul.008G201000.v2.1	6	Unannotated
Phvul.011G199100.v2.1	6	sulfotransferase 2A
Phvul.004G020100.v2.1	6	Peroxidase superfamily protein
Phvul.008G277100.v2.1	6	multidrug resistance-associated protein 3
Phvul.005G097800.v2.1	6	Basic-leucine zipper (bZIP) transcription factor family protein
Phvul.009G007900.v2.1	6	Unannotated
Phvul.011G005200.v2.1	6	Plant invertase/pectin methylesterase inhibitor superfamily protein
Phvul.002G331400.v2.1	6	receptor-like kinase 1
Phvul.010G152200.v2.1	6	gibberellin 3-oxidase 1
Phvul.007G180800.v2.1	6	NAD(P)-binding Rossmann-fold superfamily protein
Phvul.011G142200.v2.1	6	Protein kinase superfamily protein
Phvul.003G142600.v2.1	6	Unannotated
Phvul.005G156900.v2.1	6	lipoxygenase 1
Phvul.002G072600.v2.1	6	Adaptor protein complex AP-1, gamma subunit
Phvul.002G049450.v2.1	6	cysteine-rich RLK (RECEPTOR-like protein kinase) 7
Phvul.011G136300.v2.1	6	Disease resistance protein (TIR-NBS-LRR class) family
Phvul.004G158300.v2.1	6	Concanavalin A-like lectin protein kinase family protein
Phvul.008G034900.v2.1	6	UDP-glucose 6-dehydrogenase family protein
Phvul.009G234300.v2.1	6	Nucleotide/sugar transporter family protein
Phvul.002G150200.v2.1	6	root hair specific 2
Phvul.007G017600.v2.1	6	Unannotated
Phvul.008G135900.v2.1	6	Protein of unknown function, DUF538
Phvul.002G068200.v2.1	6	thioredoxin 2
Phvul.008G174900.v2.1	6	Protein kinase superfamily protein
Phvul.L003043.v2.1	6	C2H2-type zinc finger family protein
Phvul.009G179600.v2.1	6	basic helix-loop-helix (bHLH) DNA-binding superfamily protein
Phvul.010G021001.v2.1	6	GDSL-motif lipase 5,GDSL-motif lipase 3
Phvul.003G270200.v2.1	6	Unannotated
Phvul.004G083100.v2.1	6	GATA transcription factor 4
Phvul.011G182700.v2.1	6	MLP-like protein 43
Phvul.002G071800.v2.1	6	Plant protein of unknown function (DUF936)
Phvul.003G142100.v2.1	6	OSBP(oxysterol binding protein)-related protein 4B
Phvul.002G150700.v2.1	6	Unannotated
Phvul.002G268100.v2.1	6	Unannotated
Phvul.003G177800.v2.1	6	Oleosin family protein
Phvul.009G123300.v2.1	6	Integrase-type DNA-binding superfamily protein
Phvul.009G239800.v2.1	6	Protein kinase family protein
Phvul.008G010600.v2.1	6	O-Glycosyl hydrolases family 17 protein
Phvul.003G067200.v2.1	6	Unannotated
Phvul.007G126000.v2.1	6	P-loop containing nucleoside triphosphate hydrolases superfamily protein
Phvul.005G068100.v2.1	6	sodium/calcium exchanger family protein / calcium-binding EF hand family protein
Phvul.003G247200.v2.1	6	Disease resistance protein (CC-NBS-LRR class) family
Phvul.007G161900.v2.1	6	Glutathione S-transferase family protein
Phvul.011G092100.v2.1	6	cytochrome P450, family 94, subfamily C, polypeptide 1
Phvul.004G154500.v2.1	6	Protein kinase superfamily protein
Phvul.007G027400.v2.1	6	Unannotated
Phvul.007G277000.v2.1	6	Unannotated
Phvul.002G145800.v2.1	6	Unannotated
Phvul.002G157300.v2.1	6	AT hook motif DNA-binding family protein
Phvul.006G139700.v2.1	6	Heavy metal transport/detoxification superfamily protein
Phvul.009G174900.v2.1	6	myb domain protein 86
Phvul.006G065800.v2.1	6	Laccase/Diphenol oxidase family protein
Phvul.008G081200.v2.1	6	Glycosyl hydrolase superfamily protein
Phvul.010G101800.v2.1	6	UDP-glucosyl transferase 73B1
Phvul.007G170900.v2.1	6	Eukaryotic aspartyl protease family protein
Phvul.009G253300.v2.1	6	COBRA-like protein-7 precursor
Phvul.011G167300.v2.1	6	chitinase A
Phvul.009G074400.v2.1	6	Cellulose-synthase-like C12
Phvul.004G092600.v2.1	6	chlorophyll A/B binding protein 1
Phvul.005G111100.v2.1	6	Unannotated
Phvul.002G236400.v2.1	6	Ribosomal protein L32e
Phvul.010G043200.v2.1	6	basic helix-loop-helix (bHLH) DNA-binding superfamily protein
Phvul.006G202700.v2.1	6	Unannotated
Phvul.002G324000.v2.1	6	Small nuclear ribonucleoprotein family protein
Phvul.005G010200.v2.1	6	NmrA-like negative transcriptional regulator family protein
Phvul.005G164200.v2.1	5	Leucine-rich repeat transmembrane protein kinase protein
Phvul.001G007800.v2.1	5	Putative lysine decarboxylase family protein
Phvul.006G140600.v2.1	5	Unannotated
Phvul.003G012400.v2.1	5	Homeodomain-like superfamily protein
Phvul.003G084700.v2.1	5	ARM repeat superfamily protein
Phvul.002G250100.v2.1	5	maternal effect embryo arrest 9
Phvul.002G251000.v2.1	5	partner of Y14-MAGO
Phvul.002G251100.v2.1	5	NAD(P)-binding Rossmann-fold superfamily protein
Phvul.007G198400.v2.1	5	phloem protein 2-B15
Phvul.002G143000.v2.1	5	Unannotated
Phvul.002G143700.v2.1	5	Unannotated
Phvul.008G281100.v2.1	5	receptor like protein 54
Phvul.003G248500.v2.1	5	OBF binding protein 1
Phvul.007G032700.v2.1	5	lipid phosphate phosphatase 2
Phvul.001G174400.v2.1	5	related to AP2.7
Phvul.001G047800.v2.1	5	PR5-like receptor kinase
Phvul.002G061900.v2.1	5	nitrate transporter 1.1
Phvul.003G023900.v2.1	5	Metal-dependent phosphohydrolase
Phvul.009G260800.v2.1	5	autoinhibited H(+)-ATPase isoform 10
Phvul.003G238200.v2.1	5	arabinogalactan protein 18
Phvul.010G040500.v2.1	5	Fatty acid hydroxylase superfamily
Phvul.007G063200.v2.1	5	ERECTA-like 1
Phvul.011G127500.v2.1	5	DNAJ heat shock N-terminal domain-containing protein
Phvul.002G124900.v2.1	5	Unannotated
Phvul.010G099400.v2.1	5	U-box domain-containing protein kinase family protein
Phvul.006G090200.v2.1	5	respiratory burst oxidase homolog B
Phvul.006G098600.v2.1	5	HXXXD-type acyl-transferase family protein
Phvul.002G085100.v2.1	5	ATP binding;leucine-tRNA ligases;aminoacyl-tRNA ligases;nucleotide binding;ATP binding;aminoacyl-tRNA ligases
Phvul.007G092300.v2.1	5	IQ-domain 2
Phvul.002G090511.v2.1	5	ribosomal protein S18
Phvul.010G024800.v2.1	5	basic helix-loop-helix (bHLH) DNA-binding superfamily protein
Phvul.005G115000.v2.1	5	MATE efflux family protein
Phvul.002G074400.v2.1	5	Unannotated
Phvul.007G135900.v2.1	5	Integrase-type DNA-binding superfamily protein
Phvul.001G143100.v2.1	5	Late Embryogenesis Abundant 4-5
Phvul.007G223401.v2.1	5	heat shock transcription factor A3
Phvul.002G199100.v2.1	5	FAD-binding Berberine family protein
Phvul.009G244900.v2.1	5	Domain of unknown function (DUF23)
Phvul.004G138500.v2.1	5	Kunitz family trypsin and protease inhibitor protein
Phvul.008G117000.v2.1	5	NAD(P)-binding Rossmann-fold superfamily protein
Phvul.008G213300.v2.1	5	Subtilisin-like serine endopeptidase family protein
Phvul.008G113900.v2.1	5	Bifunctional inhibitor/lipid-transfer protein/seed storage 2S albumin superfamily protein
Phvul.005G126400.v2.1	5	Stress responsive A/B Barrel Domain
Phvul.004G159600.v2.1	5	ferulic acid 5-hydroxylase 1
Phvul.007G217500.v2.1	5	Pectin lyase-like superfamily protein
Phvul.010G022600.v2.1	5	cytochrome P450, family 82, subfamily C, polypeptide 4
Phvul.004G031000.v2.1	5	UDP-Glycosyltransferase superfamily protein
Phvul.011G056500.v2.1	5	lipoxygenase 2
Phvul.002G105500.v2.1	5	winged-helix DNA-binding transcription factor family protein
Phvul.002G163700.v2.1	5	Integrase-type DNA-binding superfamily protein
Phvul.011G183500.v2.1	5	MLP-like protein 43
Phvul.006G066800.v2.1	5	NB-ARC domain-containing disease resistance protein
Phvul.008G210100.v2.1	5	Glycosyl hydrolase family protein
Phvul.002G162900.v2.1	5	crooked neck protein, putative / cell cycle protein, putative
Phvul.010G040600.v2.1	5	Fatty acid hydroxylase superfamily
Phvul.006G071900.v2.1	5	Transmembrane amino acid transporter family protein
Phvul.004G135600.v2.1	5	Putative integral membrane protein conserved region (DUF2404)
Phvul.002G141000.v2.1	5	Unannotated
Phvul.003G240200.v2.1	5	myb domain protein 73
Phvul.002G040300.v2.1	5	Target of Myb protein 1
Phvul.005G116551.v2.1	5	cellulose synthase-like B4
Phvul.005G156800.v2.1	5	lipoxygenase 1
Phvul.005G168500.v2.1	5	RHO guanyl-nucleotide exchange factor 11
Phvul.008G158600.v2.1	5	BURP domain-containing protein
Phvul.009G235700.v2.1	5	basic helix-loop-helix (bHLH) DNA-binding superfamily protein
Phvul.002G101300.v2.1	5	Pyruvate kinase family protein
Phvul.002G331300.v2.1	5	tetraticopeptide domain-containing thioredoxin
Phvul.002G332000.v2.1	5	purple acid phosphatase 3
Phvul.002G332500.v2.1	5	C2H2-like zinc finger protein
Phvul.005G045500.v2.1	5	Eukaryotic aspartyl protease family protein
Phvul.002G211900.v2.1	5	hydroxyproline-rich glycoprotein family protein
Phvul.007G026700.v2.1	5	Unannotated
Phvul.003G210000.v2.1	5	calmodulin like 37
Phvul.009G063700.v2.1	5	Unannotated
Phvul.002G048700.v2.1	5	methylesterase PCR A
Phvul.011G200200.v2.1	5	Unannotated
Phvul.002G053300.v2.1	5	Pentatricopeptide repeat (PPR) superfamily protein
Phvul.007G168200.v2.1	5	DNAse I-like superfamily protein
Phvul.002G054800.v2.1	5	Unannotated
Phvul.008G207900.v2.1	5	Zinc-binding alcohol dehydrogenase family protein
Phvul.011G101750.v2.1	5	diacylglycerol kinase 4
Phvul.005G127100.v2.1	5	arogenate dehydratase 6
Phvul.005G123600.v2.1	5	Glycosyl hydrolase superfamily protein
Phvul.003G147500.v2.1	5	xyloglucan endotransglycosylase 6
Phvul.002G109600.v2.1	5	SAUR-like auxin-responsive protein family
Phvul.005G019501.v2.1	5	Unannotated
Phvul.009G062700.v2.1	5	myb domain protein 77
Phvul.005G036000.v2.1	5	Protein of unknown function (DUF793)
Phvul.005G160400.v2.1	5	phospholipase D alpha 4
Phvul.006G165800.v2.1	5	jasmonate-zim-domain protein 8
Phvul.008G000200.v2.1	5	hercules receptor kinase 1
Phvul.011G109600.v2.1	5	myb domain protein 15
Phvul.002G158800.v2.1	5	brassinosteroid-responsive RING-H2
Phvul.002G235700.v2.1	5	Galactose oxidase/kelch repeat superfamily protein
Phvul.008G030100.v2.1	5	Malectin/receptor-like protein kinase family protein
Phvul.002G288000.v2.1	5	Unannotated
Phvul.007G022100.v2.1	5	Family of unknown function (DUF716)
Phvul.005G181800.v2.1	5	WRKY DNA-binding protein 40
Phvul.002G136300.v2.1	5	cellulose synthase-like D3
Phvul.002G256500.v2.1	5	signal responsive 1
Phvul.003G146900.v2.1	5	4-coumarate:CoA ligase 2
Phvul.003G254000.v2.1	5	alpha/beta-Hydrolases superfamily protein
Phvul.004G162500.v2.1	5	arabinogalactan protein 16
Phvul.002G122200.v2.1	5	cytochrome P450, family 707, subfamily A, polypeptide 1
Phvul.008G213800.v2.1	5	ethylene-forming enzyme
Phvul.003G250000.v2.1	5	Unannotated
Phvul.005G084800.v2.1	5	Unannotated
Phvul.005G115800.v2.1	5	B-cell receptor-associated 31-like
Phvul.008G277268.v2.1	5	receptor like protein 6
Phvul.009G186800.v2.1	5	GDSL-like Lipase/Acylhydrolase superfamily protein
Phvul.007G116000.v2.1	5	phloem protein 2-B10
Phvul.009G062800.v2.1	5	Protein of unknown function, DUF617
Phvul.010G058300.v2.1	5	Glycosyl hydrolase superfamily protein
Phvul.003G110200.v2.1	5	COBRA-like protein-7 precursor
Phvul.009G148700.v2.1	5	Ribosomal protein L17 family protein
Phvul.011G084200.v2.1	5	Heavy metal transport/detoxification superfamily protein
Phvul.002G289200.v2.1	5	glutamate-cysteine ligase
Phvul.007G214300.v2.1	5	basic region/leucine zipper motif 53
Phvul.002G147400.v2.1	5	Protein-tyrosine phosphatase-like, PTPLA
Phvul.003G282100.v2.1	5	Bifunctional inhibitor/lipid-transfer protein/seed storage 2S albumin superfamily protein
Phvul.007G205901.v2.1	5	Low temperature and salt responsive protein family
Phvul.010G062900.v2.1	5	methyltransferases
Phvul.003G075300.v2.1	5	Unannotated
Phvul.002G131500.v2.1	5	DZC (Disease resistance/zinc finger/chromosome condensation-like region) domain containing protein
Phvul.004G173101.v2.1	5	arabinogalactan protein 20
Phvul.002G147000.v2.1	5	Unannotated
Phvul.004G155300.v2.1	5	receptor serine/threonine kinase, putative
Phvul.004G142600.v2.1	5	receptor like protein 15
Phvul.002G149000.v2.1	5	Unannotated
Phvul.002G151500.v2.1	5	MATE efflux family protein
Phvul.002G151700.v2.1	5	armadillo repeat kinesin 3
Phvul.009G119200.v2.1	5	SBP (S-ribonuclease binding protein) family protein
Phvul.002G169000.v2.1	5	Unannotated
Phvul.008G084000.v2.1	5	with no lysine (K) kinase 5
Phvul.002G313900.v2.1	5	FRIGIDA-like protein
Phvul.011G060400.v2.1	5	Ctr copper transporter family
Phvul.007G019600.v2.1	5	AP2/B3-like transcriptional factor family protein
Phvul.007G211000.v2.1	5	Unannotated
Phvul.011G073301.v2.1	5	binding
Phvul.007G186500.v2.1	5	N-MYC downregulated-like 1
Phvul.004G093200.v2.1	5	chlorophyll A/B binding protein 1
Phvul.006G050900.v2.1	5	RmlC-like cupins superfamily protein
Phvul.002G331500.v2.1	5	nudix hydrolase homolog 18
Phvul.011G140300.v2.1	5	disease resistance protein (TIR-NBS-LRR class), putative
Phvul.007G058200.v2.1	5	Protein of unknown function (DUF1677)
Phvul.007G090100.v2.1	5	O-methyltransferase 1
Phvul.005G070600.v2.1	5	Unannotated
Phvul.003G231900.v2.1	5	xyloglucan endotransglucosylase/hydrolase 6
Phvul.003G020400.v2.1	5	MMS ZWEI homologue 1
Phvul.006G058700.v2.1	5	cellulose synthase like E1
Phvul.002G329100.v2.1	5	golgin candidate 2
Phvul.002G329400.v2.1	5	Pathogenesis-related thaumatin superfamily protein
Phvul.002G331000.v2.1	5	Unannotated
Phvul.003G061300.v2.1	5	pantothenate kinase 2
Phvul.007G216800.v2.1	5	Unannotated
Phvul.006G207600.v2.1	5	DNAJ-like 20
Phvul.003G019700.v2.1	5	tolB protein-related
Phvul.005G107201.v2.1	5	Unannotated
Phvul.003G284500.v2.1	5	basic helix-loop-helix (bHLH) DNA-binding superfamily protein
Phvul.003G061900.v2.1	5	Plant protein 1589 of unknown function
Phvul.008G049600.v2.1	5	cyclin p4;1
Phvul.009G100300.v2.1	5	flowering promoting factor 1
Phvul.001G004400.v2.1	4	GDSL-like Lipase/Acylhydrolase superfamily protein
Phvul.010G096300.v2.1	4	Remorin family protein
Phvul.003G011700.v2.1	4	Unannotated
Phvul.002G250600.v2.1	4	plantacyanin
Phvul.002G320300.v2.1	4	XAP5 family protein
Phvul.006G130611.v2.1	4	Pyridoxal phosphate (PLP)-dependent transferases superfamily protein
Phvul.002G141800.v2.1	4	VQ motif-containing protein
Phvul.008G276600.v2.1	4	receptor like protein 27
Phvul.002G063600.v2.1	4	cysteine-rich RLK (RECEPTOR-like protein kinase) 3
Phvul.002G054600.v2.1	4	Tetratricopeptide repeat (TPR)-like superfamily protein
Phvul.002G226900.v2.1	4	C-terminal domain phosphatase-like 1
Phvul.002G228200.v2.1	4	DNA mismatch repair protein MutS, type 2
Phvul.011G183900.v2.1	4	MLP-like protein 43
Phvul.001G187600.v2.1	4	starch branching enzyme 2.2
Phvul.002G033800.v2.1	4	Heavy metal transport/detoxification superfamily protein
Phvul.001G072600.v2.1	4	aldehyde dehydrogenase 3H1
Phvul.002G128900.v2.1	4	Unannotated
Phvul.003G010400.v2.1	4	Protein of unknown function (DUF677)
Phvul.002G256400.v2.1	4	Mitochondrial substrate carrier family protein
Phvul.002G082100.v2.1	4	Peroxidase superfamily protein
Phvul.009G132900.v2.1	4	Thiamin diphosphate-binding fold (THDP-binding) superfamily protein
Phvul.004G054700.v2.1	4	Cupredoxin superfamily protein
Phvul.002G194350.v2.1	4	conserved peptide upstream open reading frame 35
Phvul.002G085600.v2.1	4	Ribosomal protein L34e superfamily protein
Phvul.011G199200.v2.1	4	sulfotransferase 2A
Phvul.003G025000.v2.1	4	Protein of unknown function, DUF617
Phvul.002G204000.v2.1	4	Putative serine esterase family protein
Phvul.007G095300.v2.1	4	GATA transcription factor 4
Phvul.002G060200.v2.1	4	Leucine-rich repeat protein kinase family protein
Phvul.002G254400.v2.1	4	Unannotated
Phvul.002G254600.v2.1	4	Haloacid dehalogenase-like hydrolase (HAD) superfamily protein
Phvul.002G255900.v2.1	4	TLD-domain containing nucleolar protein
Phvul.009G075801.v2.1	4	arabinogalactan protein 15
Phvul.005G137300.v2.1	4	LOB domain-containing protein 11
Phvul.003G212800.v2.1	4	C-repeat-binding factor 4
Phvul.002G303600.v2.1	4	isoamylase 1
Phvul.003G050000.v2.1	4	S-adenosyl-L-methionine-dependent methyltransferases superfamily protein
Phvul.007G069800.v2.1	4	CAP160 protein
Phvul.007G014000.v2.1	4	GRAM domain-containing protein / ABA-responsive protein-related
Phvul.001G152400.v2.1	4	RNI-like superfamily protein
Phvul.004G076400.v2.1	4	calmodulin 5
Phvul.002G092600.v2.1	4	ARM repeat superfamily protein
Phvul.002G199300.v2.1	4	FAD-binding Berberine family protein
Phvul.007G074900.v2.1	4	Heavy metal transport/detoxification superfamily protein
Phvul.003G055800.v2.1	4	matrix metalloproteinase
Phvul.002G130100.v2.1	4	NB-ARC domain-containing disease resistance protein
Phvul.003G090700.v2.1	4	alfin-like 6
Phvul.003G090501.v2.1	4	NAC domain containing protein 35
Phvul.003G090400.v2.1	4	Unannotated
Phvul.007G176700.v2.1	4	AUX/IAA transcriptional regulator family protein
Phvul.003G152100.v2.1	4	glycine-rich protein
Phvul.009G103300.v2.1	4	ChaC-like family protein
Phvul.010G160700.v2.1	4	cinnamoyl coa reductase 1
Phvul.007G135500.v2.1	4	Cupredoxin superfamily protein
Phvul.004G068800.v2.1	4	Bifunctional inhibitor/lipid-transfer protein/seed storage 2S albumin superfamily protein
Phvul.002G216700.v2.1	4	basic helix-loop-helix (bHLH) DNA-binding superfamily protein
Phvul.005G039300.v2.1	4	senescence-related gene 1
Phvul.003G289900.v2.1	4	Unannotated
Phvul.003G094800.v2.1	4	Chloroplast Ycf2;ATPase, AAA type, core
Phvul.010G060100.v2.1	4	Late embryogenesis abundant (LEA) hydroxyproline-rich glycoprotein family
Phvul.003G212700.v2.1	4	Integrase-type DNA-binding superfamily protein
Phvul.003G125900.v2.1	4	RING/U-box superfamily protein
Phvul.002G213600.v2.1	4	RNA-binding KH domain-containing protein
Phvul.002G213800.v2.1	4	ZIM-like 1
Phvul.002G214000.v2.1	4	Cox19-like CHCH family protein
Phvul.002G214300.v2.1	4	UDP-glucosyl transferase 78D2
Phvul.002G156800.v2.1	4	heavy metal atpase 5
Phvul.008G181800.v2.1	4	P-loop containing nucleoside triphosphate hydrolases superfamily protein
Phvul.011G199500.v2.1	4	sulfotransferase 2A
Phvul.004G043100.v2.1	4	UDP-glucosyl transferase 85A3
Phvul.008G265300.v2.1	4	Ras-related small GTP-binding family protein
Phvul.004G129600.v2.1	4	Kunitz family trypsin and protease inhibitor protein
Phvul.008G210814.v2.1	4	receptor like protein 47
Phvul.002G163000.v2.1	4	COP1-interactive protein 1
Phvul.002G164800.v2.1	4	dynamin-like protein
Phvul.005G184400.v2.1	4	Plant invertase/pectin methylesterase inhibitor superfamily
Phvul.001G235100.v2.1	4	Protein of unknown function (DUF604)
Phvul.001G236900.v2.1	4	delta 1-pyrroline-5-carboxylate synthase 2
Phvul.009G012600.v2.1	4	Unannotated
Phvul.002G136100.v2.1	4	DNAJ heat shock N-terminal domain-containing protein
Phvul.001G240300.v2.1	4	Duplicated homeodomain-like superfamily protein
Phvul.008G082400.v2.1	4	Malectin/receptor-like protein kinase family protein
Phvul.006G119900.v2.1	4	poly(A) polymerase 3
Phvul.010G019000.v2.1	4	Unannotated
Phvul.001G255300.v2.1	4	Protein of unknown function (DUF707)
Phvul.005G184200.v2.1	4	Unannotated
Phvul.009G009200.v2.1	4	Unannotated
Phvul.002G268200.v2.1	4	cellulose synthase 6
Phvul.002G038300.v2.1	4	Plant protein of unknown function (DUF946)
Phvul.002G001400.v2.1	4	BAX inhibitor 1
Phvul.005G002700.v2.1	4	Galactose-binding protein
Phvul.002G049500.v2.1	4	cysteine-rich RLK (RECEPTOR-like protein kinase) 25
Phvul.004G142500.v2.1	4	receptor like protein 21
Phvul.002G046200.v2.1	4	UDP-D-glucose/UDP-D-galactose 4-epimerase 5
Phvul.011G028600.v2.1	4	serine carboxypeptidase-like 35
Phvul.004G002200.v2.1	4	Plant protein of unknown function (DUF827)
Phvul.002G332300.v2.1	4	alpha/beta-Hydrolases superfamily protein
Phvul.007G259400.v2.1	4	Late Embryogenesis Abundant 4-5
Phvul.004G024800.v2.1	4	AAA-ATPase 1
Phvul.002G056700.v2.1	4	acyl-CoA oxidase 1
Phvul.002G175400.v2.1	4	RNA helicase family protein
Phvul.003G068500.v2.1	4	ubiquiting-conjugating enzyme 2
Phvul.008G179700.v2.1	4	Unannotated
Phvul.002G159000.v2.1	4	POX (plant homeobox) family protein
Phvul.002G141700.v2.1	4	Unannotated
Phvul.002G152300.v2.1	4	Cell cycle regulated microtubule associated protein
Phvul.011G084500.v2.1	4	myb domain protein 36
Phvul.008G281000.v2.1	4	receptor like protein 54
Phvul.002G053200.v2.1	4	DNA-directed DNA polymerases
Phvul.004G075500.v2.1	4	NAC domain containing protein 83,NAC domain containing protein 41
Phvul.002G053500.v2.1	4	Unannotated
Phvul.008G224900.v2.1	4	Leucine-rich repeat protein kinase family protein
Phvul.002G089100.v2.1	4	protein kinase 2B
Phvul.002G090400.v2.1	4	ribosomal protein S12B
Phvul.010G070800.v2.1	4	cyclin p3;2
Phvul.003G014400.v2.1	4	endoxyloglucan transferase A3
Phvul.006G212500.v2.1	4	MAPK/ERK kinase kinase 1
Phvul.010G090100.v2.1	4	BON association protein 2
Phvul.002G071900.v2.1	4	splicing factor PWI domain-containing protein / RNA recognition motif (RRM)-containing protein
Phvul.011G106700.v2.1	4	Protein of unknown function (DUF604)
Phvul.002G177900.v2.1	4	Unannotated
Phvul.002G278300.v2.1	4	SEC14 cytosolic factor family protein / phosphoglyceride transfer family protein
Phvul.002G075400.v2.1	4	RNI-like superfamily protein
Phvul.003G150200.v2.1	4	BNR/Asp-box repeat family protein
Phvul.004G161700.v2.1	4	Unannotated
Phvul.011G034300.v2.1	4	Major facilitator superfamily protein
Phvul.003G129200.v2.1	4	jasmonate-zim-domain protein 1
Phvul.008G275100.v2.1	4	Protein kinase superfamily protein
Phvul.009G051600.v2.1	4	RWP-RK domain-containing protein
Phvul.006G011600.v2.1	4	Plant L-ascorbate oxidase
Phvul.004G157101.v2.1	4	LOB domain-containing protein 41
Phvul.002G288500.v2.1	4	glutathione S-transferase THETA 2
Phvul.008G003200.v2.1	4	Unannotated
Phvul.003G120900.v2.1	4	Protein of unknown function, DUF538
Phvul.007G158800.v2.1	4	DNAse I-like superfamily protein
Phvul.008G275400.v2.1	4	zinc finger protein-related
Phvul.005G024800.v2.1	4	VQ motif-containing protein
Phvul.009G089500.v2.1	4	Protein kinase superfamily protein
Phvul.002G094200.v2.1	4	SU(VAR)3-9 homolog 4
Phvul.002G094900.v2.1	4	winged-helix DNA-binding transcription factor family protein
Phvul.004G141200.v2.1	4	ARF-GAP domain 15
Phvul.002G140700.v2.1	4	Unannotated
Phvul.L002543.v2.1	4	tonoplast intrinsic protein 1;3
Phvul.010G088400.v2.1	4	xylem serine peptidase 1
Phvul.007G275700.v2.1	4	Unannotated
Phvul.009G136400.v2.1	4	Dof-type zinc finger DNA-binding family protein
Phvul.009G184300.v2.1	4	Calmodulin-binding protein
Phvul.009G222100.v2.1	4	Plant invertase/pectin methylesterase inhibitor superfamily
Phvul.004G172500.v2.1	4	Regulator of Vps4 activity in the MVB pathway protein
Phvul.003G022100.v2.1	4	chlororespiratory reduction 3
Phvul.003G231200.v2.1	4	basic helix-loop-helix (bHLH) DNA-binding superfamily protein
Phvul.011G054100.v2.1	4	ARF-GAP domain 11
Phvul.002G293000.v2.1	4	ACC synthase 1
Phvul.007G173500.v2.1	4	Bifunctional inhibitor/lipid-transfer protein/seed storage 2S albumin superfamily protein
Phvul.002G300300.v2.1	4	DCD (Development and Cell Death) domain protein
Phvul.003G111400.v2.1	4	acyl-activating enzyme 7
Phvul.005G053300.v2.1	4	glutathione S-transferase TAU 19
Phvul.006G125800.v2.1	4	FAD-binding Berberine family protein
Phvul.009G146100.v2.1	4	Glutamyl-tRNA reductase family protein
Phvul.011G212100.v2.1	4	Leucine-rich repeat (LRR) family protein
Phvul.003G249300.v2.1	4	Protein kinase superfamily protein
Phvul.006G050400.v2.1	4	SHV3-like 2,PLC-like phosphodiesterase family protein
Phvul.003G152200.v2.1	4	Unannotated
Phvul.002G219300.v2.1	4	terpene synthase 14
Phvul.002G223000.v2.1	4	Vacuolar protein sorting-associated protein VPS28 family protein
Phvul.011G142300.v2.1	4	GRAS family transcription factor
Phvul.003G130400.v2.1	4	Protein kinase superfamily protein
Phvul.002G147200.v2.1	4	MSCS-like 2
Phvul.009G032100.v2.1	4	Phosphate-responsive 1 family protein
Phvul.003G147600.v2.1	4	Xyloglucan endotransglucosylase/hydrolase family protein
Phvul.005G019300.v2.1	4	Unannotated
Phvul.008G207200.v2.1	4	Leucine-rich repeat protein kinase family protein
Phvul.007G049200.v2.1	4	cysteine-rich RLK (RECEPTOR-like protein kinase) 29
Phvul.002G142700.v2.1	4	Homeodomain-like superfamily protein
Phvul.007G228900.v2.1	4	A20/AN1-like zinc finger family protein
Phvul.005G123500.v2.1	4	Unannotated
Phvul.004G054800.v2.1	4	Myzus persicae-induced lipase 1
Phvul.002G148200.v2.1	4	Unannotated
Phvul.002G148800.v2.1	4	Unannotated
Phvul.005G079000.v2.1	4	Leucine-rich repeat transmembrane protein kinase
Phvul.003G084000.v2.1	4	Unannotated
Phvul.003G083500.v2.1	4	transcription activators;DNA binding;RNA polymerase II transcription factors;catalytics;transcription initiation factors
Phvul.002G167100.v2.1	4	thioredoxin H-type 1
Phvul.008G116500.v2.1	4	NAD(P)-binding Rossmann-fold superfamily protein
Phvul.010G000300.v2.1	4	2-oxoglutarate (2OG) and Fe(II)-dependent oxygenase superfamily protein
Phvul.004G042900.v2.1	4	UDP-glucosyl transferase 85A3
Phvul.002G297600.v2.1	4	glycosyl hydrolase 9C2
Phvul.002G332600.v2.1	4	Unannotated
Phvul.009G029900.v2.1	4	Unannotated
Phvul.002G222300.v2.1	4	riboflavin kinase/FMN hydrolase
Phvul.011G142500.v2.1	4	terpene synthase 21
Phvul.007G215600.v2.1	4	alpha/beta-Hydrolases superfamily protein
Phvul.003G081400.v2.1	4	Transcription factor jumonji (jmjC) domain-containing protein
Phvul.011G114200.v2.1	4	Unannotated
Phvul.002G320000.v2.1	4	MMS ZWEI homologue 1
Phvul.003G073000.v2.1	4	Clathrin adaptor complex small chain family protein
Phvul.003G111800.v2.1	4	AP2/B3 transcription factor family protein
Phvul.002G314700.v2.1	4	Fibronectin type III domain-containing protein
Phvul.002G324500.v2.1	4	THO2
Phvul.002G325100.v2.1	4	zinc finger (C2H2 type) family protein
Phvul.002G325800.v2.1	4	Protein of unknown function, DUF599
Phvul.011G199400.v2.1	4	sulfotransferase 2A
Phvul.002G330000.v2.1	4	translocon at the outer membrane of chloroplasts 64-III
Phvul.002G330100.v2.1	4	Unannotated
Phvul.002G331100.v2.1	4	Outer arm dynein light chain 1 protein
Phvul.003G010600.v2.1	4	long-chain acyl-CoA synthetase 2
Phvul.003G061500.v2.1	4	enoyl-CoA hydratase/isomerase D
Phvul.003G070700.v2.1	4	thioredoxin 2
Phvul.003G070800.v2.1	4	DNAJ heat shock family protein
Phvul.003G072600.v2.1	4	protein phosphatase 2A-2
Phvul.003G114400.v2.1	4	PAS domain-containing protein tyrosine kinase family protein
Phvul.001G005300.v2.1	3	Unannotated
Phvul.002G327800.v2.1	3	Unannotated
Phvul.004G090800.v2.1	3	Peroxidase superfamily protein
Phvul.003G127300.v2.1	3	eukaryotic translation initiation factor 3K
Phvul.001G016800.v2.1	3	lysophosphatidyl acyltransferase 4
Phvul.001G057500.v2.1	3	mraW methylase family protein
Phvul.001G019000.v2.1	3	Primosome PriB/single-strand DNA-binding
Phvul.010G107700.v2.1	3	Galactose oxidase/kelch repeat superfamily protein
Phvul.006G149600.v2.1	3	arogenate dehydratase 1
Phvul.002G079000.v2.1	3	CLAVATA3/ESR-RELATED 26
Phvul.002G201200.v2.1	3	polymerase delta 4
Phvul.003G041300.v2.1	3	pre-mRNA processing ribonucleoprotein binding region-containing protein
Phvul.003G075200.v2.1	3	Translation elongation factor EF1B, gamma chain
Phvul.001G046700.v2.1	3	PPPDE putative thiol peptidase family protein
Phvul.001G049101.v2.1	3	Protein kinase superfamily protein
Phvul.003G024400.v2.1	3	Unannotated
Phvul.003G024900.v2.1	3	nudix hydrolase 1
Phvul.003G045000.v2.1	3	cAMP-regulated phosphoprotein 19-related protein
Phvul.002G227700.v2.1	3	Unannotated
Phvul.001G051300.v2.1	3	EIN3-binding F box protein 1
Phvul.011G071300.v2.1	3	ascorbate peroxidase 1
Phvul.008G002250.v2.1	3	glucan synthase-like 12
Phvul.001G052350.v2.1	3	Unannotated
Phvul.009G014600.v2.1	3	alpha/beta-Hydrolases superfamily protein
Phvul.001G060200.v2.1	3	WRKY DNA-binding protein 11
Phvul.010G019600.v2.1	3	cytochrome P450, family 96, subfamily A, polypeptide 1
Phvul.002G128000.v2.1	3	Amino acid permease family protein
Phvul.001G075000.v2.1	3	alpha/beta-Hydrolases superfamily protein
Phvul.011G198900.v2.1	3	sulfotransferase 2A
Phvul.008G139900.v2.1	3	Unannotated
Phvul.002G083000.v2.1	3	Chaperone protein htpG family protein
Phvul.002G270200.v2.1	3	inflorescence deficient in abscission (IDA)-like 2
Phvul.001G101900.v2.1	3	Sec14p-like phosphatidylinositol transfer family protein
Phvul.001G107700.v2.1	3	F-box family protein
Phvul.002G207200.v2.1	3	Chloroplast-targeted copper chaperone protein
Phvul.010G145200.v2.1	3	Unannotated
Phvul.011G117200.v2.1	3	Acyl-CoA N-acyltransferases (NAT) superfamily protein
Phvul.001G128300.v2.1	3	elongation defective 1 protein / ELD1 protein
Phvul.001G131450.v2.1	3	Dihydropterin pyrophosphokinase / Dihydropteroate synthase
Phvul.002G036800.v2.1	3	Unannotated
Phvul.001G135900.v2.1	3	ARM repeat superfamily protein
Phvul.002G254900.v2.1	3	Lipase/lipooxygenase, PLAT/LH2 family protein
Phvul.002G320500.v2.1	3	nudix hydrolase homolog 17
Phvul.003G048700.v2.1	3	Mitochondrial transcription termination factor family protein
Phvul.003G049500.v2.1	3	Protein of unknown function (DUF616)
Phvul.003G050100.v2.1	3	beta galactosidase 9
Phvul.001G145700.v2.1	3	Disease resistance-responsive (dirigent-like protein) family protein
Phvul.001G146700.v2.1	3	homolog of yeast autophagy 18 (ATG18) G
Phvul.002G100200.v2.1	3	Transducin/WD40 repeat-like superfamily protein
Phvul.001G147300.v2.1	3	Auxin-responsive GH3 family protein
Phvul.001G150100.v2.1	3	Receptor-like protein kinase-related family protein
Phvul.009G210900.v2.1	3	Auxin efflux carrier family protein
Phvul.011G025400.v2.1	3	SKU5 similar 5
Phvul.008G292900.v2.1	3	chloride channel E
Phvul.008G210800.v2.1	3	receptor like protein 6
Phvul.002G021500.v2.1	3	SWIB complex BAF60b domain-containing protein
Phvul.006G075400.v2.1	3	transcription regulators
Phvul.001G164700.v2.1	3	Tetratricopeptide repeat (TPR)-like superfamily protein
Phvul.004G080600.v2.1	3	arabinogalactan protein 14
Phvul.002G242400.v2.1	3	Putative adipose-regulatory protein (Seipin)
Phvul.003G092500.v2.1	3	Heavy metal transport/detoxification superfamily protein
Phvul.006G101000.v2.1	3	HXXXD-type acyl-transferase family protein
Phvul.008G276201.v2.1	3	multidrug resistance-associated protein 10
Phvul.001G192100.v2.1	3	Vacuolar protein sorting 55 (VPS55) family protein
Phvul.003G251200.v2.1	3	galacturonosyltransferase-like 2
Phvul.001G200000.v2.1	3	eukaryotic translation initiation factor 3C
Phvul.001G201800.v2.1	3	NAD(P)-binding Rossmann-fold superfamily protein
Phvul.001G204400.v2.1	3	peroxin 6
Phvul.007G269500.v2.1	3	E2F transcription factor 3
Phvul.011G183766.v2.1	3	MLP-like protein 43
Phvul.001G212800.v2.1	3	basic region/leucine zipper motif 53
Phvul.001G213000.v2.1	3	Prolyl oligopeptidase family protein
Phvul.009G097800.v2.1	3	DNAJ heat shock family protein
Phvul.002G058300.v2.1	3	Ubiquitin-like superfamily protein
Phvul.002G112500.v2.1	3	ACT-like protein tyrosine kinase family protein
Phvul.002G213900.v2.1	3	dynamin-related protein 3A
Phvul.002G240100.v2.1	3	receptor like protein 51
Phvul.001G218500.v2.1	3	WRKY family transcription factor
Phvul.001G220500.v2.1	3	DEAD box RNA helicase (RH3)
Phvul.010G135600.v2.1	3	lipoxygenase 1
Phvul.002G035400.v2.1	3	light-mediated development protein 1 / deetiolated1 (DET1)
Phvul.001G229900.v2.1	3	myb domain protein 20
Phvul.007G206400.v2.1	3	Major facilitator superfamily protein
Phvul.004G138200.v2.1	3	UDP-glucosyl transferase 71B6
Phvul.001G234700.v2.1	3	NAD(P)-binding Rossmann-fold superfamily protein
Phvul.002G137000.v2.1	3	homeobox-7
Phvul.007G077300.v2.1	3	Protein kinase superfamily protein
Phvul.007G100900.v2.1	3	ABC-2 type transporter family protein
Phvul.001G240400.v2.1	3	RNI-like superfamily protein
Phvul.005G081100.v2.1	3	SecY protein transport family protein
Phvul.002G021100.v2.1	3	mitogen-activated protein kinase kinase kinase 5
Phvul.001G246000.v2.1	3	P-loop containing nucleoside triphosphate hydrolases superfamily protein
Phvul.009G064300.v2.1	3	BRI1 kinase inhibitor 1
Phvul.009G186700.v2.1	3	Unannotated
Phvul.001G248100.v2.1	3	ARM repeat superfamily protein
Phvul.007G085000.v2.1	3	Unannotated
Phvul.006G154700.v2.1	3	Family of unknown function (DUF716)
Phvul.006G031600.v2.1	3	Unannotated
Phvul.008G123700.v2.1	3	Tetratricopeptide repeat (TPR)-like superfamily protein
Phvul.002G055600.v2.1	3	receptor-like protein kinase 1
Phvul.001G263100.v2.1	3	Protein of unknown function (DUF 3339)
Phvul.007G158400.v2.1	3	pyrophosphorylase 4
Phvul.002G039700.v2.1	3	Homeodomain-like superfamily protein
Phvul.003G084600.v2.1	3	Auxin-responsive family protein
Phvul.003G138304.v2.1	3	magnesium transporter 9
Phvul.004G091000.v2.1	3	Uncharacterised conserved protein UCP009193
Phvul.006G071400.v2.1	3	pentatricopeptide (PPR) repeat-containing protein
Phvul.007G046700.v2.1	3	Unannotated
Phvul.007G157300.v2.1	3	Unannotated
Phvul.007G265300.v2.1	3	ABC-2 type transporter family protein
Phvul.008G082600.v2.1	3	Unannotated
Phvul.008G101200.v2.1	3	Pentatricopeptide repeat (PPR-like) superfamily protein
Phvul.009G184100.v2.1	3	catalytics
Phvul.009G246000.v2.1	3	homolog of yeast sucrose nonfermenting 4
Phvul.008G093400.v2.1	3	TRICHOME BIREFRINGENCE-LIKE 34
Phvul.009G228500.v2.1	3	replication protein A 1A
Phvul.006G073100.v2.1	3	Lateral organ boundaries (LOB) domain family protein
Phvul.007G250400.v2.1	3	HSP20-like chaperones superfamily protein
Phvul.008G177200.v2.1	3	Unannotated
Phvul.002G318700.v2.1	3	Plant invertase/pectin methylesterase inhibitor superfamily protein
Phvul.003G140426.v2.1	3	Unannotated
Phvul.002G000600.v2.1	3	alpha/beta-Hydrolases superfamily protein
Phvul.008G276100.v2.1	3	receptor like protein 24
Phvul.002G001500.v2.1	3	GATA transcription factor 26
Phvul.002G001700.v2.1	3	expansin-like B1
Phvul.006G166400.v2.1	3	Phosphatidylinositol N-acetylglucosaminyltransferase, GPI19/PIG-P subunit
Phvul.002G002100.v2.1	3	peptidyl-prolyl cis-trans isomerases
Phvul.002G035500.v2.1	3	alpha/beta-Hydrolases superfamily protein
Phvul.002G005100.v2.1	3	tobamovirus multiplication 2A
Phvul.002G044700.v2.1	3	Unannotated
Phvul.002G045300.v2.1	3	Protein of unknown function (DUF1423)
Phvul.002G009700.v2.1	3	VQ motif-containing protein
Phvul.002G064232.v2.1	3	Unannotated
Phvul.007G100700.v2.1	3	AWPM-19-like family protein
Phvul.003G279500.v2.1	3	DZC (Disease resistance/zinc finger/chromosome condensation-like region) domain containing protein
Phvul.002G031000.v2.1	3	homeobox protein 33
Phvul.006G022600.v2.1	3	glutathione S-transferase PHI 9
Phvul.002G276200.v2.1	3	CBS / octicosapeptide/Phox/Bemp1 (PB1) domains-containing protein
Phvul.008G228814.v2.1	3	Subtilisin-like serine endopeptidase family protein
Phvul.002G030700.v2.1	3	Unannotated
Phvul.002G025100.v2.1	3	cytochrome P450, family 71, subfamily B, polypeptide 34
Phvul.002G027400.v2.1	3	HVA22-like protein K
Phvul.002G029700.v2.1	3	Cytochrome P450 superfamily protein
Phvul.003G206000.v2.1	3	Calcineurin-like metallo-phosphoesterase superfamily protein
Phvul.002G048800.v2.1	3	polyubiquitin 10
Phvul.004G163400.v2.1	3	Flavin-binding monooxygenase family protein
Phvul.009G046900.v2.1	3	Leucine-rich repeat protein kinase family protein
Phvul.009G086300.v2.1	3	Unannotated
Phvul.011G112700.v2.1	3	STRUBBELIG-receptor family 3
Phvul.002G211000.v2.1	3	arabinogalactan protein 1
Phvul.004G155500.v2.1	3	PR5-like receptor kinase
Phvul.009G148800.v2.1	3	plant glycogenin-like starch initiation protein 1
Phvul.007G091000.v2.1	3	O-methyltransferase 1
Phvul.002G217400.v2.1	3	branched-chain amino acid transaminase 2
Phvul.004G155000.v2.1	3	suppressor of npr1-1 constitutive 4
Phvul.002G044100.v2.1	3	Acyl-CoA N-acyltransferases (NAT) superfamily protein
Phvul.010G005400.v2.1	3	RHO guanyl-nucleotide exchange factor 7
Phvul.005G054000.v2.1	3	glutathione S-transferase TAU 19
Phvul.002G046900.v2.1	3	Cupredoxin superfamily protein
Phvul.002G147800.v2.1	3	Chaperone DnaJ-domain superfamily protein
Phvul.009G226200.v2.1	3	inter-alpha-trypsin inhibitor heavy chain-related
Phvul.002G051000.v2.1	3	Unannotated
Phvul.002G051400.v2.1	3	Unannotated
Phvul.002G051500.v2.1	3	myosin heavy chain-related
Phvul.002G052600.v2.1	3	Leucine-rich repeat (LRR) family protein
Phvul.L001754.v2.1	3	FASCICLIN-like arabinogalactan-protein 11
Phvul.006G065000.v2.1	3	cytochrome P450, family 86, subfamily A, polypeptide 1
Phvul.002G054900.v2.1	3	Nucleotide-sugar transporter family protein
Phvul.009G173000.v2.1	3	Plant protein of unknown function (DUF868)
Phvul.002G057300.v2.1	3	Plant protein of unknown function (DUF828) with plant pleckstrin homology-like region
Phvul.008G191800.v2.1	3	Eukaryotic aspartyl protease family protein
Phvul.002G064300.v2.1	3	Plant protein of unknown function (DUF828)
Phvul.007G216700.v2.1	3	Unannotated
Phvul.006G167700.v2.1	3	Early-responsive to dehydration stress protein (ERD4)
Phvul.011G201101.v2.1	3	NB-ARC domain-containing disease resistance protein
Phvul.002G067500.v2.1	3	5\'-AMP-activated protein kinase-related
Phvul.L006701.v2.1	3	Putative integral membrane protein conserved region (DUF2404)
Phvul.002G071300.v2.1	3	Nucleic acid-binding, OB-fold-like protein
Phvul.003G112400.v2.1	3	binding
Phvul.003G012600.v2.1	3	Cupredoxin superfamily protein
Phvul.004G102900.v2.1	3	P-loop containing nucleoside triphosphate hydrolases superfamily protein
Phvul.005G109100.v2.1	3	MYB-like 102
Phvul.005G123900.v2.1	3	Homeodomain-like superfamily protein
Phvul.007G138600.v2.1	3	nudix hydrolase homolog 26
Phvul.010G138600.v2.1	3	Unannotated
Phvul.011G191600.v2.1	3	NB-ARC domain-containing disease resistance protein
Phvul.006G144700.v2.1	3	Protein of unknown function (DUF3537)
Phvul.002G076500.v2.1	3	matrix metalloproteinase
Phvul.003G223200.v2.1	3	homeobox protein 2
Phvul.007G043200.v2.1	3	FRS (FAR1 Related Sequences) transcription factor family
Phvul.008G105200.v2.1	3	Unannotated
Phvul.006G194000.v2.1	3	Calcium-binding EF-hand family protein
Phvul.002G289000.v2.1	3	Protein kinase protein with tetratricopeptide repeat domain
Phvul.002G289300.v2.1	3	Haloacid dehalogenase-like hydrolase (HAD) superfamily protein
Phvul.003G137600.v2.1	3	xyloglucan endotransglycosylase 6
Phvul.002G083400.v2.1	3	RING/U-box superfamily protein
Phvul.007G276500.v2.1	3	Unannotated
Phvul.008G218500.v2.1	3	Peroxidase superfamily protein
Phvul.002G086200.v2.1	3	Haloacid dehalogenase-like hydrolase (HAD) superfamily protein
Phvul.008G219800.v2.1	3	Unannotated
Phvul.002G088900.v2.1	3	myb domain protein 88
Phvul.004G046400.v2.1	3	disease resistance protein (TIR-NBS-LRR class), putative
Phvul.005G003700.v2.1	3	LORELEI-LIKE-GPI-ANCHORED PROTEIN 1
Phvul.002G090522.v2.1	3	PSAJ
Phvul.002G090900.v2.1	3	eukaryotic elongation factor 5A-1
Phvul.006G112200.v2.1	3	cyclic nucleotide gated channel 1
Phvul.004G046200.v2.1	3	ATPase E1-E2 type family protein / haloacid dehalogenase-like hydrolase family protein
Phvul.006G001200.v2.1	3	Unannotated
Phvul.002G092800.v2.1	3	Unannotated
Phvul.002G095300.v2.1	3	sulfate transporter 91
Phvul.002G155100.v2.1	3	Unannotated
Phvul.002G208300.v2.1	3	Pentatricopeptide repeat (PPR) superfamily protein
Phvul.002G260700.v2.1	3	homeobox protein 6
Phvul.002G290700.v2.1	3	cytochrome P450, family 86, subfamily A, polypeptide 4
Phvul.005G122501.v2.1	3	NAC domain containing protein 61
Phvul.008G252000.v2.1	3	Unannotated
Phvul.006G030900.v2.1	3	Calcium-dependent lipid-binding (CaLB domain) family protein
Phvul.009G225300.v2.1	3	jasmonate-zim-domain protein 1
Phvul.003G199500.v2.1	3	basic helix-loop-helix (bHLH) DNA-binding superfamily protein
Phvul.006G158700.v2.1	3	DNAse I-like superfamily protein
Phvul.005G057400.v2.1	3	Unannotated
Phvul.003G205700.v2.1	3	Plant protein of unknown function (DUF868)
Phvul.004G122000.v2.1	3	C-repeat-binding factor 4
Phvul.004G109900.v2.1	3	SCARECROW-like 8
Phvul.005G100600.v2.1	3	Unannotated
Phvul.L001619.v2.1	3	Unannotated
Phvul.004G091988.v2.1	3	light-harvesting chlorophyll-protein complex II subunit B1
Phvul.006G202800.v2.1	3	Unannotated
Phvul.004G036000.v2.1	3	UDP-Glycosyltransferase superfamily protein
Phvul.002G177300.v2.1	3	RING/U-box superfamily protein
Phvul.003G227200.v2.1	3	SBP (S-ribonuclease binding protein) family protein
Phvul.004G056600.v2.1	3	DNA-binding storekeeper protein-related
Phvul.005G034600.v2.1	3	NAD(P)-binding Rossmann-fold superfamily protein
Phvul.002G109200.v2.1	3	Unannotated
Phvul.010G135151.v2.1	3	lipoxygenase 1
Phvul.007G200600.v2.1	3	Unannotated
Phvul.008G191600.v2.1	3	glycerol-3-phosphate acyltransferase 1
Phvul.002G279300.v2.1	3	calcium-dependent protein kinase 2
Phvul.004G137200.v2.1	3	Endosomal targeting BRO1-like domain-containing protein
Phvul.004G160100.v2.1	3	CCAAT-displacement protein alternatively spliced product
Phvul.005G022400.v2.1	3	F-box family protein with a domain of unknown function (DUF295)
Phvul.005G174800.v2.1	3	Late embryogenesis abundant protein (LEA) family protein
Phvul.006G038644.v2.1	3	Unannotated
Phvul.006G060100.v2.1	3	RNA-binding KH domain-containing protein
Phvul.006G098900.v2.1	3	HXXXD-type acyl-transferase family protein
Phvul.006G181600.v2.1	3	Protein kinase superfamily protein
Phvul.006G199500.v2.1	3	global transcription factor group E3
Phvul.007G031500.v2.1	3	Protein of unknown function (DUF1218)
Phvul.007G035700.v2.1	3	transcription regulators
Phvul.007G051100.v2.1	3	cysteine-rich RLK (RECEPTOR-like protein kinase) 25
Phvul.007G240100.v2.1	3	Acyl-CoA N-acyltransferases (NAT) superfamily protein
Phvul.007G271300.v2.1	3	Unannotated
Phvul.008G067800.v2.1	3	K+ efflux antiporter 2
Phvul.008G071300.v2.1	3	NB-ARC domain-containing disease resistance protein
Phvul.008G127237.v2.1	3	S-locus lectin protein kinase family protein
Phvul.008G143900.v2.1	3	C2H2-like zinc finger protein
Phvul.008G186200.v2.1	3	Unannotated
Phvul.008G283700.v2.1	3	Neutral/alkaline non-lysosomal ceramidase
Phvul.009G048000.v2.1	3	senescence-associated E3 ubiquitin ligase 1
Phvul.009G137800.v2.1	3	Unannotated
Phvul.009G151500.v2.1	3	Eukaryotic aspartyl protease family protein
Phvul.009G206900.v2.1	3	SOS3-interacting protein 3
Phvul.010G001100.v2.1	3	SGNH hydrolase-type esterase superfamily protein
Phvul.010G111600.v2.1	3	Protein of unknown function (DUF3133)
Phvul.010G112500.v2.1	3	regulatory component of ABA receptor 1
Phvul.010G136400.v2.1	3	Protein of unknown function (DUF3511)
Phvul.011G093300.v2.1	3	WIP domain protein 3
Phvul.011G093600.v2.1	3	Unannotated
Phvul.011G181000.v2.1	3	Bifunctional inhibitor/lipid-transfer protein/seed storage 2S albumin superfamily protein
Phvul.L006101.v2.1	3	Dof-type zinc finger DNA-binding family protein
Phvul.002G217300.v2.1	3	TRICHOME BIREFRINGENCE-LIKE 13
Phvul.003G121900.v2.1	3	embryonic cell protein 63
Phvul.003G244275.v2.1	3	Calcium-binding EF-hand family protein
Phvul.004G031700.v2.1	3	hypothetical protein 1
Phvul.004G116050.v2.1	3	Arabidopsis thaliana protein of unknown function (DUF821)
Phvul.006G048700.v2.1	3	lipid-binding serum glycoprotein family protein
Phvul.006G102800.v2.1	3	FAD/NAD(P)-binding oxidoreductase family protein
Phvul.006G157700.v2.1	3	F-box/RNI-like superfamily protein
Phvul.007G279100.v2.1	3	Unannotated
Phvul.008G218200.v2.1	3	Aldolase-type TIM barrel family protein
Phvul.010G009800.v2.1	3	myb-like HTH transcriptional regulator family protein
Phvul.011G162900.v2.1	3	ethylene responsive element binding factor 4
Phvul.011G212700.v2.1	3	Unannotated
Phvul.L003737.v2.1	3	Cytokine-induced anti-apoptosis inhibitor 1, Fe-S biogenesis
Phvul.L007843.v2.1	3	Chaperone DnaJ-domain superfamily protein
Phvul.009G126400.v2.1	3	aldehyde dehydrogenase 3H1
Phvul.002G119600.v2.1	3	Uncharacterised conserved protein UCP015417, vWA
Phvul.003G096500.v2.1	3	multifunctional protein 2
Phvul.003G096400.v2.1	3	multifunctional protein 2
Phvul.003G095900.v2.1	3	mitogen-activated protein kinase 16
Phvul.002G120800.v2.1	3	nodulin MtN21 /EamA-like transporter family protein
Phvul.008G276300.v2.1	3	receptor like protein 6
Phvul.005G034666.v2.1	3	NAD(P)-binding Rossmann-fold superfamily protein
Phvul.002G271700.v2.1	3	NAC domain containing protein 82
Phvul.003G054101.v2.1	3	RNA-processing, Lsm domain
Phvul.005G011900.v2.1	3	Plant invertase/pectin methylesterase inhibitor superfamily
Phvul.007G080400.v2.1	3	Unannotated
Phvul.002G127900.v2.1	3	breast basic conserved 1
Phvul.002G128700.v2.1	3	Unannotated
Phvul.002G131300.v2.1	3	Unannotated
Phvul.006G167400.v2.1	3	BCL-2-associated athanogene 3
Phvul.002G131600.v2.1	3	Protein of unknown function (DUF3464)
Phvul.002G131800.v2.1	3	Mob1/phocein family protein
Phvul.002G132200.v2.1	3	Domain of unknown function (DUF1995)
Phvul.007G074000.v2.1	3	Protein kinase superfamily protein
Phvul.008G048600.v2.1	3	Unannotated
Phvul.002G141100.v2.1	3	Unannotated
Phvul.002G139200.v2.1	3	phosphoenolpyruvate carboxykinase 1
Phvul.008G248000.v2.1	3	expansin A8
Phvul.002G144700.v2.1	3	elicitor-activated gene 3-2
Phvul.008G128700.v2.1	3	cytochrome P450, family 93, subfamily D, polypeptide 1
Phvul.002G149400.v2.1	3	Phototropic-responsive NPH3 family protein
Phvul.002G149200.v2.1	3	Unannotated
Phvul.002G149300.v2.1	3	MATE efflux family protein
Phvul.002G151100.v2.1	3	Unannotated
Phvul.002G166500.v2.1	3	Glutaredoxin family protein
Phvul.002G240900.v2.1	3	WRKY DNA-binding protein 65
Phvul.003G082800.v2.1	3	Protein kinase superfamily protein
Phvul.003G084200.v2.1	3	ubiquitin protein ligase 5
Phvul.002G153700.v2.1	3	nuclear RNA polymerase D1A
Phvul.002G154100.v2.1	3	Unannotated
Phvul.008G032501.v2.1	3	HXXXD-type acyl-transferase family protein
Phvul.002G155300.v2.1	3	winged-helix DNA-binding transcription factor family protein
Phvul.008G190900.v2.1	3	protodermal factor 1
Phvul.002G155500.v2.1	3	osmotin 34
Phvul.008G016800.v2.1	3	ACT domain repeat 4
Phvul.002G158900.v2.1	3	Phosphoglycerate mutase family protein
Phvul.007G017700.v2.1	3	Protein phosphatase 2A regulatory B subunit family protein
Phvul.002G162800.v2.1	3	SPA1-related 2
Phvul.002G164600.v2.1	3	PHD finger protein-related
Phvul.010G073800.v2.1	3	Laccase/Diphenol oxidase family protein
Phvul.004G158200.v2.1	3	Concanavalin A-like lectin protein kinase family protein
Phvul.002G275100.v2.1	3	Eukaryotic aspartyl protease family protein
Phvul.002G312604.v2.1	3	Unannotated
Phvul.002G312900.v2.1	3	polyol/monosaccharide transporter 5
Phvul.002G176900.v2.1	3	SRP72 RNA-binding domain
Phvul.005G128500.v2.1	3	UDP-D-apiose/UDP-D-xylose synthase 2
Phvul.002G177700.v2.1	3	Ribosomal L38e protein family
Phvul.002G179400.v2.1	3	Unannotated
Phvul.002G180100.v2.1	3	Tetratricopeptide repeat (TPR)-like superfamily protein
Phvul.002G180400.v2.1	3	ornithine-delta-aminotransferase
Phvul.002G181400.v2.1	3	geranylgeranyl reductase
Phvul.002G181500.v2.1	3	purple acid phosphatase 8
Phvul.002G183800.v2.1	3	Tetratricopeptide repeat (TPR)-like superfamily protein
Phvul.002G186200.v2.1	3	tobamovirus multiplication protein 3
Phvul.002G186800.v2.1	3	Unannotated
Phvul.002G191600.v2.1	3	glycerol-3-phosphate acyltransferase 9
Phvul.002G195100.v2.1	3	Unannotated
Phvul.002G220200.v2.1	3	receptor kinase 3
Phvul.003G064300.v2.1	3	MATE efflux family protein
Phvul.003G064900.v2.1	3	phosphate transporter 2;1
Phvul.002G203300.v2.1	3	Basic-leucine zipper (bZIP) transcription factor family protein
Phvul.007G074300.v2.1	3	Pectin lyase-like superfamily protein
Phvul.003G104500.v2.1	3	RNA binding
Phvul.002G209900.v2.1	3	metacaspase 1
Phvul.002G219000.v2.1	3	phosphoinositide binding
Phvul.002G220500.v2.1	3	S-locus lectin protein kinase family protein
Phvul.002G220900.v2.1	3	Zinc finger, RING-type;Transcription factor jumonji/aspartyl beta-hydroxylase
Phvul.002G221300.v2.1	3	ARM repeat superfamily protein
Phvul.002G221400.v2.1	3	F-box/RNI-like superfamily protein
Phvul.002G222800.v2.1	3	sphingosine kinase 1
Phvul.002G223200.v2.1	3	Ribosomal protein L18ae/LX family protein
Phvul.002G237600.v2.1	3	basic leucine-zipper 44
Phvul.003G050600.v2.1	3	HXXXD-type acyl-transferase family protein
Phvul.003G051100.v2.1	3	serine hydroxymethyltransferase 4
Phvul.003G051200.v2.1	3	S-adenosyl-L-homocysteine hydrolase
Phvul.002G246600.v2.1	3	nuclear factor Y, subunit A7
Phvul.006G077000.v2.1	3	ovate family protein 2
Phvul.002G247100.v2.1	3	Protein kinase superfamily protein
Phvul.005G019400.v2.1	3	Unannotated
Phvul.002G249000.v2.1	3	Pentatricopeptide repeat (PPR) superfamily protein
Phvul.002G249300.v2.1	3	Protein kinase superfamily protein
Phvul.002G258200.v2.1	3	ribosomal protein-related
Phvul.002G264500.v2.1	3	Unannotated
Phvul.002G265800.v2.1	3	violaxanthin de-epoxidase-related
Phvul.002G266500.v2.1	3	Unannotated
Phvul.002G285100.v2.1	3	hydroxysteroid dehydrogenase 1,hydroxysteroid dehydrogenase 2
Phvul.002G285500.v2.1	3	structural maintenance of chromosomes 5
Phvul.002G287300.v2.1	3	Unannotated
Phvul.002G287400.v2.1	3	DEA(D/H)-box RNA helicase family protein
Phvul.003G226100.v2.1	3	casein kinase II beta subunit 4
Phvul.002G295600.v2.1	3	Leucine-rich repeat protein kinase family protein
Phvul.002G296500.v2.1	3	P-loop containing nucleoside triphosphate hydrolases superfamily protein
Phvul.002G305800.v2.1	3	Class II aminoacyl-tRNA and biotin synthetases superfamily protein
Phvul.002G319600.v2.1	3	jasmonate-zim-domain protein 3
Phvul.002G319900.v2.1	3	plasmodesmata-located protein 6
Phvul.009G137600.v2.1	3	sigma factor E
Phvul.009G173800.v2.1	3	P-loop containing nucleoside triphosphate hydrolases superfamily protein
Phvul.002G306200.v2.1	3	myo-inositol oxygenase 2
Phvul.002G333700.v2.1	3	Unannotated
Phvul.002G310300.v2.1	3	Exostosin family protein
Phvul.003G017900.v2.1	3	Unannotated
Phvul.003G042300.v2.1	3	Purple acid phosphatases superfamily protein
Phvul.003G068300.v2.1	3	IQ-domain 28
Phvul.003G079100.v2.1	3	Galactosyltransferase family protein
Phvul.002G321200.v2.1	3	nucleoporin 155
Phvul.002G322600.v2.1	3	Tetratricopeptide repeat (TPR)-like superfamily protein
Phvul.002G328808.v2.1	3	eukaryotic translation initiation factor 3C
Phvul.002G329900.v2.1	3	endoplasmic reticulum-adenine nucleotide transporter 1
Phvul.003G010300.v2.1	3	PPPDE putative thiol peptidase family protein
Phvul.003G027800.v2.1	3	Thioredoxin superfamily protein
Phvul.003G014300.v2.1	3	anthranilate synthase beta subunit 1
Phvul.003G016000.v2.1	3	RNA-binding (RRM/RBD/RNP motifs) family protein
Phvul.003G019400.v2.1	3	ARM repeat superfamily protein
Phvul.003G019500.v2.1	3	Ankyrin repeat family protein
Phvul.003G019900.v2.1	3	Ran BP2/NZF zinc finger-like superfamily protein
Phvul.005G010000.v2.1	3	NmrA-like negative transcriptional regulator family protein
Phvul.003G064200.v2.1	3	Copper amine oxidase family protein
Phvul.003G065700.v2.1	3	PHYTOCYSTATIN 2
Phvul.003G034500.v2.1	3	Unannotated
Phvul.003G034600.v2.1	3	Unannotated
Phvul.003G035400.v2.1	3	alpha-xylosidase 1
Phvul.003G043400.v2.1	3	QUASIMODO2 LIKE 1
Phvul.003G048900.v2.1	3	Unannotated
Phvul.003G049600.v2.1	3	ARM repeat superfamily protein
Phvul.003G051300.v2.1	3	AMP-dependent synthetase and ligase family protein
Phvul.003G053900.v2.1	3	P-loop containing nucleoside triphosphate hydrolases superfamily protein
Phvul.003G054400.v2.1	3	RNA-processing, Lsm domain
Phvul.003G060300.v2.1	3	Oxidoreductase, zinc-binding dehydrogenase family protein
Phvul.003G068600.v2.1	3	RAB GDP dissociation inhibitor 2
Phvul.003G071000.v2.1	3	Tetratricopeptide repeat (TPR)-like superfamily protein
Phvul.003G103501.v2.1	3	pleiotropic drug resistance 12
Phvul.003G113000.v2.1	3	Unannotated
Phvul.003G114100.v2.1	3	high chlorophyll fluorescent 107
Phvul.003G087600.v2.1	3	Thiolase family protein
Phvul.003G125400.v2.1	3	Transmembrane proteins 14C
Phvul.001G000700.v2.1	2	NAD(P)-binding Rossmann-fold superfamily protein
Phvul.001G003800.v2.1	2	Peroxidase superfamily protein
Phvul.001G004000.v2.1	2	cinnamyl alcohol dehydrogenase 9
Phvul.001G005500.v2.1	2	Calcium-dependent lipid-binding (CaLB domain) family protein
Phvul.002G088500.v2.1	2	RNA-binding (RRM/RBD/RNP motifs) family protein
Phvul.002G185900.v2.1	2	glutamate decarboxylase
Phvul.002G327300.v2.1	2	modifier of snc1,4
Phvul.002G328804.v2.1	2	FKBP-like peptidyl-prolyl cis-trans isomerase family protein
Phvul.001G089800.v2.1	2	Pollen Ole e 1 allergen and extensin family protein
Phvul.001G010200.v2.1	2	Unannotated
Phvul.001G017500.v2.1	2	ribosomal protein S9
Phvul.001G197100.v2.1	2	Glutaredoxin family protein
Phvul.003G212400.v2.1	2	MBOAT (membrane bound O-acyl transferase) family protein
Phvul.008G211500.v2.1	2	Lycopene beta/epsilon cyclase protein
Phvul.001G012100.v2.1	2	Sec14p-like phosphatidylinositol transfer family protein
Phvul.002G280000.v2.1	2	Amidase family protein
Phvul.006G216500.v2.1	2	transmembrane nine 1
Phvul.001G012400.v2.1	2	Ribosomal protein L31
Phvul.001G030300.v2.1	2	20S proteasome beta subunit PBB2
Phvul.001G074300.v2.1	2	D-arabinono-1,4-lactone oxidase family protein
Phvul.002G036900.v2.1	2	Unannotated
Phvul.003G017500.v2.1	2	Transducin/WD40 repeat-like superfamily protein
Phvul.009G175400.v2.1	2	Raffinose synthase family protein
Phvul.001G013600.v2.1	2	oxidoreductases, acting on NADH or NADPH
Phvul.001G015600.v2.1	2	Phospholipid/glycerol acyltransferase family protein
Phvul.001G016100.v2.1	2	Brassinosteroid signalling positive regulator (BZR1) family protein
Phvul.001G194500.v2.1	2	Eukaryotic aspartyl protease family protein
Phvul.002G175200.v2.1	2	2-oxoglutarate (2OG) and Fe(II)-dependent oxygenase superfamily protein
Phvul.001G017100.v2.1	2	DA1
Phvul.001G141000.v2.1	2	squamosa promoter binding protein-like 9
Phvul.002G035000.v2.1	2	acyl activating enzyme 1
Phvul.003G037600.v2.1	2	BES1-interacting Myc-like protein 2
Phvul.003G039700.v2.1	2	Unannotated
Phvul.L006043.v2.1	2	expansin A4
Phvul.001G018500.v2.1	2	AP2/B3-like transcriptional factor family protein
Phvul.001G019900.v2.1	2	heme oxygenase 2
Phvul.001G021900.v2.1	2	Plant protein of unknown function (DUF827)
Phvul.001G022800.v2.1	2	alpha/beta-Hydrolases superfamily protein
Phvul.004G092376.v2.1	2	chlorophyll A/B binding protein 1
Phvul.001G024300.v2.1	2	Unannotated
Phvul.002G036700.v2.1	2	PLAC8 family protein
Phvul.002G104600.v2.1	2	Unannotated
Phvul.001G026300.v2.1	2	TBP-associated factor 4
Phvul.002G190700.v2.1	2	N-acetylglucosamine-1-phosphate uridylyltransferase 1
Phvul.001G032000.v2.1	2	embryo defective 1273
Phvul.001G032800.v2.1	2	3\'-5\' exonuclease domain-containing protein / K homology domain-containing protein / KH domain-containing protein
Phvul.001G033500.v2.1	2	gamma vacuolar processing enzyme
Phvul.001G045300.v2.1	2	homology to ABI1
Phvul.010G061500.v2.1	2	Nuclear transport factor 2 (NTF2) family protein
Phvul.001G041200.v2.1	2	Protein phosphatase 2C family protein
Phvul.001G039900.v2.1	2	WRKY DNA-binding protein 50
Phvul.001G039800.v2.1	2	17.6 kDa class II heat shock protein
Phvul.001G141300.v2.1	2	RNA-binding (RRM/RBD/RNP motifs) family protein
Phvul.002G016700.v2.1	2	cooperatively regulated by ethylene and jasmonate 1
Phvul.003G041000.v2.1	2	Protein kinase superfamily protein
Phvul.003G042200.v2.1	2	magnesium transporter 3
Phvul.003G042800.v2.1	2	ureide permease 2
Phvul.008G245600.v2.1	2	Leucine-rich repeat protein kinase family protein
Phvul.001G049700.v2.1	2	Unannotated
Phvul.001G164600.v2.1	2	Nuclear transport factor 2 (NTF2) family protein with RNA binding (RRM-RBD-RNP motifs) domain
Phvul.003G025200.v2.1	2	Ribosomal protein L6 family protein
Phvul.001G206800.v2.1	2	SPX (SYG1/Pho81/XPR1) domain-containing protein
Phvul.001G264200.v2.1	2	phytoene desaturase 3
Phvul.002G227600.v2.1	2	sensitive to freezing 6
Phvul.002G233900.v2.1	2	Pentatricopeptide repeat (PPR) superfamily protein
Phvul.003G040402.v2.1	2	Copper amine oxidase family protein
Phvul.008G178800.v2.1	2	Unannotated
Phvul.011G118600.v2.1	2	Integrase-type DNA-binding superfamily protein
Phvul.001G198400.v2.1	2	ABC-2 type transporter family protein
Phvul.002G017600.v2.1	2	basic helix-loop-helix (bHLH) DNA-binding superfamily protein
Phvul.002G294000.v2.1	2	Unannotated
Phvul.001G056500.v2.1	2	TBP-associated factor 7
Phvul.001G061000.v2.1	2	Sulfite exporter TauE/SafE family protein
Phvul.001G061200.v2.1	2	Homeodomain-like protein
Phvul.011G150500.v2.1	2	Unannotated
Phvul.001G062100.v2.1	2	Dof-type zinc finger DNA-binding family protein
Phvul.001G067200.v2.1	2	S-adenosyl-L-methionine-dependent methyltransferases superfamily protein
Phvul.001G069400.v2.1	2	Unannotated
Phvul.001G070100.v2.1	2	Protein kinase superfamily protein
Phvul.001G071500.v2.1	2	amino acid permease 2
Phvul.002G013866.v2.1	2	Tetratricopeptide repeat (TPR)-like superfamily protein
Phvul.011G112200.v2.1	2	Core-2/I-branching beta-1,6-N-acetylglucosaminyltransferase family protein
Phvul.001G075100.v2.1	2	Unannotated
Phvul.001G075500.v2.1	2	Protein kinase superfamily protein
Phvul.001G075600.v2.1	2	Protein kinase superfamily protein
Phvul.001G076600.v2.1	2	amino acid permease 1
Phvul.001G077200.v2.1	2	basic leucine zipper 9
Phvul.001G083100.v2.1	2	Protein kinase superfamily protein
Phvul.001G085200.v2.1	2	CCR-like
Phvul.009G252400.v2.1	2	MLP-like protein 423
Phvul.002G258300.v2.1	2	Unannotated
Phvul.002G259100.v2.1	2	senescence associated gene 18
Phvul.005G183000.v2.1	2	Tetratricopeptide repeat (TPR)-like superfamily protein
Phvul.001G093800.v2.1	2	Unannotated
Phvul.001G097200.v2.1	2	PEBP (phosphatidylethanolamine-binding protein) family protein
Phvul.002G046700.v2.1	2	SNARE associated Golgi protein family
Phvul.002G301300.v2.1	2	ARM repeat superfamily protein
Phvul.001G098300.v2.1	2	xyloglucan endotransglucosylase/hydrolase 5
Phvul.001G229300.v2.1	2	Tetratricopeptide repeat (TPR)-like superfamily protein
Phvul.002G064600.v2.1	2	ATP-citrate lyase A-1
Phvul.007G239600.v2.1	2	Beta-1,3-N-Acetylglucosaminyltransferase family protein
Phvul.001G106300.v2.1	2	Unannotated
Phvul.001G104500.v2.1	2	BTB-POZ and MATH domain 4
Phvul.001G109400.v2.1	2	O-Glycosyl hydrolases family 17 protein
Phvul.001G119400.v2.1	2	Single-stranded nucleic acid binding R3H protein
Phvul.001G119700.v2.1	2	Cyclin family protein
Phvul.001G119900.v2.1	2	Unannotated
Phvul.001G114300.v2.1	2	Transducin/WD40 repeat-like superfamily protein
Phvul.001G111700.v2.1	2	tubulin alpha-3
Phvul.002G085900.v2.1	2	S-adenosyl-L-methionine-dependent methyltransferases superfamily protein
Phvul.011G114500.v2.1	2	Unannotated
Phvul.001G112200.v2.1	2	atypical CYS HIS rich thioredoxin 4
Phvul.001G111800.v2.1	2	related to AP2 11
Phvul.001G121900.v2.1	2	F-box family protein
Phvul.007G203200.v2.1	2	Clathrin adaptor complexes medium subunit family protein
Phvul.007G268600.v2.1	2	NDR1/HIN1-like 1
Phvul.008G194714.v2.1	2	Unannotated
Phvul.001G124800.v2.1	2	S-adenosyl-L-methionine-dependent methyltransferases superfamily protein
Phvul.001G124900.v2.1	2	nositol transporter 3,inositol transporter 4
Phvul.011G183832.v2.1	2	MLP-like protein 43
Phvul.001G126700.v2.1	2	Calcium-binding EF-hand family protein
Phvul.002G037000.v2.1	2	Eukaryotic aspartyl protease family protein
Phvul.001G127400.v2.1	2	2-oxoglutarate (2OG) and Fe(II)-dependent oxygenase superfamily protein
Phvul.001G127900.v2.1	2	dehydration-induced protein (ERD15)
Phvul.001G129600.v2.1	2	autoinhibited Ca(2+)-ATPase, isoform 4
Phvul.002G203001.v2.1	2	P-loop containing nucleoside triphosphate hydrolases superfamily protein
Phvul.001G133601.v2.1	2	NB-ARC domain-containing disease resistance protein
Phvul.001G134500.v2.1	2	NB-ARC domain-containing disease resistance protein
Phvul.008G097800.v2.1	2	SAC domain-containing protein 8
Phvul.002G253500.v2.1	2	S-adenosyl-L-methionine-dependent methyltransferases superfamily protein
Phvul.007G028300.v2.1	2	Unannotated
Phvul.009G072700.v2.1	2	Unannotated
Phvul.001G142600.v2.1	2	Chaperone DnaJ-domain superfamily protein
Phvul.001G143600.v2.1	2	Plant protein of unknown function (DUF828)
Phvul.002G212300.v2.1	2	Chaperone DnaJ-domain superfamily protein
Phvul.003G027600.v2.1	2	Protein kinase superfamily protein
Phvul.003G049900.v2.1	2	S-adenosyl-L-methionine-dependent methyltransferases superfamily protein
Phvul.011G148500.v2.1	2	Unannotated
Phvul.001G147500.v2.1	2	resistance to phytophthora 1
Phvul.001G149000.v2.1	2	glutathione peroxidase 4
Phvul.001G151000.v2.1	2	Unannotated
Phvul.001G151500.v2.1	2	ATPase, F0 complex, subunit A protein
Phvul.001G155201.v2.1	2	ATPase E1-E2 type family protein / haloacid dehalogenase-like hydrolase family protein
Phvul.001G157200.v2.1	2	galacturonosyltransferase 6
Phvul.002G198200.v2.1	2	double-stranded RNA binding protein-related / DsRBD protein-related
Phvul.007G062000.v2.1	2	Chlorophyll A-B binding family protein
Phvul.001G158200.v2.1	2	Unannotated
Phvul.002G019100.v2.1	2	heat shock factor 4
Phvul.002G019200.v2.1	2	Unannotated
Phvul.002G019600.v2.1	2	methionine aminopeptidase 1D
Phvul.002G019900.v2.1	2	P-loop containing nucleoside triphosphate hydrolases superfamily protein
Phvul.001G162000.v2.1	2	ribophorin II (RPN2) family protein
Phvul.001G163000.v2.1	2	no pollen germination related 2
Phvul.001G165000.v2.1	2	Pentatricopeptide repeat (PPR-like) superfamily protein
Phvul.002G152000.v2.1	2	SNARE associated Golgi protein family
Phvul.003G109603.v2.1	2	MLP-like protein 423
Phvul.003G191900.v2.1	2	ubiquiting-conjugating enzyme 2
Phvul.001G169900.v2.1	2	eukaryotic translation initiation factor 3A
Phvul.001G170300.v2.1	2	pyrophosphorylase 4
Phvul.001G170400.v2.1	2	nodulin MtN21 /EamA-like transporter family protein
Phvul.001G171300.v2.1	2	Unannotated
Phvul.001G172300.v2.1	2	endomembrane-type CA-ATPase 4
Phvul.001G172700.v2.1	2	RNA-binding (RRM/RBD/RNP motifs) family protein with retrovirus zinc finger-like domain
Phvul.002G086700.v2.1	2	HVA22 homologue C
Phvul.002G119000.v2.1	2	NADPH-dependent thioredoxin reductase A
Phvul.005G106500.v2.1	2	Auxin-responsive GH3 family protein
Phvul.010G153200.v2.1	2	DNA photolyase family protein
Phvul.003G088500.v2.1	2	calcineurin B-like 3
Phvul.003G092100.v2.1	2	Eukaryotic aspartyl protease family protein
Phvul.003G091600.v2.1	2	TRICHOME BIREFRINGENCE-LIKE 11
Phvul.001G174500.v2.1	2	Leucine-rich repeat protein kinase family protein
Phvul.008G277466.v2.1	2	cytochrome P450, family 71, subfamily B, polypeptide 37
Phvul.001G182300.v2.1	2	UDP-glucosyl transferase 73C1
Phvul.001G184200.v2.1	2	Unannotated
Phvul.001G185200.v2.1	2	Pyruvate kinase family protein
Phvul.001G186700.v2.1	2	ENTH/VHS family protein,PCF11P-similar protein 4
Phvul.001G187500.v2.1	2	growth-regulating factor 4
Phvul.001G188900.v2.1	2	purple acid phosphatase 22
Phvul.005G169300.v2.1	2	Major facilitator superfamily protein
Phvul.001G189000.v2.1	2	Purple acid phosphatases superfamily protein
Phvul.001G189200.v2.1	2	PEBP (phosphatidylethanolamine-binding protein) family protein
Phvul.001G190900.v2.1	2	RNA-binding (RRM/RBD/RNP motifs) family protein
Phvul.001G191600.v2.1	2	cell wall invertase 4
Phvul.001G192900.v2.1	2	F-box family protein
Phvul.001G194200.v2.1	2	2-cysteine peroxiredoxin B
Phvul.001G197900.v2.1	2	FASCICLIN-like arabinogalactan protein 16 precursor
Phvul.001G266600.v2.1	2	serine hydroxymethyltransferase 4
Phvul.002G127500.v2.1	2	Unannotated
Phvul.002G202100.v2.1	2	cell division control 2
Phvul.002G318900.v2.1	2	PLANT CADMIUM RESISTANCE 2
Phvul.001G199400.v2.1	2	Nucleic acid-binding, OB-fold-like protein
Phvul.001G199800.v2.1	2	ubiquitin-specific protease 12,ubiquitin-specific protease 13
Phvul.001G200300.v2.1	2	protein phosphatase 2A-4
Phvul.004G042600.v2.1	2	Pollen Ole e 1 allergen and extensin family protein
Phvul.001G202600.v2.1	2	F-box/RNI-like superfamily protein
Phvul.011G022400.v2.1	2	NAD(P)-binding Rossmann-fold superfamily protein
Phvul.001G206000.v2.1	2	xylosyltransferase 1
Phvul.001G206400.v2.1	2	HSP20-like chaperones superfamily protein
Phvul.001G207400.v2.1	2	NAD(P)-binding Rossmann-fold superfamily protein
Phvul.011G155800.v2.1	2	diacylglycerol kinase 5
Phvul.001G209100.v2.1	2	Plant invertase/pectin methylesterase inhibitor superfamily
Phvul.005G162100.v2.1	2	Leucine-rich repeat protein kinase family protein
Phvul.003G071100.v2.1	2	Actin cross-linking protein
Phvul.003G199700.v2.1	2	SUGAR-INSENSITIVE 3
Phvul.004G017600.v2.1	2	methyl-CPG-binding domain 9
Phvul.005G035300.v2.1	2	beta glucosidase 42
Phvul.005G129700.v2.1	2	Ring/U-Box superfamily protein
Phvul.011G017300.v2.1	2	Nucleotide-diphospho-sugar transferases superfamily protein
Phvul.001G213200.v2.1	2	TRICHOME BIREFRINGENCE-LIKE 6
Phvul.001G214100.v2.1	2	P-loop containing nucleoside triphosphate hydrolases superfamily protein
Phvul.001G214250.v2.1	2	Unannotated
Phvul.009G067900.v2.1	2	Domain of unknown function (DUF303)
Phvul.001G214300.v2.1	2	stachyose synthase
Phvul.002G119401.v2.1	2	FAR1-related sequence 5
Phvul.001G216000.v2.1	2	NAD(P)-binding Rossmann-fold superfamily protein
Phvul.002G013000.v2.1	2	acyl-CoA-binding domain 3
Phvul.003G212200.v2.1	2	GRAS family transcription factor
Phvul.004G023132.v2.1	2	P-glycoprotein 18
Phvul.007G165400.v2.1	2	coenzyme Q biosynthesis Coq4 family protein / ubiquinone biosynthesis Coq4 family protein
Phvul.008G026150.v2.1	2	F-box family protein
Phvul.009G232700.v2.1	2	GATA type zinc finger transcription factor family protein
Phvul.006G138500.v2.1	2	Unannotated
Phvul.001G219500.v2.1	2	Protein phosphatase 2C family protein
Phvul.002G100700.v2.1	2	Protein of unknown function (DUF833)
Phvul.002G224200.v2.1	2	STRUBBELIG-receptor family 3
Phvul.003G074700.v2.1	2	Cox19 family protein (CHCH motif)
Phvul.003G075500.v2.1	2	dynamin-like 3
Phvul.003G075700.v2.1	2	NAD(P)-binding Rossmann-fold superfamily protein
Phvul.001G222800.v2.1	2	S-adenosylmethionine synthetase 1
Phvul.003G127400.v2.1	2	ATP binding microtubule motor family protein
Phvul.005G069500.v2.1	2	Unannotated
Phvul.001G224000.v2.1	2	Clathrin adaptor complexes medium subunit family protein
Phvul.001G224400.v2.1	2	Protein of unknown function, DUF538
Phvul.007G276401.v2.1	2	Unannotated
Phvul.001G225400.v2.1	2	secretion-associated RAS super family 2
Phvul.001G225500.v2.1	2	C2H2 and C2HC zinc fingers superfamily protein
Phvul.001G234200.v2.1	2	Concanavalin A-like lectin protein kinase family protein
Phvul.001G228000.v2.1	2	Unannotated
Phvul.001G231000.v2.1	2	Calcium-binding EF-hand family protein
Phvul.001G232000.v2.1	2	inositol 1,3,4-trisphosphate 5/6-kinase 4
Phvul.001G232300.v2.1	2	Protein kinase superfamily protein,protein kinase 1B
Phvul.001G232900.v2.1	2	actin-related protein 5
Phvul.001G234300.v2.1	2	rubisco activase
Phvul.006G057700.v2.1	2	sirtuin 1
Phvul.001G238600.v2.1	2	guanylyl cyclase 1
Phvul.002G058100.v2.1	2	Pentatricopeptide repeat (PPR) superfamily protein
Phvul.005G132600.v2.1	2	Protein kinase superfamily protein
Phvul.010G096600.v2.1	2	FBD, F-box and Leucine Rich Repeat domains containing protein
Phvul.001G243700.v2.1	2	CRINKLY4 related 3
Phvul.002G060800.v2.1	2	stress-inducible protein, putative
Phvul.002G278108.v2.1	2	CemA-like proton extrusion protein-related
Phvul.002G301304.v2.1	2	Heat shock protein 70 (Hsp 70) family protein
Phvul.004G007100.v2.1	2	Raffinose synthase family protein
Phvul.005G130900.v2.1	2	xyloglucan endotransglucosylase/hydrolase 32
Phvul.006G111800.v2.1	2	dicer-like 2
Phvul.007G171700.v2.1	2	Pentatricopeptide repeat (PPR) superfamily protein
Phvul.008G015200.v2.1	2	ribosomal protein L23AB
Phvul.011G067100.v2.1	2	Protein-tyrosine phosphatase-like, PTPLA
Phvul.001G252800.v2.1	2	leucine-rich repeat transmembrane protein kinase family protein
Phvul.005G023500.v2.1	2	Copper amine oxidase family protein
Phvul.001G255400.v2.1	2	sulfur E2
Phvul.001G256000.v2.1	2	embryo defective 1745
Phvul.001G257800.v2.1	2	RING/U-box superfamily protein
Phvul.001G258700.v2.1	2	Homeodomain-like superfamily protein
Phvul.004G131500.v2.1	2	Class I peptide chain release factor
Phvul.001G261100.v2.1	2	ELMO/CED-12 family protein
Phvul.001G262100.v2.1	2	oxidoreductase, 2OG-Fe(II) oxygenase family protein
Phvul.002G122600.v2.1	2	Long-chain fatty alcohol dehydrogenase family protein
Phvul.005G060100.v2.1	2	related to ubiquitin 1
Phvul.008G257033.v2.1	2	Unannotated
Phvul.002G039400.v2.1	2	RING/U-box superfamily protein
Phvul.002G040900.v2.1	2	myb domain protein 9
Phvul.002G041400.v2.1	2	PLATZ transcription factor family protein
Phvul.003G152700.v2.1	2	Protein of unknown function (DUF788)
Phvul.010G008400.v2.1	2	Protein of unknown function (DUF962)
Phvul.010G024200.v2.1	2	Disease resistance protein (TIR-NBS-LRR class) family
Phvul.011G159800.v2.1	2	Galactosyltransferase family protein
Phvul.011G179500.v2.1	2	Ca(2)-dependent phospholipid-binding protein (Copine) family
Phvul.002G203700.v2.1	2	Unannotated
Phvul.002G317700.v2.1	2	Protein of unknown function (DUF1639)
Phvul.003G271300.v2.1	2	Seven transmembrane MLO family protein
Phvul.002G204200.v2.1	2	Plant Tudor-like protein
Phvul.009G147300.v2.1	2	Chaperone DnaJ-domain superfamily protein
Phvul.002G000200.v2.1	2	receptor-like protein kinase 1
Phvul.007G228700.v2.1	2	peptidoglycan-binding LysM domain-containing protein
Phvul.002G000800.v2.1	2	FAD/NAD(P)-binding oxidoreductase family protein
Phvul.002G030600.v2.1	2	ADP-ribosylation factor family protein
Phvul.002G183600.v2.1	2	Protein of unknown function (DUF3317)
Phvul.002G244400.v2.1	2	Unannotated
Phvul.002G317300.v2.1	2	Ku70-binding family protein
Phvul.003G040000.v2.1	2	reversibly glycosylated polypeptide 3
Phvul.003G092000.v2.1	2	Pentatricopeptide repeat (PPR-like) superfamily protein
Phvul.003G223624.v2.1	2	ethylene responsive element binding factor 5
Phvul.006G193200.v2.1	2	Zinc finger, RING-type;Transcription factor jumonji/aspartyl beta-hydroxylase
Phvul.008G059400.v2.1	2	Protein kinase superfamily protein
Phvul.008G241200.v2.1	2	NAC domain containing protein 28
Phvul.009G113800.v2.1	2	amino acid permease 6
Phvul.009G235300.v2.1	2	Double Clp-N motif-containing P-loop nucleoside triphosphate hydrolases superfamily protein
Phvul.002G050301.v2.1	2	NADH-Ubiquinone/plastoquinone (complex I) protein
Phvul.003G241900.v2.1	2	Integrase-type DNA-binding superfamily protein
Phvul.005G045100.v2.1	2	Bifunctional inhibitor/lipid-transfer protein/seed storage 2S albumin superfamily protein
Phvul.006G057100.v2.1	2	RNA-binding (RRM/RBD/RNP motifs) family protein
Phvul.008G067900.v2.1	2	Unannotated
Phvul.008G200400.v2.1	2	Homeodomain-like superfamily protein
Phvul.002G001900.v2.1	2	Restriction endonuclease, type II-like superfamily protein
Phvul.003G151300.v2.1	2	Unannotated
Phvul.005G001400.v2.1	2	Protein of unknown function (DUF579)
Phvul.L001662.v2.1	2	PapD-like superfamily protein
Phvul.002G004000.v2.1	2	BON association protein 2
Phvul.002G006500.v2.1	2	lsd one like 1
Phvul.002G015800.v2.1	2	Rer1 family protein
Phvul.002G057500.v2.1	2	tonoplast intrinsic protein 2;3
Phvul.003G247400.v2.1	2	Disease resistance protein (CC-NBS-LRR class) family
Phvul.005G002900.v2.1	2	Far-red impaired responsive (FAR1) family protein
Phvul.006G179800.v2.1	2	ethylene responsive element binding factor 2
Phvul.008G011500.v2.1	2	Cysteine/Histidine-rich C1 domain family protein
Phvul.009G152400.v2.1	2	HSP20-like chaperones superfamily protein
Phvul.002G008700.v2.1	2	branched-chain amino acid aminotransferase 5 / branched-chain amino acid transaminase 5 (BCAT5)
Phvul.002G010100.v2.1	2	Uncharacterized conserved protein (DUF2215)
Phvul.003G281100.v2.1	2	LAG1 longevity assurance homolog 3
Phvul.007G021600.v2.1	2	Ycf1 protein
Phvul.007G065200.v2.1	2	pfkB-like carbohydrate kinase family protein
Phvul.008G032400.v2.1	2	HXXXD-type acyl-transferase family protein
Phvul.008G060500.v2.1	2	transmembrane protein-related
Phvul.008G113800.v2.1	2	RHO guanyl-nucleotide exchange factor 7
Phvul.002G012200.v2.1	2	LOB domain-containing protein 38
Phvul.008G011200.v2.1	2	Unannotated
Phvul.002G015100.v2.1	2	myb domain protein 73
Phvul.002G016900.v2.1	2	Integrase-type DNA-binding superfamily protein
Phvul.006G089900.v2.1	2	ralf-like 33
Phvul.002G017500.v2.1	2	S-adenosyl-L-methionine-dependent methyltransferases superfamily protein
Phvul.002G019300.v2.1	2	Calcium-binding EF-hand family protein
Phvul.002G019500.v2.1	2	Cyclin-dependent kinase inhibitor family protein
Phvul.002G021000.v2.1	2	Unannotated
Phvul.002G021300.v2.1	2	Unannotated
Phvul.002G218400.v2.1	2	Unannotated
Phvul.002G262200.v2.1	2	Cupredoxin superfamily protein
Phvul.003G019600.v2.1	2	EF hand calcium-binding protein family
Phvul.003G034700.v2.1	2	Copper transport protein family
Phvul.003G222200.v2.1	2	Tryptophan RNA-binding attenuator protein-like
Phvul.005G022900.v2.1	2	magnesium ion binding;thiamin pyrophosphate binding;hydro-lyases;catalytics;2-succinyl-5-enolpyruvyl-6-hydroxy-3-cyclohexene-1-carboxylic-acid synthases
Phvul.005G095000.v2.1	2	sequence-specific DNA binding transcription factors
Phvul.006G051000.v2.1	2	beta-1,2-xylosyltransferase
Phvul.006G181500.v2.1	2	NAC domain containing protein 73
Phvul.006G193300.v2.1	2	Major facilitator superfamily protein
Phvul.007G033000.v2.1	2	Ubiquitin-like superfamily protein
Phvul.008G266600.v2.1	2	calmodulin-domain protein kinase 9
Phvul.009G046400.v2.1	2	Unannotated
Phvul.009G093400.v2.1	2	phospholipase D alpha 1
Phvul.011G073600.v2.1	2	auxin response factor 4
Phvul.011G164100.v2.1	2	Ankyrin repeat family protein
Phvul.011G216700.v2.1	2	Unannotated
Phvul.002G021800.v2.1	2	VIRB2-interacting protein 3
Phvul.006G124000.v2.1	2	Major facilitator superfamily protein
Phvul.007G165900.v2.1	2	Glutaredoxin family protein
Phvul.008G070100.v2.1	2	UDP-galactose transporter 2
Phvul.008G158112.v2.1	2	Unannotated
Phvul.002G023800.v2.1	2	Unannotated
Phvul.002G083800.v2.1	2	myb domain protein 105
Phvul.002G297900.v2.1	2	Nucleoside diphosphate kinase family protein
Phvul.002G298304.v2.1	2	Pentatricopeptide repeat (PPR) superfamily protein
Phvul.002G298800.v2.1	2	alpha/beta-Hydrolases superfamily protein
Phvul.002G300100.v2.1	2	Unannotated
Phvul.002G024700.v2.1	2	Unannotated
Phvul.002G024900.v2.1	2	LIM domain-containing protein
Phvul.002G026900.v2.1	2	UDP-glucosyl transferase 72E1
Phvul.002G027200.v2.1	2	homeobox protein 40
Phvul.002G030000.v2.1	2	Unannotated
Phvul.002G270600.v2.1	2	MAP kinase substrate 1
Phvul.007G118600.v2.1	2	Unannotated
Phvul.009G028601.v2.1	2	tRNA modification GTPase, putative
Phvul.010G064400.v2.1	2	Unannotated
Phvul.L001612.v2.1	2	BREAST CANCER 2 like 2A
Phvul.009G198100.v2.1	2	Plant haem oxygenase (decyclizing) family protein
Phvul.010G015000.v2.1	2	DHHC-type zinc finger family protein
Phvul.011G064800.v2.1	2	OBF-binding protein 3
Phvul.002G067300.v2.1	2	homeobox protein 54
Phvul.002G201100.v2.1	2	polymerase delta 4
Phvul.002G202300.v2.1	2	Protein of unknown function (DUF1644)
Phvul.002G237200.v2.1	2	ARM repeat superfamily protein
Phvul.003G087300.v2.1	2	Plant transposase (Ptta/En/Spm family)
Phvul.003G098300.v2.1	2	tRNA/rRNA methyltransferase (SpoU) family protein
Phvul.003G139300.v2.1	2	Protein kinase superfamily protein
Phvul.009G239700.v2.1	2	Protein kinase superfamily protein
Phvul.002G034000.v2.1	2	hexokinase-like 1
Phvul.002G034700.v2.1	2	3\'-5\'-exoribonuclease family protein
Phvul.010G100901.v2.1	2	U-box domain-containing protein kinase family protein
Phvul.002G035800.v2.1	2	Nuclear transport factor 2 (NTF2) family protein
Phvul.002G037600.v2.1	2	Pre-mRNA-splicing factor 3
Phvul.002G038400.v2.1	2	ADP-ribosylation factor B1B
Phvul.002G038500.v2.1	2	exportin 1A
Phvul.002G039000.v2.1	2	Chalcone and stilbene synthase family protein
Phvul.005G104200.v2.1	2	RING membrane-anchor 1
Phvul.006G160000.v2.1	2	Unannotated
Phvul.006G203700.v2.1	2	Tetratricopeptide repeat (TPR)-like superfamily protein
Phvul.007G015100.v2.1	2	Unannotated
Phvul.008G251500.v2.1	2	Unannotated
Phvul.009G142100.v2.1	2	Melibiase family protein
Phvul.009G158600.v2.1	2	SAUR-like auxin-responsive protein family
Phvul.009G196000.v2.1	2	serine carboxypeptidase-like 29
Phvul.010G004000.v2.1	2	Major facilitator superfamily protein
Phvul.010G094800.v2.1	2	NAD(P)-binding Rossmann-fold superfamily protein
Phvul.011G078300.v2.1	2	geminivirus rep interacting kinase 2
Phvul.002G040800.v2.1	2	Insulinase (Peptidase family M16) family protein
Phvul.002G042000.v2.1	2	zinc knuckle (CCHC-type) family protein
Phvul.002G042900.v2.1	2	12-oxophytodienoate reductase 2
Phvul.002G043200.v2.1	2	ATP-dependent RNA helicase, mitochondrial (SUV3)
Phvul.006G129800.v2.1	2	Peroxidase superfamily protein
Phvul.002G045700.v2.1	2	Acyl-CoA N-acyltransferase with RING/FYVE/PHD-type zinc finger protein
Phvul.002G046100.v2.1	2	receptor-like protein kinase 1
Phvul.009G008200.v2.1	2	xylem cysteine peptidase 1
Phvul.002G047700.v2.1	2	Protein of unknown function (DUF3049)
Phvul.003G021400.v2.1	2	Plant invertase/pectin methylesterase inhibitor superfamily protein
Phvul.003G079800.v2.1	2	APS reductase 3
Phvul.003G225900.v2.1	2	calcineurin B-like protein 9
Phvul.006G168163.v2.1	2	serine carboxypeptidase-like 2
Phvul.007G173000.v2.1	2	ovate family protein 12
Phvul.007G249500.v2.1	2	UDP-glcnac-adolichol phosphate glcnac-1-p-transferase
Phvul.008G092400.v2.1	2	Tautomerase/MIF superfamily protein
Phvul.008G109200.v2.1	2	receptor like protein 9
Phvul.008G282300.v2.1	2	Copper transport protein family
Phvul.010G101100.v2.1	2	brassinosteroid-responsive RING-H2
Phvul.011G119700.v2.1	2	O-acyltransferase (WSD1-like) family protein
Phvul.002G048500.v2.1	2	methylesterase PCR A
Phvul.002G050700.v2.1	2	ethylene-dependent gravitropism-deficient and yellow-green-like 3
Phvul.002G054100.v2.1	2	UDP-glucosyl transferase 73B3
Phvul.007G215200.v2.1	2	Heat shock protein DnaJ with tetratricopeptide repeat
Phvul.002G055050.v2.1	2	DNAJ heat shock N-terminal domain-containing protein
Phvul.002G055800.v2.1	2	ethylene responsive element binding factor 5
Phvul.002G057100.v2.1	2	MUTS-like protein 4
Phvul.002G057700.v2.1	2	SNARE-like superfamily protein
Phvul.002G059300.v2.1	2	Clathrin adaptor complexes medium subunit family protein
Phvul.002G162400.v2.1	2	Leucine-rich repeat protein kinase family protein
Phvul.002G258800.v2.1	2	Unannotated
Phvul.002G063900.v2.1	2	cysteine-rich RLK (RECEPTOR-like protein kinase) 2
Phvul.002G090301.v2.1	2	plastid-encoded CLP P
Phvul.002G157400.v2.1	2	Polynucleotidyl transferase, ribonuclease H-like superfamily protein
Phvul.002G066800.v2.1	2	PAS/LOV protein B
Phvul.002G066000.v2.1	2	zinc ion binding;transcription regulators
Phvul.002G070800.v2.1	2	Unannotated
Phvul.008G156400.v2.1	2	cysteine-rich RLK (RECEPTOR-like protein kinase) 42
Phvul.002G165800.v2.1	2	P-loop containing nucleoside triphosphate hydrolases superfamily protein
Phvul.002G243100.v2.1	2	RNA ligase/cyclic nucleotide phosphodiesterase family protein
Phvul.002G277100.v2.1	2	Protein of unknown function (DUF803)
Phvul.003G098000.v2.1	2	Protein phosphatase 2C family protein
Phvul.003G182600.v2.1	2	Adenine nucleotide alpha hydrolases-like superfamily protein
Phvul.003G257600.v2.1	2	folate transporter 1
Phvul.004G010400.v2.1	2	mitogen-activated protein kinase kinase 3
Phvul.004G147700.v2.1	2	Tetratricopeptide repeat (TPR)-like superfamily protein
Phvul.005G085100.v2.1	2	Calcineurin-like metallo-phosphoesterase superfamily protein
Phvul.005G088800.v2.1	2	receptor kinase 3
Phvul.005G088600.v2.1	2	Calcium-binding EF-hand family protein
Phvul.006G061700.v2.1	2	proteasome activating protein 200
Phvul.006G109200.v2.1	2	Galactose oxidase/kelch repeat superfamily protein
Phvul.006G116600.v2.1	2	Unannotated
Phvul.006G199800.v2.1	2	mitochondrial HSO70 2
Phvul.006G203900.v2.1	2	RING/U-box superfamily protein
Phvul.007G097100.v2.1	2	pumilio 4
Phvul.007G197200.v2.1	2	translationally controlled tumor protein
Phvul.007G250700.v2.1	2	Unannotated
Phvul.007G267300.v2.1	2	syntaxin of plants 121
Phvul.007G276200.v2.1	2	Unannotated
Phvul.008G070000.v2.1	2	vacuolar iron transporter 1
Phvul.008G159900.v2.1	2	Ubiquitin-associated/translation elongation factor EF1B protein
Phvul.008G201100.v2.1	2	Unannotated
Phvul.008G209700.v2.1	2	HSP20-like chaperones superfamily protein
Phvul.008G252500.v2.1	2	exocyst subunit exo70 family protein B1
Phvul.009G083600.v2.1	2	CTC-interacting domain 7
Phvul.009G140700.v2.1	2	Peroxidase superfamily protein
Phvul.009G177000.v2.1	2	Thioredoxin superfamily protein
Phvul.009G205400.v2.1	2	Unannotated
Phvul.009G234600.v2.1	2	autoinhibited Ca2+ -ATPase, isoform 8
Phvul.009G242100.v2.1	2	Unannotated
Phvul.010G072700.v2.1	2	GRAS family transcription factor
Phvul.010G135101.v2.1	2	lipoxygenase 1
Phvul.011G020700.v2.1	2	Major facilitator superfamily protein
Phvul.011G096700.v2.1	2	nitrilase 4
Phvul.011G097800.v2.1	2	5\'-3\' exoribonuclease 3
Phvul.011G169800.v2.1	2	kunitz trypsin inhibitor 1
Phvul.011G183200.v2.1	2	Acyl-CoA N-acyltransferases (NAT) superfamily protein
Phvul.002G103500.v2.1	2	Protein of unknown function (DUF1336)
Phvul.002G104200.v2.1	2	phospholipase D delta
Phvul.005G130700.v2.1	2	Protein of unknown function (DUF1635)
Phvul.L001630.v2.1	2	Calcium-dependent lipid-binding (CaLB domain) plant phosphoribosyltransferase family protein
Phvul.002G108700.v2.1	2	calcium-dependent protein kinase 16
Phvul.002G112000.v2.1	2	GATA transcription factor 5
Phvul.002G132000.v2.1	2	ENHANCED DISEASE RESISTANCE 2
Phvul.002G158000.v2.1	2	Protein of unknown function (DUF3527)
Phvul.002G159300.v2.1	2	Unannotated
Phvul.002G160700.v2.1	2	respiratory burst oxidase protein F
Phvul.002G168700.v2.1	2	Unannotated
Phvul.002G171400.v2.1	2	disease resistance protein (TIR-NBS-LRR class), putative
Phvul.002G209700.v2.1	2	Protein phosphatase 2C family protein
Phvul.002G258600.v2.1	2	RING domain ligase2
Phvul.002G260800.v2.1	2	Unannotated
Phvul.002G290900.v2.1	2	hydroxyproline-rich glycoprotein family protein
Phvul.002G316400.v2.1	2	Protein of unknown function (DUF1666)
Phvul.002G322700.v2.1	2	heat shock transcription factor A8
Phvul.003G028300.v2.1	2	phytochrome and flowering time regulatory protein (PFT1)
Phvul.003G209832.v2.1	2	arginosuccinate synthase family
Phvul.003G241500.v2.1	2	P-loop containing nucleoside triphosphate hydrolases superfamily protein
Phvul.004G049300.v2.1	2	glycosyl hydrolase family 81 protein
Phvul.004G076900.v2.1	2	Arabidopsis NAC domain containing protein 87
Phvul.004G100014.v2.1	2	disease resistance family protein / LRR family protein
Phvul.004G106900.v2.1	2	Heavy metal transport/detoxification superfamily protein ,Copper transport protein family
Phvul.004G159500.v2.1	2	cytochrome P450, family 71, subfamily B, polypeptide 34
Phvul.004G159900.v2.1	2	ferulic acid 5-hydroxylase 1
Phvul.004G173300.v2.1	2	root hair specific 16
Phvul.005G001500.v2.1	2	Thioredoxin family protein
Phvul.005G011300.v2.1	2	HSP20-like chaperones superfamily protein
Phvul.005G048500.v2.1	2	Terpenoid cyclases/Protein prenyltransferases superfamily protein
Phvul.005G108900.v2.1	2	HXXXD-type acyl-transferase family protein
Phvul.005G110300.v2.1	2	S-locus lectin protein kinase family protein
Phvul.005G125832.v2.1	2	Unannotated
Phvul.005G159400.v2.1	2	Glucose-methanol-choline (GMC) oxidoreductase family protein
Phvul.006G025400.v2.1	2	myb-like HTH transcriptional regulator family protein
Phvul.006G035050.v2.1	2	Unannotated
Phvul.006G041200.v2.1	2	RNI-like superfamily protein
Phvul.006G107400.v2.1	2	GDSL-like Lipase/Acylhydrolase superfamily protein
Phvul.006G165700.v2.1	2	Unannotated
Phvul.006G204200.v2.1	2	GTP cyclohydrolase II
Phvul.006G214200.v2.1	2	Plastid-lipid associated protein PAP / fibrillin family protein
Phvul.007G020900.v2.1	2	indeterminate(ID)-domain 4
Phvul.007G035300.v2.1	2	Endosomal targeting BRO1-like domain-containing protein
Phvul.007G049300.v2.1	2	cysteine-rich RLK (RECEPTOR-like protein kinase) 26
Phvul.007G050500.v2.1	2	cysteine-rich RLK (RECEPTOR-like protein kinase) 25
Phvul.007G066540.v2.1	2	TraB family protein
Phvul.007G083500.v2.1	2	gigantea protein (GI)
Phvul.007G122524.v2.1	2	Unannotated
Phvul.007G158100.v2.1	2	Unannotated
Phvul.007G181700.v2.1	2	nucleotide repair protein, putative
Phvul.007G219500.v2.1	2	SAUR-like auxin-responsive protein family
Phvul.008G054300.v2.1	2	Tyrosine phosphatase family protein
Phvul.008G094900.v2.1	2	ammonium transporter 2
Phvul.008G104800.v2.1	2	Protein of unknown function, DUF647
Phvul.008G169800.v2.1	2	Unannotated
Phvul.009G034100.v2.1	2	MATE efflux family protein
Phvul.009G046300.v2.1	2	RNA-binding (RRM/RBD/RNP motifs) family protein
Phvul.009G065500.v2.1	2	abscisic acid responsive elements-binding factor 2
Phvul.009G079700.v2.1	2	AGC (cAMP-dependent, cGMP-dependent and protein kinase C) kinase family protein
Phvul.009G084200.v2.1	2	3beta-hydroxysteroid-dehydrogenase/decarboxylase isoform 2
Phvul.009G183100.v2.1	2	alpha/beta-Hydrolases superfamily protein
Phvul.009G213600.v2.1	2	Carbohydrate-binding X8 domain superfamily protein
Phvul.009G263200.v2.1	2	Ankyrin repeat family protein
Phvul.010G056200.v2.1	2	squamosa promoter binding protein-like 8
Phvul.010G070200.v2.1	2	HSI2-like 1
Phvul.010G121500.v2.1	2	purple acid phosphatase 29
Phvul.010G151200.v2.1	2	Coatomer, beta\' subunit
Phvul.011G040200.v2.1	2	MATE efflux family protein
Phvul.011G104300.v2.1	2	glutamate receptor 3.4
Phvul.011G107433.v2.1	2	Protein of unknown function (DUF604)
Phvul.011G150400.v2.1	2	S-locus lectin protein kinase family protein
Phvul.011G206500.v2.1	2	Amidohydrolase family
Phvul.003G055900.v2.1	2	Unannotated
Phvul.003G061601.v2.1	2	Pectin lyase-like superfamily protein
Phvul.003G073300.v2.1	2	RAC-like 2
Phvul.004G040300.v2.1	2	Malectin/receptor-like protein kinase family protein
Phvul.004G164000.v2.1	2	proline extensin-like receptor kinase 1
Phvul.006G020800.v2.1	2	glutathione S-transferase PHI 9
Phvul.007G052600.v2.1	2	polyubiquitin 10
Phvul.007G145900.v2.1	2	beta glucosidase 11
Phvul.007G215300.v2.1	2	transcription coactivators
Phvul.007G255700.v2.1	2	Unannotated
Phvul.008G026200.v2.1	2	Unannotated
Phvul.008G209214.v2.1	2	Unannotated
Phvul.008G234800.v2.1	2	pfkB-like carbohydrate kinase family protein
Phvul.009G006900.v2.1	2	DHHC-type zinc finger family protein
Phvul.009G159400.v2.1	2	FRIGIDA-like protein
Phvul.009G217100.v2.1	2	temperature sensing protein-related
Phvul.003G005900.v2.1	2	Pentatricopeptide repeat (PPR) superfamily protein
Phvul.011G164400.v2.1	2	ankyrin
Phvul.002G078050.v2.1	2	Regulator of chromosome condensation (RCC1) family protein
Phvul.007G009500.v2.1	2	alpha/beta-Hydrolases superfamily protein
Phvul.007G198300.v2.1	2	Protein of unknown function (DUF1399)
Phvul.009G084400.v2.1	2	Integrase-type DNA-binding superfamily protein
Phvul.002G153000.v2.1	2	FIZZY-related 2
Phvul.002G286700.v2.1	2	RNA-binding S4 domain-containing protein
Phvul.003G007200.v2.1	2	glutaredoxin-related
Phvul.003G031200.v2.1	2	NAD(P)-binding Rossmann-fold superfamily protein
Phvul.003G113300.v2.1	2	Unannotated
Phvul.003G117100.v2.1	2	cell wall / vacuolar inhibitor of fructosidase 1
Phvul.003G124900.v2.1	2	Alkaline-phosphatase-like family protein
Phvul.003G170800.v2.1	2	Unannotated
Phvul.003G295200.v2.1	2	carboxyesterase 13
Phvul.004G021600.v2.1	2	cytochrome P450, family 82, subfamily C, polypeptide 4
Phvul.004G104900.v2.1	2	disease resistance family protein / LRR family protein
Phvul.004G152000.v2.1	2	cyclin-dependent kinase D1;1
Phvul.004G156022.v2.1	2	zinc finger protein-related
Phvul.005G001100.v2.1	2	GDSL-like Lipase/Acylhydrolase superfamily protein
Phvul.005G054900.v2.1	2	Chaperone DnaJ-domain superfamily protein
Phvul.005G072600.v2.1	2	RNA-binding S4 domain-containing protein
Phvul.005G136800.v2.1	2	Seven transmembrane MLO family protein
Phvul.005G158200.v2.1	2	SMAD/FHA domain-containing protein
Phvul.005G159100.v2.1	2	Late embryogenesis abundant (LEA) hydroxyproline-rich glycoprotein family
Phvul.005G172400.v2.1	2	Galactose oxidase/kelch repeat superfamily protein
Phvul.006G087300.v2.1	2	sucrose synthase 6
Phvul.006G176700.v2.1	2	maternal effect embryo arrest 18
Phvul.006G205300.v2.1	2	EXORDIUM like 2
Phvul.007G065800.v2.1	2	Peroxidase superfamily protein
Phvul.007G197500.v2.1	2	Hypoxia-responsive family protein
Phvul.007G227100.v2.1	2	SAUR-like auxin-responsive protein family
Phvul.008G023700.v2.1	2	6-phosphogluconate dehydrogenase family protein
Phvul.008G030400.v2.1	2	Malectin/receptor-like protein kinase family protein
Phvul.008G065700.v2.1	2	Acyl-CoA thioesterase family protein
Phvul.008G080000.v2.1	2	Leucine-rich repeat protein kinase family protein
Phvul.008G108400.v2.1	2	receptor like protein 13
Phvul.008G114700.v2.1	2	prenylated RAB acceptor 1.A1
Phvul.008G167350.v2.1	2	multidrug resistance-associated protein 3
Phvul.008G178100.v2.1	2	2-oxoglutarate (2OG) and Fe(II)-dependent oxygenase superfamily protein
Phvul.008G211200.v2.1	2	chitin elicitor receptor kinase 1
Phvul.009G002600.v2.1	2	ubiquitin fusion degradation 1
Phvul.009G014000.v2.1	2	Forkhead-associated (FHA) domain-containing protein
Phvul.009G028400.v2.1	2	slufate transporter 2;1
Phvul.009G030700.v2.1	2	Major facilitator superfamily protein
Phvul.009G113400.v2.1	2	Protein of unknown function (DUF1005)
Phvul.009G143800.v2.1	2	dicarboxylate carrier 2
Phvul.009G144600.v2.1	2	RING/U-box superfamily protein
Phvul.009G155000.v2.1	2	Protein kinase protein with adenine nucleotide alpha hydrolases-like domain
Phvul.010G001300.v2.1	2	UDP-glucosyl transferase 85A7
Phvul.010G018700.v2.1	2	Alcohol dehydrogenase transcription factor Myb/SANT-like family protein
Phvul.011G116600.v2.1	2	protein kinase C substrate, heavy chain-related
Phvul.011G159700.v2.1	2	Protein kinase superfamily protein
Phvul.011G182600.v2.1	2	MLP-like protein 43
Phvul.008G134100.v2.1	2	2-oxoglutarate (2OG) and Fe(II)-dependent oxygenase superfamily protein
Phvul.009G080000.v2.1	2	WRKY DNA-binding protein 50
Phvul.011G024801.v2.1	2	expansin-like A1
Phvul.002G086400.v2.1	2	peroxisomal adenine nucleotide carrier 1
Phvul.002G088200.v2.1	2	Galactose oxidase/kelch repeat superfamily protein
Phvul.009G153300.v2.1	2	Unannotated
Phvul.002G089200.v2.1	2	IQ-domain 28
Phvul.002G090500.v2.1	2	ribosomal protein L20
Phvul.002G234000.v2.1	2	Uncharacterised protein family (UPF0497)
Phvul.002G090533.v2.1	2	photosystem II reaction center protein E
Phvul.002G091100.v2.1	2	WRKY DNA-binding protein 3
Phvul.002G092200.v2.1	2	Leucine-rich repeat (LRR) family protein
Phvul.003G224800.v2.1	2	expansin-like B1
Phvul.005G164100.v2.1	2	Leucine-rich repeat transmembrane protein kinase protein
Phvul.008G287800.v2.1	2	fimbrin-like protein 2
Phvul.011G214200.v2.1	2	O-fucosyltransferase family protein
Phvul.002G093500.v2.1	2	TPX2 (targeting protein for Xklp2) protein family
Phvul.002G094100.v2.1	2	homeobox-leucine zipper protein 17
Phvul.002G094600.v2.1	2	serine carboxypeptidase-like 50
Phvul.002G094700.v2.1	2	Protein of unknown function (DUF1685)
Phvul.002G095000.v2.1	2	P-loop containing nucleoside triphosphate hydrolases superfamily protein
Phvul.002G095900.v2.1	2	Unannotated
Phvul.002G155200.v2.1	2	BTB/POZ domain-containing protein
Phvul.002G311000.v2.1	2	casein kinase I-like 3
Phvul.008G254300.v2.1	2	Core-2/I-branching beta-1,6-N-acetylglucosaminyltransferase family protein
Phvul.009G240666.v2.1	2	Ankyrin repeat family protein
Phvul.002G099400.v2.1	2	vesicle-associated membrane protein 726
Phvul.002G329200.v2.1	2	RAB GTPase homolog A6A
Phvul.008G277352.v2.1	2	receptor like protein 54
Phvul.011G068800.v2.1	2	exocyst subunit exo70 family protein H7
Phvul.002G098500.v2.1	2	Trypsin family protein
Phvul.011G125100.v2.1	2	Reticulon family protein
Phvul.011G186600.v2.1	2	RmlC-like cupins superfamily protein
Phvul.002G102300.v2.1	2	trehalose-6-phosphatase synthase S8
Phvul.002G102600.v2.1	2	QUASIMODO2 LIKE 2
Phvul.007G110600.v2.1	2	EXORDIUM like 5
Phvul.002G105300.v2.1	2	Putative methyltransferase family protein
Phvul.003G042000.v2.1	2	ABI five binding protein 2
Phvul.003G213200.v2.1	2	hydroxymethylglutaryl-CoA synthase / HMG-CoA synthase / 3-hydroxy-3-methylglutaryl coenzyme A synthase
Phvul.003G226600.v2.1	2	novel plant snare 11
Phvul.003G229400.v2.1	2	poltergeist like 1
Phvul.003G234200.v2.1	2	Unannotated
Phvul.004G039800.v2.1	2	Malectin/receptor-like protein kinase family protein
Phvul.004G041300.v2.1	2	COBRA-like extracellular glycosyl-phosphatidyl inositol-anchored protein family
Phvul.005G179800.v2.1	2	Sterile alpha motif (SAM) domain-containing protein
Phvul.006G018600.v2.1	2	cystatin B
Phvul.006G132600.v2.1	2	FAR1-related sequence 6
Phvul.006G180900.v2.1	2	O-methyltransferase family protein
[truncated: 3,563 more rows]
