# Supplementary material for: Comparative transcriptome analysis provides new insights into the response of common bean to infection by race 65 of Colletotrichum lindemuthianum
Source: PLoS One. 2025 Oct 17;20(10):e0314188. doi: 10.1371/journal.pone.0314188 (PMC12533873; doi:10.1371/journal.pone.0314188)
Supplement: S12 Table — (XLSX) [file pone.0314188.s013.xlsx]

## Sheet: Supplementary Table S12
Supplementary Table S12. Degree centrality measures for the gene coexpression network modeled for the BRS Estilo cultivar, highlighting the putative resistance genes.
Gene	Degree	Annotation
Phvul.002G078901.v2.1	93	Unannotated
Phvul.002G106300.v2.1	82	GDSL-like Lipase/Acylhydrolase superfamily protein
Phvul.002G152700.v2.1	78	leucoanthocyanidin dioxygenase
Phvul.002G077300.v2.1	75	germin-like protein 7
Phvul.002G107900.v2.1	73	Pathogenesis-related thaumatin superfamily protein
Phvul.002G154600.v2.1	66	MATE efflux family protein
Phvul.002G120100.v2.1	65	2-oxoglutarate (2OG) and Fe(II)-dependent oxygenase superfamily protein
Phvul.002G070114.v2.1	64	Unannotated
Phvul.002G175900.v2.1	60	Acid phosphatase/vanadium-dependent haloperoxidase-related protein
Phvul.002G022600.v2.1	59	GDSL-like Lipase/Acylhydrolase superfamily protein
Phvul.002G042350.v2.1	54	Bifunctional inhibitor/lipid-transfer protein/seed storage 2S albumin superfamily protein
Phvul.002G082300.v2.1	53	Regulator of Vps4 activity in the MVB pathway protein
Phvul.002G148400.v2.1	52	Unannotated
Phvul.002G021700.v2.1	52	Disease resistance protein (CC-NBS-LRR class) family
Phvul.002G096100.v2.1	51	ankyrin repeat protein
Phvul.002G071500.v2.1	47	polygalacturonase 2
Phvul.002G118900.v2.1	46	hydroxy methylglutaryl CoA reductase 1
Phvul.002G031600.v2.1	46	laccase 11
Phvul.002G002600.v2.1	45	Protein kinase superfamily protein
Phvul.002G142600.v2.1	44	hydroxyproline-rich glycoprotein family protein
Phvul.002G118100.v2.1	42	tonoplast monosaccharide transporter3
Phvul.002G033400.v2.1	40	Unannotated
Phvul.001G247200.v2.1	36	arogenate dehydrogenase
Phvul.002G068300.v2.1	36	DNAJ heat shock family protein
Phvul.002G001100.v2.1	36	Unannotated
Phvul.002G031700.v2.1	35	laccase 11
Phvul.002G154900.v2.1	35	IQ-domain 22
Phvul.002G021900.v2.1	35	SKU5 similar 17
Phvul.002G040200.v2.1	35	cellulose synthase-like D3
Phvul.002G077400.v2.1	34	glucosyl transferase family 8
Phvul.002G148300.v2.1	33	uncoupling protein 5
Phvul.002G168400.v2.1	33	Glycosyl transferase, family 35
Phvul.002G013700.v2.1	32	Protein phosphatase 2C family protein
Phvul.002G079000.v2.1	31	CLAVATA3/ESR-RELATED 26
Phvul.001G017400.v2.1	30	MATE efflux family protein
Phvul.002G073800.v2.1	30	TRICHOME BIREFRINGENCE-LIKE 27
Phvul.002G116651.v2.1	30	Transducin/WD40 repeat-like superfamily protein
Phvul.002G002000.v2.1	28	TIFY domain/Divergent CCT motif family protein
Phvul.001G174200.v2.1	28	Homeodomain-like superfamily protein
Phvul.002G048100.v2.1	27	Pyridoxal-5\'-phosphate-dependent enzyme family protein
Phvul.002G061300.v2.1	26	PLATZ transcription factor family protein
Phvul.001G217900.v2.1	25	HXXXD-type acyl-transferase family protein
Phvul.002G056600.v2.1	24	2-oxoglutarate (2OG) and Fe(II)-dependent oxygenase superfamily protein
Phvul.002G199000.v2.1	23	FAD-binding Berberine family protein
Phvul.002G076400.v2.1	23	matrix metalloproteinase
Phvul.002G024200.v2.1	23	Unannotated
Phvul.001G226100.v2.1	23	Calmodulin-binding protein
Phvul.001G161700.v2.1	22	NAC domain containing protein 74
Phvul.001G193500.v2.1	22	NAD(P)-binding Rossmann-fold superfamily protein
Phvul.001G264400.v2.1	22	PHYTOCYSTATIN 2
Phvul.002G006800.v2.1	22	Unannotated
Phvul.001G263700.v2.1	21	Immunoglobulin E-set superfamily protein
Phvul.001G265500.v2.1	21	Leucine-rich repeat protein kinase family protein
Phvul.002G196200.v2.1	21	Leucine-rich receptor-like protein kinase family protein
Phvul.001G264132.v2.1	20	ATP-dependent RNA helicase, putative
Phvul.001G215200.v2.1	19	myb domain protein 78
Phvul.001G212000.v2.1	19	Heat shock protein DnaJ with tetratricopeptide repeat
Phvul.001G241200.v2.1	18	plasma membrane intrinsic protein 1;4
Phvul.001G145600.v2.1	18	Disease resistance-responsive (dirigent-like protein) family protein
Phvul.001G173700.v2.1	18	WRKY family transcription factor family protein
Phvul.001G238500.v2.1	18	ROP guanine nucleotide exchange factor 5
Phvul.001G216600.v2.1	17	S-adenosylmethionine synthetase 2
Phvul.001G166400.v2.1	17	pleiotropic drug resistance 12
Phvul.001G098200.v2.1	17	xyloglucan endotransglucosylase/hydrolase 5
Phvul.001G157500.v2.1	15	PRA1 (Prenylated rab acceptor) family protein
Phvul.001G247700.v2.1	15	senescence associated gene 20
Phvul.001G209600.v2.1	14	sucrose synthase 3
Phvul.001G168900.v2.1	14	Unannotated
Phvul.001G006300.v2.1	13	GAST1 protein homolog 1
Phvul.001G050500.v2.1	13	adenine phosphoribosyl transferase 2,adenine phosphoribosyltransferase 5
Phvul.001G254800.v2.1	13	beta-1,4-N-acetylglucosaminyltransferase family protein
Phvul.001G112600.v2.1	13	Glycosyl hydrolase family protein
Phvul.001G198900.v2.1	13	alpha/beta-Hydrolases superfamily protein
Phvul.002G122500.v2.1	13	Protein of unknown function (DUF1218)
Phvul.001G265300.v2.1	13	xyloglucan endotransglucosylase/hydrolase 15
Phvul.001G246700.v2.1	12	laccase 5
Phvul.001G243300.v2.1	12	phospholipase C 2
Phvul.001G051550.v2.1	12	Integrase-type DNA-binding superfamily protein
Phvul.001G229200.v2.1	12	Eukaryotic aspartyl protease family protein
Phvul.001G101400.v2.1	12	metacaspase 9
Phvul.001G092900.v2.1	12	Peroxidase superfamily protein
Phvul.002G076200.v2.1	12	Transducin/WD40 repeat-like superfamily protein
Phvul.001G210800.v2.1	12	Drought-responsive family protein
Phvul.001G073300.v2.1	11	tracheary element differentiation-related 6
Phvul.003G217900.v2.1	11	Glycosyl hydrolases family 32 protein
Phvul.001G164800.v2.1	11	Unannotated
Phvul.001G244000.v2.1	11	2-oxoglutarate (2OG) and Fe(II)-dependent oxygenase superfamily protein
Phvul.002G112600.v2.1	11	Rhodanese/Cell cycle control phosphatase superfamily protein
Phvul.011G114200.v2.1	10	Unannotated
Phvul.001G098700.v2.1	10	Calcium-dependent lipid-binding (CaLB domain) family protein
Phvul.001G130200.v2.1	10	Glycosyltransferase family 61 protein
Phvul.001G135400.v2.1	10	RNA-directed DNA polymerase (reverse transcriptase)-related family protein
Phvul.002G109200.v2.1	10	Unannotated
Phvul.002G110500.v2.1	10	basic helix-loop-helix (bHLH) DNA-binding superfamily protein
Phvul.001G100800.v2.1	9	Unannotated
Phvul.008G030900.v2.1	9	Unannotated
Phvul.006G179500.v2.1	9	GDSL-like Lipase/Acylhydrolase superfamily protein
Phvul.001G114100.v2.1	9	Unannotated
Phvul.001G047800.v2.1	9	PR5-like receptor kinase
Phvul.001G050400.v2.1	9	Unannotated
Phvul.001G051000.v2.1	9	Unannotated
Phvul.001G098600.v2.1	9	Unannotated
Phvul.009G018300.v2.1	9	GDSL-like Lipase/Acylhydrolase superfamily protein
Phvul.001G127000.v2.1	9	calmodulin binding
Phvul.006G202700.v2.1	9	Unannotated
Phvul.001G147001.v2.1	9	receptor-like kinase in in flowers 3
Phvul.002G109000.v2.1	9	Plant protein of unknown function (DUF827)
Phvul.001G223700.v2.1	9	galactinol synthase 2
Phvul.007G077300.v2.1	9	Protein kinase superfamily protein
Phvul.002G062300.v2.1	9	Unannotated
Phvul.002G104000.v2.1	9	ankyrin repeat protein
Phvul.002G105400.v2.1	9	Peroxidase superfamily protein
Phvul.002G112300.v2.1	9	ubiquitin-conjugating enzyme 16
Phvul.001G006400.v2.1	8	GAST1 protein homolog 1
Phvul.004G091988.v2.1	8	light-harvesting chlorophyll-protein complex II subunit B1
Phvul.004G012100.v2.1	8	Tudor/PWWP/MBT superfamily protein
Phvul.001G052300.v2.1	8	tracheary element differentiation-related 7
Phvul.009G032100.v2.1	8	Phosphate-responsive 1 family protein
Phvul.003G138278.v2.1	8	CBL-interacting protein kinase 4
Phvul.006G195600.v2.1	8	terpene synthase 14
Phvul.001G087100.v2.1	8	GRAM domain family protein
Phvul.006G000300.v2.1	8	ERD (early-responsive to dehydration stress) family protein
Phvul.006G129200.v2.1	8	Peroxidase superfamily protein
Phvul.008G276100.v2.1	8	receptor like protein 24
Phvul.009G012600.v2.1	8	Unannotated
Phvul.011G142200.v2.1	8	Protein kinase superfamily protein
Phvul.001G162900.v2.1	8	Unannotated
Phvul.003G238200.v2.1	8	arabinogalactan protein 18
Phvul.002G164900.v2.1	8	alpha/beta-Hydrolases superfamily protein
Phvul.002G110900.v2.1	8	vascular related NAC-domain protein 1
Phvul.004G148800.v2.1	8	Late embryogenesis abundant (LEA) hydroxyproline-rich glycoprotein family
Phvul.007G011600.v2.1	8	WUSCHEL related homeobox 13
Phvul.002G100200.v2.1	8	Transducin/WD40 repeat-like superfamily protein
Phvul.002G273700.v2.1	8	S-adenosyl-L-methionine-dependent methyltransferases superfamily protein
Phvul.002G103300.v2.1	8	Uncharacterised protein family (UPF0114)
Phvul.009G029900.v2.1	8	Unannotated
Phvul.008G273300.v2.1	8	MBOAT (membrane bound O-acyl transferase) family protein
Phvul.002G062000.v2.1	8	Lactate/malate dehydrogenase family protein
Phvul.002G098700.v2.1	8	Cytochrome c
Phvul.002G101600.v2.1	8	purin-rich alpha 1
Phvul.009G132900.v2.1	8	Thiamin diphosphate-binding fold (THDP-binding) superfamily protein
Phvul.002G112500.v2.1	8	ACT-like protein tyrosine kinase family protein
Phvul.005G126400.v2.1	7	Stress responsive A/B Barrel Domain
Phvul.008G223900.v2.1	7	CRINKLY4 related 3
Phvul.011G200200.v2.1	7	Unannotated
Phvul.011G127500.v2.1	7	DNAJ heat shock N-terminal domain-containing protein
Phvul.004G072000.v2.1	7	allene oxide cyclase 4
Phvul.002G073900.v2.1	7	TRICHOME BIREFRINGENCE-LIKE 27
Phvul.007G074000.v2.1	7	Protein kinase superfamily protein
Phvul.009G074400.v2.1	7	Cellulose-synthase-like C12
Phvul.001G062100.v2.1	7	Dof-type zinc finger DNA-binding family protein
Phvul.006G207600.v2.1	7	DNAJ-like 20
Phvul.005G160400.v2.1	7	phospholipase D alpha 4
Phvul.007G186500.v2.1	7	N-MYC downregulated-like 1
Phvul.010G147800.v2.1	7	Isochorismatase family protein
Phvul.002G063000.v2.1	7	Nucleotide-diphospho-sugar transferases superfamily protein
Phvul.002G063100.v2.1	7	Pectin lyase-like superfamily protein
Phvul.011G142600.v2.1	7	terpene synthase 21,Terpenoid cyclases/Protein prenyltransferases superfamily protein
Phvul.003G054200.v2.1	7	P-loop containing nucleoside triphosphate hydrolases superfamily protein
Phvul.002G092300.v2.1	7	Leucine-rich repeat (LRR) family protein
Phvul.002G094200.v2.1	7	SU(VAR)3-9 homolog 4
Phvul.006G135100.v2.1	7	galacturonosyltransferase 4
Phvul.001G165400.v2.1	7	Unannotated
Phvul.008G191600.v2.1	7	glycerol-3-phosphate acyltransferase 1
Phvul.007G230700.v2.1	7	AP2/B3-like transcriptional factor family protein
Phvul.002G211900.v2.1	7	hydroxyproline-rich glycoprotein family protein
Phvul.002G110400.v2.1	7	Unannotated
Phvul.006G071900.v2.1	7	Transmembrane amino acid transporter family protein
Phvul.003G243300.v2.1	7	mitogen-activated protein kinase kinase kinase 21
Phvul.004G092376.v2.1	7	chlorophyll A/B binding protein 1
Phvul.007G135500.v2.1	7	Cupredoxin superfamily protein
Phvul.011G148700.v2.1	7	protein kinase family protein
Phvul.010G120200.v2.1	7	O-methyltransferase 1
Phvul.007G058600.v2.1	7	Bifunctional inhibitor/lipid-transfer protein/seed storage 2S albumin superfamily protein
Phvul.006G154700.v2.1	7	Family of unknown function (DUF716)
Phvul.002G034000.v2.1	7	hexokinase-like 1
Phvul.002G103200.v2.1	7	Unannotated
Phvul.002G104200.v2.1	7	phospholipase D delta
Phvul.008G023501.v2.1	7	Unannotated
Phvul.007G090100.v2.1	7	O-methyltransferase 1
Phvul.002G083900.v2.1	7	Calcium-binding EF-hand family protein
Phvul.002G084100.v2.1	7	Homeodomain-like superfamily protein
Phvul.002G096500.v2.1	7	UDP-glucosyl transferase 72E1
Phvul.002G099400.v2.1	7	vesicle-associated membrane protein 726
Phvul.002G098800.v2.1	7	alpha/beta-Hydrolases superfamily protein
Phvul.006G203000.v2.1	7	hydroxyproline-rich glycoprotein family protein
Phvul.008G276400.v2.1	7	receptor like protein 27
Phvul.002G133800.v2.1	7	Unannotated
Phvul.008G081300.v2.1	7	Protein kinase superfamily protein
Phvul.008G082400.v2.1	6	Malectin/receptor-like protein kinase family protein
Phvul.003G247550.v2.1	6	Disease resistance protein (CC-NBS-LRR class) family
Phvul.001G011500.v2.1	6	TRAM, LAG1 and CLN8 (TLC) lipid-sensing domain containing protein
Phvul.001G016900.v2.1	6	galacturonosyltransferase-like 2
Phvul.004G129600.v2.1	6	Kunitz family trypsin and protease inhibitor protein
Phvul.001G025200.v2.1	6	myb domain protein 73
Phvul.005G002600.v2.1	6	Sucrose-phosphate synthase family protein
Phvul.007G017600.v2.1	6	Unannotated
Phvul.002G074400.v2.1	6	Unannotated
Phvul.004G002200.v2.1	6	Plant protein of unknown function (DUF827)
Phvul.007G276300.v2.1	6	Unannotated
Phvul.007G192800.v2.1	6	RmlC-like cupins superfamily protein
Phvul.002G030000.v2.1	6	Unannotated
Phvul.003G240200.v2.1	6	myb domain protein 73
Phvul.002G026200.v2.1	6	GNS1/SUR4 membrane protein family
Phvul.009G157900.v2.1	6	Sec14p-like phosphatidylinositol transfer family protein
Phvul.001G089700.v2.1	6	HXXXD-type acyl-transferase family protein
Phvul.006G020400.v2.1	6	Unannotated
Phvul.005G070600.v2.1	6	Unannotated
Phvul.009G236900.v2.1	6	OSBP(oxysterol binding protein)-related protein 4B
Phvul.002G093100.v2.1	6	hydroxyproline-rich glycoprotein family protein
Phvul.001G135300.v2.1	6	calcium-dependent protein kinase 32
Phvul.002G216700.v2.1	6	basic helix-loop-helix (bHLH) DNA-binding superfamily protein
Phvul.004G154500.v2.1	6	Protein kinase superfamily protein
Phvul.002G209400.v2.1	6	MLP-like protein 423
Phvul.003G151700.v2.1	6	nodulin MtN21 /EamA-like transporter family protein
Phvul.006G065800.v2.1	6	Laccase/Diphenol oxidase family protein
Phvul.002G139900.v2.1	6	RNA-binding (RRM/RBD/RNP motifs) family protein
Phvul.008G277184.v2.1	6	receptor like protein 36
Phvul.002G109600.v2.1	6	SAUR-like auxin-responsive protein family
Phvul.011G183832.v2.1	6	MLP-like protein 43
Phvul.011G037200.v2.1	6	SAUR-like auxin-responsive protein family
Phvul.002G013200.v2.1	6	2-oxoglutarate (2OG) and Fe(II)-dependent oxygenase superfamily protein
Phvul.002G097900.v2.1	6	DCD (Development and Cell Death) domain protein
Phvul.004G024600.v2.1	6	Pathogenesis-related thaumatin superfamily protein
Phvul.009G136400.v2.1	6	Dof-type zinc finger DNA-binding family protein
Phvul.011G183900.v2.1	6	MLP-like protein 43
Phvul.L002743.v2.1	6	myb domain protein 48
Phvul.003G271800.v2.1	6	hydroxy methylglutaryl CoA reductase 1
Phvul.006G201100.v2.1	6	UDP-glucosyl transferase 78D2
Phvul.004G024800.v2.1	6	AAA-ATPase 1
Phvul.008G117000.v2.1	6	NAD(P)-binding Rossmann-fold superfamily protein
Phvul.009G180401.v2.1	6	NHL domain-containing protein
Phvul.006G194000.v2.1	6	Calcium-binding EF-hand family protein
Phvul.002G062500.v2.1	6	Sec14p-like phosphatidylinositol transfer family protein
Phvul.003G130300.v2.1	6	Subtilase family protein
Phvul.002G066800.v2.1	6	PAS/LOV protein B
Phvul.011G133500.v2.1	6	SAUR-like auxin-responsive protein family
Phvul.002G168000.v2.1	6	nodulin-related protein 1
Phvul.005G024800.v2.1	6	VQ motif-containing protein
Phvul.002G084500.v2.1	6	Ribonuclease T2 family protein
Phvul.007G049700.v2.1	6	cysteine-rich RLK (RECEPTOR-like protein kinase) 29
Phvul.002G144600.v2.1	6	elicitor-activated gene 3-2
Phvul.002G090522.v2.1	6	PSAJ
Phvul.007G205901.v2.1	6	Low temperature and salt responsive protein family
Phvul.002G096200.v2.1	6	Unannotated
Phvul.002G096900.v2.1	6	SGS domain-containing protein
Phvul.005G107201.v2.1	6	Unannotated
Phvul.010G054300.v2.1	6	Disease resistance protein (TIR-NBS-LRR class) family
Phvul.008G113900.v2.1	6	Bifunctional inhibitor/lipid-transfer protein/seed storage 2S albumin superfamily protein
Phvul.002G105100.v2.1	6	RING/U-box superfamily protein
Phvul.002G105300.v2.1	6	Putative methyltransferase family protein
Phvul.003G070300.v2.1	6	homeobox 1
Phvul.007G173500.v2.1	6	Bifunctional inhibitor/lipid-transfer protein/seed storage 2S albumin superfamily protein
Phvul.002G106100.v2.1	6	E3 ubiquitin ligase SCF complex subunit SKP1/ASK1 family protein
Phvul.010G058300.v2.1	6	Glycosyl hydrolase superfamily protein
Phvul.009G089500.v2.1	6	Protein kinase superfamily protein
Phvul.007G041400.v2.1	6	1,2-alpha-L-fucosidases
Phvul.003G226100.v2.1	6	casein kinase II beta subunit 4
Phvul.004G093394.v2.1	6	chlorophyll A/B binding protein 1
Phvul.011G136300.v2.1	5	Disease resistance protein (TIR-NBS-LRR class) family
Phvul.011G142500.v2.1	5	terpene synthase 21
Phvul.001G122400.v2.1	5	Unannotated
Phvul.002G175300.v2.1	5	alternative NAD(P)H dehydrogenase 1
Phvul.011G015800.v2.1	5	peroxin 11B
Phvul.002G036100.v2.1	5	cytochrome c-2
Phvul.002G038300.v2.1	5	Plant protein of unknown function (DUF946)
Phvul.002G031500.v2.1	5	tubby like protein 2
Phvul.006G129600.v2.1	5	peroxidase 2
Phvul.007G216800.v2.1	5	Unannotated
Phvul.002G078700.v2.1	5	Unannotated
Phvul.005G114100.v2.1	5	Homeodomain-like superfamily protein
Phvul.008G174100.v2.1	5	RNA-binding (RRM/RBD/RNP motifs) family protein
Phvul.001G221700.v2.1	5	Low temperature and salt responsive protein family
Phvul.006G140300.v2.1	5	microtubule-associated proteins 70-5
Phvul.002G042900.v2.1	5	12-oxophytodienoate reductase 2
Phvul.002G128400.v2.1	5	tetratricopeptide repeat (TPR)-containing protein
Phvul.002G128900.v2.1	5	Unannotated
Phvul.002G129100.v2.1	5	S-adenosyl-L-methionine-dependent methyltransferases superfamily protein
Phvul.009G235700.v2.1	5	basic helix-loop-helix (bHLH) DNA-binding superfamily protein
Phvul.006G195900.v2.1	5	Unannotated
Phvul.011G214200.v2.1	5	O-fucosyltransferase family protein
Phvul.002G093500.v2.1	5	TPX2 (targeting protein for Xklp2) protein family
Phvul.010G135600.v2.1	5	lipoxygenase 1
Phvul.003G079900.v2.1	5	O-Glycosyl hydrolases family 17 protein
Phvul.006G175500.v2.1	5	xylem bark cysteine peptidase 3
Phvul.010G021001.v2.1	5	GDSL-motif lipase 5,GDSL-motif lipase 3
Phvul.009G019900.v2.1	5	Unannotated
Phvul.001G165900.v2.1	5	pleiotropic drug resistance 12
Phvul.011G198600.v2.1	5	sulfotransferase 2A
Phvul.007G216700.v2.1	5	Unannotated
Phvul.002G164600.v2.1	5	PHD finger protein-related
Phvul.002G165000.v2.1	5	Glycine-rich protein family
Phvul.005G068100.v2.1	5	sodium/calcium exchanger family protein / calcium-binding EF hand family protein
Phvul.005G163800.v2.1	5	Leucine-rich repeat protein kinase family protein
Phvul.002G317000.v2.1	5	myb domain protein 116
Phvul.001G201800.v2.1	5	NAD(P)-binding Rossmann-fold superfamily protein
Phvul.002G256500.v2.1	5	signal responsive 1
Phvul.004G111900.v2.1	5	Divalent ion symporter
Phvul.005G184400.v2.1	5	Plant invertase/pectin methylesterase inhibitor superfamily
Phvul.006G013500.v2.1	5	Thymidine kinase
Phvul.001G214000.v2.1	5	Protein kinase superfamily protein
Phvul.002G102800.v2.1	5	beta glucosidase 40
Phvul.008G123700.v2.1	5	Tetratricopeptide repeat (TPR)-like superfamily protein
Phvul.002G108800.v2.1	5	Chalcone-flavanone isomerase family protein
Phvul.004G046400.v2.1	5	disease resistance protein (TIR-NBS-LRR class), putative
Phvul.010G018900.v2.1	5	S-locus lectin protein kinase family protein
Phvul.008G207900.v2.1	5	Zinc-binding alcohol dehydrogenase family protein
Phvul.010G007500.v2.1	5	Protein of unknown function (DUF674)
Phvul.010G155000.v2.1	5	phospholipase D alpha 1
Phvul.004G083100.v2.1	5	GATA transcription factor 4
Phvul.009G063700.v2.1	5	Unannotated
Phvul.011G099900.v2.1	5	Unannotated
Phvul.007G206400.v2.1	5	Major facilitator superfamily protein
Phvul.005G010200.v2.1	5	NmrA-like negative transcriptional regulator family protein
Phvul.002G088700.v2.1	5	NAD(P)-linked oxidoreductase superfamily protein
Phvul.010G024800.v2.1	5	basic helix-loop-helix (bHLH) DNA-binding superfamily protein
Phvul.009G225300.v2.1	5	jasmonate-zim-domain protein 1
Phvul.002G055600.v2.1	5	receptor-like protein kinase 1
Phvul.004G054800.v2.1	5	Myzus persicae-induced lipase 1
Phvul.002G103400.v2.1	5	WRKY DNA-binding protein 3
Phvul.006G058700.v2.1	5	cellulose synthase like E1
Phvul.008G081200.v2.1	5	Glycosyl hydrolase superfamily protein
Phvul.011G084500.v2.1	5	myb domain protein 36
Phvul.002G043400.v2.1	5	RNA-DIRECTED DNA METHYLATION 1
Phvul.002G044000.v2.1	5	Pentatricopeptide repeat (PPR) superfamily protein
Phvul.011G022400.v2.1	5	NAD(P)-binding Rossmann-fold superfamily protein
Phvul.008G190900.v2.1	5	protodermal factor 1
Phvul.010G005400.v2.1	5	RHO guanyl-nucleotide exchange factor 7
Phvul.002G054600.v2.1	5	Tetratricopeptide repeat (TPR)-like superfamily protein
Phvul.002G268100.v2.1	5	Unannotated
Phvul.002G061900.v2.1	5	nitrate transporter 1.1
Phvul.005G107900.v2.1	5	PapD-like superfamily protein
Phvul.002G067214.v2.1	5	nitrate transporter 1:2
Phvul.002G066300.v2.1	5	Unannotated
Phvul.008G087000.v2.1	5	lipid transfer protein 4
Phvul.003G120900.v2.1	5	Protein of unknown function, DUF538
Phvul.005G011900.v2.1	5	Plant invertase/pectin methylesterase inhibitor superfamily
Phvul.002G082600.v2.1	5	Aluminium activated malate transporter family protein
Phvul.002G234000.v2.1	5	Uncharacterised protein family (UPF0497)
Phvul.005G124100.v2.1	5	bZIP transcription factor family protein
Phvul.008G277268.v2.1	5	receptor like protein 6
Phvul.009G239700.v2.1	5	Protein kinase superfamily protein
Phvul.005G054100.v2.1	5	glutathione S-transferase TAU 19
Phvul.006G031600.v2.1	5	Unannotated
Phvul.009G080000.v2.1	5	WRKY DNA-binding protein 50
Phvul.002G105800.v2.1	5	RING/U-box superfamily protein
Phvul.002G282300.v2.1	5	basic helix-loop-helix (bHLH) DNA-binding superfamily protein
Phvul.010G165100.v2.1	5	Terpenoid cyclases family protein
Phvul.011G092500.v2.1	5	Jojoba acyl CoA reductase-related male sterility protein
Phvul.004G068800.v2.1	5	Bifunctional inhibitor/lipid-transfer protein/seed storage 2S albumin superfamily protein
Phvul.002G111400.v2.1	5	B-box type zinc finger family protein
Phvul.002G111500.v2.1	5	Unannotated
Phvul.002G112900.v2.1	5	DHHC-type zinc finger family protein
Phvul.002G131400.v2.1	5	Protein kinase superfamily protein
Phvul.002G157300.v2.1	5	AT hook motif DNA-binding family protein
Phvul.002G157200.v2.1	5	glutathione peroxidase 8
Phvul.002G158300.v2.1	5	Disease resistance protein (TIR-NBS class)
Phvul.002G163700.v2.1	5	Integrase-type DNA-binding superfamily protein
Phvul.004G171200.v2.1	5	myb-like transcription factor family protein
Phvul.002G167200.v2.1	5	beta-galactosidase 3
Phvul.007G163950.v2.1	4	Unannotated
Phvul.010G096300.v2.1	4	Remorin family protein
Phvul.001G012800.v2.1	4	dihydroflavonol 4-reductase
Phvul.004G119200.v2.1	4	cytochrome P450, family 71, subfamily A, polypeptide 26
Phvul.002G037600.v2.1	4	Pre-mRNA-splicing factor 3
Phvul.006G165800.v2.1	4	jasmonate-zim-domain protein 8
Phvul.010G060100.v2.1	4	Late embryogenesis abundant (LEA) hydroxyproline-rich glycoprotein family
Phvul.005G045500.v2.1	4	Eukaryotic aspartyl protease family protein
Phvul.009G100300.v2.1	4	flowering promoting factor 1
Phvul.011G183500.v2.1	4	MLP-like protein 43
Phvul.007G107400.v2.1	4	Peroxidase superfamily protein
Phvul.002G176100.v2.1	4	Unannotated
Phvul.002G176700.v2.1	4	Restriction endonuclease, type II-like superfamily protein
Phvul.009G151100.v2.1	4	RmlC-like cupins superfamily protein
Phvul.003G270200.v2.1	4	Unannotated
Phvul.010G022600.v2.1	4	cytochrome P450, family 82, subfamily C, polypeptide 4
Phvul.006G144700.v2.1	4	Protein of unknown function (DUF3537)
Phvul.008G210100.v2.1	4	Glycosyl hydrolase family protein
Phvul.002G029601.v2.1	4	Unannotated
Phvul.007G058200.v2.1	4	Protein of unknown function (DUF1677)
Phvul.002G043000.v2.1	4	12-oxophytodienoate reductase 1
Phvul.002G043300.v2.1	4	Pentatricopeptide repeat (PPR) superfamily protein
Phvul.002G083200.v2.1	4	WPP domain-interacting protein 2
Phvul.003G147500.v2.1	4	xyloglucan endotransglycosylase 6
Phvul.006G112200.v2.1	4	cyclic nucleotide gated channel 1
Phvul.002G063900.v2.1	4	cysteine-rich RLK (RECEPTOR-like protein kinase) 2
Phvul.002G070000.v2.1	4	P-loop containing nucleoside triphosphate hydrolases superfamily protein
Phvul.002G008700.v2.1	4	branched-chain amino acid aminotransferase 5 / branched-chain amino acid transaminase 5 (BCAT5)
Phvul.003G076900.v2.1	4	cytochrome P450, family 77, subfamily B, polypeptide 1
Phvul.005G156900.v2.1	4	lipoxygenase 1
Phvul.001G125600.v2.1	4	Unannotated
Phvul.011G142300.v2.1	4	GRAS family transcription factor
Phvul.011G107000.v2.1	4	xyloglucan endotransglucosylase/hydrolase 9
Phvul.002G035400.v2.1	4	light-mediated development protein 1 / deetiolated1 (DET1)
Phvul.002G239300.v2.1	4	Granulin repeat cysteine protease family protein
Phvul.002G074900.v2.1	4	RNA-binding (RRM/RBD/RNP motifs) family protein
Phvul.004G092600.v2.1	4	chlorophyll A/B binding protein 1
Phvul.005G085600.v2.1	4	protein kinase family protein
Phvul.006G168136.v2.1	4	Unannotated
Phvul.007G032700.v2.1	4	lipid phosphate phosphatase 2
Phvul.003G110200.v2.1	4	COBRA-like protein-7 precursor
Phvul.002G212166.v2.1	4	Unannotated
Phvul.004G093200.v2.1	4	chlorophyll A/B binding protein 1
Phvul.007G128200.v2.1	4	RING/U-box superfamily protein
Phvul.009G008200.v2.1	4	xylem cysteine peptidase 1
Phvul.009G210800.v2.1	4	Unannotated
Phvul.007G215200.v2.1	4	Heat shock protein DnaJ with tetratricopeptide repeat
Phvul.008G165000.v2.1	4	Integrase-type DNA-binding superfamily protein
Phvul.006G030900.v2.1	4	Calcium-dependent lipid-binding (CaLB domain) family protein
Phvul.008G219800.v2.1	4	Unannotated
Phvul.007G215600.v2.1	4	alpha/beta-Hydrolases superfamily protein
Phvul.008G287800.v2.1	4	fimbrin-like protein 2
Phvul.006G187100.v2.1	4	fatty acid desaturase family protein
Phvul.005G019501.v2.1	4	Unannotated
Phvul.001G203700.v2.1	4	Unannotated
Phvul.003G011100.v2.1	4	Unannotated
Phvul.011G034300.v2.1	4	Major facilitator superfamily protein
Phvul.004G043300.v2.1	4	UDP-glucosyl transferase 85A5
Phvul.006G161200.v2.1	4	beta-amylase 3
Phvul.008G158600.v2.1	4	BURP domain-containing protein
Phvul.003G138226.v2.1	4	3-ketoacyl-CoA synthase 11
Phvul.006G077000.v2.1	4	ovate family protein 2
Phvul.009G103300.v2.1	4	ChaC-like family protein
Phvul.003G034300.v2.1	4	Protein of unknown function (DUF1262)
Phvul.001G239400.v2.1	4	Yos1-like protein
Phvul.002G082500.v2.1	4	Unannotated
Phvul.007G170900.v2.1	4	Eukaryotic aspartyl protease family protein
Phvul.008G181800.v2.1	4	P-loop containing nucleoside triphosphate hydrolases superfamily protein
Phvul.011G151900.v2.1	4	S-locus lectin protein kinase family protein
Phvul.007G276500.v2.1	4	Unannotated
Phvul.008G017400.v2.1	4	Leucine-rich receptor-like protein kinase family protein
Phvul.002G003100.v2.1	4	Protein of unknown function (DUF581)
Phvul.006G011600.v2.1	4	Plant L-ascorbate oxidase
Phvul.008G201000.v2.1	4	Unannotated
Phvul.011G186600.v2.1	4	RmlC-like cupins superfamily protein
Phvul.009G094500.v2.1	4	Unannotated
Phvul.002G131000.v2.1	4	LRR and NB-ARC domains-containing disease resistance protein
Phvul.010G014800.v2.1	4	Haloacid dehalogenase-like hydrolase (HAD) superfamily protein
Phvul.002G082800.v2.1	4	F-box family protein
Phvul.002G001400.v2.1	4	BAX inhibitor 1
Phvul.011G167300.v2.1	4	chitinase A
Phvul.002G065200.v2.1	4	ubiquitin 6
Phvul.004G036000.v2.1	4	UDP-Glycosyltransferase superfamily protein
Phvul.007G065100.v2.1	4	K-box region and MADS-box transcription factor family protein
Phvul.008G257000.v2.1	4	Unannotated
Phvul.002G089000.v2.1	4	UDP-galactose transporter 3
Phvul.007G027400.v2.1	4	Unannotated
Phvul.009G008100.v2.1	4	xylem cysteine peptidase 2
Phvul.002G101400.v2.1	4	Unannotated
Phvul.005G038700.v2.1	4	Thioredoxin superfamily protein
Phvul.L002643.v2.1	4	tonoplast intrinsic protein 1;3
Phvul.002G217400.v2.1	4	branched-chain amino acid transaminase 2
Phvul.007G165300.v2.1	4	Pectin lyase-like superfamily protein
Phvul.003G282100.v2.1	4	Bifunctional inhibitor/lipid-transfer protein/seed storage 2S albumin superfamily protein
Phvul.011G149700.v2.1	4	pinoid-binding protein 1
Phvul.002G059800.v2.1	4	photolyase 1
Phvul.009G196200.v2.1	4	Protein of unknown function, DUF593
Phvul.002G033500.v2.1	4	Glycosyl hydrolase superfamily protein
Phvul.002G034500.v2.1	4	hydroxymethylbilane synthase
Phvul.004G161700.v2.1	4	Unannotated
Phvul.002G036400.v2.1	4	LYR family of Fe/S cluster biogenesis protein
Phvul.002G037000.v2.1	4	Eukaryotic aspartyl protease family protein
Phvul.002G040900.v2.1	4	myb domain protein 9
Phvul.011G108600.v2.1	4	pinoid-binding protein 1
Phvul.002G104700.v2.1	4	ascorbate peroxidase 3
Phvul.002G045300.v2.1	4	Protein of unknown function (DUF1423)
Phvul.002G046700.v2.1	4	SNARE associated Golgi protein family
Phvul.002G100600.v2.1	4	peroxisome 1
Phvul.002G100700.v2.1	4	Protein of unknown function (DUF833)
Phvul.002G105000.v2.1	4	aconitase 1
Phvul.004G056600.v2.1	4	DNA-binding storekeeper protein-related
Phvul.003G142600.v2.1	4	Unannotated
Phvul.002G049100.v2.1	4	Unannotated
Phvul.003G140426.v2.1	4	Unannotated
Phvul.004G035200.v2.1	4	Unannotated
Phvul.004G049500.v2.1	4	2-oxoglutarate (2OG) and Fe(II)-dependent oxygenase superfamily protein
Phvul.007G135900.v2.1	4	Integrase-type DNA-binding superfamily protein
Phvul.008G149613.v2.1	4	Unannotated
Phvul.002G060800.v2.1	4	stress-inducible protein, putative
Phvul.002G061600.v2.1	4	adenine phosphoribosyl transferase 3
Phvul.008G139900.v2.1	4	Unannotated
Phvul.011G025400.v2.1	4	SKU5 similar 5
Phvul.005G122501.v2.1	4	NAC domain containing protein 61
Phvul.004G030500.v2.1	4	expansin A15
Phvul.004G001600.v2.1	4	Unannotated
Phvul.009G152400.v2.1	4	HSP20-like chaperones superfamily protein
Phvul.002G195200.v2.1	4	Unannotated
Phvul.002G196600.v2.1	4	starch synthase 4
Phvul.002G090511.v2.1	4	ribosomal protein S18
Phvul.002G155900.v2.1	4	Myosin heavy chain-related protein
Phvul.002G079400.v2.1	4	BIG PETAL P
Phvul.009G148700.v2.1	4	Ribosomal protein L17 family protein
Phvul.008G003200.v2.1	4	Unannotated
Phvul.002G083000.v2.1	4	Chaperone protein htpG family protein
Phvul.008G276300.v2.1	4	receptor like protein 6
Phvul.007G190000.v2.1	4	Unannotated
Phvul.004G042600.v2.1	4	Pollen Ole e 1 allergen and extensin family protein
Phvul.009G186800.v2.1	4	GDSL-like Lipase/Acylhydrolase superfamily protein
Phvul.002G090400.v2.1	4	ribosomal protein S12B
Phvul.002G090533.v2.1	4	photosystem II reaction center protein E
Phvul.002G090544.v2.1	4	photosystem II reaction center protein F
Phvul.009G239800.v2.1	4	Protein kinase family protein
Phvul.008G281100.v2.1	4	receptor like protein 54
Phvul.002G095700.v2.1	4	phytanoyl-CoA dioxygenase (PhyH) family protein
Phvul.011G028600.v2.1	4	serine carboxypeptidase-like 35
Phvul.002G188900.v2.1	4	myo-inositol oxygenase 4
Phvul.003G091400.v2.1	4	Unannotated
Phvul.011G005200.v2.1	4	Plant invertase/pectin methylesterase inhibitor superfamily protein
Phvul.008G218500.v2.1	4	Peroxidase superfamily protein
Phvul.008G207200.v2.1	4	Leucine-rich repeat protein kinase family protein
Phvul.002G102400.v2.1	4	plasmodesmata callose-binding protein 3
Phvul.011G024801.v2.1	4	expansin-like A1
Phvul.002G106000.v2.1	4	Pentatricopeptide repeat (PPR) superfamily protein
Phvul.007G158400.v2.1	4	pyrophosphorylase 4
Phvul.010G000300.v2.1	4	2-oxoglutarate (2OG) and Fe(II)-dependent oxygenase superfamily protein
Phvul.007G008200.v2.1	4	ABC-2 type transporter family protein
Phvul.002G111300.v2.1	4	Lactoylglutathione lyase / glyoxalase I family protein
Phvul.003G284500.v2.1	4	basic helix-loop-helix (bHLH) DNA-binding superfamily protein
Phvul.010G114000.v2.1	4	RNA-binding CRS1 / YhbY (CRM) domain-containing protein
Phvul.002G113000.v2.1	4	Transmembrane amino acid transporter family protein
Phvul.004G035900.v2.1	4	UDP-Glycosyltransferase superfamily protein
Phvul.003G110300.v2.1	4	Unannotated
Phvul.002G127900.v2.1	4	breast basic conserved 1
Phvul.009G188251.v2.1	4	basic helix-loop-helix (bHLH) DNA-binding superfamily protein
Phvul.002G132200.v2.1	4	Domain of unknown function (DUF1995)
Phvul.002G133100.v2.1	4	phosphoribulokinase
Phvul.002G223300.v2.1	4	GDSL-like Lipase/Acylhydrolase superfamily protein
Phvul.002G133600.v2.1	4	NB-ARC domain-containing disease resistance protein
Phvul.002G142500.v2.1	4	indole-3-acetic acid inducible 9
Phvul.002G144500.v2.1	4	cinnamyl alcohol dehydrogenase 6
Phvul.007G168200.v2.1	4	DNAse I-like superfamily protein
Phvul.003G122900.v2.1	4	hydroxyproline-rich glycoprotein family protein
Phvul.002G161500.v2.1	4	Uncharacterized protein family (UPF0016)
Phvul.002G161700.v2.1	4	Unannotated
Phvul.002G163200.v2.1	4	Unannotated
Phvul.003G274100.v2.1	4	Plant protein of unknown function (DUF827)
Phvul.002G196700.v2.1	4	Tetratricopeptide repeat (TPR)-like superfamily protein
Phvul.001G004000.v2.1	3	cinnamyl alcohol dehydrogenase 9
Phvul.001G004800.v2.1	3	tubulin beta-1 chain
Phvul.001G113800.v2.1	3	Cobalamin-independent synthase family protein
Phvul.001G151600.v2.1	3	TIC-like
Phvul.002G153200.v2.1	3	Protein of unknown function (DUF544)
Phvul.002G181900.v2.1	3	DNA topoisomerase, type IA, core
Phvul.001G251000.v2.1	3	myo-inositol-1-phosphate synthase 2
Phvul.008G289600.v2.1	3	Endomembrane protein 70 protein family
Phvul.001G007800.v2.1	3	Putative lysine decarboxylase family protein
Phvul.001G148300.v2.1	3	Unannotated
Phvul.002G176900.v2.1	3	SRP72 RNA-binding domain
Phvul.003G231900.v2.1	3	xyloglucan endotransglucosylase/hydrolase 6
Phvul.001G136100.v2.1	3	Integrase-type DNA-binding superfamily protein
Phvul.006G204100.v2.1	3	Unannotated
Phvul.007G211000.v2.1	3	Unannotated
Phvul.004G158300.v2.1	3	Concanavalin A-like lectin protein kinase family protein
Phvul.001G031400.v2.1	3	hydroxyproline-rich glycoprotein family protein
Phvul.005G183700.v2.1	3	ARIA-interacting double AP2 domain protein
Phvul.006G119900.v2.1	3	poly(A) polymerase 3
Phvul.007G228900.v2.1	3	A20/AN1-like zinc finger family protein
Phvul.009G179600.v2.1	3	basic helix-loop-helix (bHLH) DNA-binding superfamily protein
Phvul.002G054000.v2.1	3	Leucine-rich repeat (LRR) family protein
Phvul.002G076500.v2.1	3	matrix metalloproteinase
Phvul.002G121800.v2.1	3	RNAse l inhibitor protein 2
Phvul.002G177100.v2.1	3	response regulator 11
Phvul.008G081000.v2.1	3	Malectin/receptor-like protein kinase family protein
Phvul.002G114200.v2.1	3	basic chitinase
Phvul.002G114800.v2.1	3	Golgi-localized GRIP domain-containing protein
Phvul.002G115000.v2.1	3	phosphoserine aminotransferase
Phvul.001G057400.v2.1	3	Unannotated
Phvul.006G139700.v2.1	3	Heavy metal transport/detoxification superfamily protein
Phvul.006G176200.v2.1	3	TRICHOME BIREFRINGENCE-LIKE 19
Phvul.011G183766.v2.1	3	MLP-like protein 43
Phvul.002G313700.v2.1	3	Unannotated
Phvul.006G167400.v2.1	3	BCL-2-associated athanogene 3
Phvul.011G200600.v2.1	3	sulfotransferase 2A
Phvul.008G062100.v2.1	3	SIGNAL PEPTIDE PEPTIDASE-LIKE 4
Phvul.001G077700.v2.1	3	arabinose kinase
Phvul.008G123300.v2.1	3	Unannotated
Phvul.001G091000.v2.1	3	senescence-related gene 3
Phvul.001G095800.v2.1	3	Flavin containing amine oxidoreductase family
Phvul.001G259600.v2.1	3	Unannotated
Phvul.001G102901.v2.1	3	ENTH/VHS family protein
Phvul.005G019201.v2.1	3	Unannotated
Phvul.001G114700.v2.1	3	PSF2
Phvul.002G115800.v2.1	3	Protein kinase superfamily protein
Phvul.001G118800.v2.1	3	ubiquitin-specific protease 5
Phvul.003G292400.v2.1	3	redox responsive transcription factor 1
Phvul.001G119200.v2.1	3	Unannotated
Phvul.008G241700.v2.1	3	polyamine oxidase 4
Phvul.001G130500.v2.1	3	P-loop containing nucleoside triphosphate hydrolases superfamily protein
Phvul.007G214300.v2.1	3	basic region/leucine zipper motif 53
Phvul.001G135500.v2.1	3	Remorin family protein
Phvul.006G149600.v2.1	3	arogenate dehydratase 1
Phvul.004G173101.v2.1	3	arabinogalactan protein 20
Phvul.007G091000.v2.1	3	O-methyltransferase 1
Phvul.004G019900.v2.1	3	Gibberellin-regulated family protein
Phvul.009G089300.v2.1	3	Integrase-type DNA-binding superfamily protein
Phvul.008G265300.v2.1	3	Ras-related small GTP-binding family protein
Phvul.001G158200.v2.1	3	Unannotated
Phvul.002G170200.v2.1	3	NAC-like, activated by AP3/PI
Phvul.005G169300.v2.1	3	Major facilitator superfamily protein
Phvul.001G162000.v2.1	3	ribophorin II (RPN2) family protein
Phvul.005G079000.v2.1	3	Leucine-rich repeat transmembrane protein kinase
Phvul.005G163901.v2.1	3	Leucine-rich repeat transmembrane protein kinase protein
Phvul.004G090800.v2.1	3	Peroxidase superfamily protein
Phvul.007G275700.v2.1	3	Unannotated
Phvul.007G277000.v2.1	3	Unannotated
Phvul.010G019000.v2.1	3	Unannotated
Phvul.011G199500.v2.1	3	sulfotransferase 2A
Phvul.009G072700.v2.1	3	Unannotated
Phvul.011G140300.v2.1	3	disease resistance protein (TIR-NBS-LRR class), putative
Phvul.001G168800.v2.1	3	regulatory particle AAA-ATPase 2A
Phvul.009G075801.v2.1	3	arabinogalactan protein 15
Phvul.001G169500.v2.1	3	NAD(P)-binding Rossmann-fold superfamily protein
Phvul.001G169900.v2.1	3	eukaryotic translation initiation factor 3A
Phvul.004G123200.v2.1	3	Unannotated
Phvul.003G139300.v2.1	3	Protein kinase superfamily protein
Phvul.008G195100.v2.1	3	disease resistance protein (TIR-NBS-LRR class), putative
Phvul.009G209600.v2.1	3	Unannotated
Phvul.001G190300.v2.1	3	pentatricopeptide (PPR) repeat-containing protein
Phvul.002G306400.v2.1	3	myo-inositol oxygenase 4
Phvul.003G116800.v2.1	3	Unannotated
Phvul.001G230300.v2.1	3	high mobility group A
Phvul.002G109900.v2.1	3	Plant protein of unknown function (DUF869)
Phvul.001G193700.v2.1	3	Unannotated
Phvul.004G009761.v2.1	3	ARM repeat superfamily protein
Phvul.008G142200.v2.1	3	O-Glycosyl hydrolases family 17 protein
Phvul.004G155000.v2.1	3	suppressor of npr1-1 constitutive 4
Phvul.001G199800.v2.1	3	ubiquitin-specific protease 12,ubiquitin-specific protease 13
Phvul.001G199900.v2.1	3	RHOMBOID-like protein 15
Phvul.010G040600.v2.1	3	Fatty acid hydroxylase superfamily
Phvul.001G201100.v2.1	3	NPL4-like protein 1
Phvul.001G203800.v2.1	3	Phototropic-responsive NPH3 family protein
Phvul.007G161900.v2.1	3	Glutathione S-transferase family protein
Phvul.002G305200.v2.1	3	S-adenosyl-L-methionine-dependent methyltransferases superfamily protein
Phvul.003G025000.v2.1	3	Protein of unknown function, DUF617
Phvul.001G236000.v2.1	3	highly ABA-induced PP2C gene 3
Phvul.006G202300.v2.1	3	AGAMOUS-like 24,K-box region and MADS-box transcription factor family protein
Phvul.002G107400.v2.1	3	FKBP12 interacting protein 37
Phvul.002G148600.v2.1	3	CYCLIN D4;1
Phvul.002G149200.v2.1	3	Unannotated
Phvul.003G287900.v2.1	3	Deoxyxylulose-5-phosphate synthase
Phvul.001G247000.v2.1	3	biotin/lipoyl attachment domain-containing protein
Phvul.002G021200.v2.1	3	ASYMMETRIC LEAVES 2-like 1
Phvul.010G149800.v2.1	3	Mitochondrial substrate carrier family protein
Phvul.002G102300.v2.1	3	trehalose-6-phosphatase synthase S8
Phvul.002G103100.v2.1	3	Vesicle transport v-SNARE family protein
Phvul.001G220100.v2.1	3	Cysteine proteinases superfamily protein
Phvul.002G010400.v2.1	3	ADP-ribosylation factor-like A1C
Phvul.006G050900.v2.1	3	RmlC-like cupins superfamily protein
Phvul.002G028500.v2.1	3	Major facilitator superfamily protein
Phvul.002G121200.v2.1	3	ATP-binding cassette 14
Phvul.002G121300.v2.1	3	zinc knuckle (CCHC-type) family protein
Phvul.002G121600.v2.1	3	F-box family protein
Phvul.010G084500.v2.1	3	RNA 2\'-phosphotransferase, Tpt1 / KptA family
Phvul.001G242300.v2.1	3	nuclear pore complex protein-related
Phvul.001G242700.v2.1	3	SGNH hydrolase-type esterase superfamily protein
Phvul.003G055800.v2.1	3	matrix metalloproteinase
Phvul.001G243700.v2.1	3	CRINKLY4 related 3
Phvul.005G123500.v2.1	3	Unannotated
Phvul.008G281000.v2.1	3	receptor like protein 54
Phvul.001G245900.v2.1	3	Glycosyl hydrolase family 85
Phvul.007G014000.v2.1	3	GRAM domain-containing protein / ABA-responsive protein-related
Phvul.002G048500.v2.1	3	methylesterase PCR A
Phvul.002G073500.v2.1	3	Protein kinase superfamily protein
Phvul.002G075200.v2.1	3	UDP-glucosyl transferase 74B1
Phvul.002G122600.v2.1	3	Long-chain fatty alcohol dehydrogenase family protein
Phvul.002G126500.v2.1	3	Ankyrin repeat family protein
Phvul.002G126700.v2.1	3	KAR-UP F-box 1
Phvul.010G125400.v2.1	3	SAUR-like auxin-responsive protein family
Phvul.001G248800.v2.1	3	Uroporphyrinogen decarboxylase
Phvul.001G250700.v2.1	3	slufate transporter 2;1
Phvul.001G251600.v2.1	3	VQ motif-containing protein
Phvul.005G087400.v2.1	3	MYB-like 102
Phvul.001G253800.v2.1	3	Histone superfamily protein
Phvul.001G260400.v2.1	3	Unannotated
Phvul.002G168800.v2.1	3	Unannotated
Phvul.011G055600.v2.1	3	Unannotated
Phvul.001G260500.v2.1	3	Unannotated
Phvul.001G261400.v2.1	3	translocase of outer membrane 20 kDa subunit 3
Phvul.001G263600.v2.1	3	15-cis-zeta-carotene isomerase
Phvul.007G193100.v2.1	3	Unannotated
Phvul.001G264300.v2.1	3	DNA topoisomerase, type IA, core
Phvul.001G266900.v2.1	3	Werner syndrome-like exonuclease
Phvul.001G264500.v2.1	3	phragmoplast-associated kinesin-related protein, putative
Phvul.002G067800.v2.1	3	glycine-rich protein
Phvul.002G073000.v2.1	3	nodulin MtN21 /EamA-like transporter family protein
Phvul.002G074600.v2.1	3	Ribosomal protein L10 family protein
Phvul.003G074000.v2.1	3	cytochrome P450, family 93, subfamily D, polypeptide 1
Phvul.002G002100.v2.1	3	peptidyl-prolyl cis-trans isomerases
Phvul.002G006700.v2.1	3	AT hook motif DNA-binding family protein
Phvul.003G247200.v2.1	3	Disease resistance protein (CC-NBS-LRR class) family
Phvul.002G002200.v2.1	3	Protein kinase superfamily protein
Phvul.002G085400.v2.1	3	homeobox protein 30
Phvul.002G058200.v2.1	3	Nodulin MtN21 /EamA-like transporter family protein
Phvul.009G043300.v2.1	3	Unannotated
Phvul.003G105300.v2.1	3	ralf-like 33
Phvul.002G009400.v2.1	3	Carbohydrate-binding protein
Phvul.002G010900.v2.1	3	APS kinase
Phvul.002G012200.v2.1	3	LOB domain-containing protein 38
Phvul.008G048600.v2.1	3	Unannotated
Phvul.002G018800.v2.1	3	Unannotated
Phvul.007G211500.v2.1	3	Unannotated
Phvul.003G137600.v2.1	3	xyloglucan endotransglycosylase 6
Phvul.002G020800.v2.1	3	CDPK-related kinase
Phvul.002G020900.v2.1	3	Peroxidase superfamily protein
Phvul.002G038500.v2.1	3	exportin 1A
Phvul.005G039300.v2.1	3	senescence-related gene 1
Phvul.002G026500.v2.1	3	RUB1 conjugating enzyme 1
Phvul.002G027700.v2.1	3	Tyrosyl-tRNA synthetase, class Ib, bacterial/mitochondrial
Phvul.L001619.v2.1	3	Unannotated
Phvul.011G016100.v2.1	3	mitochondrion-localized small heat shock protein 23.6
Phvul.002G058701.v2.1	3	Unannotated
Phvul.003G127650.v2.1	3	SAUR-like auxin-responsive protein family
Phvul.002G033600.v2.1	3	Phosphatidic acid phosphatase (PAP2) family protein
Phvul.002G033900.v2.1	3	THUMP domain-containing protein
Phvul.006G101000.v2.1	3	HXXXD-type acyl-transferase family protein
Phvul.002G035000.v2.1	3	acyl activating enzyme 1
Phvul.007G259400.v2.1	3	Late Embryogenesis Abundant 4-5
Phvul.003G152200.v2.1	3	Unannotated
Phvul.005G097800.v2.1	3	Basic-leucine zipper (bZIP) transcription factor family protein
Phvul.002G040300.v2.1	3	Target of Myb protein 1
Phvul.002G044700.v2.1	3	Unannotated
Phvul.004G155300.v2.1	3	receptor serine/threonine kinase, putative
Phvul.002G097400.v2.1	3	DNA-directed RNA polymerase family protein
Phvul.010G129200.v2.1	3	Unannotated
Phvul.002G053300.v2.1	3	Pentatricopeptide repeat (PPR) superfamily protein
Phvul.003G010900.v2.1	3	extra-large G-protein 1
Phvul.002G054100.v2.1	3	UDP-glucosyl transferase 73B3
Phvul.002G054500.v2.1	3	Tetratricopeptide repeat (TPR)-like superfamily protein
Phvul.002G177900.v2.1	3	Unannotated
Phvul.002G055050.v2.1	3	DNAJ heat shock N-terminal domain-containing protein
Phvul.010G040500.v2.1	3	Fatty acid hydroxylase superfamily
Phvul.002G059000.v2.1	3	alpha/beta-Hydrolases superfamily protein
Phvul.002G060200.v2.1	3	Leucine-rich repeat protein kinase family protein
Phvul.002G083800.v2.1	3	myb domain protein 105
Phvul.006G158700.v2.1	3	DNAse I-like superfamily protein
Phvul.009G057600.v2.1	3	Unannotated
Phvul.002G064600.v2.1	3	ATP-citrate lyase A-1
Phvul.002G068400.v2.1	3	Unannotated
Phvul.002G071800.v2.1	3	Plant protein of unknown function (DUF936)
Phvul.003G015800.v2.1	3	transmembrane kinase 1
Phvul.004G041300.v2.1	3	COBRA-like extracellular glycosyl-phosphatidyl inositol-anchored protein family
Phvul.002G077200.v2.1	3	Unannotated
Phvul.004G074000.v2.1	3	potassium channel tetramerisation domain-containing protein / pentapeptide repeat-containing protein
Phvul.008G271300.v2.1	3	EPS15 homology domain 1
Phvul.009G076200.v2.1	3	Unannotated
Phvul.009G163800.v2.1	3	Splicing factor 3B subunit 5/RDS3 complex subunit 10
Phvul.002G167500.v2.1	3	Methylthiotransferase
Phvul.003G254000.v2.1	3	alpha/beta-Hydrolases superfamily protein
Phvul.007G045600.v2.1	3	ADP-ribosylation factor-like A1C
Phvul.002G081350.v2.1	3	Unannotated
Phvul.006G202800.v2.1	3	Unannotated
Phvul.004G019600.v2.1	3	Cellulose-synthase-like C4
Phvul.005G137300.v2.1	3	LOB domain-containing protein 11
Phvul.004G054700.v2.1	3	Cupredoxin superfamily protein
Phvul.002G084000.v2.1	3	cycling DOF factor 3
Phvul.003G089600.v2.1	3	glycosyl hydrolase 9A1
Phvul.002G090301.v2.1	3	plastid-encoded CLP P
Phvul.008G277352.v2.1	3	receptor like protein 54
Phvul.006G065000.v2.1	3	cytochrome P450, family 86, subfamily A, polypeptide 1
Phvul.006G116100.v2.1	3	SAUR-like auxin-responsive protein family
Phvul.009G234300.v2.1	3	Nucleotide/sugar transporter family protein
Phvul.002G095100.v2.1	3	Transducin/WD40 repeat-like superfamily protein
Phvul.004G132000.v2.1	3	Peroxidase superfamily protein
Phvul.006G098400.v2.1	3	HXXXD-type acyl-transferase family protein
Phvul.002G095300.v2.1	3	sulfate transporter 91
Phvul.002G095400.v2.1	3	GroES-like family protein
Phvul.002G095900.v2.1	3	Unannotated
Phvul.002G171500.v2.1	3	Unannotated
Phvul.002G189000.v2.1	3	myo-inositol oxygenase 4
Phvul.002G100001.v2.1	3	zinc transporter 10 precursor
Phvul.002G099600.v2.1	3	SBP (S-ribonuclease binding protein) family protein
Phvul.008G220300.v2.1	3	laccase 5
Phvul.002G098200.v2.1	3	disease resistance protein (TIR-NBS-LRR class), putative
Phvul.002G100900.v2.1	3	D111/G-patch domain-containing protein
Phvul.002G101000.v2.1	3	antitermination NusB domain-containing protein
Phvul.002G104800.v2.1	3	Unannotated
Phvul.002G104900.v2.1	3	2-oxoglutarate (2OG) and Fe(II)-dependent oxygenase superfamily protein
Phvul.005G068500.v2.1	3	Basic-leucine zipper (bZIP) transcription factor family protein
Phvul.002G107000.v2.1	3	ascorbate peroxidase 3
Phvul.002G162900.v2.1	3	crooked neck protein, putative / cell cycle protein, putative
Phvul.002G110800.v2.1	3	histone H1-3
Phvul.002G111200.v2.1	3	ATP binding microtubule motor family protein
Phvul.005G168500.v2.1	3	RHO guanyl-nucleotide exchange factor 11
Phvul.002G111600.v2.1	3	DNA binding;zinc ion binding;nucleic acid binding;nucleic acid binding
Phvul.002G112700.v2.1	3	NAD(P)H dehydrogenase (quinone)s
Phvul.002G114700.v2.1	3	serine acetyltransferase 3;2
Phvul.008G095600.v2.1	3	DNAJ heat shock N-terminal domain-containing protein
Phvul.009G057000.v2.1	3	Unannotated
Phvul.009G252700.v2.1	3	Drought-responsive family protein
Phvul.002G127300.v2.1	3	Formin Homology 14
Phvul.011G073301.v2.1	3	binding
Phvul.009G244900.v2.1	3	Domain of unknown function (DUF23)
Phvul.002G131600.v2.1	3	Protein of unknown function (DUF3464)
Phvul.003G143700.v2.1	3	sequence-specific DNA binding transcription factors;transcription regulators
Phvul.002G313200.v2.1	3	Flavin-binding monooxygenase family protein
Phvul.002G135800.v2.1	3	Ankyrin repeat family protein
Phvul.002G139100.v2.1	3	SPT2 chromatin protein
Phvul.003G052400.v2.1	3	xyloglucan:xyloglucosyl transferase 33
Phvul.002G169300.v2.1	3	O-fucosyltransferase family protein
Phvul.002G160400.v2.1	3	RING/U-box superfamily protein
Phvul.002G161600.v2.1	3	cation/H+ exchanger 18
Phvul.002G164200.v2.1	3	Pleckstrin homology (PH) domain-containing protein
Phvul.002G165600.v2.1	3	ALBINA 1
Phvul.002G166300.v2.1	3	Peroxidase superfamily protein
Phvul.002G167300.v2.1	3	Ribosomal RNA adenine dimethylase family protein
Phvul.002G167800.v2.1	3	Pentatricopeptide repeat (PPR) superfamily protein
Phvul.002G169900.v2.1	3	Protein of unknown function (DUF668)
Phvul.002G170300.v2.1	3	expansin A15
Phvul.002G202800.v2.1	3	mitochondrial editing factor 9
Phvul.005G111100.v2.1	3	Unannotated
Phvul.002G196300.v2.1	3	Unannotated
Phvul.002G197600.v2.1	3	regulatory particle non-ATPase 12A
Phvul.001G001000.v2.1	2	catalase 2
Phvul.002G306300.v2.1	2	myo-inositol oxygenase 4
Phvul.009G137700.v2.1	2	Nodulin MtN3 family protein
Phvul.001G031900.v2.1	2	lipases;hydrolases, acting on ester bonds
Phvul.001G248600.v2.1	2	Major facilitator superfamily protein
Phvul.001G251100.v2.1	2	Ethylene insensitive 3 family protein
Phvul.001G149600.v2.1	2	mRNA capping enzyme family protein
Phvul.002G071400.v2.1	2	Nucleic acid-binding, OB-fold-like protein
Phvul.001G011700.v2.1	2	RING/U-box superfamily protein
Phvul.001G012300.v2.1	2	jasmonic acid carboxyl methyltransferase
Phvul.005G002700.v2.1	2	Galactose-binding protein
Phvul.001G143200.v2.1	2	DNA polymerase delta small subunit
Phvul.001G013300.v2.1	2	phloem protein 2-B10
Phvul.001G015300.v2.1	2	Unannotated
Phvul.001G020000.v2.1	2	alpha/beta-Hydrolases superfamily protein
Phvul.001G023500.v2.1	2	poly(A) binding protein 2
Phvul.001G024800.v2.1	2	Protein of unknown function (DUF3223)
Phvul.003G067200.v2.1	2	Unannotated
Phvul.002G036900.v2.1	2	Unannotated
Phvul.001G025600.v2.1	2	CYCLIN A3;4,Cyclin A3;1
Phvul.001G026000.v2.1	2	Syntaxin/t-SNARE family protein
Phvul.001G026900.v2.1	2	nucleic acid binding
Phvul.001G027800.v2.1	2	Unannotated
Phvul.001G029100.v2.1	2	Uncharacterised conserved protein UCP031279
Phvul.005G033800.v2.1	2	IQ-domain 11
Phvul.002G072000.v2.1	2	ARM repeat superfamily protein
Phvul.001G034500.v2.1	2	histone deacetylase 2
Phvul.001G034700.v2.1	2	Unannotated
Phvul.001G035600.v2.1	2	GATA type zinc finger transcription factor family protein
Phvul.007G026700.v2.1	2	Unannotated
Phvul.001G092700.v2.1	2	G protein alpha subunit 1
Phvul.003G075300.v2.1	2	Unannotated
Phvul.002G011400.v2.1	2	calcium ATPase 2
Phvul.001G042400.v2.1	2	Unannotated
Phvul.001G041200.v2.1	2	Protein phosphatase 2C family protein
Phvul.001G039200.v2.1	2	photosystem II subunit X
Phvul.005G162100.v2.1	2	Leucine-rich repeat protein kinase family protein
Phvul.001G046800.v2.1	2	Plant protein of unknown function (DUF868)
Phvul.002G269200.v2.1	2	Histone superfamily protein
Phvul.009G212100.v2.1	2	ubiquitin-associated (UBA)/TS-N domain-containing protein
Phvul.001G048600.v2.1	2	Protein kinase superfamily protein
Phvul.007G261700.v2.1	2	Disease resistance-responsive (dirigent-like protein) family protein
Phvul.002G123300.v2.1	2	RHO guanyl-nucleotide exchange factor 14
Phvul.009G155500.v2.1	2	nuclear factor Y, subunit B7
Phvul.002G177700.v2.1	2	Ribosomal L38e protein family
Phvul.002G178300.v2.1	2	Unannotated
Phvul.005G023200.v2.1	2	Uncharacterised protein family (UPF0114)
Phvul.006G106100.v2.1	2	ethylene response factor 1
Phvul.002G115600.v2.1	2	Phosphoinositide phosphatase family protein
Phvul.007G276401.v2.1	2	Unannotated
Phvul.001G055300.v2.1	2	2Fe-2S ferredoxin-like superfamily protein
Phvul.003G116900.v2.1	2	Plant invertase/pectin methylesterase inhibitor superfamily protein
Phvul.001G057500.v2.1	2	mraW methylase family protein
Phvul.007G080400.v2.1	2	Unannotated
Phvul.001G059500.v2.1	2	pentatricopeptide (PPR) repeat-containing protein / CBS domain-containing protein
Phvul.001G064100.v2.1	2	Plant stearoyl-acyl-carrier-protein desaturase family protein
Phvul.001G065100.v2.1	2	Unannotated
Phvul.010G134400.v2.1	2	hydroxyproline-rich glycoprotein family protein
Phvul.001G069500.v2.1	2	suppressor of npr1-1 constitutive 4
Phvul.010G119900.v2.1	2	metal tolerance protein A2
Phvul.001G075000.v2.1	2	alpha/beta-Hydrolases superfamily protein
Phvul.001G076000.v2.1	2	Peroxidase superfamily protein
Phvul.001G078401.v2.1	2	Sulfite exporter TauE/SafE family protein
Phvul.001G084300.v2.1	2	Unannotated
Phvul.001G084501.v2.1	2	Glycosyl hydrolase family 38 protein
Phvul.010G123132.v2.1	2	pectin methylesterase 1
Phvul.001G085400.v2.1	2	Unannotated
Phvul.009G148800.v2.1	2	plant glycogenin-like starch initiation protein 1
Phvul.001G089200.v2.1	2	ACT domain repeat 6
Phvul.011G128115.v2.1	2	Photosystem I, PsaA/PsaB protein
Phvul.001G220500.v2.1	2	DEAD box RNA helicase (RH3)
Phvul.001G253300.v2.1	2	RAB GTPase homolog A4A
Phvul.006G130400.v2.1	2	patatin-like protein 6
Phvul.010G135701.v2.1	2	lipoxygenase 1
Phvul.011G084200.v2.1	2	Heavy metal transport/detoxification superfamily protein
Phvul.001G096100.v2.1	2	ARM repeat superfamily protein
Phvul.001G096600.v2.1	2	Protein kinase superfamily protein
Phvul.002G020600.v2.1	2	NAD(P)-binding Rossmann-fold superfamily protein
Phvul.002G022000.v2.1	2	Dof-type zinc finger DNA-binding family protein
Phvul.007G172800.v2.1	2	Unannotated
Phvul.001G239000.v2.1	2	Protein of unknown function (DUF620)
Phvul.002G009000.v2.1	2	receptor like protein 44
Phvul.002G009500.v2.1	2	ACT domain repeat 1
Phvul.008G258400.v2.1	2	Protein kinase superfamily protein
Phvul.006G213900.v2.1	2	GNS1/SUR4 membrane protein family
Phvul.001G257600.v2.1	2	RPM1-interacting protein 4 (RIN4) family protein
Phvul.001G101900.v2.1	2	Sec14p-like phosphatidylinositol transfer family protein
Phvul.004G046200.v2.1	2	ATPase E1-E2 type family protein / haloacid dehalogenase-like hydrolase family protein
Phvul.L002543.v2.1	2	tonoplast intrinsic protein 1;3
Phvul.001G107700.v2.1	2	F-box family protein
Phvul.001G109400.v2.1	2	O-Glycosyl hydrolases family 17 protein
Phvul.001G110100.v2.1	2	NDH-dependent cyclic electron flow 1
Phvul.001G117200.v2.1	2	global transcription factor group B1
Phvul.003G162500.v2.1	2	Ran BP2/NZF zinc finger-like superfamily protein
Phvul.011G054100.v2.1	2	ARF-GAP domain 11
Phvul.001G119400.v2.1	2	Single-stranded nucleic acid binding R3H protein
Phvul.005G034600.v2.1	2	NAD(P)-binding Rossmann-fold superfamily protein
Phvul.001G114400.v2.1	2	Polynucleotidyl transferase, ribonuclease H fold protein with HRDC domain
Phvul.002G064800.v2.1	2	signal recognition particle binding
Phvul.009G133100.v2.1	2	ACT domain repeat 3
Phvul.001G186600.v2.1	2	Protein kinase superfamily protein
Phvul.001G186900.v2.1	2	Plant protein of unknown function (DUF868)
Phvul.005G084800.v2.1	2	Unannotated
Phvul.010G009000.v2.1	2	UDP-glucosyl transferase 85A7
Phvul.002G326000.v2.1	2	Unannotated
Phvul.009G247100.v2.1	2	soybean gene regulated by cold-2
Phvul.003G011800.v2.1	2	2-oxoglutarate (2OG) and Fe(II)-dependent oxygenase superfamily protein
Phvul.001G126300.v2.1	2	Haloacid dehalogenase-like hydrolase (HAD) superfamily protein
Phvul.002G045600.v2.1	2	Acyl-CoA N-acyltransferase with RING/FYVE/PHD-type zinc finger protein
Phvul.002G094800.v2.1	2	serine carboxypeptidase-like 50
Phvul.003G013500.v2.1	2	GDSL-like Lipase/Acylhydrolase family protein
Phvul.001G129500.v2.1	2	Nucleotide-sugar transporter family protein
Phvul.009G173000.v2.1	2	Plant protein of unknown function (DUF868)
Phvul.003G108700.v2.1	2	Pectin lyase-like superfamily protein
Phvul.009G258500.v2.1	2	photosystem I P subunit
Phvul.001G134400.v2.1	2	LRR and NB-ARC domains-containing disease resistance protein
Phvul.001G134500.v2.1	2	NB-ARC domain-containing disease resistance protein
Phvul.001G156700.v2.1	2	P-loop containing nucleoside triphosphate hydrolases superfamily protein
Phvul.001G136200.v2.1	2	DNA-binding protein, putative
Phvul.001G136900.v2.1	2	Unannotated
Phvul.003G177800.v2.1	2	Oleosin family protein
Phvul.002G092500.v2.1	2	Early-responsive to dehydration stress protein (ERD4)
Phvul.010G089900.v2.1	2	Unannotated
Phvul.001G145700.v2.1	2	Disease resistance-responsive (dirigent-like protein) family protein
Phvul.002G031000.v2.1	2	homeobox protein 33
Phvul.001G147100.v2.1	2	Major facilitator superfamily protein
Phvul.011G109600.v2.1	2	myb domain protein 15
Phvul.L003043.v2.1	2	C2H2-type zinc finger family protein
Phvul.001G147900.v2.1	2	Unannotated
Phvul.001G148700.v2.1	2	debranching enzyme 1
Phvul.001G150400.v2.1	2	Unannotated
Phvul.005G156800.v2.1	2	lipoxygenase 1
Phvul.001G152200.v2.1	2	Acyl-CoA N-acyltransferases (NAT) superfamily protein
Phvul.001G152600.v2.1	2	Plant protein of unknown function (DUF868)
Phvul.001G156400.v2.1	2	basic helix-loop-helix (bHLH) DNA-binding superfamily protein
Phvul.001G218400.v2.1	2	Pectin lyase-like superfamily protein
Phvul.001G246200.v2.1	2	TRICHOME BIREFRINGENCE-LIKE 33
Phvul.001G157900.v2.1	2	cytochrome P450, family 94, subfamily B, polypeptide 1
Phvul.001G158000.v2.1	2	ribosomal protein S8
Phvul.001G160700.v2.1	2	actin depolymerizing factor 6
Phvul.002G118800.v2.1	2	Histidine kinase-, DNA gyrase B-, and HSP90-like ATPase family protein
Phvul.011G199400.v2.1	2	sulfotransferase 2A
Phvul.001G162600.v2.1	2	phytochelatin synthase 1 (PCS1)
Phvul.008G277100.v2.1	2	multidrug resistance-associated protein 3
Phvul.011G111600.v2.1	2	sulfotransferase 2A
Phvul.001G163000.v2.1	2	no pollen germination related 2
Phvul.001G163100.v2.1	2	Immunoglobulin E-set superfamily protein
Phvul.008G049600.v2.1	2	cyclin p4;1
Phvul.001G164700.v2.1	2	Tetratricopeptide repeat (TPR)-like superfamily protein
Phvul.008G029500.v2.1	2	Malectin/receptor-like protein kinase family protein
Phvul.001G165100.v2.1	2	Leucine-rich repeat transmembrane protein kinase family protein
Phvul.001G234200.v2.1	2	Concanavalin A-like lectin protein kinase family protein
Phvul.002G042500.v2.1	2	Bifunctional inhibitor/lipid-transfer protein/seed storage 2S albumin superfamily protein
Phvul.007G215800.v2.1	2	myb domain protein 12
Phvul.008G047800.v2.1	2	Leucine-rich repeat receptor-like protein kinase family protein
Phvul.001G167500.v2.1	2	ribosomal protein S19
Phvul.001G167800.v2.1	2	pfkB-like carbohydrate kinase family protein
Phvul.002G059900.v2.1	2	Sec1/munc18-like (SM) proteins superfamily
Phvul.001G169200.v2.1	2	histone H4
Phvul.001G170150.v2.1	2	conserved peptide upstream open reading frame 52
Phvul.001G171200.v2.1	2	Tetratricopeptide repeat (TPR)-like superfamily protein
Phvul.008G129800.v2.1	2	FBD, F-box, Skp2-like and Leucine Rich Repeat domains containing protein
Phvul.001G171300.v2.1	2	Unannotated
Phvul.001G171500.v2.1	2	exocyst subunit exo70 family protein H4
Phvul.007G066520.v2.1	2	Integrase-type DNA-binding superfamily protein
Phvul.011G097000.v2.1	2	NAD(P)-binding Rossmann-fold superfamily protein
Phvul.001G172501.v2.1	2	Unannotated
Phvul.001G172700.v2.1	2	RNA-binding (RRM/RBD/RNP motifs) family protein with retrovirus zinc finger-like domain
Phvul.001G218800.v2.1	2	phytochrome interacting factor 3
Phvul.002G205800.v2.1	2	Ku80 family protein
Phvul.002G206200.v2.1	2	Mitochondrial substrate carrier family protein
Phvul.002G206400.v2.1	2	P-loop containing nucleoside triphosphate hydrolases superfamily protein
Phvul.001G175100.v2.1	2	IQ-domain 2
Phvul.001G180700.v2.1	2	Unannotated
Phvul.008G213800.v2.1	2	ethylene-forming enzyme
Phvul.001G181500.v2.1	2	transducin family protein / WD-40 repeat family protein
Phvul.010G107600.v2.1	2	pyrimidin 4
Phvul.002G270200.v2.1	2	inflorescence deficient in abscission (IDA)-like 2
Phvul.001G188201.v2.1	2	60S acidic ribosomal protein family
Phvul.009G260800.v2.1	2	autoinhibited H(+)-ATPase isoform 10
Phvul.001G189200.v2.1	2	PEBP (phosphatidylethanolamine-binding protein) family protein
Phvul.001G190400.v2.1	2	SOUL heme-binding family protein
Phvul.001G190900.v2.1	2	RNA-binding (RRM/RBD/RNP motifs) family protein
Phvul.011G125100.v2.1	2	Reticulon family protein
Phvul.001G192000.v2.1	2	NAC domain containing protein 90
Phvul.001G193100.v2.1	2	AP2/B3-like transcriptional factor family protein
Phvul.008G034900.v2.1	2	UDP-glucose 6-dehydrogenase family protein
Phvul.008G032501.v2.1	2	HXXXD-type acyl-transferase family protein
Phvul.001G196500.v2.1	2	TatD related DNase
Phvul.001G214700.v2.1	2	RNA helicase family protein
Phvul.010G101800.v2.1	2	UDP-glucosyl transferase 73B1
Phvul.001G200500.v2.1	2	Protein of unknown function (DUF620)
Phvul.003G024000.v2.1	2	Protein kinase superfamily protein
Phvul.001G201600.v2.1	2	RNA-binding protein-defense related 1
Phvul.001G202100.v2.1	2	Flavin-containing monooxygenase family protein
Phvul.001G202900.v2.1	2	Uncharacterised protein family (UPF0497)
Phvul.009G240666.v2.1	2	Ankyrin repeat family protein
Phvul.001G204200.v2.1	2	Dihydroneopterin aldolase
Phvul.001G204500.v2.1	2	CW-type Zinc Finger
Phvul.001G205400.v2.1	2	Unannotated
Phvul.001G206200.v2.1	2	Small nuclear ribonucleoprotein family protein
Phvul.001G206800.v2.1	2	SPX (SYG1/Pho81/XPR1) domain-containing protein
Phvul.001G207100.v2.1	2	RNA-binding (RRM/RBD/RNP motifs) family protein
Phvul.001G209400.v2.1	2	Plant invertase/pectin methylesterase inhibitor superfamily
Phvul.011G208800.v2.1	2	Eukaryotic aspartyl protease family protein
Phvul.L004743.v2.1	2	XB3 ortholog 1 in Arabidopsis thaliana
Phvul.002G021600.v2.1	2	sucrose nonfermenting 1(SNF1)-related protein kinase 2.3,SNF1-related protein kinase 2.2
Phvul.011G071200.v2.1	2	RNA binding (RRM/RBD/RNP motifs) family protein
Phvul.001G213000.v2.1	2	Prolyl oligopeptidase family protein
Phvul.001G213200.v2.1	2	TRICHOME BIREFRINGENCE-LIKE 6
Phvul.001G214800.v2.1	2	NFU domain protein 1
Phvul.002G122800.v2.1	2	Uncharacterised protein family (UPF0114)
Phvul.002G146600.v2.1	2	U-box domain-containing protein kinase family protein
Phvul.002G147200.v2.1	2	MSCS-like 2
Phvul.002G147300.v2.1	2	O-fucosyltransferase family protein
Phvul.006G155900.v2.1	2	cobalt ion transmembrane transporters
Phvul.001G216500.v2.1	2	Transducin family protein / WD-40 repeat family protein
Phvul.003G281500.v2.1	2	P-loop containing nucleoside triphosphate hydrolases superfamily protein
Phvul.007G210100.v2.1	2	Unannotated
Phvul.008G026150.v2.1	2	F-box family protein
Phvul.008G128100.v2.1	2	x-ray induced transcript 1
Phvul.009G085500.v2.1	2	Protein kinase superfamily protein
Phvul.011G094200.v2.1	2	Unannotated
Phvul.007G016400.v2.1	2	F-box/RNI-like superfamily protein
Phvul.009G067900.v2.1	2	Domain of unknown function (DUF303)
Phvul.002G278300.v2.1	2	SEC14 cytosolic factor family protein / phosphoglyceride transfer family protein
Phvul.009G208801.v2.1	2	sugar transporter protein 7
Phvul.001G226000.v2.1	2	Calmodulin-binding protein
Phvul.002G029500.v2.1	2	chromatin remodeling 1
Phvul.001G229000.v2.1	2	NADH-ubiquinone dehydrogenase, mitochondrial, putative
Phvul.002G113900.v2.1	2	chromomethylase 1
Phvul.009G174900.v2.1	2	myb domain protein 86
Phvul.008G128700.v2.1	2	cytochrome P450, family 93, subfamily D, polypeptide 1
Phvul.001G230800.v2.1	2	Calcium-dependent lipid-binding (CaLB domain) family protein
Phvul.001G230900.v2.1	2	RNA polymerase II, Rpb4, core protein
Phvul.001G232000.v2.1	2	inositol 1,3,4-trisphosphate 5/6-kinase 4
Phvul.003G152100.v2.1	2	glycine-rich protein
Phvul.009G014600.v2.1	2	alpha/beta-Hydrolases superfamily protein
Phvul.004G020100.v2.1	2	Peroxidase superfamily protein
Phvul.L006401.v2.1	2	NDR1/HIN1-like 25
Phvul.001G236500.v2.1	2	Regulator of chromosome condensation (RCC1) family protein
Phvul.001G236900.v2.1	2	delta 1-pyrroline-5-carboxylate synthase 2
Phvul.007G198400.v2.1	2	phloem protein 2-B15
Phvul.008G224900.v2.1	2	Leucine-rich repeat protein kinase family protein
Phvul.009G211200.v2.1	2	Bifunctional inhibitor/lipid-transfer protein/seed storage 2S albumin superfamily protein
Phvul.001G239900.v2.1	2	cellulase 2
Phvul.001G240300.v2.1	2	Duplicated homeodomain-like superfamily protein
Phvul.007G140700.v2.1	2	OPC-8:0 CoA ligase1
Phvul.001G240600.v2.1	2	Calcium-dependent lipid-binding (CaLB domain) family protein
Phvul.002G153800.v2.1	2	Pleckstrin homology (PH) domain superfamily protein
Phvul.001G242100.v2.1	2	light harvesting complex photosystem II
Phvul.004G042900.v2.1	2	UDP-glucosyl transferase 85A3
Phvul.003G109602.v2.1	2	MLP-like protein 423
Phvul.001G242400.v2.1	2	Alpha/beta hydrolase related protein
Phvul.001G242500.v2.1	2	ABC2 homolog 9
Phvul.001G243200.v2.1	2	Phosphoinositide-specific phospholipase C family protein
Phvul.001G243500.v2.1	2	CRINKLY4 related 3
Phvul.007G217500.v2.1	2	Pectin lyase-like superfamily protein
Phvul.001G245300.v2.1	2	Leucine-rich repeat protein kinase family protein
Phvul.003G142100.v2.1	2	OSBP(oxysterol binding protein)-related protein 4B
Phvul.001G245700.v2.1	2	ferritin 4
Phvul.002G015400.v2.1	2	ADP-ribosylation factor A1E
Phvul.001G246800.v2.1	2	inflorescence meristem receptor-like kinase 2
Phvul.001G257500.v2.1	2	G-protein coupled receptors;GTPase activators
Phvul.002G026800.v2.1	2	Brassinosteroid signalling positive regulator (BZR1) family protein
Phvul.002G048200.v2.1	2	protodermal factor 2
Phvul.002G074200.v2.1	2	sterol 4-alpha-methyl-oxidase 2-1
Phvul.002G124500.v2.1	2	Major facilitator superfamily protein
Phvul.002G127700.v2.1	2	acyl-CoA-binding protein 6
Phvul.003G152300.v2.1	2	UDP-D-glucuronate 4-epimerase 1
Phvul.001G249400.v2.1	2	RING/FYVE/PHD zinc finger superfamily protein
Phvul.001G249900.v2.1	2	NAD(P)-binding Rossmann-fold superfamily protein
Phvul.006G098600.v2.1	2	HXXXD-type acyl-transferase family protein
Phvul.001G253101.v2.1	2	Unannotated
Phvul.001G253700.v2.1	2	Histone superfamily protein
Phvul.001G254000.v2.1	2	homeobox protein 16
Phvul.001G255300.v2.1	2	Protein of unknown function (DUF707)
Phvul.001G256700.v2.1	2	TCP-1/cpn60 chaperonin family protein
Phvul.001G259000.v2.1	2	glyceraldehyde-3-phosphate dehydrogenase C subunit 1
Phvul.001G260100.v2.1	2	Unannotated
Phvul.001G261000.v2.1	2	Ribosomal protein L22p/L17e family protein
Phvul.004G158000.v2.1	2	Concanavalin A-like lectin protein kinase family protein
Phvul.001G263300.v2.1	2	Unannotated
Phvul.002G129700.v2.1	2	LRR and NB-ARC domains-containing disease resistance protein
Phvul.007G036000.v2.1	2	RING/FYVE/PHD zinc finger superfamily protein
Phvul.011G080200.v2.1	2	GATA transcription factor 10
Phvul.003G286100.v2.1	2	Zinc finger (C3HC4-type RING finger) family protein
Phvul.004G070125.v2.1	2	basic helix-loop-helix (bHLH) DNA-binding superfamily protein
Phvul.004G155201.v2.1	2	Unannotated
Phvul.006G018911.v2.1	2	LRR and NB-ARC domains-containing disease resistance protein
Phvul.006G127100.v2.1	2	dicer-like 2
Phvul.007G022600.v2.1	2	Nucleic acid-binding, OB-fold-like protein
Phvul.008G055400.v2.1	2	Leucine-rich repeat (LRR) family protein
Phvul.006G060300.v2.1	2	ubiquitin family protein
Phvul.008G034200.v2.1	2	UDP-Glycosyltransferase superfamily protein
Phvul.001G264600.v2.1	2	zinc finger (C2H2 type) family protein
Phvul.008G267600.v2.1	2	disease resistance protein (TIR-NBS-LRR class), putative
Phvul.002G119700.v2.1	2	Subtilase family protein
Phvul.005G026000.v2.1	2	calmodulin-like 41
Phvul.001G267100.v2.1	2	glycine-rich RNA-binding protein 2
Phvul.001G269000.v2.1	2	alpha/beta-Hydrolases superfamily protein
Phvul.011G056500.v2.1	2	lipoxygenase 2
Phvul.002G025700.v2.1	2	protein kinase family protein / peptidoglycan-binding LysM domain-containing protein
Phvul.002G193600.v2.1	2	DNA-directed RNA polymerase II
Phvul.002G281300.v2.1	2	Integrase-type DNA-binding superfamily protein
Phvul.003G005300.v2.1	2	Tudor/PWWP/MBT domain-containing protein
Phvul.005G054400.v2.1	2	Protein kinase superfamily protein
Phvul.007G172700.v2.1	2	Plant protein of unknown function (DUF868)
Phvul.008G002200.v2.1	2	ARM repeat superfamily protein
Phvul.008G093100.v2.1	2	Nucleic acid-binding, OB-fold-like protein
Phvul.008G210300.v2.1	2	ubiquitin-specific protease 12
Phvul.009G054050.v2.1	2	Pre-mRNA cleavage complex II protein family
Phvul.009G066700.v2.1	2	HXXXD-type acyl-transferase family protein
Phvul.009G146000.v2.1	2	indoleacetic acid-induced protein 8
Phvul.010G119500.v2.1	2	RNA-binding (RRM/RBD/RNP motifs) family protein
Phvul.011G051600.v2.1	2	Unannotated
Phvul.011G129215.v2.1	2	Protein of unknown function (DUF1637)
Phvul.002G002500.v2.1	2	casein kinase II beta chain 2
Phvul.002G034800.v2.1	2	Protein kinase superfamily protein
Phvul.002G043500.v2.1	2	Unannotated
Phvul.002G088400.v2.1	2	basic helix-loop-helix (bHLH) DNA-binding superfamily protein
Phvul.004G123600.v2.1	2	2-oxoglutarate (2OG) and Fe(II)-dependent oxygenase superfamily protein
Phvul.011G150500.v2.1	2	Unannotated
Phvul.002G003200.v2.1	2	Unannotated
Phvul.002G003500.v2.1	2	Ras-related small GTP-binding family protein
Phvul.002G003600.v2.1	2	phosphoglucosamine mutase-related
Phvul.002G004000.v2.1	2	BON association protein 2
Phvul.002G004200.v2.1	2	Haloacid dehalogenase-like hydrolase (HAD) superfamily protein
Phvul.002G004300.v2.1	2	Haloacid dehalogenase-like hydrolase (HAD) superfamily protein
Phvul.002G004400.v2.1	2	pentatricopeptide (PPR) repeat-containing protein
Phvul.002G005500.v2.1	2	Unannotated
Phvul.002G006500.v2.1	2	lsd one like 1
Phvul.009G064300.v2.1	2	BRI1 kinase inhibitor 1
Phvul.002G039100.v2.1	2	Chalcone and stilbene synthase family protein
Phvul.002G046100.v2.1	2	receptor-like protein kinase 1
Phvul.002G007900.v2.1	2	tubulin alpha-2 chain
Phvul.008G174900.v2.1	2	Protein kinase superfamily protein
Phvul.004G080600.v2.1	2	arabinogalactan protein 14
Phvul.002G010000.v2.1	2	heptahelical protein 4
Phvul.002G010100.v2.1	2	Uncharacterized conserved protein (DUF2215)
Phvul.002G010200.v2.1	2	N-acetyl-l-glutamate synthase 1
Phvul.007G092300.v2.1	2	IQ-domain 2
Phvul.002G011300.v2.1	2	voltage dependent anion channel 2
Phvul.002G012000.v2.1	2	Acyl-CoA N-acyltransferases (NAT) superfamily protein
Phvul.002G012800.v2.1	2	Uncharacterised protein family SERF
Phvul.002G018600.v2.1	2	Remorin family protein
Phvul.002G021000.v2.1	2	Unannotated
Phvul.006G070800.v2.1	2	Unannotated
Phvul.002G014300.v2.1	2	natural resistance-associated macrophage protein 3
Phvul.002G016700.v2.1	2	cooperatively regulated by ethylene and jasmonate 1
Phvul.002G017900.v2.1	2	DNA-directed DNA polymerases
Phvul.004G129700.v2.1	2	Kunitz family trypsin and protease inhibitor protein
Phvul.002G070800.v2.1	2	Unannotated
Phvul.002G177300.v2.1	2	RING/U-box superfamily protein
Phvul.003G157000.v2.1	2	Cytochrome c oxidase, subunit Vib family protein
Phvul.004G021300.v2.1	2	cytochrome P450, family 82, subfamily C, polypeptide 4
Phvul.004G071600.v2.1	2	rhomboid protein-related
Phvul.004G153084.v2.1	2	Unannotated
Phvul.004G174200.v2.1	2	HAD superfamily, subfamily IIIB acid phosphatase
Phvul.006G040344.v2.1	2	Ankyrin repeat family protein
Phvul.006G137500.v2.1	2	wall associated kinase-like 4
Phvul.007G051100.v2.1	2	cysteine-rich RLK (RECEPTOR-like protein kinase) 25
Phvul.008G094000.v2.1	2	receptor like protein 6
Phvul.010G086000.v2.1	2	HAL3-like protein A
Phvul.005G018200.v2.1	2	Unannotated
Phvul.005G169400.v2.1	2	Major facilitator superfamily protein
Phvul.006G057200.v2.1	2	Unannotated
Phvul.009G125900.v2.1	2	NAC (No Apical Meristem) domain transcriptional regulator superfamily protein
Phvul.009G155400.v2.1	2	gibberellin 20 oxidase 2
Phvul.002G022900.v2.1	2	cytochrome P450, family 82, subfamily C, polypeptide 4
Phvul.002G168500.v2.1	2	C2H2-like zinc finger protein
Phvul.002G024300.v2.1	2	Unannotated
Phvul.002G024900.v2.1	2	LIM domain-containing protein
Phvul.002G026300.v2.1	2	Protein of unknown function (DUF677)
Phvul.002G028800.v2.1	2	Protein of unknown function (DUF1195)
Phvul.010G158200.v2.1	2	basic helix-loop-helix (bHLH) DNA-binding superfamily protein
Phvul.002G157100.v2.1	2	root hair specific 8
Phvul.002G166800.v2.1	2	FG-GAP repeat-containing protein
Phvul.002G204200.v2.1	2	Plant Tudor-like protein
Phvul.002G271700.v2.1	2	NAC domain containing protein 82
Phvul.003G104100.v2.1	2	Unannotated
Phvul.003G160500.v2.1	2	Transducin/WD40 repeat-like superfamily protein
Phvul.003G179300.v2.1	2	nuclear factor Y, subunit B13
Phvul.005G047150.v2.1	2	Ankyrin repeat family protein
Phvul.007G037000.v2.1	2	Phospholipid/glycerol acyltransferase family protein
Phvul.008G030750.v2.1	2	Unannotated
Phvul.008G074700.v2.1	2	Unannotated
Phvul.008G140600.v2.1	2	UDP-Glycosyltransferase superfamily protein
Phvul.008G290800.v2.1	2	RING/U-box superfamily protein
Phvul.009G086200.v2.1	2	membrane-associated progesterone binding protein 2
Phvul.010G057800.v2.1	2	Lung seven transmembrane receptor family protein
Phvul.L008243.v2.1	2	Transcription factor IIA, alpha/beta subunit
Phvul.002G057600.v2.1	2	Protein of unknown function, DUF547
Phvul.002G032500.v2.1	2	Chaperone DnaJ-domain superfamily protein
Phvul.002G147000.v2.1	2	Unannotated
Phvul.002G147600.v2.1	2	K-box region and MADS-box transcription factor family protein
Phvul.002G180700.v2.1	2	Tetratricopeptide repeat (TPR)-like superfamily protein
Phvul.006G114000.v2.1	2	ABA-inducible BHLH-type transcription factor
Phvul.005G130700.v2.1	2	Protein of unknown function (DUF1635)
Phvul.005G174500.v2.1	2	Protein of unknown function, DUF642
Phvul.003G010400.v2.1	2	Protein of unknown function (DUF677)
Phvul.002G034700.v2.1	2	3\'-5\'-exoribonuclease family protein
Phvul.006G079500.v2.1	2	AMP-dependent synthetase and ligase family protein
Phvul.007G111200.v2.1	2	calmodulin-like 11
Phvul.002G035800.v2.1	2	Nuclear transport factor 2 (NTF2) family protein
Phvul.002G037700.v2.1	2	Transducin family protein / WD-40 repeat family protein
Phvul.002G037800.v2.1	2	Tudor/PWWP/MBT superfamily protein
Phvul.002G037900.v2.1	2	P-loop containing nucleoside triphosphate hydrolases superfamily protein
Phvul.002G039800.v2.1	2	Transcription factor DP
Phvul.002G040100.v2.1	2	4-coumarate:CoA ligase 3
Phvul.006G001200.v2.1	2	Unannotated
Phvul.007G200600.v2.1	2	Unannotated
Phvul.006G129900.v2.1	2	Peroxidase superfamily protein
Phvul.002G041800.v2.1	2	growth-regulating factor 5,growth-regulating factor 2
Phvul.002G133700.v2.1	2	protein dimerizations
Phvul.010G135151.v2.1	2	lipoxygenase 1
Phvul.002G043700.v2.1	2	TESMIN/TSO1-like CXC 2
Phvul.002G044200.v2.1	2	Ribosomal protein S3Ae
Phvul.002G044500.v2.1	2	Pentatricopeptide repeat (PPR) superfamily protein
Phvul.002G045100.v2.1	2	secE/sec61-gamma protein transport protein
Phvul.002G045900.v2.1	2	Unannotated
Phvul.002G046500.v2.1	2	receptor-like protein kinase 1
Phvul.002G046800.v2.1	2	Major facilitator superfamily protein
Phvul.007G110600.v2.1	2	EXORDIUM like 5
Phvul.002G047400.v2.1	2	ARM repeat protein interacting with ABF2
Phvul.002G047600.v2.1	2	kinase associated protein phosphatase
Phvul.003G230500.v2.1	2	AT hook motif DNA-binding family protein
Phvul.002G049000.v2.1	2	gibberellin 2-oxidase 8
Phvul.002G049301.v2.1	2	cysteine-rich RLK (RECEPTOR-like protein kinase) 10
Phvul.002G049400.v2.1	2	cysteine-rich RLK (RECEPTOR-like protein kinase) 6
Phvul.002G049601.v2.1	2	Unannotated
Phvul.002G050301.v2.1	2	NADH-Ubiquinone/plastoquinone (complex I) protein
Phvul.002G050500.v2.1	2	Nucleic acid-binding, OB-fold-like protein
Phvul.002G053100.v2.1	2	Unannotated
Phvul.002G053200.v2.1	2	DNA-directed DNA polymerases
Phvul.003G146900.v2.1	2	4-coumarate:CoA ligase 2
Phvul.002G054300.v2.1	2	homolog of RAD54
Phvul.002G054700.v2.1	2	histone deacetylase 1
Phvul.002G054900.v2.1	2	Nucleotide-sugar transporter family protein
Phvul.002G055200.v2.1	2	Agenet domain-containing protein
Phvul.002G056100.v2.1	2	RING/U-box superfamily protein
Phvul.002G280600.v2.1	2	Mitochondrial substrate carrier family protein
Phvul.011G136130.v2.1	2	Disease resistance protein (TIR-NBS-LRR class) family,disease resistance protein (TIR-NBS-LRR class), putative
Phvul.002G056700.v2.1	2	acyl-CoA oxidase 1
Phvul.002G057000.v2.1	2	Ribosomal protein L23/L15e family protein
Phvul.002G057300.v2.1	2	Plant protein of unknown function (DUF828) with plant pleckstrin homology-like region
Phvul.002G057900.v2.1	2	O-fucosyltransferase family protein
Phvul.005G163100.v2.1	2	Leucine-rich repeat protein kinase family protein
Phvul.002G059300.v2.1	2	Clathrin adaptor complexes medium subunit family protein
Phvul.002G060700.v2.1	2	Unannotated
Phvul.002G061100.v2.1	2	Pentapeptide repeat-containing protein
Phvul.004G040101.v2.1	2	HXXXD-type acyl-transferase family protein
Phvul.010G069400.v2.1	2	ureide permease 2
Phvul.002G062200.v2.1	2	Ubiquitin-like superfamily protein
Phvul.002G062600.v2.1	2	Eukaryotic aspartyl protease family protein
Phvul.002G063700.v2.1	2	cysteine-rich RLK (RECEPTOR-like protein kinase) 2
Phvul.002G064166.v2.1	2	Unannotated
Phvul.002G064300.v2.1	2	Plant protein of unknown function (DUF828)
Phvul.002G102100.v2.1	2	SPFH/Band 7/PHB domain-containing membrane-associated protein family
Phvul.011G144000.v2.1	2	terpene synthase 10
Phvul.002G067700.v2.1	2	nitrate transporter 1.7
Phvul.008G228814.v2.1	2	Subtilisin-like serine endopeptidase family protein
Phvul.002G065900.v2.1	2	Protein of unknown function (DUF1664)
Phvul.005G003700.v2.1	2	LORELEI-LIKE-GPI-ANCHORED PROTEIN 1
Phvul.002G071300.v2.1	2	Nucleic acid-binding, OB-fold-like protein
Phvul.002G194700.v2.1	2	Unannotated
Phvul.002G069400.v2.1	2	uvrB/uvrC motif-containing protein
Phvul.008G277226.v2.1	2	receptor like protein 6
Phvul.002G072100.v2.1	2	aldehyde dehydrogenase 2B7
Phvul.002G072300.v2.1	2	K+ uptake permease 6
Phvul.002G072400.v2.1	2	trehalose-phosphatase/synthase 9
Phvul.002G074000.v2.1	2	TRICHOME BIREFRINGENCE-LIKE 27
Phvul.007G063200.v2.1	2	ERECTA-like 1
Phvul.003G223400.v2.1	2	Phosphotyrosine protein phosphatases superfamily protein
Phvul.006G118600.v2.1	2	Protein phosphatase 2C family protein
Phvul.003G138330.v2.1	2	indole-3-acetic acid inducible 14
Phvul.004G009161.v2.1	2	ARM repeat superfamily protein
Phvul.011G044900.v2.1	2	RAD-like 1
Phvul.011G127700.v2.1	2	trehalose-phosphatase/synthase 7
Phvul.011G212700.v2.1	2	Unannotated
Phvul.002G219900.v2.1	2	S-locus lectin protein kinase family protein
Phvul.002G231600.v2.1	2	HSP20-like chaperones superfamily protein
Phvul.002G298300.v2.1	2	RING/U-box superfamily protein
Phvul.003G206800.v2.1	2	protein-l-isoaspartate methyltransferase 1
Phvul.004G039900.v2.1	2	Malectin/receptor-like protein kinase family protein
Phvul.004G108100.v2.1	2	Unannotated
Phvul.004G121633.v2.1	2	ribulose-bisphosphate carboxylases
Phvul.005G055800.v2.1	2	Unannotated
Phvul.005G107100.v2.1	2	Transducin/WD40 repeat-like superfamily protein
Phvul.007G040000.v2.1	2	Unannotated
Phvul.007G072600.v2.1	2	NAD(P)-binding Rossmann-fold superfamily protein
Phvul.007G179000.v2.1	2	cytochrome P450, family 94, subfamily B, polypeptide 1
Phvul.007G239600.v2.1	2	Beta-1,3-N-Acetylglucosaminyltransferase family protein
Phvul.008G016600.v2.1	2	BCL-2-associated athanogene 5
Phvul.008G031660.v2.1	2	Bromodomain transcription factor
Phvul.008G227000.v2.1	2	HAD superfamily, subfamily IIIB acid phosphatase
Phvul.009G212000.v2.1	2	Unannotated
Phvul.009G245700.v2.1	2	plasma-membrane associated cation-binding protein 1
Phvul.011G079700.v2.1	2	dsRNA-binding protein 2
Phvul.011G136700.v2.1	2	UDP-Glycosyltransferase superfamily protein
Phvul.L001611.v2.1	2	Unannotated
Phvul.002G167900.v2.1	2	appr-1-p processing enzyme family protein
Phvul.003G167700.v2.1	2	auxin-induced protein 13
Phvul.011G134800.v2.1	2	fatty acid reductase 1
Phvul.002G079600.v2.1	2	Protein of unknown function (DUF1336)
Phvul.005G001000.v2.1	2	cellulose synthase like G1
Phvul.010G065400.v2.1	2	PYR1-like 4
Phvul.002G082700.v2.1	2	Aluminium activated malate transporter family protein
Phvul.002G085100.v2.1	2	ATP binding;leucine-tRNA ligases;aminoacyl-tRNA ligases;nucleotide binding;ATP binding;aminoacyl-tRNA ligases
Phvul.002G086500.v2.1	2	Mog1/PsbP/DUF1795-like photosystem II reaction center PsbP family protein
Phvul.002G086600.v2.1	2	TCP family transcription factor
Phvul.002G088000.v2.1	2	Unannotated
Phvul.002G088300.v2.1	2	Cyclophilin-like peptidyl-prolyl cis-trans isomerase family protein
Phvul.003G224800.v2.1	2	expansin-like B1
Phvul.002G088600.v2.1	2	Homeobox-leucine zipper protein family
Phvul.002G088900.v2.1	2	myb domain protein 88
Phvul.002G089600.v2.1	2	Cystathionine beta-synthase (CBS) protein
Phvul.002G091000.v2.1	2	Amino acid kinase family protein
Phvul.002G091100.v2.1	2	WRKY DNA-binding protein 3
Phvul.002G091600.v2.1	2	Unannotated
Phvul.002G188500.v2.1	2	Nucleotide-diphospho-sugar transferase family protein
Phvul.002G100000.v2.1	2	Unannotated
Phvul.002G099700.v2.1	2	zinc transporter 10 precursor
Phvul.006G202900.v2.1	2	hydroxyproline-rich glycoprotein family protein
Phvul.002G098500.v2.1	2	Trypsin family protein
Phvul.002G097800.v2.1	2	Unannotated
Phvul.002G097000.v2.1	2	cytochrome P450, family 87, subfamily A, polypeptide 6
Phvul.002G096700.v2.1	2	Unannotated
Phvul.002G102200.v2.1	2	alpha/beta-Hydrolases superfamily protein
Phvul.002G103500.v2.1	2	Protein of unknown function (DUF1336)
Phvul.003G090300.v2.1	2	Polyketide cyclase/dehydrase and lipid transport superfamily protein
Phvul.002G105900.v2.1	2	Unannotated
Phvul.007G003900.v2.1	2	UDP-galactose transporter 6
Phvul.008G134100.v2.1	2	2-oxoglutarate (2OG) and Fe(II)-dependent oxygenase superfamily protein
Phvul.008G292100.v2.1	2	Calcium-binding EF hand family protein
Phvul.002G106500.v2.1	2	VPS35 homolog A
Phvul.002G106600.v2.1	2	RHO-related protein from plants 1
Phvul.002G106900.v2.1	2	Protein of unknown function (DUF630) ;Protein of unknown function (DUF632)
Phvul.002G108600.v2.1	2	Chaperone DnaJ-domain superfamily protein
Phvul.009G062800.v2.1	2	Protein of unknown function, DUF617
Phvul.008G271000.v2.1	2	O-Glycosyl hydrolases family 17 protein
Phvul.002G115200.v2.1	2	Polynucleotide adenylyltransferase family protein
Phvul.005G025200.v2.1	2	nudix hydrolase homolog 16
Phvul.009G075500.v2.1	2	Zinc finger C-x8-C-x5-C-x3-H type family protein
Phvul.002G117900.v2.1	2	Seven transmembrane MLO family protein
Phvul.002G118000.v2.1	2	RING/U-box superfamily protein
Phvul.003G176400.v2.1	2	Unannotated
Phvul.003G199100.v2.1	2	aldehyde dehydrogenase 2B4
Phvul.003G239300.v2.1	2	Protein kinase superfamily protein
Phvul.003G272500.v2.1	2	diacylglycerol acyltransferase family
Phvul.005G110900.v2.1	2	S-locus lectin protein kinase family protein
Phvul.006G197100.v2.1	2	CAP (Cysteine-rich secretory proteins, Antigen 5, and Pathogenesis-related 1 protein) superfamily protein
Phvul.007G051900.v2.1	2	PPDK regulatory protein
Phvul.007G196100.v2.1	2	indeterminate(ID)-domain 2
Phvul.007G199400.v2.1	2	PRP38 family protein
Phvul.008G020200.v2.1	2	allene oxide cyclase 4
Phvul.008G117800.v2.1	2	receptor lectin kinase
Phvul.008G286100.v2.1	2	zinc-dependent activator protein-1
Phvul.009G101800.v2.1	2	Unannotated
Phvul.009G185800.v2.1	2	FKBP-like peptidyl-prolyl cis-trans isomerase family protein
Phvul.010G031900.v2.1	2	receptor-like protein kinase 1
Phvul.011G034500.v2.1	2	Plasma-membrane choline transporter family protein
Phvul.011G160800.v2.1	2	N-terminal nucleophile aminohydrolases (Ntn hydrolases) superfamily protein
Phvul.011G196500.v2.1	2	nuclear factor Y, subunit C11
Phvul.002G142800.v2.1	2	beta HLH protein 93
Phvul.002G143600.v2.1	2	Zincin-like metalloproteases family protein
Phvul.002G126450.v2.1	2	conserved peptide upstream open reading frame 16
Phvul.003G094800.v2.1	2	Chloroplast Ycf2;ATPase, AAA type, core
Phvul.010G152200.v2.1	2	gibberellin 3-oxidase 1
Phvul.002G129000.v2.1	2	Eukaryotic protein of unknown function (DUF872)
Phvul.003G056700.v2.1	2	GDSL-like Lipase/Acylhydrolase superfamily protein
Phvul.004G161500.v2.1	2	Leucine-rich repeat (LRR) family protein
Phvul.010G073800.v2.1	2	Laccase/Diphenol oxidase family protein
Phvul.002G134000.v2.1	2	Proteasome component (PCI) domain protein
Phvul.002G134200.v2.1	2	extra-large GTP-binding protein 3
Phvul.002G140500.v2.1	2	Tetraspanin family protein
Phvul.002G142100.v2.1	2	Mitochondrial substrate carrier family protein
Phvul.002G138900.v2.1	2	Major facilitator superfamily protein
Phvul.003G100400.v2.1	2	acyl carrier protein 4
Phvul.002G227700.v2.1	2	Unannotated
Phvul.002G276200.v2.1	2	CBS / octicosapeptide/Phox/Bemp1 (PB1) domains-containing protein
Phvul.003G141800.v2.1	2	subtilisin-like serine protease 3
Phvul.003G152800.v2.1	2	homolog of yeast autophagy 18 (ATG18) B
Phvul.003G167500.v2.1	2	WUS-interacting protein 2
Phvul.003G170632.v2.1	2	purple acid phosphatase 26
Phvul.003G275200.v2.1	2	Domain of unknown function (DUF23)
Phvul.004G150500.v2.1	2	S-adenosyl-L-methionine-dependent methyltransferases superfamily protein
Phvul.005G061000.v2.1	2	Arabidopsis thaliana gibberellin 2-oxidase 1
Phvul.007G066560.v2.1	2	arginine/serine-rich splicing factor 35
Phvul.007G150300.v2.1	2	adenosine kinase 2
Phvul.007G222400.v2.1	2	Unannotated
Phvul.008G004200.v2.1	2	glycyl-tRNA synthetase / glycine--tRNA ligase
Phvul.009G063000.v2.1	2	Protein of unknown function (DUF1645)
Phvul.009G102000.v2.1	2	FAD-dependent oxidoreductase family protein
Phvul.009G156400.v2.1	2	Thiamin diphosphate-binding fold (THDP-binding) superfamily protein
Phvul.009G242000.v2.1	2	Unannotated
Phvul.009G255700.v2.1	2	Unannotated
Phvul.010G039300.v2.1	2	alkenal reductase
Phvul.010G089300.v2.1	2	Ubiquitin related modifier 1
Phvul.011G177700.v2.1	2	GTP-binding family protein
Phvul.011G214500.v2.1	2	Emsy N Terminus (ENT)/ plant Tudor-like domains-containing protein
Phvul.007G206600.v2.1	2	germin-like protein 10
Phvul.002G149900.v2.1	2	Unannotated
Phvul.002G150000.v2.1	2	transporter associated with antigen processing protein 1
Phvul.002G150700.v2.1	2	Unannotated
Phvul.002G169000.v2.1	2	Unannotated
Phvul.002G240600.v2.1	2	Protein of unknown function (DUF177)
Phvul.003G095100.v2.1	2	alpha/beta-Hydrolases superfamily protein
Phvul.004G049200.v2.1	2	glycosyl hydrolase family 81 protein
Phvul.005G122600.v2.1	2	Pollen Ole e 1 allergen and extensin family protein
Phvul.010G048300.v2.1	2	Pentatricopeptide repeat (PPR) superfamily protein
Phvul.010G067900.v2.1	2	with no lysine (K) kinase 5
Phvul.011G096800.v2.1	2	NAD(P)-binding Rossmann-fold superfamily protein
Phvul.002G152800.v2.1	2	PGR5-LIKE A
Phvul.002G157500.v2.1	2	transcription factor jumonji (jmjC) domain-containing protein
Phvul.002G157900.v2.1	2	bromo-adjacent homology (BAH) domain-containing protein
Phvul.002G158100.v2.1	2	SIGNAL PEPTIDE PEPTIDASE-LIKE 2
Phvul.002G158700.v2.1	2	PLAC8 family protein
Phvul.002G158900.v2.1	2	Phosphoglycerate mutase family protein
Phvul.002G159000.v2.1	2	POX (plant homeobox) family protein
Phvul.002G159900.v2.1	2	isoprenoid F
Phvul.009G253300.v2.1	2	COBRA-like protein-7 precursor
Phvul.002G165100.v2.1	2	phosphoinositide 4-kinase gamma 4
Phvul.002G171200.v2.1	2	Ribosomal protein L34e superfamily protein
Phvul.002G170700.v2.1	2	Homeodomain-like superfamily protein
Phvul.002G175200.v2.1	2	2-oxoglutarate (2OG) and Fe(II)-dependent oxygenase superfamily protein
Phvul.002G175700.v2.1	2	Protein kinase superfamily protein
Phvul.002G181000.v2.1	2	Unannotated
Phvul.002G183200.v2.1	2	inorganic carbon transport protein-related
Phvul.002G183500.v2.1	2	Ubiquitin-conjugating enzyme family protein
Phvul.002G189100.v2.1	2	myo-inositol oxygenase 4
Phvul.002G189400.v2.1	2	Pectin lyase-like superfamily protein
Phvul.002G189600.v2.1	2	methyltransferases
Phvul.002G190200.v2.1	2	thioredoxin O1
Phvul.002G194100.v2.1	2	Unannotated
Phvul.002G198300.v2.1	2	histidinol dehydrogenase
Phvul.002G204000.v2.1	2	Putative serine esterase family protein
Phvul.001G000500.v2.1	1	cyclin-dependent kinase B2;2
Phvul.001G001300.v2.1	1	OPC-8:0 CoA ligase1
Phvul.001G001600.v2.1	1	Pseudouridine synthase family protein
Phvul.001G001700.v2.1	1	Prolyl oligopeptidase family protein
Phvul.001G002400.v2.1	1	Tetrapyrrole (Corrin/Porphyrin) Methylases
Phvul.001G002600.v2.1	1	LYR family of Fe/S cluster biogenesis protein
Phvul.001G003300.v2.1	1	calcium-dependent protein kinase 29
Phvul.001G003400.v2.1	1	RING/U-box superfamily protein
Phvul.001G003700.v2.1	1	expansin 11
Phvul.001G003800.v2.1	1	Peroxidase superfamily protein
Phvul.001G005100.v2.1	1	THAUMATIN-LIKE PROTEIN 1
Phvul.001G005200.v2.1	1	Chaperone protein htpG family protein
Phvul.001G005800.v2.1	1	Unannotated
Phvul.001G005900.v2.1	1	P-glycoprotein 13
Phvul.001G137300.v2.1	1	Leucine-rich repeat receptor-like protein kinase family protein
Phvul.002G126800.v2.1	1	RECQ helicase L2
Phvul.003G153800.v2.1	1	Unannotated
Phvul.003G268700.v2.1	1	Calcium-dependent phosphotriesterase superfamily protein
Phvul.004G105900.v2.1	1	Tic22-like family protein
Phvul.005G178800.v2.1	1	Molecular chaperone Hsp40/DnaJ family protein
Phvul.007G152600.v2.1	1	alpha carbonic anhydrase 1
Phvul.007G160100.v2.1	1	Pectin lyase-like superfamily protein
Phvul.001G162800.v2.1	1	Long-chain fatty alcohol dehydrogenase family protein
Phvul.001G250900.v2.1	1	Protein of unknown function (DUF581)
Phvul.008G061500.v2.1	1	Unannotated
Phvul.010G144800.v2.1	1	nuclear poly(a) polymerase
Phvul.001G007100.v2.1	1	C2H2-like zinc finger protein
Phvul.001G007500.v2.1	1	DnaJ/Hsp40 cysteine-rich domain superfamily protein
Phvul.001G007700.v2.1	1	Translation elongation factor EF1B/ribosomal protein S6 family protein
Phvul.007G031300.v2.1	1	Protein kinase superfamily protein
Phvul.001G008000.v2.1	1	Plant protein of unknown function (DUF869)
Phvul.001G009200.v2.1	1	glyoxal oxidase-related protein
Phvul.001G010000.v2.1	1	Ubiquitin carboxyl-terminal hydrolase family protein
Phvul.002G240900.v2.1	1	WRKY DNA-binding protein 65
Phvul.003G110100.v2.1	1	response regulator 1
Phvul.001G011600.v2.1	1	NAD(P)-binding Rossmann-fold superfamily protein
Phvul.006G087500.v2.1	1	glutathione S-transferase F11
Phvul.001G011900.v2.1	1	conserved peptide upstream open reading frame 5
Phvul.001G065700.v2.1	1	Target of Myb protein 1
Phvul.001G250000.v2.1	1	SAP domain-containing protein
Phvul.007G189300.v2.1	1	Myosin family protein with Dil domain
Phvul.009G027100.v2.1	1	S-adenosyl-L-methionine-dependent methyltransferases superfamily protein
Phvul.001G013800.v2.1	1	ARM repeat superfamily protein
Phvul.001G013900.v2.1	1	Unannotated
Phvul.001G014300.v2.1	1	RAD-like 1
Phvul.001G014900.v2.1	1	O-Glycosyl hydrolases family 17 protein,Glycosyl hydrolase family 17 protein
Phvul.006G089900.v2.1	1	ralf-like 33
Phvul.001G015800.v2.1	1	Nucleotide-diphospho-sugar transferase family protein
Phvul.001G016200.v2.1	1	Methyltransferase MT-A70 family protein
Phvul.001G041100.v2.1	1	glutathione peroxidase 1
Phvul.005G123800.v2.1	1	Unannotated
Phvul.008G249300.v2.1	1	Tyrosyl-tRNA synthetase, class Ib, bacterial/mitochondrial
Phvul.009G102700.v2.1	1	Unannotated
Phvul.009G118300.v2.1	1	Unannotated
Phvul.001G127900.v2.1	1	dehydration-induced protein (ERD15)
Phvul.001G142200.v2.1	1	DNA polymerase delta small subunit
Phvul.002G239200.v2.1	1	Protein of unknown function (DUF688)
Phvul.002G294200.v2.1	1	P-loop containing nucleoside triphosphate hydrolases superfamily protein
Phvul.002G302500.v2.1	1	Pseudouridine synthase family protein
Phvul.003G149300.v2.1	1	glutamine dumper 3
Phvul.003G261100.v2.1	1	armadillo repeat only 2
Phvul.004G008001.v2.1	1	NB-ARC domain-containing disease resistance protein
Phvul.004G039000.v2.1	1	PLC-like phosphodiesterases superfamily protein
Phvul.004G144600.v2.1	1	Pentatricopeptide repeat (PPR) superfamily protein
Phvul.004G167750.v2.1	1	Unannotated
Phvul.005G023300.v2.1	1	alpha-N-acetylglucosaminidase family / NAGLU family
Phvul.005G088600.v2.1	1	Calcium-binding EF-hand family protein
Phvul.006G053300.v2.1	1	WRKY family transcription factor family protein
Phvul.006G116700.v2.1	1	Unannotated
Phvul.006G168181.v2.1	1	P-glycoprotein 9
Phvul.007G004300.v2.1	1	20S proteasome beta subunit D1
Phvul.007G042800.v2.1	1	Protein phosphatase 2C family protein
Phvul.007G103400.v2.1	1	RNA-binding (RRM/RBD/RNP motifs) family protein
Phvul.007G134100.v2.1	1	Tudor/PWWP/MBT superfamily protein
Phvul.008G030100.v2.1	1	Malectin/receptor-like protein kinase family protein
Phvul.008G084100.v2.1	1	2-oxoglutarate (2OG) and Fe(II)-dependent oxygenase superfamily protein
Phvul.009G037100.v2.1	1	O-fucosyltransferase family protein
Phvul.009G134300.v2.1	1	Nodulin MtN3 family protein
Phvul.009G226400.v2.1	1	NagB/RpiA/CoA transferase-like superfamily protein
Phvul.010G133100.v2.1	1	developmentally regulated G-protein 1
Phvul.011G087200.v2.1	1	RING/U-box superfamily protein
Phvul.011G140701.v2.1	1	Unannotated
Phvul.011G151800.v2.1	1	receptor kinase 3
Phvul.001G017800.v2.1	1	allene oxide synthase
Phvul.001G018000.v2.1	1	Protein kinase protein with adenine nucleotide alpha hydrolases-like domain
Phvul.001G018700.v2.1	1	Xanthine/uracil permease family protein
Phvul.001G019400.v2.1	1	Protein of unknown function, DUF547
Phvul.001G019500.v2.1	1	serine carboxypeptidase-like 40
Phvul.001G019600.v2.1	1	RNA-binding protein 47C
Phvul.001G020501.v2.1	1	alpha/beta-Hydrolases superfamily protein
Phvul.001G021200.v2.1	1	Protein phosphatase 2C family protein
Phvul.001G021300.v2.1	1	BRI1 kinase inhibitor 1
Phvul.001G021400.v2.1	1	phosphatidic acid phosphohydrolase 2
Phvul.001G021700.v2.1	1	Calcium-binding EF-hand family protein
Phvul.008G012300.v2.1	1	Uncharacterised protein family (UPF0497)
Phvul.001G021750.v2.1	1	Unannotated
Phvul.004G009118.v2.1	1	ARM repeat superfamily protein
Phvul.001G021800.v2.1	1	plant glycogenin-like starch initiation protein 3
Phvul.008G252000.v2.1	1	Unannotated
Phvul.001G023600.v2.1	1	WUSCHEL related homeobox 4
Phvul.001G024300.v2.1	1	Unannotated
Phvul.009G051600.v2.1	1	RWP-RK domain-containing protein
Phvul.001G024900.v2.1	1	CYCLIN D3;1
Phvul.006G040600.v2.1	1	Major facilitator superfamily protein
Phvul.007G180100.v2.1	1	glycoside hydrolase family 2 protein
Phvul.006G039700.v2.1	1	dsRNA-binding protein 3
Phvul.008G175700.v2.1	1	Phosphate-responsive 1 family protein
Phvul.009G084400.v2.1	1	Integrase-type DNA-binding superfamily protein
Phvul.001G026200.v2.1	1	acyl-CoA-binding domain 3
Phvul.001G026300.v2.1	1	TBP-associated factor 4
Phvul.001G026600.v2.1	1	Family of unknown function (DUF566)
Phvul.001G029200.v2.1	1	phytosulfokine 4 precursor
Phvul.001G029300.v2.1	1	Unannotated
Phvul.001G029600.v2.1	1	P-loop containing nucleoside triphosphate hydrolases superfamily protein
Phvul.001G030200.v2.1	1	GC-rich sequence DNA-binding factor-like protein
Phvul.001G031500.v2.1	1	DNA binding
Phvul.007G074300.v2.1	1	Pectin lyase-like superfamily protein
Phvul.001G031800.v2.1	1	Unannotated
Phvul.001G032350.v2.1	1	Unannotated
Phvul.010G143000.v2.1	1	basic helix-loop-helix (bHLH) DNA-binding superfamily protein
Phvul.001G034400.v2.1	1	K+ efflux antiporter 6
Phvul.002G122200.v2.1	1	cytochrome P450, family 707, subfamily A, polypeptide 1
Phvul.001G034800.v2.1	1	Protein of unknown function (DUF778)
Phvul.003G279500.v2.1	1	DZC (Disease resistance/zinc finger/chromosome condensation-like region) domain containing protein
Phvul.001G035500.v2.1	1	glycine decarboxylase P-protein 2
Phvul.007G155100.v2.1	1	Flavin-binding monooxygenase family protein
Phvul.001G035900.v2.1	1	nucleotide binding protein 35
Phvul.001G036400.v2.1	1	FTSH protease 4
Phvul.001G036800.v2.1	1	Glycosyl hydrolases family 32 protein
Phvul.001G037100.v2.1	1	cytochrome P450, family 711, subfamily A, polypeptide 1
Phvul.005G110950.v2.1	1	pinoid-binding protein 1
Phvul.001G037500.v2.1	1	Protein of unknown function (DUF803)
Phvul.003G212800.v2.1	1	C-repeat-binding factor 4
Phvul.001G037600.v2.1	1	Protein of unknown function (DUF3511)
Phvul.001G038000.v2.1	1	myosin, putative
Phvul.001G045000.v2.1	1	Unannotated
Phvul.001G044900.v2.1	1	Protein kinase superfamily protein
Phvul.001G044000.v2.1	1	2-oxoglutarate (2OG) and Fe(II)-dependent oxygenase superfamily protein
Phvul.001G043900.v2.1	1	RING/U-box superfamily protein
Phvul.001G042700.v2.1	1	Unannotated
Phvul.001G042200.v2.1	1	WRKY DNA-binding protein 40
Phvul.001G042100.v2.1	1	WRKY DNA-binding protein 40
Phvul.001G041400.v2.1	1	early nodulin-like protein 14
Phvul.001G041300.v2.1	1	Sas10/Utp3/C1D family
Phvul.004G116300.v2.1	1	Heavy metal transport/detoxification superfamily protein
Phvul.001G040900.v2.1	1	enhancer of rudimentary protein, putative
Phvul.001G039900.v2.1	1	WRKY DNA-binding protein 50
Phvul.001G039800.v2.1	1	17.6 kDa class II heat shock protein
Phvul.001G039600.v2.1	1	Mitochondrial substrate carrier family protein
Phvul.007G138900.v2.1	1	Double Clp-N motif-containing P-loop nucleoside triphosphate hydrolases superfamily protein
Phvul.001G039100.v2.1	1	S-adenosyl-L-methionine-dependent methyltransferases superfamily protein
Phvul.007G176700.v2.1	1	AUX/IAA transcriptional regulator family protein
Phvul.001G038800.v2.1	1	cytokinin oxidase 7
Phvul.001G038400.v2.1	1	Leucine-rich receptor-like protein kinase family protein
Phvul.001G046300.v2.1	1	response regulator 12
Phvul.001G046500.v2.1	1	C2H2 and C2HC zinc fingers superfamily protein
Phvul.002G153900.v2.1	1	Integrase-type DNA-binding superfamily protein
Phvul.001G046600.v2.1	1	Mitochondrial glycoprotein family protein
Phvul.011G198700.v2.1	1	sulfotransferase 2A
Phvul.001G047500.v2.1	1	ribosomal protein S11
Phvul.010G006700.v2.1	1	fructokinase-like 1
Phvul.001G048800.v2.1	1	Protein kinase superfamily protein
Phvul.001G049000.v2.1	1	Protein kinase superfamily protein
Phvul.006G194500.v2.1	1	S-locus lectin protein kinase family protein
Phvul.001G049200.v2.1	1	PR5-like receptor kinase
Phvul.004G164900.v2.1	1	ABI-1-like 1
Phvul.001G049500.v2.1	1	calcium-binding EF hand family protein
Phvul.001G049700.v2.1	1	Unannotated
Phvul.001G049900.v2.1	1	Galactosyltransferase family protein
Phvul.001G125300.v2.1	1	Glutaredoxin family protein
Phvul.002G248500.v2.1	1	Basic-leucine zipper (bZIP) transcription factor family protein
Phvul.005G054700.v2.1	1	IAP-like protein 1
Phvul.008G062200.v2.1	1	U-box domain-containing protein kinase family protein
Phvul.010G079100.v2.1	1	cytochrome P450, family 83, subfamily B, polypeptide 1
Phvul.010G131650.v2.1	1	Disease resistance protein (TIR-NBS-LRR class) family
Phvul.002G035300.v2.1	1	Protein of unknown function (DUF506)
Phvul.004G162800.v2.1	1	Unannotated
Phvul.005G101000.v2.1	1	nuclear fusion defective 6
Phvul.007G082000.v2.1	1	Integrase-type DNA-binding superfamily protein
Phvul.008G200300.v2.1	1	Regulator of chromosome condensation (RCC1) family with FYVE zinc finger domain
Phvul.009G228200.v2.1	1	MYB-like 102
Phvul.010G040300.v2.1	1	Phosphoribosyltransferase family protein
Phvul.001G050700.v2.1	1	Protein kinase superfamily protein
Phvul.001G164400.v2.1	1	plasmodesmata-located protein 1
Phvul.001G212300.v2.1	1	Unannotated
Phvul.002G024800.v2.1	1	BEL1-like homeodomain 4
Phvul.004G026300.v2.1	1	ARM repeat superfamily protein
Phvul.006G114500.v2.1	1	Unannotated
Phvul.007G056700.v2.1	1	Sec14p-like phosphatidylinositol transfer family protein
Phvul.009G064200.v2.1	1	Protein phosphatase 2C family protein
Phvul.009G104400.v2.1	1	NAC domain containing protein 38
Phvul.011G202300.v2.1	1	NB-ARC domain-containing disease resistance protein
Phvul.001G051100.v2.1	1	S-domain-2 5
Phvul.002G310200.v2.1	1	Integrase-type DNA-binding superfamily protein
Phvul.003G188700.v2.1	1	RING/U-box superfamily protein
Phvul.004G004800.v2.1	1	Protein kinase superfamily protein
Phvul.004G052500.v2.1	1	ARF GAP-like zinc finger-containing protein ZIGA4
Phvul.004G176900.v2.1	1	Alkaline-phosphatase-like family protein
Phvul.006G058200.v2.1	1	emp24/gp25L/p24 family/GOLD family protein
Phvul.006G186700.v2.1	1	allantoinase
Phvul.008G188300.v2.1	1	Protein of unknown function, DUF599
Phvul.009G143400.v2.1	1	general regulatory factor 8
Phvul.011G198300.v2.1	1	NB-ARC domain-containing disease resistance protein
Phvul.001G051700.v2.1	1	DEAD/DEAH box RNA helicase family protein
Phvul.008G048466.v2.1	1	Unannotated
Phvul.L002637.v2.1	1	disease resistance protein (TIR-NBS-LRR class), putative
Phvul.001G052600.v2.1	1	P-loop containing nucleoside triphosphate hydrolases superfamily protein
Phvul.L001630.v2.1	1	Calcium-dependent lipid-binding (CaLB domain) plant phosphoribosyltransferase family protein
Phvul.001G053000.v2.1	1	Cyclophilin-like peptidyl-prolyl cis-trans isomerase family protein
Phvul.001G053501.v2.1	1	Cyclin/Brf1-like TBP-binding protein
Phvul.011G182700.v2.1	1	MLP-like protein 43
Phvul.001G054200.v2.1	1	Ribosomal protein L33 family protein
Phvul.001G055000.v2.1	1	gibberellin 3-oxidase 1
Phvul.001G055700.v2.1	1	CTC-interacting domain 5
Phvul.001G055800.v2.1	1	embryo defective 2410
Phvul.010G100901.v2.1	1	U-box domain-containing protein kinase family protein
Phvul.001G056100.v2.1	1	molybdate transporter 1
Phvul.001G056400.v2.1	1	O-Glycosyl hydrolases family 17 protein
Phvul.011G101750.v2.1	1	diacylglycerol kinase 4
Phvul.001G058350.v2.1	1	chloroplast ribosomal protein S15
Phvul.001G058500.v2.1	1	replicon protein A2
Phvul.001G058900.v2.1	1	H(+)-ATPase 5
Phvul.001G059000.v2.1	1	deletion of SUV3 suppressor 1(I)
Phvul.006G169100.v2.1	1	GDSL-like Lipase/Acylhydrolase superfamily protein
Phvul.001G059200.v2.1	1	Unannotated
Phvul.001G059300.v2.1	1	RING/U-box superfamily protein
Phvul.006G129800.v2.1	1	Peroxidase superfamily protein
Phvul.001G060001.v2.1	1	hemoglobin 3
Phvul.001G060200.v2.1	1	WRKY DNA-binding protein 11
Phvul.001G060500.v2.1	1	serine/arginine-rich 22
Phvul.011G155800.v2.1	1	diacylglycerol kinase 5
Phvul.001G060700.v2.1	1	Folylpolyglutamate synthetase family protein
Phvul.008G116500.v2.1	1	NAD(P)-binding Rossmann-fold superfamily protein
Phvul.001G060800.v2.1	1	actin related protein 2
Phvul.009G234900.v2.1	1	Unannotated
Phvul.001G155251.v2.1	1	Unannotated
Phvul.002G223100.v2.1	1	endonuclease 4
Phvul.004G157200.v2.1	1	Complex I subunit NDUFS6
Phvul.005G051100.v2.1	1	Unannotated
Phvul.006G163900.v2.1	1	translocase 11
Phvul.007G015200.v2.1	1	RING/U-box superfamily protein
Phvul.009G258400.v2.1	1	Late embryogenesis abundant (LEA) hydroxyproline-rich glycoprotein family
Phvul.001G063050.v2.1	1	Putative serine esterase family protein
Phvul.001G063900.v2.1	1	Auxin efflux carrier family protein
Phvul.001G064800.v2.1	1	RAB GTPASE HOMOLOG B18
Phvul.001G065400.v2.1	1	F-box/RNI-like superfamily protein
Phvul.001G066200.v2.1	1	wall-associated kinase 2
Phvul.001G066300.v2.1	1	wall-associated kinase 2
Phvul.001G066550.v2.1	1	wall associated kinase 4
Phvul.001G066800.v2.1	1	Unannotated
Phvul.001G067300.v2.1	1	alcohol dehydrogenase 1
Phvul.001G067400.v2.1	1	Calcium-binding EF-hand family protein
Phvul.001G067600.v2.1	1	Zinc finger C-x8-C-x5-C-x3-H type family protein
Phvul.001G068600.v2.1	1	Protein kinase superfamily protein
Phvul.001G068700.v2.1	1	Unannotated
Phvul.001G069001.v2.1	1	Protein kinase superfamily protein
Phvul.001G069280.v2.1	1	Protein kinase superfamily protein
Phvul.001G069600.v2.1	1	receptor serine/threonine kinase, putative
Phvul.001G070000.v2.1	1	Protein kinase superfamily protein
Phvul.001G070100.v2.1	1	Protein kinase superfamily protein
Phvul.001G071300.v2.1	1	Protein kinase superfamily protein
Phvul.001G071401.v2.1	1	Protein kinase superfamily protein
Phvul.005G181800.v2.1	1	WRKY DNA-binding protein 40
Phvul.001G072200.v2.1	1	NAC (No Apical Meristem) domain transcriptional regulator superfamily protein
Phvul.001G072500.v2.1	1	Eukaryotic aspartyl protease family protein
Phvul.001G072900.v2.1	1	Unannotated
Phvul.001G073200.v2.1	1	serine carboxypeptidase-like 42
Phvul.002G298200.v2.1	1	Unannotated
Phvul.003G140500.v2.1	1	lysophospholipase 2
Phvul.008G237000.v2.1	1	HSP20-like chaperones superfamily protein
Phvul.009G233300.v2.1	1	Leucine-rich repeat transmembrane protein kinase
Phvul.010G049200.v2.1	1	uclacyanin 1
Phvul.001G073600.v2.1	1	RING/U-box superfamily protein
Phvul.001G074600.v2.1	1	early nodulin-related
Phvul.001G075200.v2.1	1	P-loop containing nucleoside triphosphate hydrolases superfamily protein
Phvul.001G075400.v2.1	1	highly ABA-induced PP2C gene 3,highly ABA-induced PP2C gene 2
Phvul.001G076200.v2.1	1	suppressor of npr1-1 constitutive 4
Phvul.006G140600.v2.1	1	Unannotated
Phvul.001G076400.v2.1	1	NADH-dependent glutamate synthase 1
Phvul.001G076800.v2.1	1	TATA binding protein 2
Phvul.001G077800.v2.1	1	Major facilitator superfamily protein
Phvul.001G077900.v2.1	1	sequence-specific DNA binding transcription factors
Phvul.011G125400.v2.1	1	Protein phosphatase 2C family protein
Phvul.001G078900.v2.1	1	Flavin-binding monooxygenase family protein
Phvul.001G079100.v2.1	1	ribosomal protein S27
Phvul.001G079200.v2.1	1	Mitochondrial substrate carrier family protein
Phvul.001G083400.v2.1	1	Protein of unknown function (DUF3754)
Phvul.006G167700.v2.1	1	Early-responsive to dehydration stress protein (ERD4)
Phvul.001G083800.v2.1	1	Uncharacterised protein family (UPF0041)
Phvul.005G040800.v2.1	1	glucan synthase-like 3
Phvul.001G084800.v2.1	1	RING/U-box superfamily protein
Phvul.004G158200.v2.1	1	Concanavalin A-like lectin protein kinase family protein
Phvul.001G085600.v2.1	1	NAD(P)-binding Rossmann-fold superfamily protein
Phvul.005G071300.v2.1	1	low-molecular-weight cysteine-rich 68
Phvul.001G085800.v2.1	1	Pentatricopeptide repeat (PPR) superfamily protein
Phvul.001G086100.v2.1	1	ARM repeat superfamily protein
Phvul.001G086400.v2.1	1	Kinase interacting (KIP1-like) family protein
Phvul.001G086700.v2.1	1	vacuolar ATP synthase subunit C (VATC) / V-ATPase C subunit / vacuolar proton pump C subunit (DET3)
Phvul.004G119800.v2.1	1	XB3 ortholog 3 in Arabidopsis thaliana
Phvul.005G012900.v2.1	1	myb domain protein 65
Phvul.005G183300.v2.1	1	Leucine-rich receptor-like protein kinase family protein
Phvul.007G075900.v2.1	1	Reticulon family protein
Phvul.010G138400.v2.1	1	Unannotated
Phvul.011G002700.v2.1	1	shoot gravitropism 2 (SGR2)
Phvul.001G087500.v2.1	1	Endosomal targeting BRO1-like domain-containing protein
Phvul.001G088100.v2.1	1	hydroxyproline-rich glycoprotein family protein
Phvul.001G088500.v2.1	1	Unannotated
Phvul.008G029800.v2.1	1	Malectin/receptor-like protein kinase family protein
Phvul.007G150500.v2.1	1	PHE ammonia lyase 1
Phvul.008G172700.v2.1	1	VQ motif-containing protein
Phvul.008G280300.v2.1	1	accelerated cell death 2 (ACD2)
Phvul.001G090400.v2.1	1	membrane-anchored ubiquitin-fold protein 4 precursor
Phvul.001G090700.v2.1	1	DHHC-type zinc finger family protein
Phvul.001G091100.v2.1	1	NAC domain containing protein 41
Phvul.001G092800.v2.1	1	Major facilitator superfamily protein
Phvul.004G141200.v2.1	1	ARF-GAP domain 15
Phvul.001G252400.v2.1	1	ubiquitin-specific protease 3
Phvul.001G252800.v2.1	1	leucine-rich repeat transmembrane protein kinase family protein
Phvul.003G130200.v2.1	1	Unannotated
Phvul.005G035600.v2.1	1	Plasma-membrane choline transporter family protein
Phvul.007G254400.v2.1	1	NB-ARC domain-containing disease resistance protein
Phvul.008G078800.v2.1	1	Unannotated
Phvul.010G077556.v2.1	1	Peptidase C12, ubiquitin carboxyl-terminal hydrolase 1
Phvul.001G093700.v2.1	1	DCD (Development and Cell Death) domain protein
Phvul.001G094700.v2.1	1	chloride channel B
Phvul.001G095500.v2.1	1	Protein kinase superfamily protein
Phvul.006G090200.v2.1	1	respiratory burst oxidase homolog B
Phvul.001G095700.v2.1	1	Unannotated
Phvul.001G096000.v2.1	1	Rad21/Rec8-like family protein
Phvul.001G096200.v2.1	1	Unannotated
Phvul.007G072200.v2.1	1	Unannotated
Phvul.002G019900.v2.1	1	P-loop containing nucleoside triphosphate hydrolases superfamily protein
Phvul.005G082600.v2.1	1	GTP-binding family protein
Phvul.005G088200.v2.1	1	receptor kinase 3
Phvul.005G168200.v2.1	1	PDI-like 1-6
Phvul.006G056400.v2.1	1	Unannotated
Phvul.006G085511.v2.1	1	zinc ion binding;DNA binding
Phvul.006G100700.v2.1	1	AP2/B3-like transcriptional factor family protein
Phvul.006G132300.v2.1	1	Magnesium transporter CorA-like family protein
Phvul.006G171500.v2.1	1	Ankyrin repeat family protein
Phvul.007G233300.v2.1	1	Single hybrid motif superfamily protein
Phvul.008G263500.v2.1	1	Protein of unknown function (DUF740)
Phvul.009G090900.v2.1	1	serine-rich protein-related
Phvul.010G114600.v2.1	1	embryo defective 1703
Phvul.001G249500.v2.1	1	Unannotated
Phvul.003G002700.v2.1	1	NB-ARC domain-containing disease resistance protein
Phvul.007G153800.v2.1	1	multidrug resistance-associated protein 5
Phvul.008G261100.v2.1	1	phospholipase C 2
Phvul.011G202366.v2.1	1	NB-ARC domain-containing disease resistance protein
Phvul.004G152400.v2.1	1	MATE efflux family protein
Phvul.005G019300.v2.1	1	Unannotated
Phvul.011G022200.v2.1	1	NAD(P)-binding Rossmann-fold superfamily protein
Phvul.001G099300.v2.1	1	Syntaxin/t-SNARE family protein
Phvul.001G099600.v2.1	1	K+ uptake transporter 3
Phvul.001G100200.v2.1	1	NAC domain containing protein 47
Phvul.002G300000.v2.1	1	transcriptional coactivator p15 (PC4) family protein (KELP)
Phvul.003G051200.v2.1	1	S-adenosyl-L-homocysteine hydrolase
Phvul.011G031700.v2.1	1	cell elongation protein / DWARF1 / DIMINUTO (DIM)
Phvul.011G097700.v2.1	1	E2F transcription factor 1
Phvul.L004801.v2.1	1	RING/FYVE/PHD zinc finger superfamily protein
Phvul.001G260700.v2.1	1	Unannotated
Phvul.003G126100.v2.1	1	O-Glycosyl hydrolases family 17 protein
Phvul.006G068900.v2.1	1	plant peptide containing sulfated tyrosine 1
Phvul.006G153600.v2.1	1	RING/U-box superfamily protein
Phvul.006G190600.v2.1	1	Transmembrane amino acid transporter family protein
Phvul.009G253600.v2.1	1	Protein of unknown function (DUF1218)
Phvul.010G027166.v2.1	1	Disease resistance protein (TIR-NBS-LRR class) family
Phvul.L002432.v2.1	1	plastid transcriptionally active 3
Phvul.001G102100.v2.1	1	Protein kinase superfamily protein
Phvul.001G102200.v2.1	1	proteasome family protein
Phvul.007G248000.v2.1	1	Ankyrin repeat family protein / BTB/POZ domain-containing protein
Phvul.001G103100.v2.1	1	ELMO/CED-12 family protein
Phvul.001G105101.v2.1	1	MATE efflux family protein
Phvul.001G107000.v2.1	1	frataxin homolog
Phvul.001G107300.v2.1	1	NADH:cytochrome B5 reductase 1
Phvul.001G107800.v2.1	1	Presenilin-1
Phvul.001G103400.v2.1	1	SU(VAR)3-9 homolog 3
Phvul.001G105700.v2.1	1	Plasma-membrane choline transporter family protein
Phvul.001G105600.v2.1	1	DnaJ/Hsp40 cysteine-rich domain superfamily protein
Phvul.001G104600.v2.1	1	cationic amino acid transporter 2
Phvul.001G104500.v2.1	1	BTB-POZ and MATH domain 4
Phvul.001G108600.v2.1	1	DHHC-type zinc finger family protein
Phvul.001G109000.v2.1	1	Unannotated
Phvul.001G109900.v2.1	1	PHD finger protein-related
Phvul.002G293000.v2.1	1	ACC synthase 1
Phvul.001G110000.v2.1	1	ARM repeat superfamily protein
Phvul.001G110300.v2.1	1	Protein kinase family protein
Phvul.008G016800.v2.1	1	ACT domain repeat 4
Phvul.007G180800.v2.1	1	NAD(P)-binding Rossmann-fold superfamily protein
Phvul.001G118600.v2.1	1	cytochrome P450, family 94, subfamily D, polypeptide 2
Phvul.001G119100.v2.1	1	Mog1/PsbP/DUF1795-like photosystem II reaction center PsbP family protein
Phvul.010G107700.v2.1	1	Galactose oxidase/kelch repeat superfamily protein
Phvul.001G119500.v2.1	1	Homeodomain-like superfamily protein
Phvul.001G120300.v2.1	1	DNA/RNA helicase protein
Phvul.003G238900.v2.1	1	Tetratricopeptide repeat (TPR)-like superfamily protein
Phvul.004G082894.v2.1	1	plasma membrane intrinsic protein 2
Phvul.007G218000.v2.1	1	ankyrin repeat family protein
Phvul.008G135400.v2.1	1	Glycosyl hydrolase superfamily protein
Phvul.008G187000.v2.1	1	Ribosomal protein L16p/L10e family protein
Phvul.001G186300.v2.1	1	histone deacetylase 3
Phvul.002G276704.v2.1	1	Unannotated
Phvul.003G049900.v2.1	1	S-adenosyl-L-methionine-dependent methyltransferases superfamily protein
Phvul.006G019400.v2.1	1	Ubiquitin-associated/translation elongation factor EF1B protein
Phvul.006G109400.v2.1	1	Unannotated
Phvul.007G016300.v2.1	1	Transcription factor jumonji (jmjC) domain-containing protein
Phvul.008G000300.v2.1	1	phosphatidylglycerolphosphate synthase 1
Phvul.008G169200.v2.1	1	DNA-directed RNA polymerase II protein
Phvul.009G116900.v2.1	1	Alanyl-tRNA synthetase, class IIc
Phvul.010G022800.v2.1	1	Unannotated
Phvul.010G102400.v2.1	1	Mechanosensitive ion channel protein
Phvul.001G112500.v2.1	1	spermidine hydroxycinnamoyl transferase
Phvul.001G111900.v2.1	1	ARM repeat superfamily protein
Phvul.001G111800.v2.1	1	related to AP2 11
Phvul.001G111000.v2.1	1	adenosine-5\'-phosphosulfate (APS) kinase 3
Phvul.001G120700.v2.1	1	serine carboxypeptidase-like 45
Phvul.001G120800.v2.1	1	AtGCP3 interacting protein 1
Phvul.004G129900.v2.1	1	Kunitz family trypsin and protease inhibitor protein
Phvul.001G121400.v2.1	1	general transcription factor II H2
Phvul.001G121501.v2.1	1	Protein kinase superfamily protein
Phvul.003G293100.v2.1	1	Tetratricopeptide repeat (TPR)-like superfamily protein
Phvul.008G054075.v2.1	1	Putative adipose-regulatory protein (Seipin)
Phvul.010G054100.v2.1	1	alpha/beta-Hydrolases superfamily protein
Phvul.010G108200.v2.1	1	POZ/BTB containin G-protein 1
Phvul.001G122550.v2.1	1	Unannotated
Phvul.001G123100.v2.1	1	DNA GYRASE B2
Phvul.001G123300.v2.1	1	TGACG motif-binding factor 6
Phvul.004G162500.v2.1	1	arabinogalactan protein 16
Phvul.001G124800.v2.1	1	S-adenosyl-L-methionine-dependent methyltransferases superfamily protein
Phvul.006G174100.v2.1	1	receptor like protein 51
Phvul.001G125800.v2.1	1	response regulator 9
Phvul.001G125900.v2.1	1	Calcium-dependent phosphotriesterase superfamily protein
Phvul.001G126000.v2.1	1	strictosidine synthase-like 2
Phvul.009G209300.v2.1	1	Unannotated
Phvul.001G126800.v2.1	1	Patatin-like phospholipase family protein
Phvul.001G187200.v2.1	1	Plant protein of unknown function (DUF247)
Phvul.002G292700.v2.1	1	from the Czech \'roh\' meaning \'corner\'
Phvul.007G118000.v2.1	1	Eukaryotic aspartyl protease family protein
Phvul.001G128400.v2.1	1	Unannotated
Phvul.001G128600.v2.1	1	RECA homolog 3
Phvul.001G128700.v2.1	1	Transmembrane proteins 14C
Phvul.001G129000.v2.1	1	Heat shock protein DnaJ with tetratricopeptide repeat
Phvul.001G129600.v2.1	1	autoinhibited Ca(2+)-ATPase, isoform 4
Phvul.001G130000.v2.1	1	Cyclin-like family protein
Phvul.001G194040.v2.1	1	alpha/beta-Hydrolases superfamily protein
Phvul.002G037500.v2.1	1	rubredoxin family protein
Phvul.002G271904.v2.1	1	callose synthase 5
Phvul.003G185000.v2.1	1	Unannotated
Phvul.005G034800.v2.1	1	NAD(P)-binding Rossmann-fold superfamily protein
Phvul.007G001600.v2.1	1	KU70 homolog
Phvul.007G088400.v2.1	1	Polynucleotide adenylyltransferase family protein
Phvul.009G182400.v2.1	1	ADP-glucose pyrophosphorylase family protein
Phvul.001G130900.v2.1	1	ABC-2 type transporter family protein
Phvul.007G216200.v2.1	1	Unannotated
Phvul.001G131450.v2.1	1	Dihydropterin pyrophosphokinase / Dihydropteroate synthase
Phvul.001G131500.v2.1	1	Tetratricopeptide repeat (TPR)-like superfamily protein
Phvul.001G132100.v2.1	1	Adenine nucleotide alpha hydrolases-like superfamily protein
Phvul.001G132516.v2.1	1	NB-ARC domain-containing disease resistance protein
Phvul.001G133101.v2.1	1	NB-ARC domain-containing disease resistance protein
Phvul.003G174500.v2.1	1	RING/U-box superfamily protein
Phvul.003G222300.v2.1	1	Exostosin family protein
Phvul.004G108400.v2.1	1	Unannotated
Phvul.005G003300.v2.1	1	KCBP-interacting protein kinase
Phvul.007G106900.v2.1	1	RAB GTPase homolog A6B
Phvul.010G142800.v2.1	1	Core-2/I-branching beta-1,6-N-acetylglucosaminyltransferase family protein
Phvul.002G160600.v2.1	1	Protein of unknown function (DUF567)
Phvul.003G042400.v2.1	1	Pentatricopeptide repeat (PPR) superfamily protein
Phvul.003G043100.v2.1	1	Tetratricopeptide repeat (TPR)-like superfamily protein
Phvul.003G056000.v2.1	1	response regulator 3
Phvul.005G065600.v2.1	1	GRAM domain family protein
Phvul.006G077100.v2.1	1	with no lysine (K) kinase 4
Phvul.006G131200.v2.1	1	Unannotated
Phvul.006G215700.v2.1	1	potassium transport 2/3
Phvul.009G165100.v2.1	1	Squamosa promoter-binding protein-like (SBP domain) transcription factor family protein
Phvul.001G135600.v2.1	1	guanylate kinase
Phvul.001G136400.v2.1	1	adenylosuccinate synthase
Phvul.001G137000.v2.1	1	NIMA-related kinase 5
Phvul.001G137700.v2.1	1	nucleolar protein gar2-related
Phvul.001G137825.v2.1	1	splicing endonuclease 1
Phvul.001G138500.v2.1	1	Leucine-rich repeat protein kinase family protein
Phvul.001G138600.v2.1	1	basic helix-loop-helix (bHLH) DNA-binding superfamily protein
Phvul.001G138700.v2.1	1	uv-b-insensitive 4
Phvul.001G139500.v2.1	1	cytochrome P450, family 93, subfamily D, polypeptide 1
Phvul.001G139600.v2.1	1	cytochrome P450, family 93, subfamily D, polypeptide 1
Phvul.001G140300.v2.1	1	Tubulin binding cofactor C domain-containing protein
Phvul.001G140500.v2.1	1	Tubulin binding cofactor C domain-containing protein
Phvul.001G141600.v2.1	1	myb-like HTH transcriptional regulator family protein
Phvul.003G089500.v2.1	1	SNARE associated Golgi protein family
Phvul.001G141900.v2.1	1	KH domain-containing protein / zinc finger (CCCH type) family protein
Phvul.008G179700.v2.1	1	Unannotated
Phvul.001G142500.v2.1	1	actin-11
Phvul.009G039000.v2.1	1	NAC transcription factor-like 9
Phvul.001G143600.v2.1	1	Plant protein of unknown function (DUF828)
Phvul.001G143800.v2.1	1	Aha1 domain-containing protein
Phvul.001G144700.v2.1	1	Unannotated
Phvul.002G033000.v2.1	1	NmrA-like negative transcriptional regulator family protein
Phvul.002G033200.v2.1	1	NmrA-like negative transcriptional regulator family protein
Phvul.002G033300.v2.1	1	NmrA-like negative transcriptional regulator family protein
Phvul.002G209200.v2.1	1	alternative oxidase 2
Phvul.003G025100.v2.1	1	inflorescence deficient in abscission (IDA)-like 1
Phvul.006G133400.v2.1	1	Leucine-rich repeat protein kinase family protein
Phvul.008G256300.v2.1	1	D-3-phosphoglycerate dehydrogenase
Phvul.009G125000.v2.1	1	Unannotated
Phvul.010G023100.v2.1	1	LRR and NB-ARC domains-containing disease resistance protein
Phvul.010G155700.v2.1	1	methyl-CPG-binding domain 10
Phvul.011G088500.v2.1	1	ser/arg-rich protein kinase 4
Phvul.011G141900.v2.1	1	formin homology5
Phvul.L011043.v2.1	1	Unannotated
Phvul.001G146600.v2.1	1	RNI-like superfamily protein
Phvul.002G210000.v2.1	1	metacaspase 3
Phvul.004G009927.v2.1	1	LRR and NB-ARC domains-containing disease resistance protein
Phvul.005G122800.v2.1	1	Unannotated
Phvul.011G066900.v2.1	1	Domain of unknown function (DUF966)
Phvul.001G147200.v2.1	1	Major facilitator superfamily protein
Phvul.001G147300.v2.1	1	Auxin-responsive GH3 family protein
Phvul.001G148000.v2.1	1	Unannotated
Phvul.001G148200.v2.1	1	GTP binding Elongation factor Tu family protein
Phvul.004G109900.v2.1	1	SCARECROW-like 8
Phvul.001G149200.v2.1	1	CBS domain-containing protein with a domain of unknown function (DUF21)
Phvul.001G150500.v2.1	1	SecY protein transport family protein
Phvul.001G151500.v2.1	1	ATPase, F0 complex, subunit A protein
Phvul.001G153200.v2.1	1	Protein of unknown function (DUF581)
Phvul.001G153300.v2.1	1	Transducin/WD40 repeat-like superfamily protein
Phvul.001G154600.v2.1	1	ETO1-like 1
Phvul.001G154800.v2.1	1	indeterminate(ID)-domain 12
Phvul.001G155500.v2.1	1	Cyclophilin-like peptidyl-prolyl cis-trans isomerase family protein
Phvul.001G155600.v2.1	1	Unannotated
Phvul.007G158800.v2.1	1	DNAse I-like superfamily protein
Phvul.001G156500.v2.1	1	AUX/IAA transcriptional regulator family protein
Phvul.001G156800.v2.1	1	RNI-like superfamily protein
Phvul.001G157100.v2.1	1	photosystem II reaction center W
Phvul.001G157300.v2.1	1	magnesium transporter 9
Phvul.001G246500.v2.1	1	cation/hydrogen exchanger 15
Phvul.003G161100.v2.1	1	RAN GTPase 3
Phvul.003G260400.v2.1	1	ATPase, F0/V0 complex, subunit C protein
Phvul.005G172100.v2.1	1	NUP50 (Nucleoporin 50 kDa) protein
Phvul.006G196200.v2.1	1	Ribonuclease E inhibitor RraA/Dimethylmenaquinone methyltransferase
Phvul.007G027000.v2.1	1	Integrase-type DNA-binding superfamily protein
Phvul.007G208300.v2.1	1	Unannotated
Phvul.008G253300.v2.1	1	Unannotated
Phvul.011G102900.v2.1	1	Unannotated
Phvul.011G195751.v2.1	1	NB-ARC domain-containing disease resistance protein
Phvul.L005043.v2.1	1	actin-11
Phvul.L005643.v2.1	1	triosephosphate isomerase
Phvul.001G158100.v2.1	1	cytochrome P450, family 94, subfamily B, polypeptide 1
Phvul.001G158300.v2.1	1	Unannotated
Phvul.001G159500.v2.1	1	HR-like lesion-inducing protein-related
Phvul.001G160600.v2.1	1	phosphate transporter 1;7
Phvul.001G161500.v2.1	1	Sugar isomerase (SIS) family protein
Phvul.001G229600.v2.1	1	ARM repeat superfamily protein
[truncated: 1,967 more rows]
