# Supplementary material for: Comparative transcriptome analysis provides new insights into the response of common bean to infection by race 65 of Colletotrichum lindemuthianum
Source: PLoS One. 2025 Oct 17;20(10):e0314188. doi: 10.1371/journal.pone.0314188 (PMC12533873; doi:10.1371/journal.pone.0314188)
Supplement: S13 Table — (XLSX) [file pone.0314188.s014.xlsx]

## Sheet: Supplementary Table S13
Supplementary Table S13. Degree centrality measures for the gene coexpression network modeled for the Ouro Vermelho cultivar, highlighting the putative susceptibility genes.
Gene	Degree	Annotation
Phvul.002G096500.v2.1	102	UDP-glucosyl transferase 72E1
Phvul.003G074000.v2.1	84	cytochrome P450, family 93, subfamily D, polypeptide 1
Phvul.003G051700.v2.1	72	cytochrome P450, family 93, subfamily D, polypeptide 1
Phvul.002G076500.v2.1	71	matrix metalloproteinase
Phvul.002G331800.v2.1	66	ARM repeat superfamily protein
Phvul.003G125300.v2.1	65	cation/H+ exchanger 19
Phvul.002G327800.v2.1	64	Unannotated
Phvul.003G045600.v2.1	64	NAC-like, activated by AP3/PI
Phvul.002G309700.v2.1	62	Unannotated
Phvul.002G308900.v2.1	58	Senescence/dehydration-associated protein-related
Phvul.002G140300.v2.1	57	RING/U-box superfamily protein
Phvul.002G297600.v2.1	57	glycosyl hydrolase 9C2
Phvul.003G030601.v2.1	51	VQ motif-containing protein
Phvul.003G053900.v2.1	51	P-loop containing nucleoside triphosphate hydrolases superfamily protein
Phvul.002G285800.v2.1	49	WRKY DNA-binding protein 75
Phvul.002G064500.v2.1	47	Kelch repeat-containing F-box family protein
Phvul.003G101900.v2.1	42	Glutaredoxin family protein
Phvul.002G293600.v2.1	41	Protein of unknown function (DUF567)
Phvul.002G143700.v2.1	40	Unannotated
Phvul.002G323404.v2.1	40	disease resistance protein (TIR-NBS-LRR class)
Phvul.002G200600.v2.1	40	FAD-binding Berberine family protein
Phvul.003G053100.v2.1	39	NHL domain-containing protein
Phvul.002G041400.v2.1	38	PLATZ transcription factor family protein
Phvul.002G189400.v2.1	38	Pectin lyase-like superfamily protein
Phvul.002G140600.v2.1	37	PLATZ transcription factor family protein
Phvul.002G026900.v2.1	37	UDP-glucosyl transferase 72E1
Phvul.002G049000.v2.1	37	gibberellin 2-oxidase 8
Phvul.003G131400.v2.1	36	germin 3
Phvul.003G047100.v2.1	35	UDP-glycosyltransferase 73B4
Phvul.002G160900.v2.1	35	Unannotated
Phvul.002G207300.v2.1	32	DNAJ-like 20
Phvul.001G249100.v2.1	32	Unannotated
Phvul.002G276800.v2.1	31	SAUR-like auxin-responsive protein family
Phvul.002G127100.v2.1	31	alternative oxidase 1A
Phvul.002G067214.v2.1	31	nitrate transporter 1:2
Phvul.002G006800.v2.1	30	Unannotated
Phvul.003G054101.v2.1	30	RNA-processing, Lsm domain
Phvul.002G235700.v2.1	30	Galactose oxidase/kelch repeat superfamily protein
Phvul.002G143866.v2.1	29	AGAMOUS-like 21
Phvul.003G076000.v2.1	28	Major facilitator superfamily protein
Phvul.002G291800.v2.1	28	brassinosteroid-responsive RING-H2
Phvul.002G206800.v2.1	26	beta-D-xylosidase 4
Phvul.001G251200.v2.1	26	Integrase-type DNA-binding superfamily protein
Phvul.003G095400.v2.1	25	alpha/beta-Hydrolases superfamily protein
Phvul.002G184300.v2.1	25	Chalcone and stilbene synthase family protein
Phvul.002G046500.v2.1	24	receptor-like protein kinase 1
Phvul.002G145600.v2.1	24	Disease resistance protein (TIR-NBS-LRR class) family
Phvul.002G012100.v2.1	24	Unannotated
Phvul.001G205300.v2.1	24	Heavy metal transport/detoxification superfamily protein
Phvul.002G046800.v2.1	24	Major facilitator superfamily protein
Phvul.002G270600.v2.1	23	MAP kinase substrate 1
Phvul.001G120400.v2.1	22	RAD-like 1
Phvul.001G218800.v2.1	21	phytochrome interacting factor 3
Phvul.002G144600.v2.1	21	elicitor-activated gene 3-2
Phvul.002G025000.v2.1	21	ytochrome p450, family 71, subfamily B, polypeptide 11
Phvul.002G072950.v2.1	21	nodulin MtN21 /EamA-like transporter family protein
Phvul.001G024400.v2.1	20	Leucine-rich repeat (LRR) family protein
Phvul.001G177100.v2.1	20	Unannotated
Phvul.001G042800.v2.1	19	disease resistance family protein / LRR family protein
Phvul.001G004000.v2.1	19	cinnamyl alcohol dehydrogenase 9
Phvul.001G019300.v2.1	19	Protein of unknown function (DUF1645)
Phvul.001G249600.v2.1	19	RING-H2 finger A2A
Phvul.002G038700.v2.1	18	Chalcone and stilbene synthase family protein
Phvul.001G100200.v2.1	18	NAC domain containing protein 47
Phvul.002G212100.v2.1	18	Unannotated
Phvul.001G243600.v2.1	18	CRINKLY4 related 3
Phvul.001G228500.v2.1	18	ARM repeat superfamily protein
Phvul.001G087500.v2.1	17	Endosomal targeting BRO1-like domain-containing protein
Phvul.001G209100.v2.1	17	Plant invertase/pectin methylesterase inhibitor superfamily
Phvul.001G268300.v2.1	17	Bifunctional inhibitor/lipid-transfer protein/seed storage 2S albumin superfamily protein
Phvul.002G047500.v2.1	17	alpha/beta-Hydrolases superfamily protein
Phvul.001G238300.v2.1	16	Unannotated
Phvul.001G018000.v2.1	16	Protein kinase protein with adenine nucleotide alpha hydrolases-like domain
Phvul.001G073600.v2.1	16	RING/U-box superfamily protein
Phvul.001G259100.v2.1	16	Ankyrin repeat family protein
Phvul.001G097200.v2.1	15	PEBP (phosphatidylethanolamine-binding protein) family protein
Phvul.001G145600.v2.1	15	Disease resistance-responsive (dirigent-like protein) family protein
Phvul.002G039232.v2.1	15	Chalcone and stilbene synthase family protein
Phvul.001G112400.v2.1	14	spermidine hydroxycinnamoyl transferase
Phvul.002G071000.v2.1	14	Protein of unknown function (DUF1645)
Phvul.002G073100.v2.1	13	nodulin MtN21 /EamA-like transporter family protein
Phvul.001G106900.v2.1	13	Unannotated
Phvul.002G020900.v2.1	13	Peroxidase superfamily protein
Phvul.005G080300.v2.1	13	WRKY DNA-binding protein 70
Phvul.002G038600.v2.1	12	Chalcone and stilbene synthase family protein
Phvul.001G043000.v2.1	12	disease resistance family protein / LRR family protein
Phvul.001G218600.v2.1	12	Chitinase family protein
Phvul.007G031600.v2.1	12	Bifunctional inhibitor/lipid-transfer protein/seed storage 2S albumin superfamily protein
Phvul.003G273300.v2.1	11	ubiquitin-conjugating enzyme 28
Phvul.006G056300.v2.1	11	Unannotated
Phvul.001G022700.v2.1	11	Remorin family protein
Phvul.008G016600.v2.1	11	BCL-2-associated athanogene 5
Phvul.001G074200.v2.1	11	Regulator of chromosome condensation (RCC1) family protein
Phvul.001G154400.v2.1	11	Plant protein of unknown function (DUF828) with plant pleckstrin homology-like region
Phvul.001G067700.v2.1	11	Protein kinase protein with adenine nucleotide alpha hydrolases-like domain
Phvul.008G287300.v2.1	11	NAD(P)-linked oxidoreductase superfamily protein
Phvul.004G158000.v2.1	11	Concanavalin A-like lectin protein kinase family protein
Phvul.006G054100.v2.1	11	cytochrome P450, family 71, subfamily B, polypeptide 34
Phvul.008G089400.v2.1	11	Protein of unknown function (DUF567)
Phvul.010G134700.v2.1	11	lipoxygenase 1
Phvul.008G087300.v2.1	11	D-mannose binding lectin protein with Apple-like carbohydrate-binding domain
Phvul.001G261701.v2.1	10	DNA-binding HORMA family protein
Phvul.005G018800.v2.1	10	Unannotated
Phvul.010G047900.v2.1	10	Acyl transferase/acyl hydrolase/lysophospholipase superfamily protein
Phvul.009G055600.v2.1	10	Nucleotide-diphospho-sugar transferases superfamily protein
Phvul.005G174000.v2.1	10	nucleotide transporter 1
Phvul.008G117700.v2.1	10	Concanavalin A-like lectin protein kinase family protein
Phvul.003G255400.v2.1	10	Unannotated
Phvul.002G260500.v2.1	10	RING/U-box superfamily protein
Phvul.002G115100.v2.1	10	Cyclin B2;3
Phvul.004G030500.v2.1	10	expansin A15
Phvul.007G066500.v2.1	10	Integrase-type DNA-binding superfamily protein
Phvul.008G151900.v2.1	10	UDP-Glycosyltransferase superfamily protein
Phvul.009G168000.v2.1	10	Unannotated
Phvul.011G039400.v2.1	10	glycosyl hydrolase 9B18
Phvul.007G051100.v2.1	10	cysteine-rich RLK (RECEPTOR-like protein kinase) 25
Phvul.007G108400.v2.1	10	Unannotated
Phvul.004G029100.v2.1	10	starch synthase 2
Phvul.008G078400.v2.1	10	Late embryogenesis abundant (LEA) hydroxyproline-rich glycoprotein family
Phvul.007G240100.v2.1	10	Acyl-CoA N-acyltransferases (NAT) superfamily protein
Phvul.007G268900.v2.1	10	NDR1/HIN1-like 2
Phvul.008G071300.v2.1	10	NB-ARC domain-containing disease resistance protein
Phvul.011G179000.v2.1	10	cyclin b3;1
Phvul.006G127400.v2.1	9	Unannotated
Phvul.009G261400.v2.1	9	RING/U-box superfamily protein
Phvul.L006743.v2.1	9	SCARECROW-like 14
Phvul.005G107800.v2.1	9	Wound-responsive family protein
Phvul.008G012200.v2.1	9	Uncharacterised protein family (UPF0497)
Phvul.006G043100.v2.1	9	Unannotated
Phvul.007G050400.v2.1	9	cysteine-rich RLK (RECEPTOR-like protein kinase) 25
Phvul.002G114100.v2.1	9	basic chitinase
Phvul.002G114200.v2.1	9	basic chitinase
Phvul.002G114400.v2.1	9	acyl activating enzyme 1
Phvul.002G115800.v2.1	9	Protein kinase superfamily protein
Phvul.008G015800.v2.1	9	NAD(P)-linked oxidoreductase superfamily protein
Phvul.007G215800.v2.1	9	myb domain protein 12
Phvul.005G055400.v2.1	9	NAC domain containing protein 1
Phvul.006G117300.v2.1	9	nicotianamine synthase 4
Phvul.011G049900.v2.1	9	Transducin/WD40 repeat-like superfamily protein
Phvul.008G267600.v2.1	9	disease resistance protein (TIR-NBS-LRR class), putative
Phvul.010G115500.v2.1	9	myb domain protein 111
Phvul.005G152100.v2.1	9	Unannotated
Phvul.003G128133.v2.1	9	flavin-dependent monooxygenase 1
Phvul.005G158500.v2.1	9	Glycosyl hydrolases family 32 protein
Phvul.009G228900.v2.1	9	RING/U-box superfamily protein
Phvul.004G162100.v2.1	9	multiprotein bridging factor 1C
Phvul.004G088400.v2.1	9	Pyridoxal phosphate (PLP)-dependent transferases superfamily protein
Phvul.005G011100.v2.1	9	aminophospholipid ATPase 1
Phvul.006G157000.v2.1	9	F-box and associated interaction domains-containing protein
Phvul.004G114700.v2.1	9	disease resistance family protein / LRR family protein
Phvul.003G192800.v2.1	9	nitrate transporter 1:2
Phvul.006G028100.v2.1	8	cytochrome P450, family 71, subfamily B, polypeptide 34
Phvul.005G001000.v2.1	8	cellulose synthase like G1
Phvul.007G160901.v2.1	8	disease resistance protein (TIR-NBS-LRR class), putative
Phvul.011G184200.v2.1	8	MLP-like protein 43
Phvul.004G044100.v2.1	8	heat shock protein 101
Phvul.008G116100.v2.1	8	NAD(P)-binding Rossmann-fold superfamily protein
Phvul.011G134800.v2.1	8	fatty acid reductase 1
Phvul.009G155000.v2.1	8	Protein kinase protein with adenine nucleotide alpha hydrolases-like domain
Phvul.004G153400.v2.1	8	Uncharacterised conserved protein UCP031088, alpha/beta hydrolase
Phvul.008G207300.v2.1	8	Late embryogenesis abundant (LEA) hydroxyproline-rich glycoprotein family
Phvul.009G244100.v2.1	8	cytochrome P450, family 81, subfamily D, polypeptide 3
Phvul.002G112800.v2.1	8	SEC14 cytosolic factor family protein / phosphoglyceride transfer family protein
Phvul.002G114800.v2.1	8	Golgi-localized GRIP domain-containing protein
Phvul.002G115600.v2.1	8	Phosphoinositide phosphatase family protein
Phvul.002G115900.v2.1	8	Protein kinase superfamily protein
Phvul.001G109200.v2.1	8	atypical CYS HIS rich thioredoxin 4
Phvul.009G066700.v2.1	8	HXXXD-type acyl-transferase family protein
Phvul.005G088000.v2.1	8	S-locus lectin protein kinase family protein
Phvul.002G027500.v2.1	8	GRAS family transcription factor
Phvul.010G116800.v2.1	8	Unannotated
Phvul.001G192900.v2.1	8	F-box family protein
Phvul.010G123400.v2.1	8	Unannotated
Phvul.003G255300.v2.1	8	Unannotated
Phvul.003G279800.v2.1	8	mechanosensitive channel of small conductance-like 10
Phvul.007G020400.v2.1	8	Nucleotide-diphospho-sugar transferase family protein
Phvul.002G096200.v2.1	8	Unannotated
Phvul.010G154000.v2.1	8	Galactose oxidase/kelch repeat superfamily protein
Phvul.011G168300.v2.1	8	TRICHOME BIREFRINGENCE-LIKE 42
Phvul.010G165100.v2.1	8	Terpenoid cyclases family protein
Phvul.007G049700.v2.1	8	cysteine-rich RLK (RECEPTOR-like protein kinase) 29
Phvul.010G120200.v2.1	8	O-methyltransferase 1
Phvul.005G082500.v2.1	8	Seven transmembrane MLO family protein
Phvul.008G279600.v2.1	8	cellulose synthase like E1
Phvul.007G040400.v2.1	8	Leucine-rich repeat protein kinase family protein
Phvul.005G078500.v2.1	8	Leucine-rich repeat transmembrane protein kinase
Phvul.005G092200.v2.1	7	gibberellin 2-oxidase 8
Phvul.009G148900.v2.1	7	Plant invertase/pectin methylesterase inhibitor superfamily
Phvul.001G013300.v2.1	7	phloem protein 2-B10
Phvul.008G088400.v2.1	7	Protein of unknown function (DUF567)
Phvul.001G023600.v2.1	7	WUSCHEL related homeobox 4
Phvul.011G183950.v2.1	7	MLP-like protein 43
Phvul.003G268500.v2.1	7	basic chitinase
Phvul.008G008800.v2.1	7	Unannotated
Phvul.001G039400.v2.1	7	Unannotated
Phvul.006G012501.v2.1	7	methionine gamma-lyase
Phvul.006G156800.v2.1	7	F-box and associated interaction domains-containing protein
Phvul.L007543.v2.1	7	zinc transporter 11 precursor
Phvul.011G182900.v2.1	7	MLP-like protein 43
Phvul.006G107400.v2.1	7	GDSL-like Lipase/Acylhydrolase superfamily protein
Phvul.005G116400.v2.1	7	cellulose synthase-like B3
Phvul.004G173600.v2.1	7	CCCH-type zinc finger family protein
Phvul.005G078800.v2.1	7	Leucine-rich repeat transmembrane protein kinase
Phvul.007G008500.v2.1	7	Chalcone-flavanone isomerase family protein
Phvul.006G115500.v2.1	7	RAB GTPase homolog A3
Phvul.008G234200.v2.1	7	ARM repeat superfamily protein
Phvul.006G096100.v2.1	7	Calcium-dependent phospholipid-binding Copine family protein
Phvul.005G047150.v2.1	7	Ankyrin repeat family protein
Phvul.011G175301.v2.1	7	lectin protein kinase family protein,receptor kinase 1
Phvul.005G079600.v2.1	7	Unannotated
Phvul.009G224300.v2.1	7	Unannotated
Phvul.010G042200.v2.1	7	UDP-Glycosyltransferase superfamily protein
Phvul.011G198000.v2.1	7	NB-ARC domain-containing disease resistance protein
Phvul.005G038400.v2.1	7	Unannotated
Phvul.010G085100.v2.1	7	EF hand calcium-binding protein family
Phvul.011G195600.v2.1	7	NB-ARC domain-containing disease resistance protein
Phvul.011G005800.v2.1	7	AGAMOUS-like 12
Phvul.009G109600.v2.1	7	Integrase-type DNA-binding superfamily protein
Phvul.005G119200.v2.1	7	plant U-box 23
Phvul.002G175900.v2.1	7	Acid phosphatase/vanadium-dependent haloperoxidase-related protein
Phvul.007G173000.v2.1	7	ovate family protein 12
Phvul.011G147800.v2.1	7	NAC (No Apical Meristem) domain transcriptional regulator superfamily protein
Phvul.009G140700.v2.1	7	Peroxidase superfamily protein
Phvul.009G242100.v2.1	7	Unannotated
Phvul.003G001700.v2.1	7	P-loop containing nucleoside triphosphate hydrolases superfamily protein
Phvul.003G192000.v2.1	7	WRKY DNA-binding protein 72
Phvul.002G204500.v2.1	7	nodulin MtN21 /EamA-like transporter family protein
Phvul.002G095600.v2.1	7	O-fucosyltransferase family protein
Phvul.006G194500.v2.1	7	S-locus lectin protein kinase family protein
Phvul.011G050000.v2.1	7	Unannotated
Phvul.010G101600.v2.1	7	UDP-glucosyl transferase 73B1
Phvul.003G138226.v2.1	7	3-ketoacyl-CoA synthase 11
Phvul.008G086900.v2.1	7	Peroxidase superfamily protein
Phvul.008G202400.v2.1	7	Unannotated
Phvul.010G008800.v2.1	7	homogentisate phytyltransferase 1
Phvul.007G174800.v2.1	7	heat shock transcription factor A6B
Phvul.011G209400.v2.1	7	annexin 4
Phvul.007G027200.v2.1	7	B-box type zinc finger protein with CCT domain
Phvul.008G219600.v2.1	6	Heavy metal transport/detoxification superfamily protein
Phvul.007G127800.v2.1	6	ethylene response factor 1
Phvul.005G116300.v2.1	6	cellulose synthase-like B4
Phvul.008G169900.v2.1	6	Unannotated
Phvul.011G144200.v2.1	6	terpene synthase 21
Phvul.008G076300.v2.1	6	sterol-4alpha-methyl oxidase 1-1
Phvul.007G148700.v2.1	6	cyclic nucleotide-gated channel 15
Phvul.011G017100.v2.1	6	gamma-tocopherol methyltransferase
Phvul.008G175700.v2.1	6	Phosphate-responsive 1 family protein
Phvul.003G042900.v2.1	6	alpha/beta-Hydrolases superfamily protein
Phvul.011G112900.v2.1	6	Unannotated
Phvul.007G227900.v2.1	6	homogentisate phytyltransferase 1
Phvul.003G118400.v2.1	6	Plant neutral invertase family protein
Phvul.002G166800.v2.1	6	FG-GAP repeat-containing protein
Phvul.008G076500.v2.1	6	NAD(P)-binding Rossmann-fold superfamily protein
Phvul.010G139300.v2.1	6	beta galactosidase 1
Phvul.009G112200.v2.1	6	Protein kinase family protein with leucine-rich repeat domain
Phvul.011G143700.v2.1	6	terpene synthase 21
Phvul.008G169800.v2.1	6	Unannotated
Phvul.008G044400.v2.1	6	Leucine-rich repeat receptor-like protein kinase family protein
Phvul.004G021000.v2.1	6	Matrixin family protein
Phvul.009G082532.v2.1	6	Leucine-rich receptor-like protein kinase family protein
Phvul.005G132700.v2.1	6	POX (plant homeobox) family protein
Phvul.009G121000.v2.1	6	nitrate reductase 1
Phvul.007G206300.v2.1	6	Pectinacetylesterase family protein
Phvul.008G261800.v2.1	6	Undecaprenyl pyrophosphate synthetase family protein
Phvul.008G005200.v2.1	6	Regulator of Vps4 activity in the MVB pathway protein
Phvul.004G158300.v2.1	6	Concanavalin A-like lectin protein kinase family protein
Phvul.008G069500.v2.1	6	peptidoglycan-binding LysM domain-containing protein
Phvul.002G094800.v2.1	6	serine carboxypeptidase-like 50
Phvul.009G211700.v2.1	6	serine-rich protein-related
Phvul.008G106500.v2.1	6	Leucine-rich repeat receptor-like protein kinase family protein
Phvul.005G117900.v2.1	6	NB-ARC domain-containing disease resistance protein
Phvul.008G086800.v2.1	6	Peroxidase superfamily protein
Phvul.004G112400.v2.1	6	NAD(P)-binding Rossmann-fold superfamily protein
Phvul.010G010200.v2.1	6	expansin A4
Phvul.002G085200.v2.1	6	RING/FYVE/PHD zinc finger superfamily protein
Phvul.005G167300.v2.1	6	Ankyrin repeat family protein
Phvul.006G055200.v2.1	6	serine acetyltransferase 2;2
Phvul.011G101000.v2.1	6	Unannotated
Phvul.009G082466.v2.1	6	Leucine-rich receptor-like protein kinase family protein
Phvul.010G101800.v2.1	6	UDP-glucosyl transferase 73B1
Phvul.009G120000.v2.1	6	subtilisin-like serine protease 2
Phvul.006G150000.v2.1	6	Protein of unknown function, DUF584
Phvul.005G116450.v2.1	6	cellulose synthase-like B4
Phvul.009G066300.v2.1	6	HXXXD-type acyl-transferase family protein
Phvul.008G041800.v2.1	6	basic helix-loop-helix (bHLH) DNA-binding family protein
Phvul.009G244200.v2.1	6	cytochrome P450, family 81, subfamily D, polypeptide 3
Phvul.008G140800.v2.1	6	UDP-Glycosyltransferase superfamily protein
Phvul.005G082800.v2.1	6	beta glucosidase 46
Phvul.011G194200.v2.1	6	cysteine-rich RLK (RECEPTOR-like protein kinase) 25
Phvul.008G177500.v2.1	6	basic helix-loop-helix (bHLH) DNA-binding superfamily protein
Phvul.003G060200.v2.1	6	O-acetylserine (thiol) lyase B
Phvul.003G060300.v2.1	6	Oxidoreductase, zinc-binding dehydrogenase family protein
Phvul.008G188900.v2.1	6	Calcium-binding endonuclease/exonuclease/phosphatase family
Phvul.010G120300.v2.1	5	2-oxoglutarate (2OG) and Fe(II)-dependent oxygenase superfamily protein
Phvul.008G029932.v2.1	5	Malectin/receptor-like protein kinase family protein
Phvul.008G281500.v2.1	5	Leucine-rich receptor-like protein kinase family protein
Phvul.003G111800.v2.1	5	AP2/B3 transcription factor family protein
Phvul.001G040500.v2.1	5	Concanavalin A-like lectin protein kinase family protein
Phvul.001G040400.v2.1	5	Concanavalin A-like lectin protein kinase family protein
Phvul.008G020700.v2.1	5	LRR and NB-ARC domains-containing disease resistance protein
Phvul.001G059600.v2.1	5	Unannotated
Phvul.008G020900.v2.1	5	Disease resistance protein (CC-NBS-LRR class) family
Phvul.007G083300.v2.1	5	Nucleotide-sugar transporter family protein
Phvul.008G210500.v2.1	5	BURP domain-containing protein
Phvul.004G013900.v2.1	5	GDSL-like Lipase/Acylhydrolase superfamily protein
Phvul.009G143800.v2.1	5	dicarboxylate carrier 2
Phvul.004G148400.v2.1	5	Unannotated
Phvul.006G079600.v2.1	5	glutathione S-transferase TAU 20
Phvul.003G227300.v2.1	5	Protein of unknown function (DUF581)
Phvul.008G071500.v2.1	5	NB-ARC domain-containing disease resistance protein
Phvul.002G110900.v2.1	5	vascular related NAC-domain protein 1
Phvul.002G072900.v2.1	5	Serine/threonine-protein kinase WNK (With No Lysine)-related
Phvul.011G014100.v2.1	5	IQ-domain 11
Phvul.009G225000.v2.1	5	Integrase-type DNA-binding superfamily protein
Phvul.006G050500.v2.1	5	Unannotated
Phvul.002G174700.v2.1	5	Zn-dependent exopeptidases superfamily protein
Phvul.002G175700.v2.1	5	Protein kinase superfamily protein
Phvul.009G227500.v2.1	5	Unannotated
Phvul.006G096200.v2.1	5	Calcium-dependent phospholipid-binding Copine family protein
Phvul.005G172400.v2.1	5	Galactose oxidase/kelch repeat superfamily protein
Phvul.006G084600.v2.1	5	cysteine-rich RLK (RECEPTOR-like protein kinase) 2
Phvul.009G180700.v2.1	5	Leucine-rich repeat protein kinase family protein
Phvul.009G044600.v2.1	5	2-oxoglutarate (2OG) and Fe(II)-dependent oxygenase superfamily protein
Phvul.002G083100.v2.1	5	Auxin-responsive GH3 family protein
Phvul.006G188500.v2.1	5	Unannotated
Phvul.002G267404.v2.1	5	Unannotated
Phvul.002G082300.v2.1	5	Regulator of Vps4 activity in the MVB pathway protein
Phvul.006G120800.v2.1	5	myb domain protein 78
Phvul.008G044900.v2.1	5	AAA-ATPase 1
Phvul.002G083900.v2.1	5	Calcium-binding EF-hand family protein
Phvul.008G029700.v2.1	5	Malectin/receptor-like protein kinase family protein
Phvul.002G095400.v2.1	5	GroES-like family protein
Phvul.002G116800.v2.1	5	phosphatidylinositolglycan-related
Phvul.007G279300.v2.1	5	Protein of unknown function (DUF506)
Phvul.010G062900.v2.1	5	methyltransferases
Phvul.009G099100.v2.1	5	Protein of unknown function (DUF581)
Phvul.003G043400.v2.1	5	QUASIMODO2 LIKE 1
Phvul.002G208800.v2.1	5	P-type ATP-ase 1
Phvul.008G259700.v2.1	5	mitogen-activated protein kinase kinase kinase 13
Phvul.009G108300.v2.1	5	Phosphorylase superfamily protein
Phvul.008G287200.v2.1	5	NAD(P)-linked oxidoreductase superfamily protein
Phvul.007G138900.v2.1	5	Double Clp-N motif-containing P-loop nucleoside triphosphate hydrolases superfamily protein
Phvul.005G104600.v2.1	5	expansin B3
Phvul.003G055600.v2.1	5	peptidase M20/M25/M40 family protein
Phvul.003G084700.v2.1	5	ARM repeat superfamily protein
Phvul.003G085100.v2.1	5	Unannotated
Phvul.003G105500.v2.1	5	protein arginine methyltransferase 4B
Phvul.003G105200.v2.1	5	Ribosomal protein S21e
Phvul.003G105000.v2.1	5	Protein phosphatase 2C family protein
Phvul.007G242100.v2.1	4	Subtilisin-like serine endopeptidase family protein
Phvul.001G261100.v2.1	4	ELMO/CED-12 family protein
Phvul.003G142200.v2.1	4	NAD(P)-binding Rossmann-fold superfamily protein
Phvul.003G073800.v2.1	4	Histone superfamily protein
Phvul.005G032100.v2.1	4	TRICHOME BIREFRINGENCE-LIKE 38
Phvul.003G111500.v2.1	4	allene oxide cyclase 3
Phvul.005G106200.v2.1	4	cell wall protein precursor, putative
Phvul.004G041700.v2.1	4	brassinosteroid-6-oxidase 2
Phvul.002G028500.v2.1	4	Major facilitator superfamily protein
Phvul.002G089800.v2.1	4	ssDNA-binding transcriptional regulator
Phvul.006G003600.v2.1	4	Leucine-rich repeat (LRR) family protein
Phvul.011G187400.v2.1	4	Integrase-type DNA-binding superfamily protein
Phvul.003G247500.v2.1	4	Disease resistance protein (CC-NBS-LRR class) family
Phvul.001G107400.v2.1	4	exostosin family protein
Phvul.006G209600.v2.1	4	cytochrome P450, family 71, subfamily B, polypeptide 34
Phvul.004G148600.v2.1	4	Zinc-finger domain of monoamine-oxidase A repressor R1
Phvul.002G194700.v2.1	4	Unannotated
Phvul.003G212800.v2.1	4	C-repeat-binding factor 4
Phvul.007G208500.v2.1	4	phytochrome interacting factor 3
Phvul.009G170500.v2.1	4	Pectin lyase-like superfamily protein
Phvul.006G156500.v2.1	4	Terpenoid cyclases family protein
Phvul.002G072600.v2.1	4	Adaptor protein complex AP-1, gamma subunit
Phvul.002G073400.v2.1	4	Acyl-CoA N-acyltransferases (NAT) superfamily protein
Phvul.002G073800.v2.1	4	TRICHOME BIREFRINGENCE-LIKE 27
Phvul.005G009700.v2.1	4	NAD(P)-binding Rossmann-fold superfamily protein
Phvul.003G061900.v2.1	4	Plant protein 1589 of unknown function
Phvul.011G000200.v2.1	4	cytochrome P450, family 72, subfamily A, polypeptide 15
Phvul.004G129600.v2.1	4	Kunitz family trypsin and protease inhibitor protein
Phvul.002G197600.v2.1	4	regulatory particle non-ATPase 12A
Phvul.006G174700.v2.1	4	Leucine-rich repeat protein kinase family protein
Phvul.006G156000.v2.1	4	Terpenoid cyclases family protein
Phvul.011G213200.v2.1	4	ADP/ATP carrier 2
Phvul.002G089000.v2.1	4	UDP-galactose transporter 3
Phvul.009G001700.v2.1	4	SAUR-like auxin-responsive protein family
Phvul.002G193700.v2.1	4	Cytochrome b561/ferric reductase transmembrane protein family
Phvul.002G174600.v2.1	4	Galactose oxidase/kelch repeat superfamily protein
Phvul.009G046900.v2.1	4	Leucine-rich repeat protein kinase family protein
Phvul.002G284700.v2.1	4	SAUR-like auxin-responsive protein family
Phvul.011G030200.v2.1	4	Peroxidase superfamily protein
Phvul.011G014200.v2.1	4	NB-ARC domain-containing disease resistance protein
Phvul.009G155800.v2.1	4	embryo defective 2170
Phvul.005G176100.v2.1	4	Lactoylglutathione lyase / glyoxalase I family protein
Phvul.003G189300.v2.1	4	cycling DOF factor 3
Phvul.002G060800.v2.1	4	stress-inducible protein, putative
Phvul.002G061300.v2.1	4	PLATZ transcription factor family protein
Phvul.007G258600.v2.1	4	myb-like HTH transcriptional regulator family protein,Homeodomain-like superfamily protein
Phvul.002G098100.v2.1	4	alpha 1,4-glycosyltransferase family protein
Phvul.006G005100.v2.1	4	RING/U-box superfamily protein
Phvul.002G068232.v2.1	4	Unannotated
Phvul.002G283700.v2.1	4	DHHC-type zinc finger family protein
Phvul.002G284100.v2.1	4	Unannotated
Phvul.002G066300.v2.1	4	Unannotated
Phvul.003G287800.v2.1	4	Deoxyxylulose-5-phosphate synthase
Phvul.008G030000.v2.1	4	Malectin/receptor-like protein kinase family protein
Phvul.003G002100.v2.1	4	ARM repeat superfamily protein
Phvul.003G001000.v2.1	4	protein arginine methyltransferase 6
Phvul.003G000900.v2.1	4	Eukaryotic aspartyl protease family protein
Phvul.006G011600.v2.1	4	Plant L-ascorbate oxidase
Phvul.002G078300.v2.1	4	Domain of unknown function (DUF23)
Phvul.002G079200.v2.1	4	transmembrane receptors;ATP binding
Phvul.002G079400.v2.1	4	BIG PETAL P
Phvul.005G001200.v2.1	4	GDSL-like Lipase/Acylhydrolase superfamily protein
Phvul.002G083700.v2.1	4	Mitochondrial transcription termination factor family protein
Phvul.002G084600.v2.1	4	ribonuclease 1
Phvul.008G257200.v2.1	4	UDP-Glycosyltransferase superfamily protein
Phvul.008G028800.v2.1	4	brassinosteroid-6-oxidase 2
Phvul.011G049300.v2.1	4	RING/U-box superfamily protein
Phvul.002G096900.v2.1	4	SGS domain-containing protein
Phvul.002G100900.v2.1	4	D111/G-patch domain-containing protein
Phvul.002G103300.v2.1	4	Uncharacterised protein family (UPF0114)
Phvul.008G088700.v2.1	4	Protein of unknown function (DUF567)
Phvul.011G139100.v2.1	4	thiazole biosynthetic enzyme, chloroplast (ARA6) (THI1) (THI4)
Phvul.008G092800.v2.1	4	Integrase-type DNA-binding superfamily protein
Phvul.002G116651.v2.1	4	Transducin/WD40 repeat-like superfamily protein
Phvul.007G075400.v2.1	4	WRKY family transcription factor
Phvul.003G043700.v2.1	4	UDP-glucose 6-dehydrogenase family protein
Phvul.003G044200.v2.1	4	Adenosylmethionine decarboxylase family protein
Phvul.003G044400.v2.1	4	NSP-interacting kinase 1,NSP-interacting kinase 2
Phvul.005G133400.v2.1	4	alpha carbonic anhydrase 7
Phvul.010G020600.v2.1	4	SKP1-like 21
Phvul.010G134000.v2.1	4	Unannotated
Phvul.006G057400.v2.1	4	FASCICLIN-like arabinogalactan 1
Phvul.003G045700.v2.1	4	ATP/GTP-binding protein family
Phvul.005G173500.v2.1	4	gibberellin 3-oxidase 1
Phvul.011G068100.v2.1	4	cytochrome P450, family 93, subfamily D, polypeptide 1
Phvul.005G034633.v2.1	4	NAD(P)-binding Rossmann-fold superfamily protein
Phvul.002G257400.v2.1	4	Haloacid dehalogenase-like hydrolase (HAD) superfamily protein
Phvul.002G262100.v2.1	4	aspartate aminotransferase
Phvul.008G190700.v2.1	4	galacturonosyltransferase 15
Phvul.007G134700.v2.1	4	glutathione S-transferase tau 7
Phvul.002G277300.v2.1	4	MAC/Perforin domain-containing protein
Phvul.003G149500.v2.1	4	glutamate receptor 2.5,glutamate receptor 2.8
Phvul.002G321900.v2.1	4	prefoldin 6
Phvul.003G075600.v2.1	4	Unannotated
Phvul.002G305800.v2.1	4	Class II aminoacyl-tRNA and biotin synthetases superfamily protein
Phvul.008G151806.v2.1	4	phosphoenolpyruvate carboxylase kinase 1
Phvul.003G075100.v2.1	4	FAD/NAD(P)-binding oxidoreductase family protein
Phvul.003G104700.v2.1	4	vesicle-associated membrane protein 724
Phvul.003G058300.v2.1	4	Unannotated
Phvul.003G012300.v2.1	4	Protein kinase superfamily protein
Phvul.003G012400.v2.1	4	Homeodomain-like superfamily protein
Phvul.003G028500.v2.1	4	Ribosomal protein L12/ ATP-dependent Clp protease adaptor protein ClpS family protein
Phvul.003G104500.v2.1	4	RNA binding
Phvul.003G096500.v2.1	4	multifunctional protein 2
Phvul.003G090501.v2.1	4	NAC domain containing protein 35
Phvul.003G090400.v2.1	4	Unannotated
Phvul.003G108800.v2.1	4	transducin family protein / WD-40 repeat family protein
Phvul.003G109200.v2.1	4	MLP-like protein 423
Phvul.008G185700.v2.1	3	WRKY DNA-binding protein 70
Phvul.001G003600.v2.1	3	PAM domain (PCI/PINT associated module) protein
Phvul.003G127300.v2.1	3	eukaryotic translation initiation factor 3K
Phvul.003G127650.v2.1	3	SAUR-like auxin-responsive protein family
Phvul.003G127801.v2.1	3	SAUR-like auxin-responsive protein family
Phvul.003G128000.v2.1	3	Unannotated
Phvul.008G236500.v2.1	3	myb domain protein 20
Phvul.002G067500.v2.1	3	5\'-AMP-activated protein kinase-related
Phvul.002G297400.v2.1	3	alpha/beta-Hydrolases superfamily protein
Phvul.003G141775.v2.1	3	S-adenosyl-L-methionine-dependent methyltransferases superfamily protein
Phvul.003G141800.v2.1	3	subtilisin-like serine protease 3
Phvul.003G072600.v2.1	3	protein phosphatase 2A-2
Phvul.003G074400.v2.1	3	Ankyrin repeat family protein
Phvul.002G279400.v2.1	3	VQ motif-containing protein
Phvul.002G119300.v2.1	3	Auxin efflux carrier family protein
Phvul.001G043500.v2.1	3	glutamine dumper 2
Phvul.009G045700.v2.1	3	Unannotated
Phvul.003G027400.v2.1	3	galacturonosyltransferase-like 3
Phvul.002G220500.v2.1	3	S-locus lectin protein kinase family protein
Phvul.003G124800.v2.1	3	Major facilitator superfamily protein
Phvul.004G022700.v2.1	3	galacturonosyltransferase-like 10
Phvul.011G127300.v2.1	3	Cysteine proteinases superfamily protein
Phvul.002G209100.v2.1	3	alternative oxidase 2
Phvul.003G041000.v2.1	3	Protein kinase superfamily protein
Phvul.002G303000.v2.1	3	RNA helicase, ATP-dependent, SK12/DOB1 protein
Phvul.002G303600.v2.1	3	isoamylase 1
Phvul.003G117800.v2.1	3	O-acetyltransferase family protein
Phvul.003G118200.v2.1	3	TATA binding protein associated factor 21kDa subunit
Phvul.003G118800.v2.1	3	mitochondrial lipoamide dehydrogenase 1
Phvul.003G119300.v2.1	3	evolutionarily conserved C-terminal region 7
Phvul.001G093700.v2.1	3	DCD (Development and Cell Death) domain protein
Phvul.006G092800.v2.1	3	NAD(P)-binding Rossmann-fold superfamily protein
Phvul.002G166500.v2.1	3	Glutaredoxin family protein
Phvul.002G167100.v2.1	3	thioredoxin H-type 1
Phvul.002G008200.v2.1	3	nitrogen fixation S (NIFS)-like 1
Phvul.004G055200.v2.1	3	calmodulin-like 38
Phvul.011G033800.v2.1	3	Chaperone DnaJ-domain superfamily protein
Phvul.002G232200.v2.1	3	homeobox-1
Phvul.002G232300.v2.1	3	Glucose-6-phosphate/phosphate translocator-related
Phvul.002G328700.v2.1	3	NAC domain containing protein 73
Phvul.003G063200.v2.1	3	Tetratricopeptide repeat (TPR)-like superfamily protein
Phvul.003G089600.v2.1	3	glycosyl hydrolase 9A1
Phvul.003G092700.v2.1	3	SNARE associated Golgi protein family
Phvul.003G024600.v2.1	3	EXS (ERD1/XPR1/SYG1) family protein
Phvul.L011343.v2.1	3	Unannotated
Phvul.011G143600.v2.1	3	terpene synthase 21
Phvul.003G050100.v2.1	3	beta galactosidase 9
Phvul.001G149400.v2.1	3	isopentenyltransferase 3
Phvul.010G025800.v2.1	3	Protein of unknown function (DUF506)
Phvul.002G070000.v2.1	3	P-loop containing nucleoside triphosphate hydrolases superfamily protein
Phvul.002G068600.v2.1	3	Remorin family protein
Phvul.001G164700.v2.1	3	Tetratricopeptide repeat (TPR)-like superfamily protein
Phvul.004G005800.v2.1	3	cytochrome P450, family 96, subfamily A, polypeptide 10
Phvul.001G174400.v2.1	3	related to AP2.7
Phvul.002G102800.v2.1	3	beta glucosidase 40
Phvul.004G048600.v2.1	3	Unannotated
Phvul.001G200500.v2.1	3	Protein of unknown function (DUF620)
Phvul.001G201900.v2.1	3	Unannotated
Phvul.002G110500.v2.1	3	basic helix-loop-helix (bHLH) DNA-binding superfamily protein
Phvul.002G111300.v2.1	3	Lactoylglutathione lyase / glyoxalase I family protein
Phvul.002G073300.v2.1	3	nodulin MtN21 /EamA-like transporter family protein
Phvul.003G140726.v2.1	3	Clp amino terminal domain-containing protein
Phvul.002G025600.v2.1	3	hydroxycinnamoyl-CoA shikimate/quinate hydroxycinnamoyl transferase
Phvul.003G126500.v2.1	3	Plant invertase/pectin methylesterase inhibitor superfamily
Phvul.003G120400.v2.1	3	pleiotropic drug resistance 9
Phvul.003G120600.v2.1	3	Tetratricopeptide repeat (TPR)-like superfamily protein
Phvul.008G082300.v2.1	3	Transmembrane proteins 14C
Phvul.007G039200.v2.1	3	UDP-Glycosyltransferase superfamily protein
Phvul.011G169900.v2.1	3	Kunitz family trypsin and protease inhibitor protein
Phvul.002G196600.v2.1	3	starch synthase 4
Phvul.002G197400.v2.1	3	Ca2+ activated outward rectifying K+ channel 6
Phvul.002G307600.v2.1	3	profilin 2
Phvul.002G308400.v2.1	3	hexokinase 1
Phvul.002G057500.v2.1	3	tonoplast intrinsic protein 2;3
Phvul.002G057900.v2.1	3	O-fucosyltransferase family protein
Phvul.006G154700.v2.1	3	Family of unknown function (DUF716)
Phvul.007G063900.v2.1	3	alpha-L-fucosidase 1
Phvul.002G247400.v2.1	3	Unannotated
Phvul.003G137466.v2.1	3	Unannotated
Phvul.011G179500.v2.1	3	Ca(2)-dependent phospholipid-binding protein (Copine) family
Phvul.007G181800.v2.1	3	RING/U-box superfamily protein
Phvul.009G144300.v2.1	3	Predicted AT-hook DNA-binding family protein
Phvul.002G046200.v2.1	3	UDP-D-glucose/UDP-D-galactose 4-epimerase 5
Phvul.002G035900.v2.1	3	Integrase-type DNA-binding superfamily protein
Phvul.006G092600.v2.1	3	Unannotated
Phvul.011G212050.v2.1	3	Unannotated
Phvul.002G213900.v2.1	3	dynamin-related protein 3A
Phvul.003G040400.v2.1	3	cytochrome B5 isoform A
Phvul.003G024900.v2.1	3	nudix hydrolase 1
Phvul.003G039900.v2.1	3	S-adenosyl-L-methionine-dependent methyltransferases superfamily protein
Phvul.003G040401.v2.1	3	Copper amine oxidase family protein
Phvul.003G040402.v2.1	3	Copper amine oxidase family protein
Phvul.005G112800.v2.1	3	Receptor-like protein kinase-related family protein
Phvul.010G036900.v2.1	3	UDP-Glycosyltransferase superfamily protein
Phvul.002G026600.v2.1	3	Major facilitator superfamily protein
Phvul.002G175200.v2.1	3	2-oxoglutarate (2OG) and Fe(II)-dependent oxygenase superfamily protein
Phvul.002G175400.v2.1	3	RNA helicase family protein
Phvul.002G176300.v2.1	3	Cation efflux family protein
Phvul.009G070800.v2.1	3	salt tolerance zinc finger
Phvul.002G030600.v2.1	3	ADP-ribosylation factor family protein
Phvul.007G181100.v2.1	3	Phototropic-responsive NPH3 family protein
Phvul.007G048900.v2.1	3	cysteine-rich RLK (RECEPTOR-like protein kinase) 29
Phvul.002G033200.v2.1	3	NmrA-like negative transcriptional regulator family protein
Phvul.007G092500.v2.1	3	GTP binding Elongation factor Tu family protein
Phvul.003G008900.v2.1	3	Unannotated
Phvul.010G026500.v2.1	3	Unannotated
Phvul.003G080300.v2.1	3	Unannotated
Phvul.002G043200.v2.1	3	ATP-dependent RNA helicase, mitochondrial (SUV3)
Phvul.004G029500.v2.1	3	Uridine diphosphate glycosyltransferase 74E2
Phvul.002G046100.v2.1	3	receptor-like protein kinase 1
Phvul.005G054000.v2.1	3	glutathione S-transferase TAU 19
Phvul.002G276400.v2.1	3	Unannotated
Phvul.003G152800.v2.1	3	homolog of yeast autophagy 18 (ATG18) B
Phvul.002G307200.v2.1	3	Leucine-rich repeat (LRR) family protein
Phvul.002G048700.v2.1	3	methylesterase PCR A
Phvul.002G105200.v2.1	3	Eukaryotic aspartyl protease family protein
Phvul.002G049500.v2.1	3	cysteine-rich RLK (RECEPTOR-like protein kinase) 25
Phvul.007G077600.v2.1	3	timeless family protein
Phvul.002G049700.v2.1	3	Protein of unknown function (DUF1005)
Phvul.002G057600.v2.1	3	Protein of unknown function, DUF547
Phvul.002G057700.v2.1	3	SNARE-like superfamily protein
Phvul.002G061900.v2.1	3	nitrate transporter 1.1
Phvul.002G284000.v2.1	3	Ubiquitin family protein
Phvul.008G250700.v2.1	3	O-methyltransferase family protein
Phvul.002G285100.v2.1	3	hydroxysteroid dehydrogenase 1,hydroxysteroid dehydrogenase 2
Phvul.002G285400.v2.1	3	Unannotated
Phvul.002G285500.v2.1	3	structural maintenance of chromosomes 5
Phvul.002G286000.v2.1	3	Squamosa promoter-binding protein-like (SBP domain) transcription factor family protein
Phvul.010G117700.v2.1	3	ribosomal protein L5 B
Phvul.002G072100.v2.1	3	aldehyde dehydrogenase 2B7
Phvul.003G001500.v2.1	3	U2 small nuclear ribonucleoprotein A
Phvul.002G075200.v2.1	3	UDP-glucosyl transferase 74B1
Phvul.005G164300.v2.1	3	Leucine-rich repeat protein kinase family protein
Phvul.003G095000.v2.1	3	Family of unknown function (DUF716)
Phvul.002G080800.v2.1	3	Actin cross-linking protein
Phvul.002G083400.v2.1	3	RING/U-box superfamily protein
Phvul.002G084000.v2.1	3	cycling DOF factor 3
Phvul.006G114400.v2.1	3	Unannotated
Phvul.011G018500.v2.1	3	PLATZ transcription factor family protein
Phvul.002G090544.v2.1	3	photosystem II reaction center protein F
Phvul.008G185800.v2.1	3	WRKY DNA-binding protein 70
Phvul.002G094300.v2.1	3	Pentatricopeptide repeat (PPR) superfamily protein,Tetratricopeptide repeat (TPR)-like superfamily protein
Phvul.007G273000.v2.1	3	ethylene response factor 1
Phvul.008G029600.v2.1	3	Malectin/receptor-like protein kinase family protein
Phvul.011G134600.v2.1	3	Plant protein of unknown function (DUF828)
Phvul.005G057400.v2.1	3	Unannotated
Phvul.002G104200.v2.1	3	phospholipase D delta
Phvul.002G109000.v2.1	3	Plant protein of unknown function (DUF827)
Phvul.010G012700.v2.1	3	cytochrome P450, family 76, subfamily C, polypeptide 4
Phvul.003G140800.v2.1	3	basic helix-loop-helix (bHLH) DNA-binding superfamily protein
Phvul.005G125500.v2.1	3	Jojoba acyl CoA reductase-related male sterility protein
Phvul.002G122500.v2.1	3	Protein of unknown function (DUF1218)
Phvul.002G125000.v2.1	3	SH3 domain-containing protein
Phvul.010G152500.v2.1	3	pleiotropic drug resistance 12
Phvul.002G126500.v2.1	3	Ankyrin repeat family protein
Phvul.003G040600.v2.1	3	ATPase E1
Phvul.008G013000.v2.1	3	heat shock cognate protein 70-1
Phvul.002G128400.v2.1	3	tetratricopeptide repeat (TPR)-containing protein
Phvul.002G128700.v2.1	3	Unannotated
Phvul.002G131500.v2.1	3	DZC (Disease resistance/zinc finger/chromosome condensation-like region) domain containing protein
Phvul.002G131800.v2.1	3	Mob1/phocein family protein
Phvul.002G136400.v2.1	3	alpha/beta-Hydrolases superfamily protein
Phvul.002G137700.v2.1	3	Unannotated
Phvul.002G138100.v2.1	3	RNA-binding (RRM/RBD/RNP motifs) family protein
Phvul.002G151500.v2.1	3	MATE efflux family protein
Phvul.002G242300.v2.1	3	NOD26-like intrinsic protein 1;2
Phvul.002G319600.v2.1	3	jasmonate-zim-domain protein 3
Phvul.003G043000.v2.1	3	plasmodesmata callose-binding protein 3
Phvul.003G044600.v2.1	3	transferases;folic acid binding
Phvul.003G023900.v2.1	3	Metal-dependent phosphohydrolase
Phvul.008G128700.v2.1	3	cytochrome P450, family 93, subfamily D, polypeptide 1
Phvul.002G147200.v2.1	3	MSCS-like 2
Phvul.002G148100.v2.1	3	ubiquitin-specific protease 17
Phvul.002G150700.v2.1	3	Unannotated
Phvul.002G153100.v2.1	3	non-yellowing 1
Phvul.002G153200.v2.1	3	Protein of unknown function (DUF544)
Phvul.002G171100.v2.1	3	Protein of unknown function (DUF1666)
Phvul.004G158200.v2.1	3	Concanavalin A-like lectin protein kinase family protein
Phvul.002G176600.v2.1	3	multidrug resistance-associated protein 3
Phvul.011G110700.v2.1	3	photosystem II reaction center PSB29 protein
Phvul.007G113700.v2.1	3	HSP20-like chaperones superfamily protein
Phvul.008G182100.v2.1	3	Homeodomain-like superfamily protein
Phvul.002G194300.v2.1	3	3-ketoacyl-acyl carrier protein synthase I
Phvul.003G029900.v2.1	3	NAD+ transporter 2
Phvul.002G207500.v2.1	3	light harvesting complex photosystem II subunit 6
Phvul.002G209900.v2.1	3	metacaspase 1
Phvul.002G290500.v2.1	3	NAD(P)-binding Rossmann-fold superfamily protein
Phvul.002G292900.v2.1	3	Heavy metal transport/detoxification superfamily protein
Phvul.002G219000.v2.1	3	phosphoinositide binding
Phvul.004G005100.v2.1	3	beta-1,4-N-acetylglucosaminyltransferase family protein
Phvul.002G236300.v2.1	3	O-Glycosyl hydrolases family 17 protein
Phvul.002G237900.v2.1	3	acyl-activating enzyme 18
Phvul.002G239100.v2.1	3	myb-like HTH transcriptional regulator family protein
Phvul.002G250700.v2.1	3	plantacyanin
Phvul.002G262400.v2.1	3	FK506-binding protein 16-2
Phvul.002G263200.v2.1	3	RING/FYVE/PHD zinc finger superfamily protein
Phvul.002G277900.v2.1	3	GroES-like zinc-binding alcohol dehydrogenase family protein
Phvul.002G280000.v2.1	3	Amidase family protein
Phvul.003G010300.v2.1	3	PPPDE putative thiol peptidase family protein
Phvul.003G011100.v2.1	3	Unannotated
Phvul.002G297700.v2.1	3	Leucine-rich repeat (LRR) family protein
Phvul.002G297900.v2.1	3	Nucleoside diphosphate kinase family protein
Phvul.002G305200.v2.1	3	S-adenosyl-L-methionine-dependent methyltransferases superfamily protein
Phvul.002G305600.v2.1	3	Ribosomal protein L31e family protein
Phvul.003G105600.v2.1	3	tRNA synthetase class I (I, L, M and V) family protein
Phvul.002G310200.v2.1	3	Integrase-type DNA-binding superfamily protein
Phvul.003G002600.v2.1	3	NB-ARC domain-containing disease resistance protein
Phvul.003G141000.v2.1	3	Tautomerase/MIF superfamily protein
Phvul.002G329100.v2.1	3	golgin candidate 2
Phvul.002G329400.v2.1	3	Pathogenesis-related thaumatin superfamily protein
Phvul.002G330100.v2.1	3	Unannotated
Phvul.002G331000.v2.1	3	Unannotated
Phvul.003G054200.v2.1	3	P-loop containing nucleoside triphosphate hydrolases superfamily protein
Phvul.003G054400.v2.1	3	RNA-processing, Lsm domain
Phvul.003G186700.v2.1	3	Unannotated
Phvul.006G207700.v2.1	3	DNAJ-like 20
Phvul.003G003300.v2.1	3	TCP family transcription factor
Phvul.003G001600.v2.1	3	Unannotated
Phvul.003G011700.v2.1	3	Unannotated
Phvul.003G012500.v2.1	3	ARM repeat superfamily protein
Phvul.003G028100.v2.1	3	Metallo-hydrolase/oxidoreductase superfamily protein
Phvul.003G028600.v2.1	3	Eukaryotic aspartyl protease family protein
Phvul.003G028800.v2.1	3	bZIP transcription factor family protein
Phvul.003G128400.v2.1	3	Unannotated
Phvul.003G051300.v2.1	3	AMP-dependent synthetase and ligase family protein
Phvul.003G110300.v2.1	3	Unannotated
Phvul.003G056300.v2.1	3	Thiamin diphosphate-binding fold (THDP-binding) superfamily protein
Phvul.011G215600.v2.1	3	organic cation/carnitine transporter 3
Phvul.003G057700.v2.1	3	Nucleotide-diphospho-sugar transferases superfamily protein
Phvul.003G061300.v2.1	3	pantothenate kinase 2
Phvul.003G064300.v2.1	3	MATE efflux family protein
Phvul.003G064900.v2.1	3	phosphate transporter 2;1
Phvul.003G103501.v2.1	3	pleiotropic drug resistance 12
Phvul.003G074700.v2.1	3	Cox19 family protein (CHCH motif)
Phvul.003G096400.v2.1	3	multifunctional protein 2
Phvul.003G090700.v2.1	3	alfin-like 6
Phvul.003G104600.v2.1	3	flowering promoting factor 1
Phvul.003G101400.v2.1	3	Unannotated
Phvul.003G097700.v2.1	3	clathrin adaptor complexes medium subunit family protein
Phvul.003G100100.v2.1	3	Tetratricopeptide repeat (TPR)-like superfamily protein
Phvul.003G100200.v2.1	3	P-loop containing nucleoside triphosphate hydrolases superfamily protein
Phvul.001G001600.v2.1	2	Pseudouridine synthase family protein
Phvul.001G001900.v2.1	2	alpha-amylase-like 2
Phvul.001G002000.v2.1	2	glutathione S-transferase phi 8
Phvul.002G161500.v2.1	2	Uncharacterized protein family (UPF0016)
Phvul.002G267200.v2.1	2	TSL-kinase interacting protein 1
Phvul.003G126300.v2.1	2	lysine-ketoglutarate reductase/saccharopine dehydrogenase bifunctional enzyme
Phvul.008G279700.v2.1	2	cellulose synthase like E1,cellulose synthase like G2
Phvul.001G005500.v2.1	2	Calcium-dependent lipid-binding (CaLB domain) family protein
Phvul.001G007600.v2.1	2	Unannotated
Phvul.001G009200.v2.1	2	glyoxal oxidase-related protein
Phvul.001G013200.v2.1	2	Unannotated
Phvul.003G125700.v2.1	2	jasmonate-zim-domain protein 12
Phvul.001G015900.v2.1	2	Protein phosphatase 2C family protein
Phvul.001G016500.v2.1	2	metalloendopeptidases;zinc ion binding
Phvul.003G142800.v2.1	2	Protein of unknown function (DUF630 and DUF632)
Phvul.003G142726.v2.1	2	zinc finger protein-related
Phvul.002G018200.v2.1	2	ralf-like 34
Phvul.002G277000.v2.1	2	ammonium transporter 2
Phvul.002G277200.v2.1	2	Protein of unknown function (DUF668)
Phvul.003G004200.v2.1	2	SPT4 homolog 2
Phvul.001G245700.v2.1	2	ferritin 4
Phvul.002G120100.v2.1	2	2-oxoglutarate (2OG) and Fe(II)-dependent oxygenase superfamily protein
Phvul.002G120500.v2.1	2	Tetratricopeptide repeat (TPR)-like superfamily protein
Phvul.003G042400.v2.1	2	Pentatricopeptide repeat (PPR) superfamily protein
Phvul.001G036100.v2.1	2	Protein of unknown function (DUF761)
Phvul.003G073000.v2.1	2	Clathrin adaptor complex small chain family protein
Phvul.003G073700.v2.1	2	vascular plant one zinc finger protein
Phvul.003G251300.v2.1	2	GNS1/SUR4 membrane protein family
Phvul.006G173700.v2.1	2	Transducin/WD40 repeat-like superfamily protein
Phvul.010G099800.v2.1	2	Major facilitator superfamily protein
Phvul.001G028100.v2.1	2	ZCF37
Phvul.001G032150.v2.1	2	Homeobox-leucine zipper protein family
Phvul.003G025600.v2.1	2	decapping 5
Phvul.003G026900.v2.1	2	transferases, transferring glycosyl groups
Phvul.003G028000.v2.1	2	myb-like transcription factor family protein
Phvul.005G087318.v2.1	2	Wound-responsive family protein
Phvul.001G056900.v2.1	2	Protein of unknown function (DUF581)
Phvul.002G031200.v2.1	2	AAA-type ATPase family protein
Phvul.002G324200.v2.1	2	translocase of the outer mitochondrial membrane 40
Phvul.001G041600.v2.1	2	Endomembrane protein 70 protein family
Phvul.002G038800.v2.1	2	Chalcone and stilbene synthase family protein
Phvul.008G004000.v2.1	2	SNARE associated Golgi protein family
Phvul.002G221100.v2.1	2	PapD-like superfamily protein
Phvul.002G221200.v2.1	2	sugar transporter 1
Phvul.002G221300.v2.1	2	ARM repeat superfamily protein
Phvul.002G221400.v2.1	2	F-box/RNI-like superfamily protein
Phvul.001G038400.v2.1	2	Leucine-rich receptor-like protein kinase family protein
Phvul.001G048900.v2.1	2	Protein kinase superfamily protein
Phvul.001G052350.v2.1	2	Unannotated
Phvul.001G052600.v2.1	2	P-loop containing nucleoside triphosphate hydrolases superfamily protein
Phvul.001G053600.v2.1	2	KOW domain-containing protein
Phvul.001G063050.v2.1	2	Putative serine esterase family protein
Phvul.010G028700.v2.1	2	Disease resistance protein (TIR-NBS-LRR class) family
Phvul.001G067300.v2.1	2	alcohol dehydrogenase 1
Phvul.011G136400.v2.1	2	UDP-Glycosyltransferase superfamily protein
Phvul.003G042300.v2.1	2	Purple acid phosphatases superfamily protein
Phvul.002G110600.v2.1	2	basic leucine-zipper 42
Phvul.001G127601.v2.1	2	Unannotated
Phvul.001G233700.v2.1	2	RING-H2 finger C2A
Phvul.002G084300.v2.1	2	RING/U-box superfamily protein
Phvul.002G302900.v2.1	2	acetyl Co-enzyme a carboxylase biotin carboxylase subunit
Phvul.004G091200.v2.1	2	Unannotated
Phvul.005G021800.v2.1	2	Unannotated
Phvul.007G182600.v2.1	2	Mitochondrial inner membrane translocase complex, subunit Tim44-related protein
Phvul.001G074600.v2.1	2	early nodulin-related
Phvul.001G075300.v2.1	2	IQ-domain 21
Phvul.001G076900.v2.1	2	Protein kinase family protein
Phvul.001G083800.v2.1	2	Uncharacterised protein family (UPF0041)
Phvul.004G094094.v2.1	2	disease resistance family protein / LRR family protein
Phvul.002G067800.v2.1	2	glycine-rich protein
Phvul.003G078300.v2.1	2	Protein of unknown function, DUF584
Phvul.002G009000.v2.1	2	receptor like protein 44
Phvul.010G153400.v2.1	2	alpha/beta-Hydrolases superfamily protein
Phvul.009G226000.v2.1	2	cellulose synthase like G1
Phvul.002G190700.v2.1	2	N-acetylglucosamine-1-phosphate uridylyltransferase 1
Phvul.001G119700.v2.1	2	Cyclin family protein
Phvul.002G232600.v2.1	2	HAESA-like 1
Phvul.002G235200.v2.1	2	RAB geranylgeranyl transferase beta subunit 1
Phvul.002G239300.v2.1	2	Granulin repeat cysteine protease family protein
Phvul.001G111500.v2.1	2	Unannotated
Phvul.001G224400.v2.1	2	Protein of unknown function, DUF538
Phvul.002G289000.v2.1	2	Protein kinase protein with tetratricopeptide repeat domain
Phvul.002G321100.v2.1	2	ARM repeat superfamily protein
Phvul.003G092800.v2.1	2	Unannotated
Phvul.001G121400.v2.1	2	general transcription factor II H2
Phvul.001G123200.v2.1	2	microtubule-associated proteins 70-1
Phvul.001G125200.v2.1	2	Eukaryotic rpb5 RNA polymerase subunit family protein
Phvul.001G126600.v2.1	2	Unannotated
Phvul.008G023800.v2.1	2	basic leucine-zipper 42
Phvul.001G128800.v2.1	2	cytokinin oxidase/dehydrogenase 1
Phvul.009G101600.v2.1	2	Unannotated
Phvul.001G131700.v2.1	2	villin 2
Phvul.008G238500.v2.1	2	CYS, MET, PRO, and GLY protein 1
Phvul.001G132301.v2.1	2	NB-ARC domain-containing disease resistance protein
Phvul.001G136300.v2.1	2	oligopeptide transporter 5
Phvul.001G142100.v2.1	2	fatty acid desaturase 2
Phvul.001G142500.v2.1	2	actin-11
Phvul.003G046500.v2.1	2	Arabinanase/levansucrase/invertase
Phvul.003G049500.v2.1	2	Protein of unknown function (DUF616)
Phvul.003G050000.v2.1	2	S-adenosyl-L-methionine-dependent methyltransferases superfamily protein
Phvul.007G176900.v2.1	2	basic helix-loop-helix (bHLH) DNA-binding superfamily protein
Phvul.005G077000.v2.1	2	Unannotated
Phvul.001G212300.v2.1	2	Unannotated
Phvul.002G070114.v2.1	2	Unannotated
Phvul.001G169800.v2.1	2	Major facilitator superfamily protein
Phvul.001G175800.v2.1	2	Unannotated
Phvul.008G071200.v2.1	2	NB-ARC domain-containing disease resistance protein
Phvul.002G171200.v2.1	2	Ribosomal protein L34e superfamily protein
Phvul.002G239700.v2.1	2	RING/FYVE/PHD zinc finger superfamily protein
Phvul.002G295400.v2.1	2	vacuolar H+-ATPase subunit E isoform 3
Phvul.001G183400.v2.1	2	PLATZ transcription factor family protein
Phvul.004G055000.v2.1	2	Plant protein of unknown function (DUF247)
Phvul.001G188600.v2.1	2	GDSL-like Lipase/Acylhydrolase superfamily protein
Phvul.001G190100.v2.1	2	Ferritin/ribonucleotide reductase-like family protein
Phvul.002G077300.v2.1	2	germin-like protein 7
Phvul.002G078100.v2.1	2	ARM repeat superfamily protein
Phvul.002G078200.v2.1	2	transcription coactivators
Phvul.001G194200.v2.1	2	2-cysteine peroxiredoxin B
Phvul.001G198400.v2.1	2	ABC-2 type transporter family protein
Phvul.001G209400.v2.1	2	Plant invertase/pectin methylesterase inhibitor superfamily
Phvul.001G218400.v2.1	2	Pectin lyase-like superfamily protein
Phvul.002G011500.v2.1	2	ARM repeat superfamily protein
Phvul.002G040700.v2.1	2	Acyl-CoA N-acyltransferases (NAT) superfamily protein
Phvul.002G250600.v2.1	2	plantacyanin
Phvul.003G121000.v2.1	2	Protein kinase superfamily protein
Phvul.003G122300.v2.1	2	HAD-superfamily hydrolase, subfamily IG, 5\'-nucleotidase
Phvul.001G219100.v2.1	2	Unannotated
Phvul.001G219200.v2.1	2	Pectinacetylesterase family protein
Phvul.001G220000.v2.1	2	Unannotated
Phvul.001G220500.v2.1	2	DEAD box RNA helicase (RH3)
Phvul.001G221200.v2.1	2	germin-like protein 5
Phvul.001G222800.v2.1	2	S-adenosylmethionine synthetase 1
Phvul.004G037100.v2.1	2	UDP-Glycosyltransferase superfamily protein
Phvul.001G225300.v2.1	2	Adenine nucleotide alpha hydrolases-like superfamily protein
Phvul.001G225800.v2.1	2	Unannotated
Phvul.002G195400.v2.1	2	Unannotated
Phvul.002G196200.v2.1	2	Leucine-rich receptor-like protein kinase family protein
Phvul.002G196300.v2.1	2	Unannotated
Phvul.002G329800.v2.1	2	beta-6 tubulin
Phvul.009G129800.v2.1	2	Unannotated
Phvul.011G097900.v2.1	2	Late embryogenesis abundant (LEA) hydroxyproline-rich glycoprotein family
Phvul.001G235400.v2.1	2	sec7 domain-containing protein
Phvul.001G235500.v2.1	2	Protein of unknown function (DUF1644)
Phvul.009G217351.v2.1	2	Unannotated
Phvul.001G242300.v2.1	2	nuclear pore complex protein-related
Phvul.003G174000.v2.1	2	DNA-binding protein phosphatase 1
Phvul.002G057300.v2.1	2	Plant protein of unknown function (DUF828) with plant pleckstrin homology-like region
Phvul.002G059000.v2.1	2	alpha/beta-Hydrolases superfamily protein
Phvul.008G196700.v2.1	2	Unannotated
Phvul.002G209500.v2.1	2	MLP-like protein 423
Phvul.002G307300.v2.1	2	Protein of unknown function (DUF1005)
Phvul.002G307800.v2.1	2	O-Glycosyl hydrolases family 17 protein
Phvul.002G308000.v2.1	2	Pectin lyase-like superfamily protein
Phvul.002G309600.v2.1	2	NADP-malic enzyme 3
Phvul.003G008700.v2.1	2	Tetratricopeptide repeat (TPR)-like superfamily protein
Phvul.009G051400.v2.1	2	Unannotated
Phvul.001G249200.v2.1	2	gamma-glutamyl transpeptidase 1
Phvul.001G249300.v2.1	2	bZIP transcription factor family protein
Phvul.009G045601.v2.1	2	Unannotated
Phvul.002G107900.v2.1	2	Pathogenesis-related thaumatin superfamily protein
Phvul.011G037400.v2.1	2	SAUR-like auxin-responsive protein family
Phvul.002G055800.v2.1	2	ethylene responsive element binding factor 5
Phvul.001G252300.v2.1	2	Unannotated
Phvul.001G254900.v2.1	2	Unannotated
Phvul.001G256500.v2.1	2	ARM repeat superfamily protein
Phvul.001G257100.v2.1	2	photosystem II BY
Phvul.001G258400.v2.1	2	Protein phosphatase 2A regulatory B subunit family protein
Phvul.001G258900.v2.1	2	B12D protein
Phvul.002G248400.v2.1	2	ubiquitin family protein
Phvul.002G249000.v2.1	2	Pentatricopeptide repeat (PPR) superfamily protein
Phvul.002G249600.v2.1	2	Glycine cleavage T-protein family
Phvul.002G249700.v2.1	2	Unannotated
Phvul.001G259600.v2.1	2	Unannotated
Phvul.001G260100.v2.1	2	Unannotated
Phvul.001G260400.v2.1	2	Unannotated
Phvul.002G263400.v2.1	2	bZIP transcription factor family protein,TGACG motif-binding factor 4
Phvul.002G210400.v2.1	2	white-brown complex homolog protein 11
Phvul.002G002400.v2.1	2	glycine-rich protein
Phvul.002G003300.v2.1	2	RNA helicase, putative
Phvul.002G005300.v2.1	2	myo-inositol polyphosphate 5-phosphatase 2
Phvul.002G005800.v2.1	2	Unannotated
Phvul.009G150300.v2.1	2	callose synthase 5
Phvul.002G015800.v2.1	2	Rer1 family protein
Phvul.002G044700.v2.1	2	Unannotated
Phvul.002G013000.v2.1	2	acyl-CoA-binding domain 3
Phvul.007G063800.v2.1	2	cytochrome P450, family 704, subfamily A, polypeptide 2
Phvul.002G015600.v2.1	2	SKP1/ASK1-interacting protein 2
Phvul.002G016800.v2.1	2	Cystathionine beta-synthase (CBS) family protein
Phvul.002G019500.v2.1	2	Cyclin-dependent kinase inhibitor family protein
Phvul.007G200300.v2.1	2	Unannotated
Phvul.002G023600.v2.1	2	homolog of Synechocystis YCF37
Phvul.003G038600.v2.1	2	Chaperone DnaJ-domain superfamily protein
Phvul.002G090301.v2.1	2	plastid-encoded CLP P
Phvul.003G018300.v2.1	2	Ribosomal protein S5 family protein
Phvul.006G054850.v2.1	2	cytochrome P450, family 71, subfamily B, polypeptide 35
Phvul.006G177400.v2.1	2	GDSL-like Lipase/Acylhydrolase superfamily protein
Phvul.007G034700.v2.1	2	MATE efflux family protein
Phvul.007G082400.v2.1	2	SET domain group 26
Phvul.009G234300.v2.1	2	Nucleotide/sugar transporter family protein
Phvul.011G000800.v2.1	2	FKBP-like peptidyl-prolyl cis-trans isomerase family protein
Phvul.002G028100.v2.1	2	C2H2-like zinc finger protein
Phvul.002G029800.v2.1	2	succinate dehydrogenase 1-1
Phvul.002G031600.v2.1	2	laccase 11
Phvul.010G016401.v2.1	2	Unannotated
Phvul.002G032866.v2.1	2	NmrA-like negative transcriptional regulator family protein
Phvul.002G034100.v2.1	2	Adaptin family protein
Phvul.011G182200.v2.1	2	BURP domain-containing protein
Phvul.002G035800.v2.1	2	Nuclear transport factor 2 (NTF2) family protein
Phvul.002G037600.v2.1	2	Pre-mRNA-splicing factor 3
Phvul.003G146800.v2.1	2	Unannotated
Phvul.003G006600.v2.1	2	DHHC-type zinc finger family protein
Phvul.003G007300.v2.1	2	Phototropic-responsive NPH3 family protein
Phvul.003G008000.v2.1	2	SNF2 domain-containing protein / helicase domain-containing protein
Phvul.008G259500.v2.1	2	Unannotated
Phvul.002G318400.v2.1	2	Phosphoglucomutase/phosphomannomutase family protein
Phvul.002G092300.v2.1	2	Leucine-rich repeat (LRR) family protein
Phvul.002G150200.v2.1	2	root hair specific 2
Phvul.002G159000.v2.1	2	POX (plant homeobox) family protein
Phvul.002G041900.v2.1	2	Nucleotide-diphospho-sugar transferases superfamily protein
Phvul.002G042300.v2.1	2	PLANT HOMOLOGOUS TO PARAFIBROMIN
Phvul.002G043600.v2.1	2	Protein kinase superfamily protein
Phvul.002G274500.v2.1	2	alpha/beta-Hydrolases superfamily protein
Phvul.002G274700.v2.1	2	Regulator of chromosome condensation (RCC1) family protein
Phvul.010G148100.v2.1	2	Thioesterase superfamily protein
Phvul.002G046700.v2.1	2	SNARE associated Golgi protein family
Phvul.003G116400.v2.1	2	RNA binding;abscisic acid binding
Phvul.003G117600.v2.1	2	Unannotated
Phvul.004G009281.v2.1	2	NB-ARC domain-containing disease resistance protein
Phvul.005G030800.v2.1	2	NADPH:quinone oxidoreductase
Phvul.008G155100.v2.1	2	Uncharacterised protein family (UPF0497)
Phvul.008G165500.v2.1	2	Unannotated
Phvul.002G047000.v2.1	2	chloride channel D
Phvul.002G068200.v2.1	2	thioredoxin 2
Phvul.002G049601.v2.1	2	Unannotated
Phvul.002G051900.v2.1	2	Unannotated
Phvul.002G056800.v2.1	2	Integrase-type DNA-binding superfamily protein
Phvul.002G058300.v2.1	2	Ubiquitin-like superfamily protein
Phvul.002G058701.v2.1	2	Unannotated
Phvul.002G059900.v2.1	2	Sec1/munc18-like (SM) proteins superfamily
Phvul.002G060100.v2.1	2	Glycine cleavage T-protein family
Phvul.004G101500.v2.1	2	chitinase A
Phvul.008G274500.v2.1	2	tubulin folding cofactor A (KIESEL)
Phvul.002G261700.v2.1	2	myo-inositol-1-phosphate synthase 2,myo-inositol-1-phosphate synthase 3
Phvul.002G282200.v2.1	2	auxin response factor 2
Phvul.002G285200.v2.1	2	hydroxysteroid dehydrogenase 1,hydroxysteroid dehydrogenase 6
Phvul.008G270300.v2.1	2	SWAP (Suppressor-of-White-APricot)/surp domain-containing protein
Phvul.006G086700.v2.1	2	Homeodomain-like superfamily protein
Phvul.002G146200.v2.1	2	UDP-glucosyl transferase 85A2
Phvul.003G000800.v2.1	2	Unannotated
Phvul.002G073200.v2.1	2	nodulin MtN21 /EamA-like transporter family protein
Phvul.002G073900.v2.1	2	TRICHOME BIREFRINGENCE-LIKE 27
Phvul.008G029200.v2.1	2	COBRA-like extracellular glycosyl-phosphatidyl inositol-anchored protein family
Phvul.002G075800.v2.1	2	ARG1-like 1
Phvul.002G076200.v2.1	2	Transducin/WD40 repeat-like superfamily protein
Phvul.002G076400.v2.1	2	matrix metalloproteinase
Phvul.002G108700.v2.1	2	calcium-dependent protein kinase 16
Phvul.002G112000.v2.1	2	GATA transcription factor 5
Phvul.002G190000.v2.1	2	copper-exporting ATPase / responsive-to-antagonist 1 / copper-transporting ATPase (RAN1)
Phvul.008G228700.v2.1	2	subtilase family protein
Phvul.002G077400.v2.1	2	glucosyl transferase family 8
Phvul.002G077700.v2.1	2	DEAD/DEAH box helicase, putative
Phvul.002G079300.v2.1	2	short hypocotyl in white light1
Phvul.002G080000.v2.1	2	Putative membrane lipoprotein
Phvul.002G080400.v2.1	2	Protein kinase superfamily protein
Phvul.002G081500.v2.1	2	soluble N-ethylmaleimide-sensitive factor adaptor protein 30
Phvul.002G082800.v2.1	2	F-box family protein
Phvul.002G083600.v2.1	2	expansin A15
Phvul.011G198500.v2.1	2	Protein kinase superfamily protein,receptor serine/threonine kinase, putative
Phvul.002G088000.v2.1	2	Unannotated
Phvul.002G090511.v2.1	2	ribosomal protein S18
Phvul.002G090533.v2.1	2	photosystem II reaction center protein E
Phvul.002G090900.v2.1	2	eukaryotic elongation factor 5A-1
Phvul.002G091100.v2.1	2	WRKY DNA-binding protein 3
Phvul.002G091400.v2.1	2	DHHC-type zinc finger family protein
Phvul.002G091900.v2.1	2	VH1-interacting kinase
Phvul.002G094900.v2.1	2	winged-helix DNA-binding transcription factor family protein
Phvul.002G095700.v2.1	2	phytanoyl-CoA dioxygenase (PhyH) family protein
Phvul.002G098300.v2.1	2	Glutathione S-transferase family protein
Phvul.002G101300.v2.1	2	Pyruvate kinase family protein
Phvul.007G211400.v2.1	2	Pectin lyase-like superfamily protein
Phvul.002G103900.v2.1	2	ankyrin repeat protein
Phvul.002G104700.v2.1	2	ascorbate peroxidase 3
Phvul.002G105300.v2.1	2	Putative methyltransferase family protein
Phvul.007G260400.v2.1	2	Concanavalin A-like lectin protein kinase family protein
Phvul.002G109200.v2.1	2	Unannotated
Phvul.002G111400.v2.1	2	B-box type zinc finger family protein
Phvul.002G111500.v2.1	2	Unannotated
Phvul.002G111700.v2.1	2	PHD finger family protein / SWIB complex BAF60b domain-containing protein / GYF domain-containing protein
Phvul.002G113900.v2.1	2	chromomethylase 1
Phvul.002G117900.v2.1	2	Seven transmembrane MLO family protein
Phvul.002G118300.v2.1	2	phosphate transporter 3;3
Phvul.002G121700.v2.1	2	Unannotated
Phvul.002G122600.v2.1	2	Long-chain fatty alcohol dehydrogenase family protein
Phvul.002G122800.v2.1	2	Uncharacterised protein family (UPF0114)
Phvul.002G122900.v2.1	2	Unannotated
Phvul.002G123300.v2.1	2	RHO guanyl-nucleotide exchange factor 14
Phvul.002G123400.v2.1	2	HXXXD-type acyl-transferase family protein
Phvul.002G123700.v2.1	2	beta-amylase 2
Phvul.002G123900.v2.1	2	Pectinacetylesterase family protein
Phvul.002G124000.v2.1	2	DNAse I-like superfamily protein
Phvul.003G028700.v2.1	2	Plasma-membrane choline transporter family protein
Phvul.003G038400.v2.1	2	ACT domain repeat 4
Phvul.003G039700.v2.1	2	Unannotated
Phvul.003G040800.v2.1	2	6-phosphogluconolactonase 1
Phvul.003G040900.v2.1	2	Uncharacterised protein family UPF0090
Phvul.003G132400.v2.1	2	ELF4-like 4
Phvul.002G127300.v2.1	2	Formin Homology 14
Phvul.002G127900.v2.1	2	breast basic conserved 1
Phvul.005G051400.v2.1	2	VQ motif-containing protein
Phvul.002G128900.v2.1	2	Unannotated
Phvul.002G131400.v2.1	2	Protein kinase superfamily protein
Phvul.002G131600.v2.1	2	Protein of unknown function (DUF3464)
Phvul.002G131900.v2.1	2	Unannotated
Phvul.002G133600.v2.1	2	NB-ARC domain-containing disease resistance protein
Phvul.004G059000.v2.1	2	Ubiquitin-like superfamily protein
Phvul.002G136800.v2.1	2	NAD(P)-binding Rossmann-fold superfamily protein
Phvul.002G137100.v2.1	2	Transcription factor jumonji (jmj) family protein / zinc finger (C5HC2 type) family protein
Phvul.002G137500.v2.1	2	WWE protein-protein interaction domain protein family
Phvul.002G201100.v2.1	2	polymerase delta 4
Phvul.004G032900.v2.1	2	chorismate mutase 1
Phvul.005G177200.v2.1	2	phospholipase D alpha 1
Phvul.008G261700.v2.1	2	damaged DNA binding 2
Phvul.009G009600.v2.1	2	Unannotated
Phvul.009G186300.v2.1	2	atypical CYS HIS rich thioredoxin 4
Phvul.011G006100.v2.1	2	BCL-2-associated athanogene 7
Phvul.002G139200.v2.1	2	phosphoenolpyruvate carboxykinase 1
Phvul.002G199000.v2.1	2	FAD-binding Berberine family protein
Phvul.011G056548.v2.1	2	NADH dehydrogenase subunit J
Phvul.002G290100.v2.1	2	GMP synthase (glutamine-hydrolyzing), putative / glutamine amidotransferase, putative
Phvul.005G130600.v2.1	2	Domain of unknown function (DUF966)
Phvul.006G113600.v2.1	2	Unannotated
Phvul.007G157100.v2.1	2	HSP20-like chaperones superfamily protein
Phvul.009G041600.v2.1	2	GroES-like zinc-binding alcohol dehydrogenase family protein
Phvul.009G140432.v2.1	2	ABC2 homolog 13
Phvul.011G131300.v2.1	2	SAUR-like auxin-responsive protein family
Phvul.002G164100.v2.1	2	Unannotated
Phvul.005G122600.v2.1	2	Pollen Ole e 1 allergen and extensin family protein
Phvul.002G146600.v2.1	2	U-box domain-containing protein kinase family protein
Phvul.002G147400.v2.1	2	Protein-tyrosine phosphatase-like, PTPLA
Phvul.002G149200.v2.1	2	Unannotated
Phvul.002G149800.v2.1	2	Octicosapeptide/Phox/Bem1p family protein
Phvul.002G150400.v2.1	2	Copper amine oxidase family protein
Phvul.002G151700.v2.1	2	armadillo repeat kinesin 3
Phvul.002G151900.v2.1	2	Sodium Bile acid symporter family
Phvul.002G152000.v2.1	2	SNARE associated Golgi protein family
Phvul.002G152100.v2.1	2	Leucine-rich repeat protein kinase family protein
Phvul.002G152600.v2.1	2	YTH family protein
Phvul.002G152800.v2.1	2	PGR5-LIKE A
Phvul.002G153400.v2.1	2	phospholipase D beta 1
Phvul.002G155100.v2.1	2	Unannotated
Phvul.002G157300.v2.1	2	AT hook motif DNA-binding family protein
Phvul.002G157900.v2.1	2	bromo-adjacent homology (BAH) domain-containing protein
Phvul.002G158800.v2.1	2	brassinosteroid-responsive RING-H2
Phvul.002G274800.v2.1	2	Chaperone DnaJ-domain superfamily protein
Phvul.002G169000.v2.1	2	Unannotated
Phvul.002G169400.v2.1	2	Rubisco methyltransferase family protein
Phvul.002G171000.v2.1	2	homeobox protein 23
Phvul.002G178300.v2.1	2	Unannotated
Phvul.008G048200.v2.1	2	Mitochondrial transcription termination factor family protein
Phvul.002G229700.v2.1	2	Ribosomal protein S5 family protein
Phvul.002G301600.v2.1	2	NAD(P)-binding Rossmann-fold superfamily protein
Phvul.002G194000.v2.1	2	NAD(P)-binding Rossmann-fold superfamily protein
Phvul.002G194100.v2.1	2	Unannotated
Phvul.002G194800.v2.1	2	Unannotated
Phvul.002G194900.v2.1	2	HMG-box (high mobility group) DNA-binding family protein
Phvul.002G195100.v2.1	2	Unannotated
Phvul.002G195300.v2.1	2	Unannotated
Phvul.002G197200.v2.1	2	O-acetyltransferase family protein
Phvul.002G304400.v2.1	2	myb-like transcription factor family protein
Phvul.003G269600.v2.1	2	Undecaprenyl pyrophosphate synthetase family protein
Phvul.005G043900.v2.1	2	cytosolic NADP+-dependent isocitrate dehydrogenase
Phvul.006G033950.v2.1	2	zinc finger protein-related
Phvul.007G054400.v2.1	2	alpha/beta-Hydrolases superfamily protein
Phvul.007G057600.v2.1	2	O-acetylserine (thiol) lyase (OAS-TL) isoform A1
Phvul.007G111800.v2.1	2	Uncharacterised conserved protein (UCP030210)
Phvul.008G052300.v2.1	2	NAD(P)-binding Rossmann-fold superfamily protein
Phvul.008G158600.v2.1	2	BURP domain-containing protein
Phvul.009G050700.v2.1	2	Unannotated
Phvul.009G185900.v2.1	2	DNAJ heat shock N-terminal domain-containing protein
Phvul.010G072900.v2.1	2	GRAS family transcription factor
Phvul.010G112600.v2.1	2	alpha/beta-Hydrolases superfamily protein
Phvul.002G209400.v2.1	2	MLP-like protein 423
Phvul.002G209800.v2.1	2	translocon at the outer membrane of chloroplasts 64-V
Phvul.002G211500.v2.1	2	2-oxoglutarate (2OG) and Fe(II)-dependent oxygenase superfamily protein
Phvul.002G211600.v2.1	2	RING/U-box superfamily protein
Phvul.002G213100.v2.1	2	beta-ureidopropionase
Phvul.002G213700.v2.1	2	Unannotated
Phvul.002G213800.v2.1	2	ZIM-like 1
Phvul.002G214300.v2.1	2	UDP-glucosyl transferase 78D2
Phvul.004G018900.v2.1	2	Peroxidase superfamily protein
Phvul.002G218100.v2.1	2	kinesin 1,kinesin 5
Phvul.002G219300.v2.1	2	terpene synthase 14
Phvul.002G220400.v2.1	2	Pentatricopeptide repeat (PPR) superfamily protein
Phvul.006G120100.v2.1	2	Unannotated
Phvul.002G222300.v2.1	2	riboflavin kinase/FMN hydrolase
Phvul.002G223200.v2.1	2	Ribosomal protein L18ae/LX family protein
Phvul.002G230200.v2.1	2	Dof-type zinc finger DNA-binding family protein
Phvul.002G231100.v2.1	2	haloacid dehalogenase (HAD) superfamily protein
Phvul.002G231200.v2.1	2	Unannotated
Phvul.002G234600.v2.1	2	ribose-5-phosphate isomerase 2
Phvul.002G241400.v2.1	2	glutathione S-transferase tau 7
Phvul.002G236600.v2.1	2	ACD1-like
Phvul.002G236800.v2.1	2	Protein of unknown function (DUF616)
Phvul.002G236900.v2.1	2	Protein of unknown function (DUF1644)
Phvul.002G237400.v2.1	2	tubulin alpha-5
Phvul.002G238800.v2.1	2	CBL-interacting protein kinase 12
Phvul.002G238900.v2.1	2	Leucine-rich repeat protein kinase family protein
Phvul.002G240700.v2.1	2	Unannotated
Phvul.002G241100.v2.1	2	NAD(P)-binding Rossmann-fold superfamily protein
Phvul.002G242600.v2.1	2	receptor-like kinase in flowers 1
Phvul.002G246600.v2.1	2	nuclear factor Y, subunit A7
Phvul.002G250400.v2.1	2	Pathogenesis-related thaumatin superfamily protein
Phvul.002G251200.v2.1	2	cytochrome P450, family 716, subfamily A, polypeptide 1
Phvul.002G251800.v2.1	2	Subtilase family protein
Phvul.002G252100.v2.1	2	amino acid transporter 1
Phvul.002G258400.v2.1	2	Cellulase (glycosyl hydrolase family 5) protein
Phvul.002G259800.v2.1	2	Protein of unknown function (DUF707)
Phvul.002G261000.v2.1	2	Protein of unknown function (DUF3550/UPF0682)
Phvul.002G261200.v2.1	2	Protein kinase superfamily protein
Phvul.002G261300.v2.1	2	S-adenosyl-L-methionine-dependent methyltransferases superfamily protein
Phvul.002G271500.v2.1	2	phosphatidylinositol 4-OH kinase beta1
Phvul.002G273300.v2.1	2	ABC-2 type transporter family protein
Phvul.002G280500.v2.1	2	Pentatricopeptide repeat (PPR) superfamily protein
Phvul.002G280800.v2.1	2	transferases, transferring glycosyl groups
Phvul.002G281700.v2.1	2	MEI2-like protein 1
Phvul.002G282100.v2.1	2	ARF-GAP domain 1
Phvul.002G318700.v2.1	2	Plant invertase/pectin methylesterase inhibitor superfamily protein
Phvul.009G077000.v2.1	2	N-MYC downregulated-like 2
Phvul.002G287100.v2.1	2	Transcription initiation factor TFIIE, beta subunit
Phvul.002G287700.v2.1	2	Myosin heavy chain-related protein
Phvul.002G288000.v2.1	2	Unannotated
Phvul.002G289300.v2.1	2	Haloacid dehalogenase-like hydrolase (HAD) superfamily protein
Phvul.002G290400.v2.1	2	plasma membrane intrinsic protein 1;4
Phvul.002G290800.v2.1	2	BTB/POZ domain with WD40/YVTN repeat-like protein
Phvul.002G291900.v2.1	2	BTB/POZ domain-containing protein
Phvul.003G019300.v2.1	2	methyltransferases
Phvul.002G297104.v2.1	2	Unannotated
Phvul.002G297300.v2.1	2	Unannotated
Phvul.003G033200.v2.1	2	cytochrome P450, family 721, subfamily A, polypeptide 1
Phvul.003G034300.v2.1	2	Protein of unknown function (DUF1262)
Phvul.003G034500.v2.1	2	Unannotated
Phvul.003G034600.v2.1	2	Unannotated
Phvul.003G035101.v2.1	2	2-oxoacid dehydrogenases acyltransferase family protein
Phvul.003G082200.v2.1	2	RING/U-box superfamily protein
Phvul.002G298500.v2.1	2	UDP-D-glucose/UDP-D-galactose 4-epimerase 5
Phvul.002G298800.v2.1	2	alpha/beta-Hydrolases superfamily protein
Phvul.002G301200.v2.1	2	chloroplast beta-amylase
Phvul.002G305400.v2.1	2	F-box/RNI-like superfamily protein
Phvul.002G306400.v2.1	2	myo-inositol oxygenase 4
Phvul.003G230200.v2.1	2	2Fe-2S ferredoxin-like superfamily protein
Phvul.004G021200.v2.1	2	cytochrome P450, family 82, subfamily C, polypeptide 4
Phvul.004G021400.v2.1	2	cytochrome P450, family 82, subfamily C, polypeptide 4
Phvul.004G067300.v2.1	2	sterol 1
Phvul.004G073700.v2.1	2	ATP binding;valine-tRNA ligases;aminoacyl-tRNA ligases;nucleotide binding;ATP binding;aminoacyl-tRNA ligases
Phvul.004G073900.v2.1	2	Polynucleotidyl transferase, ribonuclease H fold protein with HRDC domain
Phvul.004G113800.v2.1	2	alpha/beta-Hydrolases superfamily protein
Phvul.004G145000.v2.1	2	Endomembrane protein 70 protein family
Phvul.005G083500.v2.1	2	G protein coupled receptor
Phvul.006G055700.v2.1	2	Ribosomal protein L19 family protein
Phvul.006G190900.v2.1	2	oxidoreductase, zinc-binding dehydrogenase family protein
Phvul.006G199700.v2.1	2	DNA polymerase V family
Phvul.007G023200.v2.1	2	clathrin adaptor complexes medium subunit family protein
Phvul.007G060700.v2.1	2	Ribosomal protein S3Ae
Phvul.007G101500.v2.1	2	glycosyltransferase family protein 28
Phvul.007G241600.v2.1	2	Integrase-type DNA-binding superfamily protein
Phvul.007G280200.v2.1	2	protein kinase family protein / peptidoglycan-binding LysM domain-containing protein
Phvul.009G001200.v2.1	2	SAUR-like auxin-responsive protein family
Phvul.009G122800.v2.1	2	Pyridoxal phosphate (PLP)-dependent transferases superfamily protein
Phvul.009G150900.v2.1	2	Unannotated
Phvul.009G246600.v2.1	2	Mitochondrial transcription termination factor family protein
Phvul.010G007100.v2.1	2	Ribosomal protein L13 family protein
Phvul.011G067900.v2.1	2	homolog of RAD51 D
Phvul.002G309300.v2.1	2	RING/U-box superfamily protein
Phvul.003G127500.v2.1	2	sucrose synthase 4
Phvul.002G309800.v2.1	2	Unannotated
Phvul.002G310000.v2.1	2	Leucine-rich repeat (LRR) family protein
Phvul.002G310100.v2.1	2	Protein of unknown function (DUF810)
Phvul.002G313200.v2.1	2	Flavin-binding monooxygenase family protein
Phvul.002G315500.v2.1	2	aluminum-activated malate transporter 9
Phvul.002G317700.v2.1	2	Protein of unknown function (DUF1639)
Phvul.003G105100.v2.1	2	alanine-tRNA ligases;nucleic acid binding;ligases, forming aminoacyl-tRNA and related compounds;nucleotide binding;ATP binding
Phvul.002G327100.v2.1	2	Translation elongation factor EF1A/initiation factor IF2gamma family protein
Phvul.002G328808.v2.1	2	eukaryotic translation initiation factor 3C
Phvul.002G329700.v2.1	2	Tetratricopeptide repeat (TPR)-like superfamily protein
Phvul.002G329900.v2.1	2	endoplasmic reticulum-adenine nucleotide transporter 1
Phvul.002G330000.v2.1	2	translocon at the outer membrane of chloroplasts 64-III
Phvul.002G331100.v2.1	2	Outer arm dynein light chain 1 protein
Phvul.002G331300.v2.1	2	tetraticopeptide domain-containing thioredoxin
Phvul.002G331400.v2.1	2	receptor-like kinase 1
Phvul.002G331500.v2.1	2	nudix hydrolase homolog 18
Phvul.002G331600.v2.1	2	NF-X-like 1
Phvul.003G015900.v2.1	2	lectin protein kinase family protein
Phvul.003G024000.v2.1	2	Protein kinase superfamily protein
Phvul.003G032100.v2.1	2	Polyketide cyclase/dehydrase and lipid transport superfamily protein
Phvul.003G053800.v2.1	2	Unannotated
Phvul.006G168300.v2.1	2	serine hydroxymethyltransferase 3
Phvul.002G332500.v2.1	2	C2H2-like zinc finger protein
Phvul.003G003500.v2.1	2	Unannotated
Phvul.003G003126.v2.1	2	Unannotated
Phvul.003G002400.v2.1	2	Disease resistance protein (TIR-NBS-LRR class) family
Phvul.003G000500.v2.1	2	methionine aminopeptidase 2B
Phvul.003G011300.v2.1	2	AP2/B3-like transcriptional factor family protein
Phvul.003G016000.v2.1	2	RNA-binding (RRM/RBD/RNP motifs) family protein
Phvul.003G019400.v2.1	2	ARM repeat superfamily protein
Phvul.003G019500.v2.1	2	Ankyrin repeat family protein
Phvul.003G020400.v2.1	2	MMS ZWEI homologue 1
Phvul.003G021300.v2.1	2	Cation efflux family protein
Phvul.003G028200.v2.1	2	Endosomal targeting BRO1-like domain-containing protein
Phvul.003G029700.v2.1	2	leucine-rich repeat transmembrane protein kinase family protein
Phvul.003G030600.v2.1	2	Unannotated
Phvul.007G254700.v2.1	2	NB-ARC domain-containing disease resistance protein
Phvul.003G042200.v2.1	2	magnesium transporter 3
Phvul.005G083400.v2.1	2	Aluminium induced protein with YGL and LRDR motifs
Phvul.006G006900.v2.1	2	zinc knuckle (CCHC-type) family protein
Phvul.008G026100.v2.1	2	UDP-Glycosyltransferase superfamily protein
Phvul.008G061100.v2.1	2	cysteine synthase C1
Phvul.008G161800.v2.1	2	Ribosomal RNA adenine dimethylase family protein
Phvul.009G113700.v2.1	2	RNA-binding KH domain-containing protein
Phvul.010G029900.v2.1	2	carboxyl terminus of HSC70-interacting protein
Phvul.010G145800.v2.1	2	Unannotated
Phvul.011G008700.v2.1	2	purple acid phosphatase 10
Phvul.003G027800.v2.1	2	Thioredoxin superfamily protein
Phvul.003G190400.v2.1	2	myb domain protein 94
Phvul.003G191900.v2.1	2	ubiquiting-conjugating enzyme 2
Phvul.004G073800.v2.1	2	20S proteasome alpha subunit G1
Phvul.005G042600.v2.1	2	Major facilitator superfamily protein
Phvul.005G098533.v2.1	2	Pentatricopeptide repeat (PPR) superfamily protein
Phvul.006G152600.v2.1	2	Aluminium induced protein with YGL and LRDR motifs
Phvul.006G216500.v2.1	2	transmembrane nine 1
Phvul.007G022500.v2.1	2	ferredoxin 3
Phvul.007G257800.v2.1	2	Calcium-dependent lipid-binding (CaLB domain) plant phosphoribosyltransferase family protein
Phvul.008G116200.v2.1	2	NAD(P)-binding Rossmann-fold superfamily protein
Phvul.011G023300.v2.1	2	Radical SAM superfamily protein
Phvul.004G111500.v2.1	2	Divalent ion symporter
Phvul.006G211700.v2.1	2	protein-protein interaction regulator family protein
Phvul.007G227400.v2.1	2	Thioredoxin family protein
Phvul.008G053600.v2.1	2	serine carboxypeptidase-like 20
Phvul.008G102000.v2.1	2	myb domain protein 3r-3
Phvul.008G285200.v2.1	2	Unannotated
Phvul.009G015100.v2.1	2	Regulator of chromosome condensation (RCC1) family protein
Phvul.009G042100.v2.1	2	Ribosomal protein L16p/L10e family protein
Phvul.009G207600.v2.1	2	MIF4G domain-containing protein / MA3 domain-containing protein
Phvul.010G006400.v2.1	2	tubulin beta 8
Phvul.010G054300.v2.1	2	Disease resistance protein (TIR-NBS-LRR class) family
Phvul.010G129400.v2.1	2	GRAS family transcription factor
Phvul.010G141400.v2.1	2	DOF zinc finger protein 1
Phvul.011G198600.v2.1	2	sulfotransferase 2A
Phvul.L004237.v2.1	2	FAR1-related sequence 3
Phvul.003G055200.v2.1	2	Splicing factor 3B subunit 5/RDS3 complex subunit 10
Phvul.003G058400.v2.1	2	TRICHOME BIREFRINGENCE-LIKE 37
Phvul.003G059200.v2.1	2	phytochrome and flowering time regulatory protein (PFT1)
Phvul.003G059900.v2.1	2	sacI homology domain-containing protein / WW domain-containing protein
Phvul.003G061500.v2.1	2	enoyl-CoA hydratase/isomerase D
Phvul.003G063900.v2.1	2	anthranilate phosphoribosyltransferase, putative
Phvul.003G103400.v2.1	2	pleiotropic drug resistance 12
Phvul.007G270000.v2.1	2	RNA binding;RNA binding
Phvul.010G123066.v2.1	2	pectin methylesterase 3
Phvul.003G075500.v2.1	2	dynamin-like 3
Phvul.003G080200.v2.1	2	Unannotated
Phvul.003G080400.v2.1	2	Glycine cleavage T-protein family
Phvul.003G082800.v2.1	2	Protein kinase superfamily protein
Phvul.003G084000.v2.1	2	Unannotated
Phvul.003G083500.v2.1	2	transcription activators;DNA binding;RNA polymerase II transcription factors;catalytics;transcription initiation factors
Phvul.003G087600.v2.1	2	Thiolase family protein
Phvul.003G087300.v2.1	2	Plant transposase (Ptta/En/Spm family)
Phvul.003G091000.v2.1	2	NADH dehydrogenase (ubiquinone)s
Phvul.003G105800.v2.1	2	Unannotated
Phvul.003G101200.v2.1	2	Uncharacterised protein family (UPF0497)
Phvul.003G098300.v2.1	2	tRNA/rRNA methyltransferase (SpoU) family protein
Phvul.003G099000.v2.1	2	histidine-containing phosphotransmitter 1
Phvul.003G099200.v2.1	2	Unannotated
Phvul.003G106700.v2.1	2	2-oxoacid dehydrogenases acyltransferase family protein
Phvul.003G101000.v2.1	2	Unannotated
Phvul.003G101100.v2.1	2	Uncharacterised protein family (UPF0497)
Phvul.003G108600.v2.1	2	pumilio 24
Phvul.003G108700.v2.1	2	Pectin lyase-like superfamily protein
Phvul.003G109100.v2.1	2	MLP-like protein 423
Phvul.003G129300.v2.1	2	Pectin lyase-like superfamily protein
Phvul.003G141600.v2.1	2	Unannotated
Phvul.003G141100.v2.1	2	RNA-binding KH domain-containing protein
Phvul.003G140900.v2.1	2	Unannotated
Phvul.003G140400.v2.1	2	Unannotated
Phvul.001G002100.v2.1	1	chloroplastic drought-induced stress protein of 32 kD
Phvul.001G002900.v2.1	1	calcium-dependent protein kinase 29
Phvul.001G003500.v2.1	1	Alba DNA/RNA-binding protein
Phvul.001G014900.v2.1	1	O-Glycosyl hydrolases family 17 protein,Glycosyl hydrolase family 17 protein
Phvul.001G086700.v2.1	1	vacuolar ATP synthase subunit C (VATC) / V-ATPase C subunit / vacuolar proton pump C subunit (DET3)
Phvul.002G052200.v2.1	1	Ribosomal protein S14p/S29e family protein
Phvul.002G155900.v2.1	1	Myosin heavy chain-related protein
Phvul.003G178800.v2.1	1	Leucine-rich repeat (LRR) family protein
Phvul.005G001300.v2.1	1	U2 snRNP auxilliary factor, large subunit, splicing factor
Phvul.008G273300.v2.1	1	MBOAT (membrane bound O-acyl transferase) family protein
Phvul.009G031300.v2.1	1	cryptochrome 1
Phvul.009G060800.v2.1	1	RING/U-box superfamily protein
Phvul.011G036700.v2.1	1	SAUR-like auxin-responsive protein family
Phvul.L009143.v2.1	1	aldehyde dehydrogenase 3F1
Phvul.001G004500.v2.1	1	SGNH hydrolase-type esterase superfamily protein
Phvul.001G005700.v2.1	1	Unannotated
Phvul.001G005900.v2.1	1	P-glycoprotein 13
Phvul.001G006300.v2.1	1	GAST1 protein homolog 1
Phvul.001G006800.v2.1	1	Unannotated
Phvul.001G007000.v2.1	1	hexokinase 3
Phvul.001G008900.v2.1	1	cytochrome P450, family 71, subfamily B, polypeptide 36
Phvul.001G009100.v2.1	1	Histone superfamily protein
Phvul.001G010000.v2.1	1	Ubiquitin carboxyl-terminal hydrolase family protein
Phvul.001G010200.v2.1	1	Unannotated
Phvul.001G010700.v2.1	1	ATP-dependent protease La (LON) domain protein
Phvul.001G012200.v2.1	1	inositol-pentakisphosphate 2-kinase 1
Phvul.001G260600.v2.1	1	Galactose oxidase/kelch repeat superfamily protein
Phvul.001G260700.v2.1	1	Unannotated
Phvul.001G260800.v2.1	1	Minichromosome maintenance (MCM2/3/5) family protein
Phvul.001G014000.v2.1	1	Major facilitator superfamily protein
Phvul.001G014466.v2.1	1	S-adenosyl-L-methionine-dependent methyltransferases superfamily protein
Phvul.001G014532.v2.1	1	flavodoxin family protein / radical SAM domain-containing protein
Phvul.001G014800.v2.1	1	Sec14p-like phosphatidylinositol transfer family protein
Phvul.005G009601.v2.1	1	NAD(P)-binding Rossmann-fold superfamily protein
Phvul.001G016200.v2.1	1	Methyltransferase MT-A70 family protein
Phvul.010G055100.v2.1	1	Disease resistance protein (TIR-NBS-LRR class) family
Phvul.001G016400.v2.1	1	Protein of unknown function (DUF607)
Phvul.001G016450.v2.1	1	RNApolymerase 14 kDa subunit
Phvul.001G016700.v2.1	1	thaumatin-like protein 3
Phvul.001G017100.v2.1	1	DA1
Phvul.001G017300.v2.1	1	F-box/RNI-like superfamily protein
Phvul.001G017400.v2.1	1	MATE efflux family protein
Phvul.001G017500.v2.1	1	ribosomal protein S9
Phvul.001G017600.v2.1	1	Protein of unknown function (DUF616)
Phvul.001G060001.v2.1	1	hemoglobin 3
Phvul.004G076500.v2.1	1	ATPase family associated with various cellular activities (AAA)
Phvul.005G120100.v2.1	1	Pollen Ole e 1 allergen and extensin family protein
Phvul.007G050900.v2.1	1	cysteine-rich RLK (RECEPTOR-like protein kinase) 25
Phvul.009G042400.v2.1	1	methyl esterase 17
Phvul.009G099600.v2.1	1	N-acetyl-l-glutamate kinase
Phvul.010G053900.v2.1	1	DNAJ homologue 2
Phvul.010G152700.v2.1	1	sulfate transmembrane transporters
Phvul.011G059900.v2.1	1	dicarboxylate transporter 1
Phvul.011G162300.v2.1	1	phosphoesterase
Phvul.001G018300.v2.1	1	Homeodomain-like superfamily protein
Phvul.001G018800.v2.1	1	ADR1-like 1
Phvul.001G026900.v2.1	1	nucleic acid binding
Phvul.001G224300.v2.1	1	plus-3 domain-containing protein
Phvul.002G014100.v2.1	1	arabinogalactan protein 18
Phvul.002G188600.v2.1	1	cellulose synthase A4
Phvul.002G319400.v2.1	1	RNI-like superfamily protein
Phvul.003G072000.v2.1	1	BIG PETAL P
Phvul.003G072900.v2.1	1	Domain of unknown function (DUF23)
Phvul.004G056900.v2.1	1	Ribonuclease inhibitor
Phvul.004G151800.v2.1	1	B-S glucosidase 44
Phvul.005G012800.v2.1	1	zinc ion binding
Phvul.005G101600.v2.1	1	RING 1A
Phvul.006G111411.v2.1	1	dihydroflavonol 4-reductase
Phvul.008G037200.v2.1	1	Biotin/lipoate A/B protein ligase family
Phvul.009G017800.v2.1	1	Unannotated
Phvul.010G055900.v2.1	1	Unannotated
Phvul.001G019500.v2.1	1	serine carboxypeptidase-like 40
Phvul.001G019600.v2.1	1	RNA-binding protein 47C
Phvul.001G019900.v2.1	1	heme oxygenase 2
Phvul.001G020000.v2.1	1	alpha/beta-Hydrolases superfamily protein
Phvul.001G020501.v2.1	1	alpha/beta-Hydrolases superfamily protein
Phvul.001G021300.v2.1	1	BRI1 kinase inhibitor 1
Phvul.001G182200.v2.1	1	UDP-glucosyl transferase 73C2
Phvul.002G277400.v2.1	1	MAC/Perforin domain-containing protein
Phvul.002G277600.v2.1	1	phosphatidylinositol-4-phosphate 5-kinase 1
Phvul.002G278100.v2.1	1	ferrochelatase 2
Phvul.007G156700.v2.1	1	Unannotated
Phvul.008G148700.v2.1	1	glucose-6-phosphate dehydrogenase 6
Phvul.001G022900.v2.1	1	heat shock transcription factor B4
Phvul.001G261400.v2.1	1	translocase of outer membrane 20 kDa subunit 3
Phvul.001G023100.v2.1	1	S-ribonuclease binding protein 1
Phvul.001G083400.v2.1	1	Protein of unknown function (DUF3754)
Phvul.002G120800.v2.1	1	nodulin MtN21 /EamA-like transporter family protein
Phvul.001G024200.v2.1	1	P-loop containing nucleoside triphosphate hydrolases superfamily protein
Phvul.001G024300.v2.1	1	Unannotated
Phvul.001G136100.v2.1	1	Integrase-type DNA-binding superfamily protein
Phvul.001G174200.v2.1	1	Homeodomain-like superfamily protein
Phvul.001G256000.v2.1	1	embryo defective 1745
Phvul.002G027900.v2.1	1	RmlC-like cupins superfamily protein
Phvul.003G071800.v2.1	1	Leucine-rich repeat receptor-like protein kinase family protein
Phvul.004G089200.v2.1	1	NAD(P)-binding Rossmann-fold superfamily protein
Phvul.007G098900.v2.1	1	pseudouridine synthase family protein
Phvul.009G010600.v2.1	1	Unannotated
Phvul.009G175000.v2.1	1	histone deacetylase 6
Phvul.010G159800.v2.1	1	Unannotated
Phvul.001G025000.v2.1	1	N-terminal nucleophile aminohydrolases (Ntn hydrolases) superfamily protein
Phvul.001G025400.v2.1	1	WPP domain protein 2
Phvul.001G025900.v2.1	1	Protein of unknown function (DUF620)
Phvul.001G026100.v2.1	1	Subtilase family protein
Phvul.001G026200.v2.1	1	acyl-CoA-binding domain 3
Phvul.001G026300.v2.1	1	TBP-associated factor 4
Phvul.001G027800.v2.1	1	Unannotated
Phvul.001G029200.v2.1	1	phytosulfokine 4 precursor
Phvul.001G029300.v2.1	1	Unannotated
Phvul.001G030200.v2.1	1	GC-rich sequence DNA-binding factor-like protein
Phvul.001G030600.v2.1	1	Ribosomal protein S10p/S20e family protein
Phvul.001G031000.v2.1	1	growth-regulating factor 1
Phvul.001G031400.v2.1	1	hydroxyproline-rich glycoprotein family protein
Phvul.001G032700.v2.1	1	ENTH/VHS family protein
Phvul.001G034500.v2.1	1	histone deacetylase 2
Phvul.001G035400.v2.1	1	Unannotated
Phvul.001G036200.v2.1	1	Fatty acid/sphingolipid desaturase
Phvul.001G036700.v2.1	1	beta-fructofuranosidase 5
Phvul.001G037201.v2.1	1	IQ-domain 6
Phvul.001G044900.v2.1	1	Protein kinase superfamily protein
Phvul.001G044800.v2.1	1	G-protein-coupled receptor 1
Phvul.001G043700.v2.1	1	ubiquitin-specific protease 19
Phvul.003G026400.v2.1	1	Unannotated
Phvul.003G142900.v2.1	1	metaxin-related
Phvul.003G139400.v2.1	1	Unannotated
Phvul.009G211400.v2.1	1	Unannotated
Phvul.010G110200.v2.1	1	ribonuclease 2
Phvul.001G105500.v2.1	1	Sodium/calcium exchanger family protein
Phvul.001G188201.v2.1	1	60S acidic ribosomal protein family
Phvul.002G028800.v2.1	1	Protein of unknown function (DUF1195)
Phvul.002G028900.v2.1	1	plant-specific TFIIB-related protein
Phvul.002G029000.v2.1	1	SET domain-containing protein
Phvul.002G029700.v2.1	1	Cytochrome P450 superfamily protein
Phvul.002G030000.v2.1	1	Unannotated
Phvul.003G020900.v2.1	1	Unannotated
Phvul.004G106200.v2.1	1	DNA primases
Phvul.005G019100.v2.1	1	partner of SLD five 1
Phvul.005G071500.v2.1	1	Unannotated
Phvul.005G116100.v2.1	1	alpha/beta-Hydrolases superfamily protein
Phvul.006G075300.v2.1	1	Major facilitator superfamily protein
Phvul.007G144300.v2.1	1	mRNA splicing factor, thioredoxin-like U5 snRNP
Phvul.009G127800.v2.1	1	Unannotated
Phvul.001G042500.v2.1	1	EamA-like transporter family
Phvul.009G103800.v2.1	1	SAUR-like auxin-responsive protein family
Phvul.001G042400.v2.1	1	Unannotated
Phvul.001G042000.v2.1	1	Actin-binding FH2 (Formin Homology) protein
Phvul.008G273900.v2.1	1	receptor like protein 19
Phvul.001G041100.v2.1	1	glutathione peroxidase 1
Phvul.001G217900.v2.1	1	HXXXD-type acyl-transferase family protein
Phvul.007G069900.v2.1	1	Pentatricopeptide repeat (PPR) superfamily protein
Phvul.010G071300.v2.1	1	C2H2-like zinc finger protein
Phvul.011G125900.v2.1	1	ATP binding;protein kinases;protein serine/threonine kinases
Phvul.002G036700.v2.1	1	PLAC8 family protein
Phvul.002G038200.v2.1	1	RELA/SPOT homolog 3
Phvul.009G079400.v2.1	1	Unannotated
Phvul.001G039900.v2.1	1	WRKY DNA-binding protein 50
Phvul.004G105900.v2.1	1	Tic22-like family protein
Phvul.001G039000.v2.1	1	peroxin 10
Phvul.001G038800.v2.1	1	cytokinin oxidase 7
Phvul.001G046600.v2.1	1	Mitochondrial glycoprotein family protein
Phvul.001G047600.v2.1	1	Unannotated
Phvul.001G049101.v2.1	1	Protein kinase superfamily protein
Phvul.001G049300.v2.1	1	Protein kinase superfamily protein
Phvul.001G050400.v2.1	1	Unannotated
Phvul.001G050900.v2.1	1	Nucleotide/sugar transporter family protein
Phvul.001G051300.v2.1	1	EIN3-binding F box protein 1
Phvul.001G051800.v2.1	1	Tetratricopeptide repeat (TPR)-like superfamily protein
Phvul.001G051900.v2.1	1	AFG1-like ATPase family protein
Phvul.001G053501.v2.1	1	Cyclin/Brf1-like TBP-binding protein
Phvul.001G053900.v2.1	1	FAD/NAD(P)-binding oxidoreductase family protein
Phvul.001G055400.v2.1	1	mitotic-like cyclin 3B from Arabidopsis
Phvul.001G055600.v2.1	1	RING/U-box superfamily protein
Phvul.001G056500.v2.1	1	TBP-associated factor 7
Phvul.001G056600.v2.1	1	TBP-associated factor 7
Phvul.001G057200.v2.1	1	fibrillarin 1
Phvul.001G057500.v2.1	1	mraW methylase family protein
Phvul.001G058350.v2.1	1	chloroplast ribosomal protein S15
Phvul.001G059500.v2.1	1	pentatricopeptide (PPR) repeat-containing protein / CBS domain-containing protein
Phvul.001G160700.v2.1	1	actin depolymerizing factor 6
Phvul.003G242900.v2.1	1	basic helix-loop-helix (bHLH) DNA-binding superfamily protein
Phvul.005G068800.v2.1	1	RING/U-box superfamily protein
Phvul.005G117200.v2.1	1	P-loop containing nucleoside triphosphate hydrolases superfamily protein
Phvul.009G145500.v2.1	1	oxidoreductase, zinc-binding dehydrogenase family protein
Phvul.001G059800.v2.1	1	RNApolymerase sigma-subunit C
Phvul.001G060100.v2.1	1	exocyst subunit exo70 family protein G1
Phvul.001G061200.v2.1	1	Homeodomain-like protein
Phvul.001G061400.v2.1	1	sigma factor E
Phvul.011G030500.v2.1	1	Unannotated
Phvul.001G063800.v2.1	1	Exostosin family protein
Phvul.001G064400.v2.1	1	Polynucleotidyl transferase, ribonuclease H-like superfamily protein
Phvul.001G066000.v2.1	1	gibberellin 20-oxidase 3
Phvul.001G066700.v2.1	1	RING/U-box superfamily protein
Phvul.002G180800.v2.1	1	BON association protein 2
Phvul.001G088200.v2.1	1	WRKY DNA-binding protein 75
Phvul.002G121200.v2.1	1	ATP-binding cassette 14
Phvul.003G025900.v2.1	1	Cytochrome b561/ferric reductase transmembrane protein family
Phvul.008G000800.v2.1	1	Transketolase family protein
Phvul.009G215400.v2.1	1	Transducin/WD40 repeat-like superfamily protein
Phvul.011G077200.v2.1	1	FASCICLIN-like arabinogalactan-protein 11
Phvul.001G068500.v2.1	1	Protein kinase superfamily protein
Phvul.001G068700.v2.1	1	Unannotated
Phvul.001G069001.v2.1	1	Protein kinase superfamily protein
Phvul.001G069216.v2.1	1	suppressor of npr1-1 constitutive 4
Phvul.001G069400.v2.1	1	Unannotated
Phvul.001G069600.v2.1	1	receptor serine/threonine kinase, putative
Phvul.001G071600.v2.1	1	Cyclin A1;1
Phvul.001G072600.v2.1	1	aldehyde dehydrogenase 3H1
Phvul.001G073000.v2.1	1	Protein of unknown function (DUF300)
Phvul.004G052600.v2.1	1	phytochrome kinase substrate 4
Phvul.001G073100.v2.1	1	plant glycogenin-like starch initiation protein 2
Phvul.002G132700.v2.1	1	Ribosomal protein L35
Phvul.002G303500.v2.1	1	Unannotated
Phvul.007G271200.v2.1	1	actin-related protein C2B
Phvul.008G062400.v2.1	1	Protein of unknown function (DUF3245)
Phvul.010G069400.v2.1	1	ureide permease 2
Phvul.010G144200.v2.1	1	HAD superfamily, subfamily IIIB acid phosphatase
Phvul.011G054400.v2.1	1	protein kinase family protein
Phvul.001G098500.v2.1	1	Unannotated
Phvul.002G090200.v2.1	1	Protein of unknown function (DUF155)
Phvul.003G241000.v2.1	1	Unannotated
Phvul.010G136100.v2.1	1	Homeodomain-like/winged-helix DNA-binding family protein
Phvul.001G074900.v2.1	1	CCT motif family protein
Phvul.001G076100.v2.1	1	Protein kinase superfamily protein
Phvul.001G076800.v2.1	1	TATA binding protein 2
Phvul.001G078300.v2.1	1	haloacid dehalogenase-like hydrolase family protein
Phvul.001G078401.v2.1	1	Sulfite exporter TauE/SafE family protein
Phvul.001G078501.v2.1	1	Unannotated
Phvul.001G079100.v2.1	1	ribosomal protein S27
Phvul.001G079300.v2.1	1	GRF zinc finger / Zinc knuckle protein
Phvul.007G049600.v2.1	1	cysteine-rich RLK (RECEPTOR-like protein kinase) 29
Phvul.001G084700.v2.1	1	Glycosyl hydrolase family 38 protein
Phvul.001G085200.v2.1	1	CCR-like
Phvul.001G085400.v2.1	1	Unannotated
Phvul.001G086000.v2.1	1	Unannotated
Phvul.001G086600.v2.1	1	phosphate transporter 3;1
Phvul.002G259500.v2.1	1	GDSL-like Lipase/Acylhydrolase superfamily protein
Phvul.003G118600.v2.1	1	ribosomal protein S1
Phvul.003G199600.v2.1	1	Phosphoglycerate mutase family protein
Phvul.003G265300.v2.1	1	Unannotated
Phvul.006G190000.v2.1	1	bromodomain 4
Phvul.007G087550.v2.1	1	disease resistance family protein / LRR family protein
Phvul.008G153200.v2.1	1	DegP protease 9
Phvul.009G090000.v2.1	1	RING/FYVE/PHD zinc finger superfamily protein
Phvul.009G202300.v2.1	1	Unannotated
Phvul.001G087600.v2.1	1	Uncharacterised protein family (UPF0497)
Phvul.001G089700.v2.1	1	HXXXD-type acyl-transferase family protein
Phvul.001G091100.v2.1	1	NAC domain containing protein 41
Phvul.001G094300.v2.1	1	SWIB/MDM2 domain superfamily protein
Phvul.001G093000.v2.1	1	zinc ion binding;nucleic acid binding;zinc ion binding
Phvul.001G093800.v2.1	1	Unannotated
Phvul.001G095100.v2.1	1	Cupredoxin superfamily protein
Phvul.001G095400.v2.1	1	Aldolase-type TIM barrel family protein
Phvul.001G095500.v2.1	1	Protein kinase superfamily protein
Phvul.001G096100.v2.1	1	ARM repeat superfamily protein
Phvul.001G136500.v2.1	1	Unannotated
Phvul.001G148000.v2.1	1	Unannotated
Phvul.002G048200.v2.1	1	protodermal factor 2
Phvul.004G031500.v2.1	1	Pentatricopeptide repeat (PPR) superfamily protein
Phvul.007G062400.v2.1	1	Aluminium induced protein with YGL and LRDR motifs
Phvul.009G138600.v2.1	1	WRKY DNA-binding protein 13
Phvul.001G097600.v2.1	1	ARM repeat superfamily protein
Phvul.008G125800.v2.1	1	cytochrome B5 isoform B
Phvul.001G098100.v2.1	1	glyceraldehyde 3-phosphate dehydrogenase A subunit
Phvul.002G096700.v2.1	1	Unannotated
Phvul.002G167000.v2.1	1	RTE1-homolog
Phvul.002G168000.v2.1	1	nodulin-related protein 1
Phvul.003G008200.v2.1	1	Unannotated
Phvul.006G129200.v2.1	1	Peroxidase superfamily protein
Phvul.006G173100.v2.1	1	Unannotated
Phvul.006G196500.v2.1	1	C-terminal cysteine residue is changed to a serine 1
Phvul.007G005700.v2.1	1	Protein phosphatase 2C family protein
Phvul.007G028300.v2.1	1	Unannotated
Phvul.008G202500.v2.1	1	heat shock transcription factor B4
Phvul.008G280700.v2.1	1	Nucleotide/sugar transporter family protein
Phvul.010G160100.v2.1	1	golgi snare 11
Phvul.011G014301.v2.1	1	NB-ARC domain-containing disease resistance protein
Phvul.011G073650.v2.1	1	Unannotated
Phvul.001G100400.v2.1	1	hydroxyproline-rich glycoprotein family protein
Phvul.001G100900.v2.1	1	UBP1-associated protein 2A
Phvul.001G101700.v2.1	1	FAR1-related sequence 3
Phvul.001G102200.v2.1	1	proteasome family protein
Phvul.001G102901.v2.1	1	ENTH/VHS family protein
Phvul.001G173700.v2.1	1	WRKY family transcription factor family protein
Phvul.002G006900.v2.1	1	Predicted AT-hook DNA-binding family protein
Phvul.002G007800.v2.1	1	HAESA-like 2
Phvul.002G009700.v2.1	1	VQ motif-containing protein
Phvul.007G014100.v2.1	1	COP1-interacting protein 8
Phvul.007G038300.v2.1	1	PTEN 2
Phvul.008G263500.v2.1	1	Protein of unknown function (DUF740)
Phvul.008G279750.v2.1	1	cellulose synthase like E1
Phvul.009G022600.v2.1	1	Ribosomal protein S25 family protein
Phvul.010G027166.v2.1	1	Disease resistance protein (TIR-NBS-LRR class) family
Phvul.010G087700.v2.1	1	SIN3 associated polypeptide P18
Phvul.001G107800.v2.1	1	Presenilin-1
Phvul.001G108000.v2.1	1	Co-chaperone GrpE family protein
Phvul.001G106300.v2.1	1	Unannotated
Phvul.001G105400.v2.1	1	calcium exchanger 7
Phvul.001G104800.v2.1	1	Ribosomal protein L30/L7 family protein
Phvul.002G190300.v2.1	1	RNA-binding KH domain-containing protein
Phvul.002G192600.v2.1	1	glycerol-3-phosphate acyltransferase 9
Phvul.002G315600.v2.1	1	aluminum-activated malate transporter 9
Phvul.006G064000.v2.1	1	RNA-binding (RRM/RBD/RNP motifs) family protein
Phvul.007G276700.v2.1	1	Unannotated
Phvul.011G056516.v2.1	1	NADH:ubiquinone/plastoquinone oxidoreductase, chain 3 protein
Phvul.011G058100.v2.1	1	A20/AN1-like zinc finger family protein
Phvul.001G109700.v2.1	1	NAD(P)-binding Rossmann-fold superfamily protein
Phvul.001G109900.v2.1	1	PHD finger protein-related
Phvul.001G110000.v2.1	1	ARM repeat superfamily protein
Phvul.001G110100.v2.1	1	NDH-dependent cyclic electron flow 1
Phvul.001G116400.v2.1	1	Zinc finger, C3HC4 type (RING finger) family protein
Phvul.001G117400.v2.1	1	hydroxyproline-rich glycoprotein family protein
Phvul.001G117700.v2.1	1	disproportionating enzyme 2
Phvul.001G118200.v2.1	1	FKBP-type peptidyl-prolyl cis-trans isomerase family protein
Phvul.001G120200.v2.1	1	Transcription elongation factor (TFIIS) family protein
Phvul.001G114100.v2.1	1	Unannotated
Phvul.001G113200.v2.1	1	ankyrin repeat family protein / regulator of chromosome condensation (RCC1) family protein
Phvul.002G234400.v2.1	1	Bifunctional inhibitor/lipid-transfer protein/seed storage 2S albumin superfamily protein
Phvul.002G234500.v2.1	1	Protein of unknown function, DUF538
Phvul.002G234900.v2.1	1	P-loop containing nucleoside triphosphate hydrolases superfamily protein
Phvul.003G156000.v2.1	1	DNAse I-like superfamily protein
Phvul.004G150600.v2.1	1	Auxin efflux carrier family protein
Phvul.011G053700.v2.1	1	B-box zinc finger family protein
Phvul.001G112100.v2.1	1	Unannotated
Phvul.001G111900.v2.1	1	ARM repeat superfamily protein
Phvul.001G131150.v2.1	1	ATP-binding cassette A1
Phvul.002G030201.v2.1	1	Protein of unknown function (DUF59)
Phvul.002G188900.v2.1	1	myo-inositol oxygenase 4
Phvul.002G291300.v2.1	1	ARID/BRIGHT DNA-binding domain;ELM2 domain protein
Phvul.003G091800.v2.1	1	Aluminium induced protein with YGL and LRDR motifs
Phvul.003G091600.v2.1	1	TRICHOME BIREFRINGENCE-LIKE 11
Phvul.005G031100.v2.1	1	ARM repeat superfamily protein
Phvul.007G171466.v2.1	1	Unannotated
Phvul.009G100200.v2.1	1	cryptochrome 3
Phvul.009G180800.v2.1	1	RHO-related protein from plants 10
Phvul.009G196700.v2.1	1	Ribosomal protein L20
Phvul.009G217200.v2.1	1	RNA-binding (RRM/RBD/RNP motifs) family protein
Phvul.011G029450.v2.1	1	Tudor/PWWP/MBT domain-containing protein
Phvul.001G120500.v2.1	1	chaperonin 10
Phvul.001G122400.v2.1	1	Unannotated
Phvul.001G126000.v2.1	1	strictosidine synthase-like 2
Phvul.001G126500.v2.1	1	Unannotated
Phvul.006G148400.v2.1	1	Unannotated
Phvul.001G126800.v2.1	1	Patatin-like phospholipase family protein
Phvul.001G127900.v2.1	1	dehydration-induced protein (ERD15)
Phvul.001G128400.v2.1	1	Unannotated
Phvul.001G128700.v2.1	1	Transmembrane proteins 14C
Phvul.001G128900.v2.1	1	Unannotated
Phvul.001G129300.v2.1	1	6-phosphogluconate dehydrogenase family protein
Phvul.001G130500.v2.1	1	P-loop containing nucleoside triphosphate hydrolases superfamily protein
Phvul.001G130800.v2.1	1	wall associated kinase 5
Phvul.001G131600.v2.1	1	Unannotated
Phvul.001G132980.v2.1	1	disease resistance protein (TIR-NBS-LRR class)
Phvul.001G133400.v2.1	1	NB-ARC domain-containing disease resistance protein
Phvul.001G134100.v2.1	1	NB-ARC domain-containing disease resistance protein
Phvul.001G135300.v2.1	1	calcium-dependent protein kinase 32
Phvul.001G135400.v2.1	1	RNA-directed DNA polymerase (reverse transcriptase)-related family protein
Phvul.003G268600.v2.1	1	basic chitinase
Phvul.001G135600.v2.1	1	guanylate kinase
Phvul.001G136000.v2.1	1	Unannotated
Phvul.001G137200.v2.1	1	Chaperone DnaJ-domain superfamily protein
Phvul.001G138000.v2.1	1	Pectin lyase-like superfamily protein
Phvul.001G137900.v2.1	1	Ribosomal RNA processing Brix domain protein
Phvul.001G137800.v2.1	1	Ribosomal RNA processing Brix domain protein
Phvul.001G138200.v2.1	1	basic helix-loop-helix (bHLH) DNA-binding superfamily protein
Phvul.001G138700.v2.1	1	uv-b-insensitive 4
Phvul.001G139500.v2.1	1	cytochrome P450, family 93, subfamily D, polypeptide 1
Phvul.001G140000.v2.1	1	polygalacturonase inhibiting protein 1
Phvul.001G140500.v2.1	1	Tubulin binding cofactor C domain-containing protein
Phvul.001G141200.v2.1	1	Mitochondrial transcription termination factor family protein
Phvul.001G141600.v2.1	1	myb-like HTH transcriptional regulator family protein
Phvul.003G081900.v2.1	1	Unannotated
Phvul.001G141900.v2.1	1	KH domain-containing protein / zinc finger (CCCH type) family protein
Phvul.001G142000.v2.1	1	Late Embryogenesis Abundant 4-5
Phvul.001G143000.v2.1	1	Unannotated
Phvul.001G143100.v2.1	1	Late Embryogenesis Abundant 4-5
Phvul.001G143200.v2.1	1	DNA polymerase delta small subunit
Phvul.001G143900.v2.1	1	DNA-3-methyladenine glycosylase (MAG)
Phvul.001G144600.v2.1	1	P-loop containing nucleoside triphosphate hydrolases superfamily protein
Phvul.002G212300.v2.1	1	Chaperone DnaJ-domain superfamily protein
Phvul.003G027600.v2.1	1	Protein kinase superfamily protein
Phvul.003G048700.v2.1	1	Mitochondrial transcription termination factor family protein
Phvul.003G049900.v2.1	1	S-adenosyl-L-methionine-dependent methyltransferases superfamily protein
Phvul.006G115000.v2.1	1	NC domain-containing protein-related
Phvul.008G204500.v2.1	1	nuclear factor Y, subunit C11
Phvul.009G255700.v2.1	1	Unannotated
Phvul.011G181500.v2.1	1	NB-ARC domain-containing disease resistance protein
Phvul.001G146300.v2.1	1	alpha/beta-Hydrolases superfamily protein
Phvul.001G147500.v2.1	1	resistance to phytophthora 1
Phvul.001G148400.v2.1	1	BTB-POZ and MATH domain 2
Phvul.001G148500.v2.1	1	Small nuclear ribonucleoprotein family protein
Phvul.001G148700.v2.1	1	debranching enzyme 1
Phvul.001G149700.v2.1	1	Small nuclear ribonucleoprotein family protein
Phvul.001G150500.v2.1	1	SecY protein transport family protein
Phvul.001G150700.v2.1	1	MIRO-related GTP-ase 2
Phvul.001G151000.v2.1	1	Unannotated
Phvul.001G152100.v2.1	1	Terpenoid cyclases/Protein prenyltransferases superfamily protein
Phvul.001G152400.v2.1	1	RNI-like superfamily protein
Phvul.001G153100.v2.1	1	Unannotated
Phvul.001G153200.v2.1	1	Protein of unknown function (DUF581)
Phvul.001G153300.v2.1	1	Transducin/WD40 repeat-like superfamily protein
Phvul.001G153500.v2.1	1	Bifunctional inhibitor/lipid-transfer protein/seed storage 2S albumin superfamily protein
Phvul.009G248400.v2.1	1	multidrug resistance-associated protein 4
Phvul.001G153600.v2.1	1	Bifunctional inhibitor/lipid-transfer protein/seed storage 2S albumin superfamily protein
Phvul.002G063600.v2.1	1	cysteine-rich RLK (RECEPTOR-like protein kinase) 3
Phvul.002G246100.v2.1	1	alpha/beta-Hydrolases superfamily protein
Phvul.007G101300.v2.1	1	phosphoenolpyruvate carboxylase 4
Phvul.009G214400.v2.1	1	Ribosomal protein L32e
Phvul.001G154500.v2.1	1	Bax inhibitor-1 family protein
Phvul.001G155500.v2.1	1	Cyclophilin-like peptidyl-prolyl cis-trans isomerase family protein
Phvul.001G155600.v2.1	1	Unannotated
Phvul.001G156400.v2.1	1	basic helix-loop-helix (bHLH) DNA-binding superfamily protein
Phvul.001G157800.v2.1	1	RNA-binding KH domain-containing protein
Phvul.001G159500.v2.1	1	HR-like lesion-inducing protein-related
Phvul.001G159600.v2.1	1	basic helix-loop-helix (bHLH) DNA-binding superfamily protein
Phvul.001G161300.v2.1	1	ENTH/VHS/GAT family protein
Phvul.001G161500.v2.1	1	Sugar isomerase (SIS) family protein
Phvul.001G161900.v2.1	1	S-adenosyl-L-methionine-dependent methyltransferases superfamily protein
Phvul.001G162000.v2.1	1	ribophorin II (RPN2) family protein
Phvul.001G162100.v2.1	1	nucleolar RNA-binding Nop10p family protein
Phvul.001G163100.v2.1	1	Immunoglobulin E-set superfamily protein
Phvul.001G163700.v2.1	1	Leucine-rich repeat receptor-like protein kinase family protein
Phvul.004G100300.v2.1	1	disease resistance family protein / LRR family protein
Phvul.001G163900.v2.1	1	phosphate starvation response 1
Phvul.001G164100.v2.1	1	Unannotated
Phvul.001G164400.v2.1	1	plasmodesmata-located protein 1
Phvul.001G165332.v2.1	1	Exostosin family protein
Phvul.001G165600.v2.1	1	Pyridoxal phosphate (PLP)-dependent transferases superfamily protein
Phvul.001G166600.v2.1	1	Transducin/WD40 repeat-like superfamily protein
Phvul.001G167300.v2.1	1	RmlC-like cupins superfamily protein
Phvul.001G168400.v2.1	1	CLIP-associated protein
Phvul.001G169300.v2.1	1	cation/H+ exchanger 20
Phvul.001G170400.v2.1	1	nodulin MtN21 /EamA-like transporter family protein
Phvul.001G171100.v2.1	1	Plant protein 1589 of unknown function
Phvul.001G172100.v2.1	1	Unannotated
Phvul.001G172400.v2.1	1	ABC-2 type transporter family protein
Phvul.007G194400.v2.1	1	homolog of yeast CDT1 A
Phvul.001G173100.v2.1	1	Protein phosphatase 2C family protein
Phvul.001G174100.v2.1	1	Unannotated
Phvul.001G174300.v2.1	1	Ribosomal protein L4/L1 family
Phvul.001G175200.v2.1	1	Nucleotide-diphospho-sugar transferases superfamily protein
Phvul.001G175500.v2.1	1	PLAC8 family protein
Phvul.001G176400.v2.1	1	FASCICLIN-like arabinogalactan-protein 11
Phvul.002G206600.v2.1	1	Unannotated
Phvul.002G272200.v2.1	1	RAB GTPASE HOMOLOG B18
Phvul.002G296004.v2.1	1	SPA1-related 2
Phvul.002G316300.v2.1	1	Unannotated
Phvul.004G074300.v2.1	1	carboxyesterase 18
Phvul.005G095900.v2.1	1	ketol-acid reductoisomerase
Phvul.006G017500.v2.1	1	UDP-glucosyl transferase 85A2
Phvul.007G022000.v2.1	1	ACT domain-containing protein
Phvul.008G201300.v2.1	1	Got1/Sft2-like vescicle transport protein family
Phvul.010G020100.v2.1	1	RNA polymerase I specific transcription initiation factor RRN3 protein
Phvul.010G031500.v2.1	1	Actin binding Calponin homology (CH) domain-containing protein
Phvul.010G102700.v2.1	1	Ankyrin repeat family protein
Phvul.011G173500.v2.1	1	SH2 domain protein B
Phvul.001G177400.v2.1	1	lysine decarboxylase family protein
Phvul.001G177600.v2.1	1	Unannotated
Phvul.001G179300.v2.1	1	ATP binding cassette subfamily B1
Phvul.001G180100.v2.1	1	Rhodanese/Cell cycle control phosphatase superfamily protein
Phvul.001G181100.v2.1	1	gamma tonoplast intrinsic protein
Phvul.001G181300.v2.1	1	RAB GTPase homolog C2A
Phvul.001G182700.v2.1	1	UDP-glucosyl transferase 73C2
Phvul.001G183100.v2.1	1	Pectin lyase-like superfamily protein
Phvul.001G183700.v2.1	1	Eukaryotic release factor 1 (eRF1) family protein
Phvul.001G183800.v2.1	1	Eukaryotic aspartyl protease family protein
Phvul.001G184200.v2.1	1	Unannotated
Phvul.001G184600.v2.1	1	late embryogenesis abundant protein, putative / LEA protein, putative
Phvul.001G185500.v2.1	1	cytochrome P450, family 76, subfamily G, polypeptide 1
Phvul.001G186800.v2.1	1	D-mannose binding lectin protein with Apple-like carbohydrate-binding domain
Phvul.001G187000.v2.1	1	Duplicated homeodomain-like superfamily protein
Phvul.001G187150.v2.1	1	Unannotated
Phvul.001G187500.v2.1	1	growth-regulating factor 4
Phvul.001G188100.v2.1	1	Protein kinase superfamily protein
Phvul.001G190700.v2.1	1	Unannotated
Phvul.001G191200.v2.1	1	chloroplast signal recognition particle 54 kDa subunit
Phvul.001G192300.v2.1	1	Tetratricopeptide repeat (TPR)-like superfamily protein
Phvul.001G192800.v2.1	1	RNA binding (RRM/RBD/RNP motifs) family protein
Phvul.002G078800.v2.1	1	protein phosphatase 2A-2
Phvul.005G076700.v2.1	1	light-regulated zinc finger protein 1
Phvul.005G170700.v2.1	1	Putative methyltransferase family protein
Phvul.009G177700.v2.1	1	Unannotated
Phvul.009G209300.v2.1	1	Unannotated
Phvul.001G194500.v2.1	1	Eukaryotic aspartyl protease family protein
Phvul.001G194700.v2.1	1	Late embryogenesis abundant (LEA) hydroxyproline-rich glycoprotein family
Phvul.001G195000.v2.1	1	NDR1/HIN1-like 1
Phvul.001G195500.v2.1	1	Leucine-rich repeat protein kinase family protein
Phvul.001G197500.v2.1	1	Unannotated
Phvul.001G198600.v2.1	1	Pentatricopeptide repeat (PPR) superfamily protein
Phvul.001G198700.v2.1	1	Unannotated
Phvul.001G199200.v2.1	1	Sterile alpha motif (SAM) domain-containing protein
Phvul.001G199700.v2.1	1	Unannotated
Phvul.001G201500.v2.1	1	Unannotated
Phvul.004G153028.v2.1	1	Unannotated
Phvul.006G052500.v2.1	1	NB-ARC domain-containing disease resistance protein
Phvul.001G203900.v2.1	1	Peptide chain release factor 1
Phvul.001G204400.v2.1	1	peroxin 6
Phvul.001G205100.v2.1	1	Pentatricopeptide repeat (PPR) superfamily protein
Phvul.001G210300.v2.1	1	Pectin lyase-like superfamily protein
Phvul.001G214900.v2.1	1	myb-like transcription factor family protein
Phvul.002G181400.v2.1	1	geranylgeranyl reductase
Phvul.002G328704.v2.1	1	Protein of unknown function (DUF1162)
Phvul.003G201500.v2.1	1	SKP1/ASK-interacting protein 16
Phvul.003G285200.v2.1	1	Unannotated
Phvul.004G127400.v2.1	1	Unannotated
Phvul.004G171600.v2.1	1	effector of transcription2
Phvul.006G114600.v2.1	1	Unannotated
Phvul.008G134000.v2.1	1	Protein of unknown function (DUF506)
Phvul.008G189200.v2.1	1	Aldolase superfamily protein
Phvul.008G270500.v2.1	1	WRKY family transcription factor
Phvul.009G029100.v2.1	1	Sec14p-like phosphatidylinositol transfer family protein
Phvul.010G072949.v2.1	1	Peroxisomal membrane 22 kDa (Mpv17/PMP22) family protein
Phvul.011G094800.v2.1	1	sec23/sec24 transport family protein
Phvul.001G206200.v2.1	1	Small nuclear ribonucleoprotein family protein
Phvul.001G238100.v2.1	1	subtilase 4.12
Phvul.002G239000.v2.1	1	Unannotated
Phvul.005G035300.v2.1	1	beta glucosidase 42
Phvul.005G129700.v2.1	1	Ring/U-Box superfamily protein
Phvul.005G162100.v2.1	1	Leucine-rich repeat protein kinase family protein
Phvul.005G162500.v2.1	1	Leucine-rich repeat protein kinase family protein
Phvul.008G093900.v2.1	1	receptor like protein 6
Phvul.010G046500.v2.1	1	WRKY family transcription factor
Phvul.010G114500.v2.1	1	phosphoinositide 4-kinase gamma 4
Phvul.011G017300.v2.1	1	Nucleotide-diphospho-sugar transferases superfamily protein
Phvul.011G027400.v2.1	1	ELCH-like
Phvul.L001669.v2.1	1	Unannotated
Phvul.001G210400.v2.1	1	Chaperone DnaJ-domain superfamily protein
Phvul.001G210800.v2.1	1	Drought-responsive family protein
Phvul.001G211800.v2.1	1	DNAJ heat shock family protein
Phvul.001G212200.v2.1	1	Unannotated
Phvul.001G213000.v2.1	1	Prolyl oligopeptidase family protein
Phvul.001G213600.v2.1	1	WRKY DNA-binding protein 69
Phvul.001G213800.v2.1	1	HIT zinc finger ;PAPA-1-like conserved region
Phvul.001G214200.v2.1	1	Carbohydrate-binding-like fold
Phvul.001G214250.v2.1	1	Unannotated
Phvul.001G215300.v2.1	1	galactinol synthase 1
Phvul.001G217600.v2.1	1	RAD-like 6
Phvul.001G218000.v2.1	1	P-glycoprotein 11
Phvul.001G218200.v2.1	1	Sec23/Sec24 protein transport family protein
Phvul.001G218300.v2.1	1	Class II aaRS and biotin synthetases superfamily protein
Phvul.001G266400.v2.1	1	ralf-like 24
Phvul.001G268200.v2.1	1	RNA-binding KH domain-containing protein
Phvul.003G297266.v2.1	1	Unannotated
Phvul.004G023132.v2.1	1	P-glycoprotein 18
Phvul.005G134200.v2.1	1	Nucleotide/sugar transporter family protein
Phvul.007G004000.v2.1	1	Unannotated
Phvul.007G165400.v2.1	1	coenzyme Q biosynthesis Coq4 family protein / ubiquinone biosynthesis Coq4 family protein
Phvul.008G026150.v2.1	1	F-box family protein
Phvul.008G026700.v2.1	1	Malectin/receptor-like protein kinase family protein
Phvul.008G267500.v2.1	1	DEA(D/H)-box RNA helicase family protein
Phvul.002G006500.v2.1	1	lsd one like 1
Phvul.002G017700.v2.1	1	Protein kinase superfamily protein
Phvul.003G068500.v2.1	1	ubiquiting-conjugating enzyme 2
Phvul.005G051600.v2.1	1	nine-cis-epoxycarotenoid dioxygenase 9
Phvul.007G169400.v2.1	1	pale cress protein (PAC)
Phvul.008G292100.v2.1	1	Calcium-binding EF hand family protein
Phvul.009G146400.v2.1	1	Nucleotide-diphospho-sugar transferases superfamily protein
Phvul.010G087600.v2.1	1	galacturonosyltransferase 1
Phvul.011G199500.v2.1	1	sulfotransferase 2A
Phvul.001G218900.v2.1	1	SNF7 family protein
Phvul.001G219300.v2.1	1	Haloacid dehalogenase-like hydrolase (HAD) superfamily protein
Phvul.001G219500.v2.1	1	Protein phosphatase 2C family protein
Phvul.001G219800.v2.1	1	Glycosyl hydrolase superfamily protein
Phvul.001G220100.v2.1	1	Cysteine proteinases superfamily protein
Phvul.001G220900.v2.1	1	Translation initiation factor 2, small GTP-binding protein
Phvul.001G221000.v2.1	1	Unannotated
Phvul.001G221300.v2.1	1	nitrate transporter 1:2
Phvul.001G221600.v2.1	1	pentatricopeptide (PPR) repeat-containing protein
Phvul.001G222100.v2.1	1	Saposin-like aspartyl protease family protein
Phvul.001G222900.v2.1	1	ATP-citrate lyase A-3
Phvul.001G223900.v2.1	1	Unannotated
Phvul.001G224000.v2.1	1	Clathrin adaptor complexes medium subunit family protein
Phvul.001G224100.v2.1	1	Photosystem II reaction center PsbP family protein
Phvul.001G224600.v2.1	1	basic helix-loop-helix (bHLH) DNA-binding superfamily protein
Phvul.001G225400.v2.1	1	secretion-associated RAS super family 2
Phvul.001G225500.v2.1	1	C2H2 and C2HC zinc fingers superfamily protein
Phvul.001G226500.v2.1	1	GATA transcription factor 16
Phvul.001G227200.v2.1	1	Unannotated
Phvul.002G116900.v2.1	1	MUTL protein homolog 3
Phvul.002G196700.v2.1	1	Tetratricopeptide repeat (TPR)-like superfamily protein
Phvul.002G234100.v2.1	1	lsd one like 2
Phvul.005G080966.v2.1	1	Leucine-rich repeat transmembrane protein kinase
Phvul.006G075100.v2.1	1	Protein kinase superfamily protein
Phvul.008G178500.v2.1	1	purin 7
Phvul.009G081600.v2.1	1	Duplicated homeodomain-like superfamily protein
Phvul.009G087800.v2.1	1	Unannotated
Phvul.009G178800.v2.1	1	peroxin 14
Phvul.011G110800.v2.1	1	Wound-responsive family protein
Phvul.001G229700.v2.1	1	nudix hydrolase homolog 17
Phvul.001G229900.v2.1	1	myb domain protein 20
Phvul.001G230100.v2.1	1	alpha/beta-Hydrolases superfamily protein
Phvul.001G230300.v2.1	1	high mobility group A
Phvul.001G230900.v2.1	1	RNA polymerase II, Rpb4, core protein
Phvul.001G231700.v2.1	1	DegP protease 7
Phvul.001G231800.v2.1	1	Unannotated
Phvul.001G231901.v2.1	1	Unannotated
Phvul.001G232200.v2.1	1	pfkB-like carbohydrate kinase family protein
Phvul.001G234300.v2.1	1	rubisco activase
Phvul.009G024600.v2.1	1	Unannotated
Phvul.001G235900.v2.1	1	Zinc-binding ribosomal protein family protein
Phvul.001G236300.v2.1	1	S-adenosyl-L-methionine-dependent methyltransferases superfamily protein
Phvul.001G236600.v2.1	1	Protein kinase family protein
Phvul.001G237100.v2.1	1	DA1-related protein 2
Phvul.001G239800.v2.1	1	Transport protein particle (TRAPP) component
Phvul.001G240400.v2.1	1	RNI-like superfamily protein
Phvul.001G241900.v2.1	1	arginine-tRNA protein transferase 1
Phvul.005G069100.v2.1	1	Unannotated
Phvul.006G061900.v2.1	1	Transducin/WD40 repeat-like superfamily protein
Phvul.006G061950.v2.1	1	acyl-CoA oxidase 1,
Phvul.007G016500.v2.1	1	ACT-like protein tyrosine kinase family protein
Phvul.007G061100.v2.1	1	Unannotated
Phvul.008G159200.v2.1	1	NAC domain containing protein 85,NAC (No Apical Meristem) domain transcriptional regulator superfamily protein
Phvul.010G096000.v2.1	1	Unannotated
Phvul.011G006800.v2.1	1	RNA polymerase III RPC4
Phvul.011G096100.v2.1	1	Unannotated
Phvul.011G176300.v2.1	1	protein serine/threonine kinases;protein kinases;ATP binding;sugar binding;kinases;carbohydrate binding,S-locus lectin protein kinase family protein
Phvul.001G239000.v2.1	1	Protein of unknown function (DUF620)
Phvul.001G239200.v2.1	1	Concanavalin A-like lectin family protein
Phvul.001G239900.v2.1	1	cellulase 2
Phvul.001G241500.v2.1	1	Transmembrane amino acid transporter family protein
Phvul.001G241800.v2.1	1	Unannotated
Phvul.001G242000.v2.1	1	Yippee family putative zinc-binding protein
Phvul.002G021100.v2.1	1	mitogen-activated protein kinase kinase kinase 5
Phvul.002G056700.v2.1	1	acyl-CoA oxidase 1
Phvul.002G059300.v2.1	1	Clathrin adaptor complexes medium subunit family protein
Phvul.002G294000.v2.1	1	Unannotated
Phvul.004G165600.v2.1	1	Unannotated
Phvul.005G081100.v2.1	1	SecY protein transport family protein
Phvul.006G082700.v2.1	1	Protein of unknown function (DUF607)
Phvul.006G098700.v2.1	1	HXXXD-type acyl-transferase family protein
Phvul.006G103900.v2.1	1	Myosin family protein with Dil domain
Phvul.007G192500.v2.1	1	Peptidase S24/S26A/S26B/S26C family protein
Phvul.007G221500.v2.1	1	syntaxin of plants 71
Phvul.010G079200.v2.1	1	Plant-specific transcription factor YABBY family protein
Phvul.010G096600.v2.1	1	FBD, F-box and Leucine Rich Repeat domains containing protein
Phvul.011G025600.v2.1	1	Calcium-binding EF-hand family protein
Phvul.001G243700.v2.1	1	CRINKLY4 related 3
Phvul.001G244800.v2.1	1	HXXXD-type acyl-transferase family protein
Phvul.001G244900.v2.1	1	UDP-glucose pyrophosphorylase 3
Phvul.001G245000.v2.1	1	Outer membrane OMP85 family protein
Phvul.001G245100.v2.1	1	Mad3/BUB1 homology region 1
Phvul.001G246200.v2.1	1	TRICHOME BIREFRINGENCE-LIKE 33
Phvul.001G247100.v2.1	1	Protein of unknown function (DUF399 and DUF3411)
Phvul.001G248600.v2.1	1	Major facilitator superfamily protein
Phvul.001G249000.v2.1	1	Plant protein of unknown function (DUF827)
Phvul.002G029900.v2.1	1	Unannotated
Phvul.002G102200.v2.1	1	alpha/beta-Hydrolases superfamily protein
Phvul.002G135100.v2.1	1	NB-ARC domain-containing disease resistance protein
Phvul.002G148200.v2.1	1	Unannotated
Phvul.002G206500.v2.1	1	FAD/NAD(P)-binding oxidoreductase family protein
Phvul.002G308600.v2.1	1	tRNA/rRNA methyltransferase (SpoU) family protein
Phvul.002G308700.v2.1	1	Nucleotide-diphospho-sugar transferases superfamily protein
Phvul.003G017800.v2.1	1	Pentatricopeptide repeat (PPR) superfamily protein
Phvul.003G172700.v2.1	1	ATP binding cassette protein 1
Phvul.004G057000.v2.1	1	glucose-6-phosphate dehydrogenase 6
Phvul.007G013100.v2.1	1	Protein kinase protein with adenine nucleotide alpha hydrolases-like domain
Phvul.007G072300.v2.1	1	U-box domain-containing protein kinase family protein
Phvul.007G164100.v2.1	1	alpha/beta-Hydrolases superfamily protein
Phvul.007G207900.v2.1	1	Polyketide cyclase / dehydrase and lipid transport protein
Phvul.007G250500.v2.1	1	S-formylglutathione hydrolase
Phvul.008G098400.v2.1	1	calcium-dependent protein kinase 13
Phvul.008G125600.v2.1	1	inhibitor/interactor with cyclin-dependent kinase
Phvul.009G103200.v2.1	1	Unannotated
Phvul.009G216400.v2.1	1	photosystem I subunit K
Phvul.009G220000.v2.1	1	pyruvate dehydrogenase kinase
Phvul.011G117000.v2.1	1	plasmodesmata callose-binding protein 5
Phvul.011G128500.v2.1	1	alpha/beta-Hydrolases superfamily protein
Phvul.001G249400.v2.1	1	RING/FYVE/PHD zinc finger superfamily protein
Phvul.001G249500.v2.1	1	Unannotated
Phvul.002G012200.v2.1	1	LOB domain-containing protein 38
Phvul.002G024300.v2.1	1	Unannotated
Phvul.002G058100.v2.1	1	Pentatricopeptide repeat (PPR) superfamily protein
Phvul.002G162200.v2.1	1	Pentatricopeptide repeat (PPR) superfamily protein
Phvul.003G034100.v2.1	1	ARM repeat superfamily protein
Phvul.003G050800.v2.1	1	Unannotated
Phvul.003G153400.v2.1	1	Transducin/WD40 repeat-like superfamily protein
Phvul.006G122800.v2.1	1	cell division control 2
Phvul.007G231100.v2.1	1	Ribosomal S17 family protein
Phvul.008G040000.v2.1	1	Protein of unknown function (DUF179)
Phvul.008G290800.v2.1	1	RING/U-box superfamily protein
Phvul.009G066000.v2.1	1	RING/U-box superfamily protein
Phvul.009G108800.v2.1	1	tonoplast intrinsic protein 4;1
Phvul.010G067600.v2.1	1	SOS3-interacting protein 1
Phvul.011G067100.v2.1	1	Protein-tyrosine phosphatase-like, PTPLA
Phvul.002G056200.v2.1	1	alpha/beta-Hydrolases superfamily protein
Phvul.002G058000.v2.1	1	Matrixin family protein
Phvul.003G038800.v2.1	1	Malectin/receptor-like protein kinase family protein
Phvul.003G235400.v2.1	1	Phototropic-responsive NPH3 family protein
Phvul.004G101800.v2.1	1	PSF2
Phvul.004G159800.v2.1	1	ferulic acid 5-hydroxylase 1
Phvul.007G106500.v2.1	1	heat shock factor binding protein
Phvul.007G275200.v2.1	1	RNA-binding (RRM/RBD/RNP motifs) family protein
Phvul.008G259600.v2.1	1	potassium transporter 1
Phvul.009G015900.v2.1	1	SAUR-like auxin-responsive protein family
Phvul.009G059900.v2.1	1	Unannotated
Phvul.009G114325.v2.1	1	guanyl-nucleotide exchange factors;GTPase binding;GTP binding
Phvul.009G204400.v2.1	1	transducin family protein / WD-40 repeat family protein
Phvul.009G216800.v2.1	1	cation-chloride co-transporter 1
Phvul.009G226500.v2.1	1	DEAD/DEAH box RNA helicase family protein
Phvul.010G014600.v2.1	1	NHL domain-containing protein
Phvul.011G009600.v2.1	1	Unannotated
Phvul.011G187800.v2.1	1	NADH:cytochrome B5 reductase 1
Phvul.L003746.v2.1	1	MAC/Perforin domain-containing protein
Phvul.001G251600.v2.1	1	VQ motif-containing protein
Phvul.001G251700.v2.1	1	Unannotated
Phvul.001G252100.v2.1	1	TLD-domain containing nucleolar protein
Phvul.001G252200.v2.1	1	asparagine synthetase 3
Phvul.001G252500.v2.1	1	C2H2 and C2HC zinc fingers superfamily protein
Phvul.001G252900.v2.1	1	DNAJ heat shock family protein
Phvul.001G253300.v2.1	1	RAB GTPase homolog A4A
Phvul.001G254000.v2.1	1	homeobox protein 16
Phvul.001G254300.v2.1	1	RING/U-box superfamily protein
Phvul.001G254650.v2.1	1	ENTH/ANTH/VHS superfamily protein
Phvul.001G254800.v2.1	1	beta-1,4-N-acetylglucosaminyltransferase family protein
Phvul.001G255100.v2.1	1	Unannotated
Phvul.001G255200.v2.1	1	RING/U-box superfamily protein
Phvul.001G255500.v2.1	1	Melibiase family protein
Phvul.001G255700.v2.1	1	sphere organelles protein-related
Phvul.001G255900.v2.1	1	Copine (Calcium-dependent phospholipid-binding protein) family
[truncated: 1,903 more rows]
