# Supplementary material for: Comparative transcriptome analysis provides new insights into the response of common bean to infection by race 65 of Colletotrichum lindemuthianum
Source: PLoS One. 2025 Oct 17;20(10):e0314188. doi: 10.1371/journal.pone.0314188 (PMC12533873; doi:10.1371/journal.pone.0314188)
Supplement: S14 Table — (XLSX) [file pone.0314188.s015.xlsx]

## Sheet: Supplementary Table S14
Supplementary Table S14. Degree centrality measures for the gene coexpression network modeled for the BRS Estilo cultivar, highlighting the putative susceptibility genes.
Gene	Degree	Annotation
Phvul.002G096500.v2.1	125	UDP-glucosyl transferase 72E1
Phvul.002G189400.v2.1	98	Pectin lyase-like superfamily protein
Phvul.002G140300.v2.1	73	RING/U-box superfamily protein
Phvul.002G073100.v2.1	71	nodulin MtN21 /EamA-like transporter family protein
Phvul.002G076500.v2.1	69	matrix metalloproteinase
Phvul.002G046500.v2.1	67	receptor-like protein kinase 1
Phvul.002G154600.v2.1	66	MATE efflux family protein
Phvul.002G067214.v2.1	61	nitrate transporter 1:2
Phvul.002G028500.v2.1	56	Major facilitator superfamily protein
Phvul.002G064500.v2.1	56	Kelch repeat-containing F-box family protein
Phvul.002G039232.v2.1	55	Chalcone and stilbene synthase family protein
Phvul.002G194700.v2.1	53
Phvul.002G047500.v2.1	53	alpha/beta-Hydrolases superfamily protein
Phvul.002G046800.v2.1	52	Major facilitator superfamily protein
Phvul.002G143866.v2.1	51	AGAMOUS-like 21
Phvul.002G038700.v2.1	46	Chalcone and stilbene synthase family protein
Phvul.002G160900.v2.1	43
Phvul.002G038600.v2.1	36	Chalcone and stilbene synthase family protein
Phvul.002G049000.v2.1	33	gibberellin 2-oxidase 8
Phvul.001G261701.v2.1	30	DNA-binding HORMA family protein
Phvul.002G020900.v2.1	27	Peroxidase superfamily protein
Phvul.001G259100.v2.1	26	Ankyrin repeat family protein
Phvul.002G025000.v2.1	25	ytochrome p450, family 71, subfamily B, polypeptide 11
Phvul.002G026900.v2.1	25	UDP-glucosyl transferase 72E1
Phvul.002G184300.v2.1	23	Chalcone and stilbene synthase family protein
Phvul.001G251200.v2.1	22	Integrase-type DNA-binding superfamily protein
Phvul.001G261400.v2.1	22	translocase of outer membrane 20 kDa subunit 3
Phvul.002G006800.v2.1	22
Phvul.001G177100.v2.1	21
Phvul.001G218600.v2.1	21	Chitinase family protein
Phvul.001G249100.v2.1	19
Phvul.001G004000.v2.1	18	cinnamyl alcohol dehydrogenase 9
Phvul.001G145600.v2.1	18	Disease resistance-responsive (dirigent-like protein) family protein
Phvul.001G192900.v2.1	17	F-box family protein
Phvul.002G012100.v2.1	17
Phvul.001G087500.v2.1	16	Endosomal targeting BRO1-like domain-containing protein
Phvul.002G140600.v2.1	16	PLATZ transcription factor family protein
Phvul.001G268300.v2.1	16	Bifunctional inhibitor/lipid-transfer protein/seed storage 2S albumin superfamily protein
Phvul.001G018000.v2.1	14	Protein kinase protein with adenine nucleotide alpha hydrolases-like domain
Phvul.009G244200.v2.1	14	cytochrome P450, family 81, subfamily D, polypeptide 3
Phvul.001G022700.v2.1	13	Remorin family protein
Phvul.001G106900.v2.1	13
Phvul.001G100200.v2.1	12	NAC domain containing protein 47
Phvul.001G097200.v2.1	12	PEBP (phosphatidylethanolamine-binding protein) family protein
Phvul.002G025600.v2.1	12	hydroxycinnamoyl-CoA shikimate/quinate hydroxycinnamoyl transferase
Phvul.001G249600.v2.1	12	RING-H2 finger A2A
Phvul.001G019300.v2.1	11	Protein of unknown function (DUF1645)
Phvul.004G013900.v2.1	11	GDSL-like Lipase/Acylhydrolase superfamily protein
Phvul.001G040400.v2.1	11	Concanavalin A-like lectin protein kinase family protein
Phvul.001G039400.v2.1	11
Phvul.001G067700.v2.1	11	Protein kinase protein with adenine nucleotide alpha hydrolases-like domain
Phvul.001G074200.v2.1	11	Regulator of chromosome condensation (RCC1) family protein
Phvul.001G218800.v2.1	11	phytochrome interacting factor 3
Phvul.001G205300.v2.1	11	Heavy metal transport/detoxification superfamily protein
Phvul.004G112400.v2.1	11	NAD(P)-binding Rossmann-fold superfamily protein
Phvul.001G013300.v2.1	10	phloem protein 2-B10
Phvul.001G209100.v2.1	10	Plant invertase/pectin methylesterase inhibitor superfamily
Phvul.001G120400.v2.1	10	RAD-like 1
Phvul.001G043000.v2.1	10	disease resistance family protein / LRR family protein
Phvul.001G040500.v2.1	10	Concanavalin A-like lectin protein kinase family protein
Phvul.002G096200.v2.1	10
Phvul.002G100200.v2.1	10	Transducin/WD40 repeat-like superfamily protein
Phvul.001G112400.v2.1	10	spermidine hydroxycinnamoyl transferase
Phvul.001G059600.v2.1	9
Phvul.007G254700.v2.1	9	NB-ARC domain-containing disease resistance protein
Phvul.002G094800.v2.1	9	serine carboxypeptidase-like 50
Phvul.007G050400.v2.1	9	cysteine-rich RLK (RECEPTOR-like protein kinase) 25
Phvul.005G104600.v2.1	9	expansin B3
Phvul.L007543.v2.1	9	zinc transporter 11 precursor
Phvul.004G041700.v2.1	9	brassinosteroid-6-oxidase 2
Phvul.002G045300.v2.1	9	Protein of unknown function (DUF1423)
Phvul.002G293600.v2.1	9	Protein of unknown function (DUF567)
Phvul.002G090522.v2.1	9	PSAJ
Phvul.001G024400.v2.1	8	Leucine-rich repeat (LRR) family protein
Phvul.001G042000.v2.1	8	Actin-binding FH2 (Formin Homology) protein
Phvul.002G109200.v2.1	8
Phvul.002G110500.v2.1	8	basic helix-loop-helix (bHLH) DNA-binding superfamily protein
Phvul.006G120100.v2.1	8
Phvul.001G243600.v2.1	8	CRINKLY4 related 3
Phvul.008G234200.v2.1	8	ARM repeat superfamily protein
Phvul.001G109200.v2.1	8	atypical CYS HIS rich thioredoxin 4
Phvul.007G127800.v2.1	8	ethylene response factor 1
Phvul.007G174800.v2.1	8	heat shock transcription factor A6B
Phvul.011G050000.v2.1	8
Phvul.003G287200.v2.1	8	Rhamnogalacturonate lyase family protein
Phvul.002G064600.v2.1	8	ATP-citrate lyase A-1
Phvul.011G179500.v2.1	8	Ca(2)-dependent phospholipid-binding protein (Copine) family
Phvul.002G075200.v2.1	8	UDP-glucosyl transferase 74B1
Phvul.002G090400.v2.1	8	ribosomal protein S12B
Phvul.008G087300.v2.1	8	D-mannose binding lectin protein with Apple-like carbohydrate-binding domain
Phvul.006G056300.v2.1	8
Phvul.010G010200.v2.1	8	expansin A4
Phvul.008G117700.v2.1	7	Concanavalin A-like lectin protein kinase family protein
Phvul.002G108600.v2.1	7	Chaperone DnaJ-domain superfamily protein
Phvul.011G139100.v2.1	7	thiazole biosynthetic enzyme, chloroplast (ARA6) (THI1) (THI4)
Phvul.005G077000.v2.1	7
Phvul.005G078800.v2.1	7	Leucine-rich repeat transmembrane protein kinase
Phvul.006G148400.v2.1	7
Phvul.002G035400.v2.1	7	light-mediated development protein 1 / deetiolated1 (DET1)
Phvul.009G224300.v2.1	7
Phvul.003G273300.v2.1	7	ubiquitin-conjugating enzyme 28
Phvul.008G020900.v2.1	7	Disease resistance protein (CC-NBS-LRR class) family
Phvul.011G049300.v2.1	7	RING/U-box superfamily protein
Phvul.009G103800.v2.1	7	SAUR-like auxin-responsive protein family
Phvul.008G106500.v2.1	7	Leucine-rich repeat receptor-like protein kinase family protein
Phvul.010G012700.v2.1	7	cytochrome P450, family 76, subfamily C, polypeptide 4
Phvul.007G075400.v2.1	7	WRKY family transcription factor
Phvul.002G142200.v2.1	7	minichromosome instability 12 (mis12)-like
Phvul.002G139100.v2.1	7	SPT2 chromatin protein
Phvul.010G120200.v2.1	7	O-methyltransferase 1
Phvul.002G204500.v2.1	7	nodulin MtN21 /EamA-like transporter family protein
Phvul.002G086400.v2.1	7	peroxisomal adenine nucleotide carrier 1
Phvul.005G116450.v2.1	7	cellulose synthase-like B4
Phvul.006G154700.v2.1	7	Family of unknown function (DUF716)
Phvul.002G070000.v2.1	7	P-loop containing nucleoside triphosphate hydrolases superfamily protein
Phvul.007G113700.v2.1	7	HSP20-like chaperones superfamily protein
Phvul.004G100300.v2.1	7	disease resistance family protein / LRR family protein
Phvul.002G044700.v2.1	7
Phvul.005G164300.v2.1	7	Leucine-rich repeat protein kinase family protein
Phvul.010G120300.v2.1	7	2-oxoglutarate (2OG) and Fe(II)-dependent oxygenase superfamily protein
Phvul.007G108400.v2.1	7
Phvul.002G101600.v2.1	7	purin-rich alpha 1
Phvul.002G090301.v2.1	7	plastid-encoded CLP P
Phvul.002G090511.v2.1	7	ribosomal protein S18
Phvul.002G092300.v2.1	7	Leucine-rich repeat (LRR) family protein
Phvul.002G103300.v2.1	7	Uncharacterised protein family (UPF0114)
Phvul.007G211400.v2.1	7	Pectin lyase-like superfamily protein
Phvul.010G152500.v2.1	7	pleiotropic drug resistance 12
Phvul.006G028100.v2.1	6	cytochrome P450, family 71, subfamily B, polypeptide 34
Phvul.003G192000.v2.1	6	WRKY DNA-binding protein 72
Phvul.003G255400.v2.1	6
Phvul.004G129600.v2.1	6	Kunitz family trypsin and protease inhibitor protein
Phvul.008G071200.v2.1	6	NB-ARC domain-containing disease resistance protein
Phvul.004G021000.v2.1	6	Matrixin family protein
Phvul.001G042800.v2.1	6	disease resistance family protein / LRR family protein
Phvul.002G068200.v2.1	6	thioredoxin 2
Phvul.004G018900.v2.1	6	Peroxidase superfamily protein
Phvul.002G095400.v2.1	6	GroES-like family protein
Phvul.010G101600.v2.1	6	UDP-glucosyl transferase 73B1
Phvul.006G086700.v2.1	6	Homeodomain-like superfamily protein
Phvul.002G109000.v2.1	6	Plant protein of unknown function (DUF827)
Phvul.003G192800.v2.1	6	nitrate transporter 1:2
Phvul.007G192800.v2.1	6	RmlC-like cupins superfamily protein
Phvul.008G236500.v2.1	6	myb domain protein 20
Phvul.005G176100.v2.1	6	Lactoylglutathione lyase / glyoxalase I family protein
Phvul.007G279300.v2.1	6	Protein of unknown function (DUF506)
Phvul.008G185800.v2.1	6	WRKY DNA-binding protein 70
Phvul.007G134700.v2.1	6	glutathione S-transferase tau 7
Phvul.011G212050.v2.1	6
Phvul.007G215800.v2.1	6	myb domain protein 12
Phvul.009G155800.v2.1	6	embryo defective 2170
Phvul.004G101500.v2.1	6	chitinase A
Phvul.005G132700.v2.1	6	POX (plant homeobox) family protein
Phvul.002G143700.v2.1	6
Phvul.007G051100.v2.1	6	cysteine-rich RLK (RECEPTOR-like protein kinase) 25
Phvul.002G044500.v2.1	6	Pentatricopeptide repeat (PPR) superfamily protein
Phvul.008G013000.v2.1	6	heat shock cognate protein 70-1
Phvul.003G124800.v2.1	6	Major facilitator superfamily protein
Phvul.010G054200.v2.1	6	disease resistance protein (TIR-NBS-LRR class), putative,Disease resistance protein (TIR-NBS-LRR class) family,Disease resistance protein (TIR-NBS-LRR class)
Phvul.005G116300.v2.1	6	cellulose synthase-like B4
Phvul.011G213200.v2.1	6	ADP/ATP carrier 2
Phvul.008G250700.v2.1	6	O-methyltransferase family protein
Phvul.007G008500.v2.1	6	Chalcone-flavanone isomerase family protein
Phvul.005G001200.v2.1	6	GDSL-like Lipase/Acylhydrolase superfamily protein
Phvul.009G155000.v2.1	6	Protein kinase protein with adenine nucleotide alpha hydrolases-like domain
Phvul.005G082500.v2.1	6	Seven transmembrane MLO family protein
Phvul.011G014100.v2.1	6	IQ-domain 11
Phvul.008G069500.v2.1	6	peptidoglycan-binding LysM domain-containing protein
Phvul.011G106300.v2.1	6	B-box type zinc finger family protein
Phvul.011G134800.v2.1	6	fatty acid reductase 1
Phvul.006G079600.v2.1	6	glutathione S-transferase TAU 20
Phvul.010G055100.v2.1	6	Disease resistance protein (TIR-NBS-LRR class) family
Phvul.007G049700.v2.1	6	cysteine-rich RLK (RECEPTOR-like protein kinase) 29
Phvul.002G144600.v2.1	6	elicitor-activated gene 3-2
Phvul.002G091100.v2.1	6	WRKY DNA-binding protein 3
Phvul.005G038500.v2.1	6
Phvul.003G125300.v2.1	6	cation/H+ exchanger 19
Phvul.010G153400.v2.1	6	alpha/beta-Hydrolases superfamily protein
Phvul.003G095000.v2.1	6	Family of unknown function (DUF716)
Phvul.007G254000.v2.1	6	curculin-like (mannose-binding) lectin family protein / PAN domain-containing protein
Phvul.002G099400.v2.1	6	vesicle-associated membrane protein 726
Phvul.002G098700.v2.1	6	Cytochrome c
Phvul.006G054100.v2.1	6	cytochrome P450, family 71, subfamily B, polypeptide 34
Phvul.003G128133.v2.1	6	flavin-dependent monooxygenase 1
Phvul.002G103200.v2.1	6
Phvul.002G123300.v2.1	6	RHO guanyl-nucleotide exchange factor 14
Phvul.007G063900.v2.1	6	alpha-L-fucosidase 1
Phvul.011G030500.v2.1	6
Phvul.002G161500.v2.1	6	Uncharacterized protein family (UPF0016)
Phvul.010G042200.v2.1	6	UDP-Glycosyltransferase superfamily protein
Phvul.002G167500.v2.1	6	Methylthiotransferase
Phvul.008G151806.v2.1	6	phosphoenolpyruvate carboxylase kinase 1
Phvul.011G000200.v2.1	6	cytochrome P450, family 72, subfamily A, polypeptide 15
Phvul.007G242100.v2.1	5	Subtilisin-like serine endopeptidase family protein
Phvul.003G053900.v2.1	5	P-loop containing nucleoside triphosphate hydrolases superfamily protein
Phvul.010G085100.v2.1	5	EF hand calcium-binding protein family
Phvul.003G279800.v2.1	5	mechanosensitive channel of small conductance-like 10
Phvul.002G133800.v2.1	5
Phvul.001G023600.v2.1	5	WUSCHEL related homeobox 4
Phvul.007G227900.v2.1	5	homogentisate phytyltransferase 1
Phvul.011G017100.v2.1	5	gamma-tocopherol methyltransferase
Phvul.008G190700.v2.1	5	galacturonosyltransferase 15
Phvul.002G169900.v2.1	5	Protein of unknown function (DUF668)
Phvul.004G008450.v2.1	5	NB-ARC domain-containing disease resistance protein
Phvul.005G152100.v2.1	5
Phvul.002G060200.v2.1	5	Leucine-rich repeat protein kinase family protein
Phvul.002G061900.v2.1	5	nitrate transporter 1.1
Phvul.008G029200.v2.1	5	COBRA-like extracellular glycosyl-phosphatidyl inositol-anchored protein family
Phvul.008G028800.v2.1	5	brassinosteroid-6-oxidase 2
Phvul.002G127900.v2.1	5	breast basic conserved 1
Phvul.002G144500.v2.1	5	cinnamyl alcohol dehydrogenase 6
Phvul.008G196700.v2.1	5
Phvul.006G150000.v2.1	5	Protein of unknown function, DUF584
Phvul.005G011100.v2.1	5	aminophospholipid ATPase 1
Phvul.002G038000.v2.1	5	diphthamide synthesis DPH2 family protein
Phvul.007G260400.v2.1	5	Concanavalin A-like lectin protein kinase family protein
Phvul.006G156800.v2.1	5	F-box and associated interaction domains-containing protein
Phvul.003G255300.v2.1	5
Phvul.003G061600.v2.1	5	Pectin lyase-like superfamily protein
Phvul.007G048900.v2.1	5	cysteine-rich RLK (RECEPTOR-like protein kinase) 29
Phvul.011G101000.v2.1	5
Phvul.001G238300.v2.1	5
Phvul.003G268600.v2.1	5	basic chitinase
Phvul.005G088000.v2.1	5	S-locus lectin protein kinase family protein
Phvul.007G273000.v2.1	5	ethylene response factor 1
Phvul.003G053100.v2.1	5	NHL domain-containing protein
Phvul.009G046900.v2.1	5	Leucine-rich repeat protein kinase family protein
Phvul.008G016600.v2.1	5	BCL-2-associated athanogene 5
Phvul.002G139400.v2.1	5	P-glycoprotein 2
Phvul.002G141000.v2.1	5
Phvul.004G148400.v2.1	5
Phvul.002G061700.v2.1	5
Phvul.002G142600.v2.1	5	hydroxyproline-rich glycoprotein family protein
Phvul.004G124900.v2.1	5	cysteine-rich RLK (RECEPTOR-like protein kinase) 23
Phvul.004G044900.v2.1	5	disease resistance family protein / LRR family protein
Phvul.005G106200.v2.1	5	cell wall protein precursor, putative
Phvul.002G153100.v2.1	5	non-yellowing 1
Phvul.005G047150.v2.1	5	Ankyrin repeat family protein
Phvul.003G247500.v2.1	5	Disease resistance protein (CC-NBS-LRR class) family
Phvul.002G081200.v2.1	5	Tetratricopeptide repeat (TPR)-like superfamily protein
Phvul.009G244100.v2.1	5	cytochrome P450, family 81, subfamily D, polypeptide 3
Phvul.008G030000.v2.1	5	Malectin/receptor-like protein kinase family protein
Phvul.010G134000.v2.1	5
Phvul.002G050500.v2.1	5	Nucleic acid-binding, OB-fold-like protein
Phvul.002G048700.v2.1	5	methylesterase PCR A
Phvul.002G054000.v2.1	5	Leucine-rich repeat (LRR) family protein
Phvul.002G057900.v2.1	5	O-fucosyltransferase family protein
Phvul.009G227500.v2.1	5
Phvul.002G063700.v2.1	5	cysteine-rich RLK (RECEPTOR-like protein kinase) 2
Phvul.002G072950.v2.1	5	nodulin MtN21 /EamA-like transporter family protein
Phvul.002G112700.v2.1	5	NAD(P)H dehydrogenase (quinone)s
Phvul.008G044900.v2.1	5	AAA-ATPase 1
Phvul.002G075800.v2.1	5	ARG1-like 1
Phvul.002G092900.v2.1	5	FORMS APLOID AND BINUCLEATE CELLS 1C
Phvul.005G167300.v2.1	5	Ankyrin repeat family protein
Phvul.007G160901.v2.1	5	disease resistance protein (TIR-NBS-LRR class), putative
Phvul.002G084100.v2.1	5	Homeodomain-like superfamily protein
Phvul.002G089000.v2.1	5	UDP-galactose transporter 3
Phvul.002G093500.v2.1	5	TPX2 (targeting protein for Xklp2) protein family
Phvul.004G037100.v2.1	5	UDP-Glycosyltransferase superfamily protein
Phvul.010G116800.v2.1	5
Phvul.011G127300.v2.1	5	Cysteine proteinases superfamily protein
Phvul.008G279600.v2.1	5	cellulose synthase like E1
Phvul.010G054600.v2.1	5	disease resistance protein (TIR-NBS-LRR class), putative
Phvul.010G165100.v2.1	5	Terpenoid cyclases family protein
Phvul.002G121800.v2.1	5	RNAse l inhibitor protein 2
Phvul.011G049550.v2.1	5	Ribosomal protein S5 domain 2-like superfamily protein
Phvul.002G291800.v2.1	5	brassinosteroid-responsive RING-H2
Phvul.006G174700.v2.1	5	Leucine-rich repeat protein kinase family protein
Phvul.002G163200.v2.1	5
Phvul.002G142500.v2.1	5	indole-3-acetic acid inducible 9
Phvul.002G167200.v2.1	5	beta-galactosidase 3
Phvul.002G168000.v2.1	5	nodulin-related protein 1
Phvul.007G040400.v2.1	4	Leucine-rich repeat protein kinase family protein
Phvul.002G137800.v2.1	4	Plastid-lipid associated protein PAP / fibrillin family protein
Phvul.008G177500.v2.1	4	basic helix-loop-helix (bHLH) DNA-binding superfamily protein
Phvul.010G036900.v2.1	4	UDP-Glycosyltransferase superfamily protein
Phvul.002G163700.v2.1	4	Integrase-type DNA-binding superfamily protein
Phvul.002G109600.v2.1	4	SAUR-like auxin-responsive protein family
Phvul.006G084600.v2.1	4	cysteine-rich RLK (RECEPTOR-like protein kinase) 2
Phvul.002G110800.v2.1	4	histone H1-3
Phvul.002G111200.v2.1	4	ATP binding microtubule motor family protein
Phvul.001G073600.v2.1	4	RING/U-box superfamily protein
Phvul.002G327800.v2.1	4
Phvul.008G232700.v2.1	4	Calcium-dependent lipid-binding (CaLB domain) family protein
Phvul.006G120800.v2.1	4	myb domain protein 78
Phvul.008G202400.v2.1	4
Phvul.009G140700.v2.1	4	Peroxidase superfamily protein
Phvul.009G170500.v2.1	4	Pectin lyase-like superfamily protein
Phvul.009G101600.v2.1	4
Phvul.008G005200.v2.1	4	Regulator of Vps4 activity in the MVB pathway protein
Phvul.002G033300.v2.1	4	NmrA-like negative transcriptional regulator family protein
Phvul.007G027200.v2.1	4	B-box type zinc finger protein with CCT domain
Phvul.002G226500.v2.1	4	alpha/beta-Hydrolases superfamily protein
Phvul.006G156000.v2.1	4	Terpenoid cyclases family protein
Phvul.006G055200.v2.1	4	serine acetyltransferase 2;2
Phvul.006G092600.v2.1	4
Phvul.002G200600.v2.1	4	FAD-binding Berberine family protein
Phvul.009G066300.v2.1	4	HXXXD-type acyl-transferase family protein
Phvul.008G210500.v2.1	4	BURP domain-containing protein
Phvul.003G081900.v2.1	4
Phvul.008G188900.v2.1	4	Calcium-binding endonuclease/exonuclease/phosphatase family
Phvul.008G089400.v2.1	4	Protein of unknown function (DUF567)
Phvul.003G138226.v2.1	4	3-ketoacyl-CoA synthase 11
Phvul.008G020700.v2.1	4	LRR and NB-ARC domains-containing disease resistance protein
Phvul.009G024600.v2.1	4
Phvul.005G133400.v2.1	4	alpha carbonic anhydrase 7
Phvul.006G011600.v2.1	4	Plant L-ascorbate oxidase
Phvul.008G219600.v2.1	4	Heavy metal transport/detoxification superfamily protein
Phvul.002G141200.v2.1	4
Phvul.002G142100.v2.1	4	Mitochondrial substrate carrier family protein
Phvul.002G064000.v2.1	4	S-adenosyl-L-methionine-dependent methyltransferases superfamily protein
Phvul.003G227300.v2.1	4	Protein of unknown function (DUF581)
Phvul.004G148600.v2.1	4	Zinc-finger domain of monoamine-oxidase A repressor R1
Phvul.002G308900.v2.1	4	Senescence/dehydration-associated protein-related
Phvul.004G153028.v2.1	4
Phvul.011G144200.v2.1	4	terpene synthase 21
Phvul.006G096200.v2.1	4	Calcium-dependent phospholipid-binding Copine family protein
Phvul.002G046100.v2.1	4	receptor-like protein kinase 1
Phvul.002G010900.v2.1	4	APS kinase
Phvul.003G101900.v2.1	4	Glutaredoxin family protein
Phvul.007G077600.v2.1	4	timeless family protein
Phvul.008G029600.v2.1	4	Malectin/receptor-like protein kinase family protein
Phvul.010G016401.v2.1	4
Phvul.007G083300.v2.1	4	Nucleotide-sugar transporter family protein
Phvul.005G051400.v2.1	4	VQ motif-containing protein
Phvul.002G043700.v2.1	4	TESMIN/TSO1-like CXC 2
Phvul.002G154700.v2.1	4	chlorophyll A/B binding protein 1
Phvul.011G143600.v2.1	4	terpene synthase 21
Phvul.002G031400.v2.1	4	ARM repeat superfamily protein
Phvul.002G032866.v2.1	4	NmrA-like negative transcriptional regulator family protein
Phvul.008G071300.v2.1	4	NB-ARC domain-containing disease resistance protein
Phvul.002G056100.v2.1	4	RING/U-box superfamily protein
Phvul.009G072000.v2.1	4	ZCF37
Phvul.008G182100.v2.1	4	Homeodomain-like superfamily protein
Phvul.002G043400.v2.1	4	RNA-DIRECTED DNA METHYLATION 1
Phvul.002G098300.v2.1	4	Glutathione S-transferase family protein
Phvul.002G104900.v2.1	4	2-oxoglutarate (2OG) and Fe(II)-dependent oxygenase superfamily protein
Phvul.009G112200.v2.1	4	Protein kinase family protein with leucine-rich repeat domain
Phvul.011G022400.v2.1	4	NAD(P)-binding Rossmann-fold superfamily protein
Phvul.002G049450.v2.1	4	cysteine-rich RLK (RECEPTOR-like protein kinase) 7
Phvul.002G049500.v2.1	4	cysteine-rich RLK (RECEPTOR-like protein kinase) 25
Phvul.002G050101.v2.1	4	Cytochrome C assembly protein
Phvul.008G029932.v2.1	4	Malectin/receptor-like protein kinase family protein
Phvul.003G030601.v2.1	4	VQ motif-containing protein
Phvul.004G059000.v2.1	4	Ubiquitin-like superfamily protein
Phvul.005G058000.v2.1	4	Ribosomal protein S5/Elongation factor G/III/V family protein
Phvul.010G154000.v2.1	4	Galactose oxidase/kelch repeat superfamily protein
Phvul.002G060800.v2.1	4	stress-inducible protein, putative
Phvul.002G063000.v2.1	4	Nucleotide-diphospho-sugar transferases superfamily protein
Phvul.002G084500.v2.1	4	Ribonuclease T2 family protein
Phvul.002G180800.v2.1	4	BON association protein 2
Phvul.008G088700.v2.1	4	Protein of unknown function (DUF567)
Phvul.004G030500.v2.1	4	expansin A15
Phvul.005G119200.v2.1	4	plant U-box 23
Phvul.002G078100.v2.1	4	ARM repeat superfamily protein
Phvul.004G048600.v2.1	4
Phvul.009G123900.v2.1	4	nodulin MtN21 /EamA-like transporter family protein
Phvul.008G078400.v2.1	4	Late embryogenesis abundant (LEA) hydroxyproline-rich glycoprotein family
Phvul.002G078901.v2.1	4
Phvul.002G083900.v2.1	4	Calcium-binding EF-hand family protein
Phvul.005G125500.v2.1	4	Jojoba acyl CoA reductase-related male sterility protein
Phvul.006G050500.v2.1	4
Phvul.006G157000.v2.1	4	F-box and associated interaction domains-containing protein
Phvul.002G235700.v2.1	4	Galactose oxidase/kelch repeat superfamily protein
Phvul.002G093100.v2.1	4	hydroxyproline-rich glycoprotein family protein
Phvul.009G180700.v2.1	4	Leucine-rich repeat protein kinase family protein
Phvul.002G104000.v2.1	4	ankyrin repeat protein
Phvul.008G015800.v2.1	4	NAD(P)-linked oxidoreductase superfamily protein
Phvul.011G014200.v2.1	4	NB-ARC domain-containing disease resistance protein
Phvul.002G105400.v2.1	4	Peroxidase superfamily protein
Phvul.002G106100.v2.1	4	E3 ubiquitin ligase SCF complex subunit SKP1/ASK1 family protein
Phvul.002G285800.v2.1	4	WRKY DNA-binding protein 75
Phvul.003G287800.v2.1	4	Deoxyxylulose-5-phosphate synthase
Phvul.002G123400.v2.1	4	HXXXD-type acyl-transferase family protein
Phvul.011G179000.v2.1	4	cyclin b3;1
Phvul.009G148900.v2.1	4	Plant invertase/pectin methylesterase inhibitor superfamily
Phvul.002G138900.v2.1	4	Major facilitator superfamily protein
Phvul.006G096100.v2.1	4	Calcium-dependent phospholipid-binding Copine family protein
Phvul.003G189300.v2.1	4	cycling DOF factor 3
Phvul.002G147000.v2.1	4
Phvul.002G148600.v2.1	4	CYCLIN D4;1
Phvul.009G160300.v2.1	4
Phvul.002G153700.v2.1	4	nuclear RNA polymerase D1A
Phvul.002G161600.v2.1	4	cation/H+ exchanger 18
Phvul.005G158500.v2.1	4	Glycosyl hydrolases family 32 protein
Phvul.005G174000.v2.1	4	nucleotide transporter 1
Phvul.011G147800.v2.1	4	NAC (No Apical Meristem) domain transcriptional regulator superfamily protein
Phvul.005G055400.v2.1	4	NAC domain containing protein 1
Phvul.002G168800.v2.1	4
Phvul.002G175200.v2.1	4	2-oxoglutarate (2OG) and Fe(II)-dependent oxygenase superfamily protein
Phvul.011G136400.v2.1	4	UDP-Glycosyltransferase superfamily protein
Phvul.002G175300.v2.1	4	alternative NAD(P)H dehydrogenase 1
Phvul.002G175700.v2.1	4	Protein kinase superfamily protein
Phvul.005G078500.v2.1	4	Leucine-rich repeat transmembrane protein kinase
Phvul.002G196600.v2.1	4	starch synthase 4
Phvul.002G146000.v2.1	3	UDP-glucosyl transferase 85A5
Phvul.002G151900.v2.1	3	Sodium Bile acid symporter family
Phvul.006G204100.v2.1	3
Phvul.002G137400.v2.1	3	shikimate kinase like 2
Phvul.002G002500.v2.1	3	casein kinase II beta chain 2
Phvul.002G133900.v2.1	3
Phvul.002G134300.v2.1	3	E2F/DP family winged-helix DNA-binding domain
Phvul.002G106300.v2.1	3	GDSL-like Lipase/Acylhydrolase superfamily protein
Phvul.004G158300.v2.1	3	Concanavalin A-like lectin protein kinase family protein
Phvul.003G120500.v2.1	3	pleiotropic drug resistance 9
Phvul.002G067700.v2.1	3	nitrate transporter 1.7
Phvul.002G066300.v2.1	3
Phvul.002G157200.v2.1	3	glutathione peroxidase 8
Phvul.002G164200.v2.1	3	Pleckstrin homology (PH) domain-containing protein
Phvul.002G164600.v2.1	3	PHD finger protein-related
Phvul.002G164900.v2.1	3	alpha/beta-Hydrolases superfamily protein
Phvul.009G217351.v2.1	3
Phvul.005G173500.v2.1	3	gibberellin 3-oxidase 1
Phvul.011G169900.v2.1	3	Kunitz family trypsin and protease inhibitor protein
Phvul.002G115000.v2.1	3	phosphoserine aminotransferase
Phvul.002G059300.v2.1	3	Clathrin adaptor complexes medium subunit family protein
Phvul.008G071500.v2.1	3	NB-ARC domain-containing disease resistance protein
Phvul.001G115300.v2.1	3	Formyl transferase
Phvul.002G129000.v2.1	3	Eukaryotic protein of unknown function (DUF872)
Phvul.002G129700.v2.1	3	LRR and NB-ARC domains-containing disease resistance protein
Phvul.009G124600.v2.1	3	Adenine nucleotide alpha hydrolases-like superfamily protein
Phvul.003G095400.v2.1	3	alpha/beta-Hydrolases superfamily protein
Phvul.002G022800.v2.1	3	cytochrome P450, family 82, subfamily F, polypeptide 1
Phvul.003G131400.v2.1	3	germin 3
Phvul.001G154400.v2.1	3	Plant protein of unknown function (DUF828) with plant pleckstrin homology-like region
Phvul.002G121600.v2.1	3	F-box family protein
Phvul.009G211700.v2.1	3	serine-rich protein-related
Phvul.001G108101.v2.1	3	MATE efflux family protein
Phvul.001G110800.v2.1	3	Chaperone DnaJ-domain superfamily protein
Phvul.007G242300.v2.1	3	RAD-like 1,Homeodomain-like superfamily protein
Phvul.001G119100.v2.1	3	Mog1/PsbP/DUF1795-like photosystem II reaction center PsbP family protein
Phvul.011G182200.v2.1	3	BURP domain-containing protein
Phvul.001G123200.v2.1	3	microtubule-associated proteins 70-1
Phvul.011G209400.v2.1	3	annexin 4
Phvul.001G257600.v2.1	3	RPM1-interacting protein 4 (RIN4) family protein
Phvul.002G092500.v2.1	3	Early-responsive to dehydration stress protein (ERD4)
Phvul.007G044500.v2.1	3	zinc-finger protein 2
Phvul.003G209000.v2.1	3
Phvul.001G166400.v2.1	3	pleiotropic drug resistance 12
Phvul.005G107800.v2.1	3	Wound-responsive family protein
Phvul.011G184200.v2.1	3	MLP-like protein 43
Phvul.009G120000.v2.1	3	subtilisin-like serine protease 2
Phvul.001G266900.v2.1	3	Werner syndrome-like exonuclease
Phvul.002G041800.v2.1	3	growth-regulating factor 5,growth-regulating factor 2
Phvul.008G169800.v2.1	3
Phvul.001G199800.v2.1	3	ubiquitin-specific protease 12,ubiquitin-specific protease 13
Phvul.002G141100.v2.1	3
Phvul.008G029700.v2.1	3	Malectin/receptor-like protein kinase family protein
Phvul.001G226000.v2.1	3	Calmodulin-binding protein
Phvul.011G112900.v2.1	3
Phvul.007G063800.v2.1	3	cytochrome P450, family 704, subfamily A, polypeptide 2
Phvul.003G173600.v2.1	3
Phvul.010G139300.v2.1	3	beta galactosidase 1
Phvul.001G238100.v2.1	3	subtilase 4.12
Phvul.001G240200.v2.1	3	sedoheptulose-bisphosphatase
Phvul.008G045200.v2.1	3	Leucine-rich repeat receptor-like protein kinase family protein
Phvul.001G255200.v2.1	3	RING/U-box superfamily protein
Phvul.008G216200.v2.1	3	Heavy metal transport/detoxification superfamily protein
Phvul.006G209600.v2.1	3	cytochrome P450, family 71, subfamily B, polypeptide 34
Phvul.004G153400.v2.1	3	Uncharacterised conserved protein UCP031088, alpha/beta hydrolase
Phvul.001G264600.v2.1	3	zinc finger (C2H2 type) family protein
Phvul.011G195600.v2.1	3	NB-ARC domain-containing disease resistance protein
Phvul.005G092200.v2.1	3	gibberellin 2-oxidase 8
Phvul.003G074000.v2.1	3	cytochrome P450, family 93, subfamily D, polypeptide 1
Phvul.009G066700.v2.1	3	HXXXD-type acyl-transferase family protein
Phvul.009G244000.v2.1	3	cytochrome P450, family 81, subfamily D, polypeptide 3
Phvul.002G039100.v2.1	3	Chalcone and stilbene synthase family protein
Phvul.002G065200.v2.1	3	ubiquitin 6
Phvul.008G096600.v2.1	3	electron transport SCO1/SenC family protein
Phvul.002G008600.v2.1	3	Homeobox-leucine zipper protein family
Phvul.006G043100.v2.1	3
Phvul.002G011300.v2.1	3	voltage dependent anion channel 2
Phvul.002G013866.v2.1	3	Tetratricopeptide repeat (TPR)-like superfamily protein
Phvul.009G109600.v2.1	3	Integrase-type DNA-binding superfamily protein
Phvul.002G017400.v2.1	3	F-box/RNI-like superfamily protein
Phvul.002G119200.v2.1	3	ARID/BRIGHT DNA-binding domain-containing protein
Phvul.009G045700.v2.1	3
Phvul.006G114400.v2.1	3
Phvul.002G035000.v2.1	3	acyl activating enzyme 1
Phvul.007G092500.v2.1	3	GTP binding Elongation factor Tu family protein
Phvul.002G220500.v2.1	3	S-locus lectin protein kinase family protein
Phvul.002G296900.v2.1	3
Phvul.003G169100.v2.1	3	Bifunctional inhibitor/lipid-transfer protein/seed storage 2S albumin superfamily protein
Phvul.003G173100.v2.1	3	serine-rich protein-related
Phvul.003G246900.v2.1	3	Homeodomain-like superfamily protein
Phvul.004G012400.v2.1	3	eukaryotic translation initiation factor 3G1
Phvul.004G034000.v2.1	3	casein lytic proteinase B3
Phvul.005G034200.v2.1	3
Phvul.005G053100.v2.1	3	glutathione S-transferase TAU 22
Phvul.006G053000.v2.1	3	RNA-binding (RRM/RBD/RNP motifs) family protein
Phvul.007G141700.v2.1	3	Coatomer, alpha subunit
Phvul.008G015200.v2.1	3	ribosomal protein L23AB
Phvul.008G089200.v2.1	3	Protein of unknown function (DUF567)
Phvul.008G097700.v2.1	3	beta glucosidase 11
Phvul.008G190400.v2.1	3
Phvul.009G233700.v2.1	3	NB-ARC domain-containing disease resistance protein
Phvul.010G112800.v2.1	3	P-loop containing nucleoside triphosphate hydrolases superfamily protein
Phvul.010G155100.v2.1	3
Phvul.011G133515.v2.1	3
Phvul.002G054500.v2.1	3	Tetratricopeptide repeat (TPR)-like superfamily protein
Phvul.002G054800.v2.1	3
Phvul.002G057000.v2.1	3	Ribosomal protein L23/L15e family protein
Phvul.002G038800.v2.1	3	Chalcone and stilbene synthase family protein
Phvul.002G073000.v2.1	3	nodulin MtN21 /EamA-like transporter family protein
Phvul.002G074600.v2.1	3	Ribosomal protein L10 family protein
Phvul.002G039800.v2.1	3	Transcription factor DP
Phvul.002G040100.v2.1	3	4-coumarate:CoA ligase 3
Phvul.002G040200.v2.1	3	cellulose synthase-like D3
Phvul.002G042900.v2.1	3	12-oxophytodienoate reductase 2
Phvul.002G043300.v2.1	3	Pentatricopeptide repeat (PPR) superfamily protein
Phvul.002G044000.v2.1	3	Pentatricopeptide repeat (PPR) superfamily protein
Phvul.002G091400.v2.1	3	DHHC-type zinc finger family protein
Phvul.003G130700.v2.1	3
Phvul.003G138304.v2.1	3	magnesium transporter 9
Phvul.003G241700.v2.1	3	DREB and EAR motif protein 3
Phvul.004G011200.v2.1	3	Isocitrate/isopropylmalate dehydrogenase family protein
Phvul.004G021400.v2.1	3	cytochrome P450, family 82, subfamily C, polypeptide 4
Phvul.005G030800.v2.1	3	NADPH:quinone oxidoreductase
Phvul.006G215600.v2.1	3	UDP-glucose:glycoprotein glucosyltransferases;transferases, transferring hexosyl groups;transferases, transferring glycosyl groups
Phvul.007G057600.v2.1	3	O-acetylserine (thiol) lyase (OAS-TL) isoform A1
Phvul.007G184200.v2.1	3	Protein kinase superfamily protein
Phvul.008G164800.v2.1	3	Peptidase M20/M25/M40 family protein
Phvul.008G230500.v2.1	3	histone acetyltransferase of the GNAT family 2
Phvul.009G035900.v2.1	3	Tetratricopeptide repeat (TPR)-like superfamily protein
Phvul.009G261901.v2.1	3
Phvul.010G140200.v2.1	3	Protein kinase protein with adenine nucleotide alpha hydrolases-like domain
Phvul.010G161600.v2.1	3	uridylyltransferase-related
Phvul.011G089500.v2.1	3	Transmembrane amino acid transporter family protein
Phvul.002G176500.v2.1	3	Ankyrin repeat family protein
Phvul.011G112400.v2.1	3	nuclear assembly factor 1
Phvul.002G053700.v2.1	3	Spc97 / Spc98 family of spindle pole body (SBP) component
Phvul.009G082466.v2.1	3	Leucine-rich receptor-like protein kinase family protein
Phvul.008G169900.v2.1	3
Phvul.002G054100.v2.1	3	UDP-glucosyl transferase 73B3
Phvul.002G054900.v2.1	3	Nucleotide-sugar transporter family protein
Phvul.007G173000.v2.1	3	ovate family protein 12
Phvul.002G056700.v2.1	3	acyl-CoA oxidase 1
Phvul.008G076500.v2.1	3	NAD(P)-binding Rossmann-fold superfamily protein
Phvul.008G086900.v2.1	3	Peroxidase superfamily protein
Phvul.008G185700.v2.1	3	WRKY DNA-binding protein 70
Phvul.006G188500.v2.1	3
Phvul.008G088400.v2.1	3	Protein of unknown function (DUF567)
Phvul.008G010200.v2.1	3	Heavy metal transport/detoxification superfamily protein
Phvul.002G068700.v2.1	3	RING/U-box superfamily protein
Phvul.004G088400.v2.1	3	Pyridoxal phosphate (PLP)-dependent transferases superfamily protein
Phvul.002G114200.v2.1	3	basic chitinase
Phvul.002G066800.v2.1	3	PAS/LOV protein B
Phvul.002G066000.v2.1	3	zinc ion binding;transcription regulators
Phvul.007G010001.v2.1	3	Plant protein 1589 of unknown function
Phvul.005G038400.v2.1	3
Phvul.002G073500.v2.1	3	Protein kinase superfamily protein
Phvul.002G074200.v2.1	3	sterol 4-alpha-methyl-oxidase 2-1
Phvul.008G261800.v2.1	3	Undecaprenyl pyrophosphate synthetase family protein
Phvul.007G206300.v2.1	3	Pectinacetylesterase family protein
Phvul.002G075900.v2.1	3	C2H2 and C2HC zinc fingers superfamily protein
Phvul.002G078700.v2.1	3
Phvul.009G108300.v2.1	3	Phosphorylase superfamily protein
Phvul.002G077200.v2.1	3
Phvul.010G054400.v2.1	3	Disease resistance protein (TIR-NBS-LRR class) family
Phvul.002G081300.v2.1	3	Leucine-rich repeat (LRR) family protein
Phvul.004G029500.v2.1	3	Uridine diphosphate glycosyltransferase 74E2
Phvul.004G002400.v2.1	3	RAD-like 1
Phvul.007G020400.v2.1	3	Nucleotide-diphospho-sugar transferase family protein
Phvul.002G082600.v2.1	3	Aluminium activated malate transporter family protein
Phvul.002G082800.v2.1	3	F-box family protein
Phvul.002G083000.v2.1	3	Chaperone protein htpG family protein
Phvul.002G084000.v2.1	3	cycling DOF factor 3
Phvul.002G085100.v2.1	3	ATP binding;leucine-tRNA ligases;aminoacyl-tRNA ligases;nucleotide binding;ATP binding;aminoacyl-tRNA ligases
Phvul.002G086600.v2.1	3	TCP family transcription factor
Phvul.002G086700.v2.1	3	HVA22 homologue C
Phvul.002G094200.v2.1	3	SU(VAR)3-9 homolog 4
Phvul.006G156500.v2.1	3	Terpenoid cyclases family protein
Phvul.004G114700.v2.1	3	disease resistance family protein / LRR family protein
Phvul.002G095300.v2.1	3	sulfate transporter 91
Phvul.010G069100.v2.1	3	lipid transfer protein 3
Phvul.002G098200.v2.1	3	disease resistance protein (TIR-NBS-LRR class), putative
Phvul.002G097900.v2.1	3	DCD (Development and Cell Death) domain protein
Phvul.002G096900.v2.1	3	SGS domain-containing protein
Phvul.002G100900.v2.1	3	D111/G-patch domain-containing protein
Phvul.004G055200.v2.1	3	calmodulin-like 38
Phvul.002G102400.v2.1	3	plasmodesmata callose-binding protein 3
Phvul.002G102800.v2.1	3	beta glucosidase 40
Phvul.002G309700.v2.1	3
Phvul.002G103100.v2.1	3	Vesicle transport v-SNARE family protein
Phvul.002G104200.v2.1	3	phospholipase D delta
Phvul.002G110400.v2.1	3
Phvul.008G086800.v2.1	3	Peroxidase superfamily protein
Phvul.002G112600.v2.1	3	Rhodanese/Cell cycle control phosphatase superfamily protein
Phvul.002G112900.v2.1	3	DHHC-type zinc finger family protein
Phvul.002G114700.v2.1	3	serine acetyltransferase 3;2
Phvul.007G208500.v2.1	3	phytochrome interacting factor 3
Phvul.002G123800.v2.1	3	RING/U-box superfamily protein
Phvul.002G123900.v2.1	3	Pectinacetylesterase family protein
Phvul.002G125100.v2.1	3	Leucine-rich repeat protein kinase family protein
Phvul.002G137100.v2.1	3	Transcription factor jumonji (jmj) family protein / zinc finger (C5HC2 type) family protein
Phvul.002G138100.v2.1	3	RNA-binding (RRM/RBD/RNP motifs) family protein
Phvul.003G146800.v2.1	3
Phvul.008G281500.v2.1	3	Leucine-rich receptor-like protein kinase family protein
Phvul.002G152600.v2.1	3	YTH family protein
Phvul.005G032100.v2.1	3	TRICHOME BIREFRINGENCE-LIKE 38
Phvul.002G190200.v2.1	3	thioredoxin O1
Phvul.011G049900.v2.1	3	Transducin/WD40 repeat-like superfamily protein
Phvul.009G082532.v2.1	3	Leucine-rich receptor-like protein kinase family protein
Phvul.002G168500.v2.1	3	C2H2-like zinc finger protein
Phvul.002G169000.v2.1	3
Phvul.002G169300.v2.1	3	O-fucosyltransferase family protein
Phvul.002G196300.v2.1	3
Phvul.002G194000.v2.1	3	NAD(P)-binding Rossmann-fold superfamily protein
Phvul.002G196700.v2.1	3	Tetratricopeptide repeat (TPR)-like superfamily protein
Phvul.002G207100.v2.1	3	Galactose oxidase/kelch repeat superfamily protein
Phvul.002G146400.v2.1	2	AINTEGUMENTA-like 6
Phvul.001G004800.v2.1	2	tubulin beta-1 chain
Phvul.001G007100.v2.1	2	C2H2-like zinc finger protein
Phvul.002G073800.v2.1	2	TRICHOME BIREFRINGENCE-LIKE 27
Phvul.008G184900.v2.1	2	hydroxyproline-rich glycoprotein family protein
Phvul.001G017800.v2.1	2	allene oxide synthase
Phvul.002G136800.v2.1	2	NAD(P)-binding Rossmann-fold superfamily protein
Phvul.008G210600.v2.1	2	thylakoid lumenal P17.1 protein
Phvul.001G140500.v2.1	2	Tubulin binding cofactor C domain-containing protein
Phvul.001G149700.v2.1	2	Small nuclear ribonucleoprotein family protein
Phvul.008G012200.v2.1	2	Uncharacterised protein family (UPF0497)
Phvul.002G135800.v2.1	2	Ankyrin repeat family protein
Phvul.002G135900.v2.1	2	Mono-/di-acylglycerol lipase, N-terminal;Lipase, class 3
Phvul.002G188900.v2.1	2	myo-inositol oxygenase 4
Phvul.001G023500.v2.1	2	poly(A) binding protein 2
Phvul.008G092800.v2.1	2	Integrase-type DNA-binding superfamily protein
Phvul.001G030200.v2.1	2	GC-rich sequence DNA-binding factor-like protein
Phvul.009G121000.v2.1	2	nitrate reductase 1
Phvul.001G036100.v2.1	2	Protein of unknown function (DUF761)
Phvul.005G009700.v2.1	2	NAD(P)-binding Rossmann-fold superfamily protein
Phvul.001G043901.v2.1	2	receptor like protein 25
Phvul.004G005900.v2.1	2	cytochrome P450, family 96, subfamily A, polypeptide 10
Phvul.002G040400.v2.1	2	SIN-like family protein
Phvul.002G157300.v2.1	2	AT hook motif DNA-binding family protein
Phvul.001G041200.v2.1	2	Protein phosphatase 2C family protein
Phvul.010G083700.v2.1	2
Phvul.001G163700.v2.1	2	Leucine-rich repeat receptor-like protein kinase family protein
Phvul.009G143800.v2.1	2	dicarboxylate carrier 2
Phvul.001G057200.v2.1	2	fibrillarin 1
Phvul.001G057400.v2.1	2
Phvul.001G066300.v2.1	2	wall-associated kinase 2
Phvul.002G083200.v2.1	2	WPP domain-interacting protein 2
Phvul.002G111300.v2.1	2	Lactoylglutathione lyase / glyoxalase I family protein
Phvul.001G068700.v2.1	2
Phvul.001G069500.v2.1	2	suppressor of npr1-1 constitutive 4
Phvul.002G189900.v2.1	2	VQ motif-containing protein
Phvul.003G256600.v2.1	2	cytochrome BC1 synthesis
Phvul.007G224000.v2.1	2	Protein of unknown function (DUF668)
Phvul.001G075500.v2.1	2	Protein kinase superfamily protein
Phvul.005G034633.v2.1	2	NAD(P)-binding Rossmann-fold superfamily protein
Phvul.001G084800.v2.1	2	RING/U-box superfamily protein
Phvul.001G130900.v2.1	2	ABC-2 type transporter family protein
Phvul.009G070800.v2.1	2	salt tolerance zinc finger
Phvul.002G001500.v2.1	2	GATA transcription factor 26
Phvul.001G097800.v2.1	2	acetyl-CoA synthetase
Phvul.010G025800.v2.1	2	Protein of unknown function (DUF506)
Phvul.002G145800.v2.1	2
Phvul.002G121300.v2.1	2	zinc knuckle (CCHC-type) family protein
Phvul.002G122600.v2.1	2	Long-chain fatty alcohol dehydrogenase family protein
Phvul.001G107500.v2.1	2	cysteine synthase 26
Phvul.001G108000.v2.1	2	Co-chaperone GrpE family protein
Phvul.005G172400.v2.1	2	Galactose oxidase/kelch repeat superfamily protein
Phvul.009G150300.v2.1	2	callose synthase 5
Phvul.001G111400.v2.1	2	arabinogalactan protein 14
Phvul.011G018500.v2.1	2	PLATZ transcription factor family protein
Phvul.001G172300.v2.1	2	endomembrane-type CA-ATPase 4
Phvul.001G121400.v2.1	2	general transcription factor II H2
Phvul.002G260500.v2.1	2	RING/U-box superfamily protein
Phvul.001G123000.v2.1	2	Glycosyl hydrolases family 31 protein
Phvul.011G005800.v2.1	2	AGAMOUS-like 12
Phvul.005G117900.v2.1	2	NB-ARC domain-containing disease resistance protein
Phvul.001G125300.v2.1	2	Glutaredoxin family protein
Phvul.001G126000.v2.1	2	strictosidine synthase-like 2
Phvul.003G140726.v2.1	2	Clp amino terminal domain-containing protein
Phvul.005G079600.v2.1	2
Phvul.006G208300.v2.1	2	UDP-Glycosyltransferase superfamily protein
Phvul.001G128700.v2.1	2	Transmembrane proteins 14C
Phvul.001G129600.v2.1	2	autoinhibited Ca(2+)-ATPase, isoform 4
Phvul.001G139500.v2.1	2	cytochrome P450, family 93, subfamily D, polypeptide 1
Phvul.006G085700.v2.1	2	zinc ion binding;DNA binding
Phvul.001G140300.v2.1	2	Tubulin binding cofactor C domain-containing protein
Phvul.009G261400.v2.1	2	RING/U-box superfamily protein
Phvul.002G033000.v2.1	2	NmrA-like negative transcriptional regulator family protein
Phvul.002G033200.v2.1	2	NmrA-like negative transcriptional regulator family protein
Phvul.001G164200.v2.1	2	Ribosomal protein L14p/L23e family protein
Phvul.007G084000.v2.1	2	NOD26-like intrinsic protein 5;1
Phvul.001G164600.v2.1	2	Nuclear transport factor 2 (NTF2) family protein with RNA binding (RRM-RBD-RNP motifs) domain
Phvul.001G174200.v2.1	2	Homeodomain-like superfamily protein
Phvul.001G174900.v2.1	2	Ribosomal protein S12/S23 family protein
Phvul.001G177000.v2.1	2	plasma membrane intrinsic protein 2E
Phvul.008G076300.v2.1	2	sterol-4alpha-methyl oxidase 1-1
Phvul.001G187150.v2.1	2
Phvul.001G189200.v2.1	2	PEBP (phosphatidylethanolamine-binding protein) family protein
Phvul.001G268200.v2.1	2	RNA-binding KH domain-containing protein
Phvul.001G196800.v2.1	2	nuclear factor Y, subunit A10
Phvul.008G287200.v2.1	2	NAD(P)-linked oxidoreductase superfamily protein
Phvul.007G163400.v2.1	2	ubiquitin-protein ligase 4
Phvul.001G199700.v2.1	2
Phvul.010G101800.v2.1	2	UDP-glucosyl transferase 73B1
Phvul.001G201000.v2.1	2	Translation protein SH3-like family protein
Phvul.002G004200.v2.1	2	Haloacid dehalogenase-like hydrolase (HAD) superfamily protein
Phvul.007G049600.v2.1	2	cysteine-rich RLK (RECEPTOR-like protein kinase) 29
Phvul.001G230700.v2.1	2	5\'-AMP-activated protein kinase-related
Phvul.002G276800.v2.1	2	SAUR-like auxin-responsive protein family
Phvul.001G212000.v2.1	2	Heat shock protein DnaJ with tetratricopeptide repeat
Phvul.001G212800.v2.1	2	basic region/leucine zipper motif 53
Phvul.009G228900.v2.1	2	RING/U-box superfamily protein
Phvul.001G214900.v2.1	2	myb-like transcription factor family protein
Phvul.001G215400.v2.1	2	ADP-ribosylation factor A1F
Phvul.006G092800.v2.1	2	NAD(P)-binding Rossmann-fold superfamily protein
Phvul.001G220400.v2.1	2	bonsai
Phvul.011G039400.v2.1	2	glycosyl hydrolase 9B18
Phvul.001G224300.v2.1	2	plus-3 domain-containing protein
Phvul.009G053900.v2.1	2	NADH-dependent glutamate synthase 1
Phvul.001G224600.v2.1	2	basic helix-loop-helix (bHLH) DNA-binding superfamily protein
Phvul.008G115600.v2.1	2
Phvul.001G225500.v2.1	2	C2H2 and C2HC zinc fingers superfamily protein
Phvul.001G226100.v2.1	2	Calmodulin-binding protein
Phvul.001G228000.v2.1	2
Phvul.001G229500.v2.1	2	glutamine synthase clone R1
Phvul.008G140800.v2.1	2	UDP-Glycosyltransferase superfamily protein
Phvul.009G055600.v2.1	2	Nucleotide-diphospho-sugar transferases superfamily protein
Phvul.008G128700.v2.1	2	cytochrome P450, family 93, subfamily D, polypeptide 1
Phvul.001G231800.v2.1	2
Phvul.010G001500.v2.1	2	cation exchanger 3
Phvul.001G243000.v2.1	2	Cyclophilin-like peptidyl-prolyl cis-trans isomerase family protein
Phvul.002G043100.v2.1	2	12-oxophytodienoate reductase 2
Phvul.002G002700.v2.1	2	SBP (S-ribonuclease binding protein) family protein
Phvul.011G047200.v2.1	2	Quinone reductase family protein
Phvul.001G250200.v2.1	2	Eukaryotic aspartyl protease family protein
Phvul.002G161400.v2.1	2
Phvul.007G194400.v2.1	2	homolog of yeast CDT1 A
Phvul.001G255300.v2.1	2	Protein of unknown function (DUF707)
Phvul.001G255500.v2.1	2	Melibiase family protein
Phvul.001G256000.v2.1	2	embryo defective 1745
Phvul.001G257700.v2.1	2
Phvul.001G261000.v2.1	2	Ribosomal protein L22p/L17e family protein
Phvul.004G158000.v2.1	2	Concanavalin A-like lectin protein kinase family protein
Phvul.002G061800.v2.1	2	OSBP(oxysterol binding protein)-related protein 2A
Phvul.002G139200.v2.1	2	phosphoenolpyruvate carboxykinase 1
Phvul.003G286100.v2.1	2	Zinc finger (C3HC4-type RING finger) family protein
Phvul.001G264500.v2.1	2	phragmoplast-associated kinesin-related protein, putative
Phvul.008G267600.v2.1	2	disease resistance protein (TIR-NBS-LRR class), putative
Phvul.001G265500.v2.1	2	Leucine-rich repeat protein kinase family protein
Phvul.001G267100.v2.1	2	glycine-rich RNA-binding protein 2
Phvul.002G120300.v2.1	2	Protein of unknown function, DUF647
Phvul.002G218200.v2.1	2	Protein of unknown function (DUF1218)
Phvul.002G001400.v2.1	2	BAX inhibitor 1
Phvul.002G001900.v2.1	2	Restriction endonuclease, type II-like superfamily protein
Phvul.002G002000.v2.1	2	TIFY domain/Divergent CCT motif family protein
Phvul.002G002100.v2.1	2	peptidyl-prolyl cis-trans isomerases
Phvul.002G002600.v2.1	2	Protein kinase superfamily protein
Phvul.002G003200.v2.1	2
Phvul.002G005800.v2.1	2
Phvul.002G070114.v2.1	2
Phvul.002G067800.v2.1	2	glycine-rich protein
Phvul.009G144300.v2.1	2	Predicted AT-hook DNA-binding family protein
Phvul.005G071800.v2.1	2	SPA1-related 3
Phvul.002G012800.v2.1	2	Uncharacterised protein family SERF
Phvul.002G013200.v2.1	2	2-oxoglutarate (2OG) and Fe(II)-dependent oxygenase superfamily protein
Phvul.002G014700.v2.1	2	cytochrome P450, family 81, subfamily D, polypeptide 8
Phvul.004G162100.v2.1	2	multiprotein bridging factor 1C
Phvul.011G182900.v2.1	2	MLP-like protein 43
Phvul.002G015900.v2.1	2	Plant protein of unknown function (DUF247)
Phvul.002G016200.v2.1	2	Protein of unknown function (DUF579)
Phvul.002G016900.v2.1	2	Integrase-type DNA-binding superfamily protein
Phvul.002G017300.v2.1	2	PLC-like phosphodiesterases superfamily protein
Phvul.002G017900.v2.1	2	DNA-directed DNA polymerases
Phvul.002G018200.v2.1	2	ralf-like 34
Phvul.004G029100.v2.1	2	starch synthase 2
Phvul.002G019000.v2.1	2	Protein of unknown function (DUF1685)
Phvul.002G119900.v2.1	2	Concanavalin A-like lectin protein kinase family protein
Phvul.002G120100.v2.1	2	2-oxoglutarate (2OG) and Fe(II)-dependent oxygenase superfamily protein
Phvul.011G054500.v2.1	2	enzyme binding;tetrapyrrole binding
Phvul.002G021600.v2.1	2	sucrose nonfermenting 1(SNF1)-related protein kinase 2.3,SNF1-related protein kinase 2.2
Phvul.002G021700.v2.1	2	Disease resistance protein (CC-NBS-LRR class) family
Phvul.002G021900.v2.1	2	SKU5 similar 17
Phvul.002G085200.v2.1	2	RING/FYVE/PHD zinc finger superfamily protein
Phvul.002G208600.v2.1	2	ortholog of human splicing factor SC35
Phvul.002G230400.v2.1	2	Mitochondrial substrate carrier family protein
Phvul.002G026800.v2.1	2	Brassinosteroid signalling positive regulator (BZR1) family protein
Phvul.002G152800.v2.1	2	PGR5-LIKE A
Phvul.002G027700.v2.1	2	Tyrosyl-tRNA synthetase, class Ib, bacterial/mitochondrial
Phvul.002G028100.v2.1	2	C2H2-like zinc finger protein
Phvul.002G063900.v2.1	2	cysteine-rich RLK (RECEPTOR-like protein kinase) 2
Phvul.002G029900.v2.1	2
Phvul.002G030000.v2.1	2
Phvul.002G032200.v2.1	2	4-phosphopantetheine adenylyltransferase
Phvul.007G039200.v2.1	2	UDP-Glycosyltransferase superfamily protein
Phvul.002G038200.v2.1	2	RELA/SPOT homolog 3
Phvul.002G038400.v2.1	2	ADP-ribosylation factor B1B
Phvul.002G079300.v2.1	2	short hypocotyl in white light1
Phvul.002G228400.v2.1	2	heat shock transcription factor B2A
Phvul.003G052000.v2.1	2	BURP domain-containing protein
Phvul.004G002300.v2.1	2	HEAT repeat-containing protein
Phvul.006G032700.v2.1	2	Kinase-related protein of unknown function (DUF1296)
Phvul.008G127100.v2.1	2	S-locus lectin protein kinase family protein
Phvul.010G131650.v2.1	2	Disease resistance protein (TIR-NBS-LRR class) family
Phvul.002G054300.v2.1	2	homolog of RAD54
Phvul.005G059200.v2.1	2	glyceraldehyde-3-phosphate dehydrogenase of plastid 2
Phvul.006G047400.v2.1	2
Phvul.011G047300.v2.1	2	dolichyl-diphosphooligosaccharide-protein glycosyltransferase 48kDa subunit family protein
Phvul.002G038900.v2.1	2	Chalcone and stilbene synthase family protein
Phvul.002G039166.v2.1	2	Chalcone and stilbene synthase family protein
Phvul.002G072300.v2.1	2	K+ uptake permease 6
Phvul.002G073400.v2.1	2	Acyl-CoA N-acyltransferases (NAT) superfamily protein
Phvul.002G040300.v2.1	2	Target of Myb protein 1
Phvul.002G040500.v2.1	2	heat shock factor 3
Phvul.002G042100.v2.1	2	Polyketide cyclase/dehydrase and lipid transport superfamily protein
Phvul.002G042350.v2.1	2	Bifunctional inhibitor/lipid-transfer protein/seed storage 2S albumin superfamily protein
Phvul.002G043000.v2.1	2	12-oxophytodienoate reductase 1
Phvul.002G127100.v2.1	2	alternative oxidase 1A
Phvul.002G103500.v2.1	2	Protein of unknown function (DUF1336)
Phvul.002G167400.v2.1	2	Cytochrome P450 superfamily protein
Phvul.002G182400.v2.1	2	zinc finger protein 4
Phvul.002G195700.v2.1	2
Phvul.002G286000.v2.1	2	Squamosa promoter-binding protein-like (SBP domain) transcription factor family protein
Phvul.002G323900.v2.1	2	semialdehyde dehydrogenase family protein
Phvul.003G050500.v2.1	2	DNAJ-like 20
Phvul.003G118700.v2.1	2
Phvul.003G210300.v2.1	2	AAA-type ATPase family protein
Phvul.003G218700.v2.1	2	Bifunctional inhibitor/lipid-transfer protein/seed storage 2S albumin superfamily protein
Phvul.004G088300.v2.1	2	gigantea protein (GI)
Phvul.005G014800.v2.1	2	Pentatricopeptide repeat (PPR) superfamily protein
Phvul.006G093200.v2.1	2	nuclear factor Y, subunit C9
Phvul.006G127800.v2.1	2	GTP binding
Phvul.007G108500.v2.1	2	myb domain protein 15
Phvul.007G263700.v2.1	2
Phvul.008G022100.v2.1	2	S-adenosylmethionine decarboxylase
Phvul.008G201900.v2.1	2	calcium-dependent protein kinase 17
Phvul.009G029900.v2.1	2
Phvul.009G061300.v2.1	2	Sec14p-like phosphatidylinositol transfer family protein
Phvul.009G136100.v2.1	2	Thioredoxin superfamily protein
Phvul.009G176600.v2.1	2	Protein phosphatase 2A, regulatory subunit PR55,protein phosphatase 2A 55 kDa regulatory subunit B alpha isoform
Phvul.010G096900.v2.1	2	F-box/RNI-like superfamily protein
Phvul.010G112200.v2.1	2
Phvul.L009843.v2.1	2	ADP/ATP carrier 2
Phvul.007G181600.v2.1	2	Protein kinase superfamily protein
Phvul.008G123500.v2.1	2	Alba DNA/RNA-binding protein
Phvul.002G149300.v2.1	2	MATE efflux family protein
Phvul.002G215800.v2.1	2	mitochondrial HSO70 2
Phvul.005G038300.v2.1	2
Phvul.005G090500.v2.1	2	formin homology5
Phvul.009G015900.v2.1	2	SAUR-like auxin-responsive protein family
Phvul.010G035500.v2.1	2
Phvul.002G049100.v2.1	2
Phvul.002G049200.v2.1	2	Trimeric LpxA-like enzymes superfamily protein
Phvul.002G049301.v2.1	2	cysteine-rich RLK (RECEPTOR-like protein kinase) 10
Phvul.002G049400.v2.1	2	cysteine-rich RLK (RECEPTOR-like protein kinase) 6
Phvul.002G050900.v2.1	2
Phvul.002G053100.v2.1	2
Phvul.002G053500.v2.1	2
Phvul.008G270500.v2.1	2	WRKY family transcription factor
Phvul.002G055050.v2.1	2	DNAJ heat shock N-terminal domain-containing protein
Phvul.002G055600.v2.1	2	receptor-like protein kinase 1
Phvul.010G008800.v2.1	2	homogentisate phytyltransferase 1
Phvul.002G057300.v2.1	2	Plant protein of unknown function (DUF828) with plant pleckstrin homology-like region
Phvul.002G057500.v2.1	2	tonoplast intrinsic protein 2;3
Phvul.002G059900.v2.1	2	Sec1/munc18-like (SM) proteins superfamily
Phvul.002G323404.v2.1	2	disease resistance protein (TIR-NBS-LRR class)
Phvul.002G062000.v2.1	2	Lactate/malate dehydrogenase family protein
Phvul.002G062600.v2.1	2	Eukaryotic aspartyl protease family protein
Phvul.002G063100.v2.1	2	Pectin lyase-like superfamily protein
Phvul.002G064166.v2.1	2
Phvul.003G076000.v2.1	2	Major facilitator superfamily protein
Phvul.002G068600.v2.1	2	Remorin family protein
Phvul.002G114100.v2.1	2	basic chitinase
Phvul.002G070200.v2.1	2	SBP (S-ribonuclease binding protein) family protein
Phvul.002G070400.v2.1	2	Transducin/WD40 repeat-like superfamily protein
Phvul.002G071400.v2.1	2	Nucleic acid-binding, OB-fold-like protein
Phvul.002G071500.v2.1	2	polygalacturonase 2
Phvul.002G069400.v2.1	2	uvrB/uvrC motif-containing protein
Phvul.002G072200.v2.1	2	spermidine synthase 1
Phvul.004G072200.v2.1	2	NagB/RpiA/CoA transferase-like superfamily protein
Phvul.005G134000.v2.1	2	Putative lysine decarboxylase family protein
Phvul.006G041300.v2.1	2	Protein of unknown function (DUF594)
Phvul.007G108800.v2.1	2	actin depolymerizing factor 6
Phvul.002G111400.v2.1	2	B-box type zinc finger family protein
Phvul.002G111500.v2.1	2
Phvul.002G111900.v2.1	2	ferulic acid 5-hydroxylase 1
Phvul.002G148200.v2.1	2
Phvul.004G011000.v2.1	2	cysteine-rich RLK (RECEPTOR-like protein kinase) 42
Phvul.002G074300.v2.1	2	sterol 4-alpha-methyl-oxidase 2-1
Phvul.002G074400.v2.1	2
Phvul.002G076600.v2.1	2	matrix metalloproteinase
Phvul.003G051700.v2.1	2	cytochrome P450, family 93, subfamily D, polypeptide 1
Phvul.010G123400.v2.1	2
Phvul.005G001000.v2.1	2	cellulose synthase like G1
Phvul.008G287300.v2.1	2	NAD(P)-linked oxidoreductase superfamily protein
Phvul.002G081400.v2.1	2	CLAVATA3/ESR-RELATED 9
Phvul.002G082300.v2.1	2	Regulator of Vps4 activity in the MVB pathway protein
Phvul.002G083600.v2.1	2	expansin A15
Phvul.002G085400.v2.1	2	homeobox protein 30
Phvul.002G085900.v2.1	2	S-adenosyl-L-methionine-dependent methyltransferases superfamily protein
Phvul.002G086200.v2.1	2	Haloacid dehalogenase-like hydrolase (HAD) superfamily protein
Phvul.002G086800.v2.1	2	mucin-related
Phvul.002G089600.v2.1	2	Cystathionine beta-synthase (CBS) protein
Phvul.002G090100.v2.1	2	Protein of unknown function, DUF538
Phvul.002G092400.v2.1	2	Protein of unknown function (DUF579)
Phvul.002G094600.v2.1	2	serine carboxypeptidase-like 50
Phvul.010G115500.v2.1	2	myb domain protein 111
Phvul.002G095100.v2.1	2	Transducin/WD40 repeat-like superfamily protein
Phvul.002G095700.v2.1	2	phytanoyl-CoA dioxygenase (PhyH) family protein
Phvul.002G102100.v2.1	2	SPFH/Band 7/PHB domain-containing membrane-associated protein family
Phvul.002G098800.v2.1	2	alpha/beta-Hydrolases superfamily protein
Phvul.002G098500.v2.1	2	Trypsin family protein
Phvul.002G096700.v2.1	2
Phvul.011G198500.v2.1	2	Protein kinase superfamily protein,receptor serine/threonine kinase, putative
Phvul.002G102300.v2.1	2	trehalose-6-phosphatase synthase S8
Phvul.002G105000.v2.1	2	aconitase 1
Phvul.002G105800.v2.1	2	RING/U-box superfamily protein
Phvul.002G106000.v2.1	2	Pentatricopeptide repeat (PPR) superfamily protein
Phvul.002G110900.v2.1	2	vascular related NAC-domain protein 1
Phvul.010G066500.v2.1	2	lipid transfer protein 4
Phvul.002G112300.v2.1	2	ubiquitin-conjugating enzyme 16
Phvul.002G112500.v2.1	2	ACT-like protein tyrosine kinase family protein
Phvul.002G113000.v2.1	2	Transmembrane amino acid transporter family protein
Phvul.002G114800.v2.1	2	Golgi-localized GRIP domain-containing protein
Phvul.002G115200.v2.1	2	Polynucleotide adenylyltransferase family protein
Phvul.002G116000.v2.1	2	RWP-RK domain-containing protein
Phvul.002G122300.v2.1	2	Adaptin family protein
Phvul.002G124800.v2.1	2
Phvul.002G126450.v2.1	2	conserved peptide upstream open reading frame 16
Phvul.009G248400.v2.1	2	multidrug resistance-associated protein 4
Phvul.002G129100.v2.1	2	S-adenosyl-L-methionine-dependent methyltransferases superfamily protein
Phvul.008G257200.v2.1	2	UDP-Glycosyltransferase superfamily protein
Phvul.002G135650.v2.1	2	NB-ARC domain-containing disease resistance protein
Phvul.002G139800.v2.1	2	SNARE associated Golgi protein family
Phvul.002G139900.v2.1	2	RNA-binding (RRM/RBD/RNP motifs) family protein
Phvul.003G122300.v2.1	2	HAD-superfamily hydrolase, subfamily IG, 5\'-nucleotidase
Phvul.004G018400.v2.1	2	RING/U-box superfamily protein
Phvul.005G045400.v2.1	2	P-loop containing nucleoside triphosphate hydrolases superfamily protein
Phvul.007G073800.v2.1	2	ferric reduction oxidase 2
Phvul.009G082900.v2.1	2	G protein alpha subunit 1
Phvul.011G111900.v2.1	2	galacturonosyltransferase 10
Phvul.002G140500.v2.1	2	Tetraspanin family protein
Phvul.002G140800.v2.1	2	photosystem I subunit K
Phvul.002G141500.v2.1	2	Basic helix-loop-helix (bHLH) DNA-binding family protein
Phvul.002G146600.v2.1	2	U-box domain-containing protein kinase family protein
Phvul.002G147200.v2.1	2	MSCS-like 2
Phvul.002G150400.v2.1	2	Copper amine oxidase family protein
Phvul.002G153400.v2.1	2	phospholipase D beta 1
Phvul.002G153600.v2.1	2	hydroxymethylglutaryl-CoA synthase / HMG-CoA synthase / 3-hydroxy-3-methylglutaryl coenzyme A synthase
Phvul.002G154500.v2.1	2	chlorophyll A/B binding protein 1
Phvul.002G207900.v2.1	2	Endoplasmic reticulum vesicle transporter protein
Phvul.002G160400.v2.1	2	RING/U-box superfamily protein
Phvul.002G161700.v2.1	2
Phvul.002G165000.v2.1	2	Glycine-rich protein family
Phvul.002G167800.v2.1	2	Pentatricopeptide repeat (PPR) superfamily protein
Phvul.002G167900.v2.1	2	appr-1-p processing enzyme family protein
Phvul.002G170700.v2.1	2	Homeodomain-like superfamily protein
Phvul.002G170300.v2.1	2	expansin A15
Phvul.002G177700.v2.1	2	Ribosomal L38e protein family
Phvul.002G178300.v2.1	2
Phvul.002G179700.v2.1	2
Phvul.002G180100.v2.1	2	Tetratricopeptide repeat (TPR)-like superfamily protein
Phvul.002G181900.v2.1	2	DNA topoisomerase, type IA, core
Phvul.002G183200.v2.1	2	inorganic carbon transport protein-related
Phvul.002G195200.v2.1	2
Phvul.002G195400.v2.1	2
Phvul.009G015500.v2.1	2	S-adenosyl-L-methionine-dependent methyltransferases superfamily protein
Phvul.002G189600.v2.1	2	methyltransferases
Phvul.002G197600.v2.1	2	regulatory particle non-ATPase 12A
Phvul.002G205800.v2.1	2	Ku80 family protein
Phvul.002G206200.v2.1	2	Mitochondrial substrate carrier family protein
Phvul.002G206400.v2.1	2	P-loop containing nucleoside triphosphate hydrolases superfamily protein
Phvul.002G207500.v2.1	2	light harvesting complex photosystem II subunit 6
Phvul.001G001100.v2.1	1	BTB/POZ domain-containing protein
Phvul.001G001300.v2.1	1	OPC-8:0 CoA ligase1
Phvul.001G001600.v2.1	1	Pseudouridine synthase family protein
Phvul.001G002300.v2.1	1	LYR family of Fe/S cluster biogenesis protein
Phvul.001G042300.v2.1	1	TBP-associated factor 5
Phvul.001G100800.v2.1	1
Phvul.001G162700.v2.1	1	phytochelatin synthase 1 (PCS1)
Phvul.001G219800.v2.1	1	Glycosyl hydrolase superfamily protein
Phvul.002G147300.v2.1	1	O-fucosyltransferase family protein
Phvul.002G148300.v2.1	1	uncoupling protein 5
Phvul.002G148400.v2.1	1
Phvul.003G039900.v2.1	1	S-adenosyl-L-methionine-dependent methyltransferases superfamily protein
Phvul.004G089500.v2.1	1	NADH-Ubiquinone oxidoreductase (complex I), chain 5 protein
Phvul.006G002400.v2.1	1	Endoplasmic reticulum vesicle transporter protein
Phvul.006G093922.v2.1	1	S-adenosyl-L-methionine-dependent methyltransferases superfamily protein
Phvul.006G166600.v2.1	1	TEOSINTE BRANCHED 1, cycloidea and PCF transcription factor 2
Phvul.009G226700.v2.1	1	aldehyde dehydrogenase 7B4
Phvul.010G044700.v2.1	1	RNA-binding (RRM/RBD/RNP motifs) family protein
Phvul.010G069400.v2.1	1	ureide permease 2
Phvul.009G099100.v2.1	1	Protein of unknown function (DUF581)
Phvul.001G005500.v2.1	1	Calcium-dependent lipid-binding (CaLB domain) family protein
Phvul.001G006800.v2.1	1
Phvul.001G007200.v2.1	1	eukaryotic initiation factor 3 gamma subunit family protein
Phvul.001G010900.v2.1	1	beta-galactosidase 5
Phvul.001G011100.v2.1	1	BEL1-like homeodomain 10
Phvul.001G012900.v2.1	1	auxin-like 1 protein
Phvul.001G075600.v2.1	1	Protein kinase superfamily protein
Phvul.001G259600.v2.1	1
Phvul.001G261100.v2.1	1	ELMO/CED-12 family protein
Phvul.002G013700.v2.1	1	Protein phosphatase 2C family protein
Phvul.002G220800.v2.1	1
Phvul.003G248400.v2.1	1
Phvul.006G095800.v2.1	1	gamma histone variant H2AX
Phvul.006G189800.v2.1	1	STRUBBELIG-receptor family 3
Phvul.008G243100.v2.1	1	DUTP-PYROPHOSPHATASE-LIKE 1
Phvul.001G013700.v2.1	1	pentatricopeptide (PPR) repeat-containing protein
Phvul.001G014200.v2.1	1	Maf-like protein
Phvul.001G014300.v2.1	1	RAD-like 1
Phvul.001G014400.v2.1	1	Leucine-rich repeat protein kinase family protein
Phvul.001G014466.v2.1	1	S-adenosyl-L-methionine-dependent methyltransferases superfamily protein
Phvul.001G016100.v2.1	1	Brassinosteroid signalling positive regulator (BZR1) family protein
Phvul.001G016450.v2.1	1	RNApolymerase 14 kDa subunit
Phvul.001G017600.v2.1	1	Protein of unknown function (DUF616)
Phvul.002G145600.v2.1	1	Disease resistance protein (TIR-NBS-LRR class) family
Phvul.001G225800.v2.1	1
Phvul.001G250900.v2.1	1	Protein of unknown function (DUF581)
Phvul.002G136400.v2.1	1	alpha/beta-Hydrolases superfamily protein
Phvul.003G213900.v2.1	1	PGR5-LIKE A
Phvul.003G251500.v2.1	1	geranylgeranyl pyrophosphate synthase 1
Phvul.007G144700.v2.1	1	vitamin E pathway gene 5
Phvul.009G078600.v2.1	1	Mitochondrial substrate carrier family protein
Phvul.011G145600.v2.1	1
Phvul.011G200200.v2.1	1
Phvul.001G019200.v2.1	1	myb domain protein 73
Phvul.002G033900.v2.1	1	THUMP domain-containing protein
Phvul.002G035200.v2.1	1	Rieske (2Fe-2S) domain-containing protein
Phvul.002G169800.v2.1	1	GCK domain-containing protein
Phvul.002G317100.v2.1	1	alpha/beta-Hydrolases superfamily protein
Phvul.007G004700.v2.1	1	Noc2p family
Phvul.008G173600.v2.1	1	receptor like protein 6
Phvul.011G004500.v2.1	1	low psii accumulation2
Phvul.011G064500.v2.1	1	actin-11
Phvul.011G071000.v2.1	1
Phvul.001G019900.v2.1	1	heme oxygenase 2
Phvul.001G020000.v2.1	1	alpha/beta-Hydrolases superfamily protein
Phvul.001G020501.v2.1	1	alpha/beta-Hydrolases superfamily protein
Phvul.001G021700.v2.1	1	Calcium-binding EF-hand family protein
Phvul.001G021750.v2.1	1
Phvul.001G021800.v2.1	1	plant glycogenin-like starch initiation protein 3
Phvul.001G021900.v2.1	1	Plant protein of unknown function (DUF827)
Phvul.001G022000.v2.1	1	sterol carrier protein 2
Phvul.003G024600.v2.1	1	EXS (ERD1/XPR1/SYG1) family protein
Phvul.001G022100.v2.1	1	cytochrome P450, family 707, subfamily A, polypeptide 4
Phvul.002G318400.v2.1	1	Phosphoglucomutase/phosphomannomutase family protein
Phvul.004G019400.v2.1	1	BAH domain ;TFIIS helical bundle-like domain
Phvul.007G121568.v2.1	1	Protein kinase superfamily protein
Phvul.007G198300.v2.1	1	Protein of unknown function (DUF1399)
Phvul.011G148800.v2.1	1	homogentisate 1,2-dioxygenase
Phvul.001G023000.v2.1	1
Phvul.001G036300.v2.1	1	alpha/beta-Hydrolases superfamily protein
Phvul.001G241500.v2.1	1	Transmembrane amino acid transporter family protein
Phvul.008G284800.v2.1	1	Sterile alpha motif (SAM) domain-containing protein
Phvul.001G023800.v2.1	1	proteinaceous RNase P 1
Phvul.001G023900.v2.1	1	C2H2-like zinc finger protein
Phvul.001G024200.v2.1	1	P-loop containing nucleoside triphosphate hydrolases superfamily protein
Phvul.003G123200.v2.1	1
Phvul.004G006700.v2.1	1	RNA-binding (RRM/RBD/RNP motifs) family protein
Phvul.005G100000.v2.1	1	S-adenosyl-L-methionine-dependent methyltransferases superfamily protein
Phvul.006G221200.v2.1	1	Core-2/I-branching beta-1,6-N-acetylglucosaminyltransferase family protein
Phvul.007G055800.v2.1	1	PLAT/LH2 domain-containing lipoxygenase family protein
Phvul.008G205500.v2.1	1	cyclin-dependent kinase C;1
Phvul.010G102300.v2.1	1	nuclear factor Y, subunit C4
Phvul.001G024500.v2.1	1	Granulin repeat cysteine protease family protein
Phvul.001G025101.v2.1	1	Domain of unknown function (DUF303)
Phvul.001G025300.v2.1	1
Phvul.001G025600.v2.1	1	CYCLIN A3;4,Cyclin A3;1
Phvul.001G026000.v2.1	1	Syntaxin/t-SNARE family protein
Phvul.008G175700.v2.1	1	Phosphate-responsive 1 family protein
Phvul.001G026100.v2.1	1	Subtilase family protein
Phvul.001G026300.v2.1	1	TBP-associated factor 4
Phvul.001G026600.v2.1	1	Family of unknown function (DUF566)
Phvul.001G026700.v2.1	1	salt tolerance zinc finger
Phvul.001G027300.v2.1	1	ARM repeat superfamily protein
Phvul.001G027700.v2.1	1	no pollen germination related 1
Phvul.001G028900.v2.1	1	Transducin family protein / WD-40 repeat family protein
Phvul.001G029000.v2.1	1	rotamase FKBP 1
Phvul.001G029100.v2.1	1	Uncharacterised conserved protein UCP031279
Phvul.011G097900.v2.1	1	Late embryogenesis abundant (LEA) hydroxyproline-rich glycoprotein family
Phvul.001G030500.v2.1	1	Protein of unknown function (DUF607)
Phvul.002G270600.v2.1	1	MAP kinase substrate 1
Phvul.001G031500.v2.1	1	DNA binding
Phvul.001G032000.v2.1	1	embryo defective 1273
Phvul.001G033400.v2.1	1
Phvul.001G034400.v2.1	1	K+ efflux antiporter 6
Phvul.009G001700.v2.1	1	SAUR-like auxin-responsive protein family
Phvul.001G034900.v2.1	1	Protein of unknown function (DUF1230)
Phvul.005G082800.v2.1	1	beta glucosidase 46
Phvul.001G035500.v2.1	1	glycine decarboxylase P-protein 2
Phvul.001G037500.v2.1	1	Protein of unknown function (DUF803)
Phvul.003G212800.v2.1	1	C-repeat-binding factor 4
Phvul.001G037900.v2.1	1
Phvul.001G038000.v2.1	1	myosin, putative
Phvul.001G044100.v2.1	1	Protein of unknown function (DUF1350)
Phvul.001G043800.v2.1	1	F-box family protein
Phvul.001G043300.v2.1	1
Phvul.001G043200.v2.1	1	Protein of unknown function (DUF1336)
Phvul.001G043100.v2.1	1	Peroxidase superfamily protein
Phvul.002G058701.v2.1	1
Phvul.002G059000.v2.1	1	alpha/beta-Hydrolases superfamily protein
Phvul.002G059800.v2.1	1	photolyase 1
Phvul.002G061600.v2.1	1	adenine phosphoribosyl transferase 3
Phvul.007G039000.v2.1	1	sodium:hydrogen antiporter 1
Phvul.007G222400.v2.1	1
Phvul.008G025200.v2.1	1	Protein kinase superfamily protein
Phvul.008G080100.v2.1	1	Phototropic-responsive NPH3 family protein
Phvul.011G062100.v2.1	1	Homeodomain-like superfamily protein
Phvul.007G263300.v2.1	1	calmodulin-binding family protein
Phvul.001G096600.v2.1	1	Protein kinase superfamily protein
Phvul.002G155900.v2.1	1	Myosin heavy chain-related protein
Phvul.003G023900.v2.1	1	Metal-dependent phosphohydrolase
Phvul.003G081500.v2.1	1	ERD (early-responsive to dehydration stress) family protein
Phvul.006G068600.v2.1	1	fatty acid desaturase 8
Phvul.001G041600.v2.1	1	Endomembrane protein 70 protein family
Phvul.008G125800.v2.1	1	cytochrome B5 isoform B
Phvul.001G040800.v2.1	1	Concanavalin A-like lectin protein kinase family protein
Phvul.001G217800.v2.1	1	Ca2+ activated outward rectifying K+ channel 5
Phvul.006G164000.v2.1	1	RNA-binding protein
Phvul.008G011400.v2.1	1	heat shock protein 70
Phvul.008G167600.v2.1	1
Phvul.011G040000.v2.1	1	SH3 domain-containing protein
Phvul.001G129400.v2.1	1
Phvul.001G161600.v2.1	1	Transcription factor jumonji (jmj) family protein / zinc finger (C5HC2 type) family protein
Phvul.002G122900.v2.1	1
Phvul.003G294500.v2.1	1	RNA-binding protein 47B
Phvul.004G117900.v2.1	1	methyl-CPG-binding domain protein 13
Phvul.005G080400.v2.1	1	WRKY DNA-binding protein 70
Phvul.006G017211.v2.1	1	GDA1/CD39 nucleoside phosphatase family protein
Phvul.007G161000.v2.1	1
Phvul.010G133800.v2.1	1
Phvul.011G027800.v2.1	1
Phvul.001G040300.v2.1	1	Concanavalin A-like lectin protein kinase family protein
Phvul.001G040750.v2.1	1
Phvul.001G039700.v2.1	1	17.6 kDa class II heat shock protein
Phvul.001G039600.v2.1	1	Mitochondrial substrate carrier family protein
Phvul.007G138900.v2.1	1	Double Clp-N motif-containing P-loop nucleoside triphosphate hydrolases superfamily protein
Phvul.001G218300.v2.1	1	Class II aaRS and biotin synthetases superfamily protein
Phvul.002G061100.v2.1	1	Pentapeptide repeat-containing protein
Phvul.007G223000.v2.1	1	FKBP-like peptidyl-prolyl cis-trans isomerase family protein
Phvul.008G013732.v2.1	1
Phvul.008G242600.v2.1	1	acyl activating enzyme 5
Phvul.008G256600.v2.1	1	UDP-Glycosyltransferase superfamily protein
Phvul.011G117500.v2.1	1	expansin B3
Phvul.001G038800.v2.1	1	cytokinin oxidase 7
Phvul.001G046400.v2.1	1	Glycosyl hydrolase family protein with chitinase insertion domain
Phvul.007G106300.v2.1	1	cytochrome P450, family 76, subfamily C, polypeptide 4
Phvul.001G046500.v2.1	1	C2H2 and C2HC zinc fingers superfamily protein
Phvul.011G198000.v2.1	1	NB-ARC domain-containing disease resistance protein
Phvul.001G047800.v2.1	1	PR5-like receptor kinase
Phvul.001G048600.v2.1	1	Protein kinase superfamily protein
Phvul.001G048701.v2.1	1	Protein kinase superfamily protein
Phvul.001G049000.v2.1	1	Protein kinase superfamily protein
Phvul.006G194500.v2.1	1	S-locus lectin protein kinase family protein
Phvul.001G051100.v2.1	1	S-domain-2 5
Phvul.001G052700.v2.1	1	senescence associated gene 24
Phvul.001G053000.v2.1	1	Cyclophilin-like peptidyl-prolyl cis-trans isomerase family protein
Phvul.001G054200.v2.1	1	Ribosomal protein L33 family protein
Phvul.001G055100.v2.1	1	TIFY domain protein 8
Phvul.001G055300.v2.1	1	2Fe-2S ferredoxin-like superfamily protein
Phvul.001G057800.v2.1	1	Protein of unknown function (DUF2296)
Phvul.001G059500.v2.1	1	pentatricopeptide (PPR) repeat-containing protein / CBS domain-containing protein
Phvul.001G124700.v2.1	1	S-adenosyl-L-methionine-dependent methyltransferases superfamily protein
Phvul.007G118000.v2.1	1	Eukaryotic aspartyl protease family protein
Phvul.009G237400.v2.1	1	Core-2/I-branching beta-1,6-N-acetylglucosaminyltransferase family protein
Phvul.001G060001.v2.1	1	hemoglobin 3
Phvul.001G060400.v2.1	1	rhamnose biosynthesis 1
Phvul.001G060500.v2.1	1	serine/arginine-rich 22
Phvul.001G060800.v2.1	1	actin related protein 2
Phvul.001G062800.v2.1	1	HSP20-like chaperones superfamily protein
Phvul.001G064100.v2.1	1	Plant stearoyl-acyl-carrier-protein desaturase family protein
Phvul.001G064300.v2.1	1	Nodulin MtN3 family protein
Phvul.001G064700.v2.1	1
Phvul.001G065100.v2.1	1
Phvul.005G003200.v2.1	1
Phvul.006G167900.v2.1	1	ubiquitin-like protein 5
Phvul.008G069200.v2.1	1	zinc knuckle (CCHC-type) family protein
Phvul.001G069232.v2.1	1	receptor serine/threonine kinase, putative
Phvul.001G071300.v2.1	1	Protein kinase superfamily protein
Phvul.001G071600.v2.1	1	Cyclin A1;1
Phvul.001G073100.v2.1	1	plant glycogenin-like starch initiation protein 2
Phvul.004G092100.v2.1	1	Integrase-type DNA-binding superfamily protein
Phvul.006G097300.v2.1	1
Phvul.007G229000.v2.1	1	protein binding
Phvul.011G200600.v2.1	1	sulfotransferase 2A
Phvul.001G259300.v2.1	1	DNA polymerase alpha 2
Phvul.003G249800.v2.1	1	photosystem II subunit O-2,PS II oxygen-evolving complex 1
Phvul.005G040900.v2.1	1	glucan synthase-like 3
Phvul.010G113332.v2.1	1	cyclic nucleotide gated channel 3
Phvul.011G008100.v2.1	1	Leucine-rich repeat receptor-like protein kinase family protein
Phvul.001G076000.v2.1	1	Peroxidase superfamily protein
Phvul.001G076100.v2.1	1	Protein kinase superfamily protein
Phvul.001G076600.v2.1	1	amino acid permease 1
Phvul.001G078701.v2.1	1	Peroxisomal membrane 22 kDa (Mpv17/PMP22) family protein
Phvul.001G082700.v2.1	1	histidine biosynthesis bifunctional protein (HISIE)
Phvul.001G083000.v2.1	1	Chalcone and stilbene synthase family protein
Phvul.001G083800.v2.1	1	Uncharacterised protein family (UPF0041)
Phvul.001G084200.v2.1	1	Family of unknown function (DUF716)
Phvul.011G030200.v2.1	1	Peroxidase superfamily protein
Phvul.001G084501.v2.1	1	Glycosyl hydrolase family 38 protein
Phvul.004G158200.v2.1	1	Concanavalin A-like lectin protein kinase family protein
Phvul.007G258600.v2.1	1	myb-like HTH transcriptional regulator family protein,Homeodomain-like superfamily protein
Phvul.001G085200.v2.1	1	CCR-like
Phvul.001G086100.v2.1	1	ARM repeat superfamily protein
Phvul.001G087300.v2.1	1	B-box type zinc finger protein with CCT domain
Phvul.001G133400.v2.1	1	NB-ARC domain-containing disease resistance protein
Phvul.002G236400.v2.1	1	Ribosomal protein L32e
Phvul.003G185700.v2.1	1
Phvul.007G021100.v2.1	1	Tetratricopeptide repeat (TPR)-like superfamily protein
Phvul.007G058200.v2.1	1	Protein of unknown function (DUF1677)
Phvul.008G247600.v2.1	1	O-methyltransferase family protein
Phvul.008G265600.v2.1	1
Phvul.009G025700.v2.1	1	MAPK/ERK kinase kinase 1
Phvul.001G087800.v2.1	1	Esterase/lipase/thioesterase family protein
Phvul.001G090200.v2.1	1	ENTH/VHS family protein
Phvul.001G092000.v2.1	1
Phvul.001G092300.v2.1	1
Phvul.001G092500.v2.1	1	Protein of unknown function (DUF 3339)
Phvul.001G094000.v2.1	1	Tetratricopeptide repeat (TPR)-like superfamily protein
Phvul.001G093000.v2.1	1	zinc ion binding;nucleic acid binding;zinc ion binding
Phvul.003G102000.v2.1	1	Thioredoxin superfamily protein
Phvul.001G093400.v2.1	1
Phvul.001G094700.v2.1	1	chloride channel B
Phvul.001G095300.v2.1	1
Phvul.001G095600.v2.1	1	calmodulin-like 38
Phvul.001G095700.v2.1	1
Phvul.001G099500.v2.1	1	DEAD/DEAH box helicase, putative
Phvul.001G207600.v2.1	1	S-adenosyl-L-methionine-dependent methyltransferases superfamily protein
Phvul.003G016300.v2.1	1	UDP-Glycosyltransferase / trehalose-phosphatase family protein
Phvul.003G257300.v2.1	1
Phvul.005G074200.v2.1	1	Serine/threonine-protein kinase WNK (With No Lysine)-related
Phvul.006G087200.v2.1	1
Phvul.007G232900.v2.1	1	MUTL protein homolog 1
Phvul.010G115400.v2.1	1	Pyridoxamine 5\'-phosphate oxidase family protein
Phvul.011G185400.v2.1	1	NYC1-like
Phvul.001G097900.v2.1	1	Tetratricopeptide repeat (TPR)-like superfamily protein
Phvul.001G099800.v2.1	1	nudix hydrolase homolog 12
Phvul.003G240200.v2.1	1	myb domain protein 73
Phvul.003G275000.v2.1	1	Calcium-binding EF-hand family protein
Phvul.007G156500.v2.1	1	regulatory particle AAA-ATPase 2A
Phvul.008G201300.v2.1	1	Got1/Sft2-like vescicle transport protein family
Phvul.009G030800.v2.1	1	Major facilitator superfamily protein
Phvul.010G049000.v2.1	1	WD-40 repeat family protein / beige-related
Phvul.001G100500.v2.1	1	Arabidopsis NAC domain containing protein 87
Phvul.001G101000.v2.1	1	ABA-responsive element binding protein 3
Phvul.001G103200.v2.1	1	MATE efflux family protein
Phvul.001G199550.v2.1	1
Phvul.002G121200.v2.1	1	ATP-binding cassette 14
Phvul.002G122800.v2.1	1	Uncharacterised protein family (UPF0114)
Phvul.003G016000.v2.1	1	RNA-binding (RRM/RBD/RNP motifs) family protein
Phvul.003G230000.v2.1	1	EYES ABSENT homolog
Phvul.006G179300.v2.1	1	glutamate receptor 2.7
Phvul.007G268300.v2.1	1
Phvul.011G101800.v2.1	1	alpha/beta-Hydrolases superfamily protein
Phvul.001G107000.v2.1	1	frataxin homolog
Phvul.001G107100.v2.1	1	zinc finger (Ran-binding) family protein
Phvul.001G107900.v2.1	1	GDSL-like Lipase/Acylhydrolase superfamily protein
Phvul.001G106433.v2.1	1	Cyclin/Brf1-like TBP-binding protein
Phvul.009G168000.v2.1	1
Phvul.001G105500.v2.1	1	Sodium/calcium exchanger family protein
Phvul.001G103600.v2.1	1	MATE efflux family protein
Phvul.001G104033.v2.1	1	2-isopropylmalate synthase 1
Phvul.001G108700.v2.1	1	dicarboxylate diiron protein, putative (Crd1)
Phvul.001G109000.v2.1	1
Phvul.003G268500.v2.1	1	basic chitinase
Phvul.002G020600.v2.1	1	NAD(P)-binding Rossmann-fold superfamily protein
Phvul.007G079400.v2.1	1	ubiquitin interaction motif-containing protein
Phvul.007G167800.v2.1	1	Leucine-rich repeat (LRR) family protein
Phvul.009G054400.v2.1	1	Haloacid dehalogenase-like hydrolase (HAD) superfamily protein
Phvul.009G152200.v2.1	1	Plant protein of unknown function (DUF869)
Phvul.011G062900.v2.1	1	Haloacid dehalogenase-like hydrolase (HAD) superfamily protein
Phvul.011G138900.v2.1	1	Translation initiation factor SUI1 family protein
Phvul.001G110500.v2.1	1	glutamate dehydrogenase 1
Phvul.001G115100.v2.1	1	Leucine-rich repeat protein kinase family protein
Phvul.001G115600.v2.1	1	Ribosomal protein L25/Gln-tRNA synthetase, anti-codon-binding domain
Phvul.001G116500.v2.1	1
Phvul.001G117000.v2.1	1	Nascent polypeptide-associated complex (NAC), alpha subunit family protein
Phvul.001G117600.v2.1	1	photosynthetic electron transfer A
Phvul.001G118200.v2.1	1	FKBP-type peptidyl-prolyl cis-trans isomerase family protein
Phvul.001G118600.v2.1	1	cytochrome P450, family 94, subfamily D, polypeptide 2
Phvul.002G207300.v2.1	1	DNAJ-like 20
Phvul.001G119500.v2.1	1	Homeodomain-like superfamily protein
Phvul.001G112500.v2.1	1	spermidine hydroxycinnamoyl transferase
Phvul.001G185500.v2.1	1	cytochrome P450, family 76, subfamily G, polypeptide 1
Phvul.002G208500.v2.1	1	Heavy metal transport/detoxification superfamily protein
Phvul.003G126600.v2.1	1	Plant invertase/pectin methylesterase inhibitor superfamily
Phvul.004G127200.v2.1	1	AT hook motif DNA-binding family protein
Phvul.006G086200.v2.1	1
Phvul.008G109700.v2.1	1	Werner syndrome-like exonuclease
Phvul.009G176300.v2.1	1
Phvul.011G148200.v2.1	1	S-adenosyl-L-methionine-dependent methyltransferases superfamily protein
Phvul.001G111300.v2.1	1	Protein of unknown function (DUF1639)
Phvul.001G111100.v2.1	1
Phvul.001G170500.v2.1	1	DNAse I-like superfamily protein
Phvul.001G171100.v2.1	1	Plant protein 1589 of unknown function
Phvul.001G171500.v2.1	1	exocyst subunit exo70 family protein H4
Phvul.001G213200.v2.1	1	TRICHOME BIREFRINGENCE-LIKE 6
Phvul.002G228000.v2.1	1
Phvul.002G318000.v2.1	1	Core-2/I-branching beta-1,6-N-acetylglucosaminyltransferase family protein
Phvul.011G046100.v2.1	1	RAB GTPase homolog G3F
Phvul.011G079100.v2.1	1
Phvul.001G121600.v2.1	1	dual specificity protein phosphatase-related
Phvul.001G121800.v2.1	1	Ubiquitin-associated (UBA) protein
Phvul.001G124800.v2.1	1	S-adenosyl-L-methionine-dependent methyltransferases superfamily protein
Phvul.001G124900.v2.1	1	nositol transporter 3,inositol transporter 4
Phvul.001G128200.v2.1	1	disease resistance protein (TIR-NBS-LRR class), putative
Phvul.001G128500.v2.1	1	beta-1,3-glucanase 1
Phvul.001G128800.v2.1	1	cytokinin oxidase/dehydrogenase 1
Phvul.001G130000.v2.1	1	Cyclin-like family protein
Phvul.001G130500.v2.1	1	P-loop containing nucleoside triphosphate hydrolases superfamily protein
Phvul.001G132200.v2.1	1	magnesium-chelatase subunit chlH, chloroplast, putative / Mg-protoporphyrin IX chelatase, putative (CHLH)
Phvul.001G132301.v2.1	1	NB-ARC domain-containing disease resistance protein
Phvul.001G136600.v2.1	1	lysophosphatidyl acyltransferase 2
Phvul.001G136900.v2.1	1
Phvul.001G137300.v2.1	1	Leucine-rich repeat receptor-like protein kinase family protein
Phvul.001G137925.v2.1	1	CONSTANS-like 2
Phvul.001G138500.v2.1	1	Leucine-rich repeat protein kinase family protein
Phvul.001G138600.v2.1	1	basic helix-loop-helix (bHLH) DNA-binding superfamily protein
Phvul.006G117300.v2.1	1	nicotianamine synthase 4
Phvul.001G139600.v2.1	1	cytochrome P450, family 93, subfamily D, polypeptide 1
Phvul.001G139800.v2.1	1
Phvul.001G139900.v2.1	1	Ribosomal protein S10p/S20e family protein
Phvul.001G140200.v2.1	1	Calcium-dependent lipid-binding (CaLB domain) plant phosphoribosyltransferase family protein
Phvul.001G141000.v2.1	1	squamosa promoter binding protein-like 9
Phvul.001G141200.v2.1	1	Mitochondrial transcription termination factor family protein
Phvul.001G142000.v2.1	1	Late Embryogenesis Abundant 4-5
Phvul.001G142300.v2.1	1
Phvul.001G143000.v2.1	1
Phvul.001G145300.v2.1	1	Disease resistance-responsive (dirigent-like protein) family protein
Phvul.002G209200.v2.1	1	alternative oxidase 2
Phvul.003G025100.v2.1	1	inflorescence deficient in abscission (IDA)-like 1
Phvul.006G133400.v2.1	1	Leucine-rich repeat protein kinase family protein
Phvul.007G091000.v2.1	1	O-methyltransferase 1
Phvul.008G256300.v2.1	1	D-3-phosphoglycerate dehydrogenase
Phvul.009G125000.v2.1	1
Phvul.010G023100.v2.1	1	LRR and NB-ARC domains-containing disease resistance protein
Phvul.010G089900.v2.1	1
Phvul.010G155700.v2.1	1	methyl-CPG-binding domain 10
Phvul.011G088500.v2.1	1	ser/arg-rich protein kinase 4
Phvul.011G141900.v2.1	1	formin homology5
Phvul.L011043.v2.1	1
Phvul.001G145700.v2.1	1	Disease resistance-responsive (dirigent-like protein) family protein
Phvul.001G146300.v2.1	1	alpha/beta-Hydrolases superfamily protein
Phvul.001G146800.v2.1	1	Protein kinase family protein
Phvul.001G147500.v2.1	1	resistance to phytophthora 1
Phvul.001G148700.v2.1	1	debranching enzyme 1
Phvul.001G149800.v2.1	1	outer envelope membrane protein 7
Phvul.001G151300.v2.1	1	ARM repeat protein interacting with ABF2
Phvul.001G151400.v2.1	1	PATATIN-like protein 9
Phvul.001G153500.v2.1	1	Bifunctional inhibitor/lipid-transfer protein/seed storage 2S albumin superfamily protein
Phvul.005G009601.v2.1	1	NAD(P)-binding Rossmann-fold superfamily protein
Phvul.005G065500.v2.1	1	Uroporphyrinogen decarboxylase
Phvul.009G168500.v2.1	1	glyceraldehyde-3-phosphate dehydrogenase C2
Phvul.001G155100.v2.1	1
Phvul.006G052500.v2.1	1	NB-ARC domain-containing disease resistance protein
Phvul.001G155500.v2.1	1	Cyclophilin-like peptidyl-prolyl cis-trans isomerase family protein
Phvul.001G159100.v2.1	1	Pentatricopeptide repeat (PPR) superfamily protein
Phvul.001G160500.v2.1	1	ethylene response factor 1
Phvul.001G161300.v2.1	1	ENTH/VHS/GAT family protein
Phvul.001G161900.v2.1	1	S-adenosyl-L-methionine-dependent methyltransferases superfamily protein
Phvul.001G162000.v2.1	1	ribophorin II (RPN2) family protein
Phvul.001G162900.v2.1	1
Phvul.001G163300.v2.1	1	breast cancer associated RING 1
Phvul.001G163600.v2.1	1
Phvul.001G165000.v2.1	1	Pentatricopeptide repeat (PPR-like) superfamily protein
Phvul.001G165600.v2.1	1	Pyridoxal phosphate (PLP)-dependent transferases superfamily protein
Phvul.001G166000.v2.1	1	pleiotropic drug resistance 12
Phvul.001G166300.v2.1	1	pleiotropic drug resistance 12
Phvul.001G166600.v2.1	1	Transducin/WD40 repeat-like superfamily protein
Phvul.001G166700.v2.1	1	response regulator 24
Phvul.001G167400.v2.1	1	Transducin family protein / WD-40 repeat family protein
Phvul.001G167500.v2.1	1	ribosomal protein S19
Phvul.001G168100.v2.1	1	Protein of unknown function (DUF3741)
Phvul.001G172501.v2.1	1
Phvul.001G173900.v2.1	1	Thioredoxin superfamily protein
Phvul.011G215600.v2.1	1	organic cation/carnitine transporter 3
Phvul.001G175600.v2.1	1	TFIIB zinc-binding protein
Phvul.001G175800.v2.1	1
Phvul.001G176000.v2.1	1	RING/U-box superfamily protein
Phvul.001G176300.v2.1	1	homolog of mamallian P58IPK
Phvul.001G176500.v2.1	1	Transducin/WD40 repeat-like superfamily protein
Phvul.001G176600.v2.1	1
Phvul.001G178800.v2.1	1
Phvul.002G123600.v2.1	1	RNA-binding (RRM/RBD/RNP motifs) family protein
Phvul.002G164400.v2.1	1
Phvul.002G230700.v2.1	1
Phvul.003G088600.v2.1	1	O-Glycosyl hydrolases family 17 protein
Phvul.004G154300.v2.1	1	ATP binding microtubule motor family protein
Phvul.005G039500.v2.1	1	DNA-binding bromodomain-containing protein
Phvul.005G041100.v2.1	1
Phvul.005G044900.v2.1	1	myosin-like protein XIF
Phvul.007G177200.v2.1	1	glutathione reductase
Phvul.008G110700.v2.1	1	Protein of unknown function (DUF674)
Phvul.008G161000.v2.1	1	Pheophorbide a oxygenase family protein with Rieske [2Fe-2S] domain
Phvul.008G196400.v2.1	1	transducin family protein / WD-40 repeat family protein
Phvul.008G282500.v2.1	1	Chaperone DnaJ-domain superfamily protein
Phvul.009G136800.v2.1	1	Leucine-rich repeat protein kinase family protein
Phvul.009G151400.v2.1	1
Phvul.010G151300.v2.1	1	CASC3/Barentsz eIF4AIII binding
Phvul.001G177200.v2.1	1	Protein of unknown function, DUF584
Phvul.001G177400.v2.1	1	lysine decarboxylase family protein
Phvul.001G177500.v2.1	1	NRAMP metal ion transporter family protein
Phvul.001G177901.v2.1	1	chromatin remodeling 4
Phvul.001G181100.v2.1	1	gamma tonoplast intrinsic protein
Phvul.001G181400.v2.1	1	phosphatidyl inositol monophosphate 5 kinase
Phvul.001G182300.v2.1	1	UDP-glucosyl transferase 73C1
Phvul.001G182800.v2.1	1	UDP-Glycosyltransferase superfamily protein
Phvul.011G183950.v2.1	1	MLP-like protein 43
Phvul.001G183100.v2.1	1	Pectin lyase-like superfamily protein
Phvul.001G183700.v2.1	1	Eukaryotic release factor 1 (eRF1) family protein
Phvul.001G184500.v2.1	1	Exostosin family protein
Phvul.001G186100.v2.1	1	Enolase
Phvul.001G187300.v2.1	1
Phvul.001G189600.v2.1	1	Iron-sulphur cluster biosynthesis family protein
Phvul.001G189700.v2.1	1	Tubulin/FtsZ family protein
Phvul.001G189900.v2.1	1
Phvul.001G190300.v2.1	1	pentatricopeptide (PPR) repeat-containing protein
Phvul.001G190900.v2.1	1	RNA-binding (RRM/RBD/RNP motifs) family protein
Phvul.001G191200.v2.1	1	chloroplast signal recognition particle 54 kDa subunit
Phvul.001G191500.v2.1	1	P-loop containing nucleoside triphosphate hydrolases superfamily protein
Phvul.001G191900.v2.1	1	Protein of unknown function, DUF584
Phvul.001G192600.v2.1	1	decapping 1
Phvul.002G129900.v2.1	1	NB-ARC domain-containing disease resistance protein
Phvul.002G175600.v2.1	1	Protein of unknown function (DUF3537)
Phvul.003G025500.v2.1	1	little nuclei3
Phvul.003G084500.v2.1	1	Inositol monophosphatase family protein
Phvul.003G187400.v2.1	1	Protein of unknown function, DUF538
Phvul.004G155900.v2.1	1	Calmodulin binding protein-like
Phvul.004G174300.v2.1	1	Protein of unknown function (DUF1005)
Phvul.006G142000.v2.1	1	inositol transporter 4
Phvul.008G018200.v2.1	1	Protein phosphatase 2C family protein
Phvul.008G254200.v2.1	1	Pyridoxamine 5\'-phosphate oxidase family protein
Phvul.010G000600.v2.1	1	DNAJ heat shock family protein
Phvul.010G014500.v2.1	1	NHL domain-containing protein
Phvul.010G081700.v2.1	1	glycoprotease 1
Phvul.001G193000.v2.1	1	embryo defective 2735
Phvul.001G194000.v2.1	1	ovate family protein 13
Phvul.001G194100.v2.1	1	2-cysteine peroxiredoxin B
Phvul.001G194200.v2.1	1	2-cysteine peroxiredoxin B
Phvul.001G195300.v2.1	1	damaged DNA binding;DNA-directed DNA polymerases
Phvul.001G195900.v2.1	1	BTB/POZ domain-containing protein
Phvul.001G196000.v2.1	1	plant U-box 22
Phvul.001G196200.v2.1	1	Tetratricopeptide repeat (TPR)-like superfamily protein
Phvul.001G196700.v2.1	1	chloroplast RNA-binding protein 33
Phvul.001G197900.v2.1	1	FASCICLIN-like arabinogalactan protein 16 precursor
Phvul.001G198100.v2.1	1
Phvul.001G198400.v2.1	1	ABC-2 type transporter family protein
Phvul.001G198700.v2.1	1
Phvul.001G199400.v2.1	1	Nucleic acid-binding, OB-fold-like protein
Phvul.001G201600.v2.1	1	RNA-binding protein-defense related 1
Phvul.005G078000.v2.1	1	Leucine-rich repeat transmembrane protein kinase
Phvul.001G205000.v2.1	1	Transducin/WD40 repeat-like superfamily protein
Phvul.002G241500.v2.1	1	ER lumen protein retaining receptor family protein
Phvul.002G249600.v2.1	1	Glycine cleavage T-protein family
Phvul.003G011100.v2.1	1
Phvul.003G028000.v2.1	1	myb-like transcription factor family protein
Phvul.003G172400.v2.1	1	Leucine-rich repeat family protein
Phvul.004G121900.v2.1	1	MATE efflux family protein
Phvul.007G023600.v2.1	1	Duplicated homeodomain-like superfamily protein
Phvul.008G236000.v2.1	1	high mobility group A
Phvul.010G043900.v2.1	1	cytochrome P450, family 714, subfamily A, polypeptide 1
Phvul.011G003100.v2.1	1	CRINKLY4 related 4
Phvul.001G205600.v2.1	1	tetratricopeptide repeat (TPR)-containing protein
Phvul.001G206300.v2.1	1	Transducin/WD40 repeat-like superfamily protein
Phvul.001G206400.v2.1	1	HSP20-like chaperones superfamily protein
Phvul.001G206900.v2.1	1	Adenine nucleotide alpha hydrolases-like superfamily protein
Phvul.001G207000.v2.1	1	F-box family protein
Phvul.001G207100.v2.1	1	RNA-binding (RRM/RBD/RNP motifs) family protein
Phvul.001G208200.v2.1	1	ribosomal protein L18
Phvul.003G179500.v2.1	1	ATPase E1-E2 type family protein / haloacid dehalogenase-like hydrolase family protein
Phvul.003G232500.v2.1	1
Phvul.003G273400.v2.1	1	Sec14p-like phosphatidylinositol transfer family protein
Phvul.006G134300.v2.1	1
Phvul.007G278800.v2.1	1
Phvul.008G009600.v2.1	1	Translation initiation factor IF2/IF5
Phvul.009G249700.v2.1	1	Nodulin MtN3 family protein
Phvul.001G209800.v2.1	1	aminoalcoholphosphotransferase 1
Phvul.001G209900.v2.1	1	RELA/SPOT homolog 1
Phvul.001G210400.v2.1	1	Chaperone DnaJ-domain superfamily protein
Phvul.001G212600.v2.1	1	Minichromosome maintenance (MCM2/3/5) family protein
Phvul.001G212900.v2.1	1	CP12 domain-containing protein 2
Phvul.001G213800.v2.1	1	HIT zinc finger ;PAPA-1-like conserved region
Phvul.001G214000.v2.1	1	Protein kinase superfamily protein
Phvul.001G214100.v2.1	1	P-loop containing nucleoside triphosphate hydrolases superfamily protein
Phvul.001G214700.v2.1	1	RNA helicase family protein
Phvul.001G215700.v2.1	1	HCO3- transporter family
Phvul.001G216000.v2.1	1	NAD(P)-binding Rossmann-fold superfamily protein
Phvul.001G216500.v2.1	1	Transducin family protein / WD-40 repeat family protein
Phvul.001G218100.v2.1	1
Phvul.007G181800.v2.1	1	RING/U-box superfamily protein
Phvul.001G218200.v2.1	1	Sec23/Sec24 protein transport family protein
Phvul.002G128500.v2.1	1	CLP protease P4
Phvul.002G164000.v2.1	1	AMP-dependent synthetase and ligase family protein
Phvul.003G044800.v2.1	1
Phvul.003G121300.v2.1	1	novel plant snare 13
Phvul.003G235300.v2.1	1	APS kinase
Phvul.004G134500.v2.1	1	Plant protein of unknown function (DUF247)
Phvul.006G071400.v2.1	1	pentatricopeptide (PPR) repeat-containing protein
Phvul.007G232600.v2.1	1
Phvul.008G033000.v2.1	1	glycosyl hydrolase family 81 protein
Phvul.008G206200.v2.1	1	RNA-binding (RRM/RBD/RNP motifs) family protein
Phvul.008G263900.v2.1	1	calmodulin-binding receptor-like cytoplasmic kinase 1
Phvul.009G057500.v2.1	1	Sugar isomerase (SIS) family protein
Phvul.009G062600.v2.1	1	Cupredoxin superfamily protein
Phvul.010G155800.v2.1	1	Glycosyl hydrolase superfamily protein
Phvul.011G031400.v2.1	1	DNAJ heat shock N-terminal domain-containing protein
Phvul.011G094500.v2.1	1	Glycosyl hydrolase superfamily protein
Phvul.011G108301.v2.1	1	Leucine-rich repeat transmembrane protein kinase
Phvul.002G121400.v2.1	1	SWIB/MDM2 domain superfamily protein
Phvul.003G248050.v2.1	1	methyl esterase 1,methyl esterase 8
Phvul.005G135400.v2.1	1
Phvul.006G077000.v2.1	1	ovate family protein 2
Phvul.007G142950.v2.1	1	Adenine nucleotide alpha hydrolases-like superfamily protein
Phvul.008G270900.v2.1	1	glycosyl hydrolase 9B8
Phvul.001G219300.v2.1	1	Haloacid dehalogenase-like hydrolase (HAD) superfamily protein
Phvul.001G219600.v2.1	1	RNA polymerase II, Rpb4, core protein
Phvul.001G220600.v2.1	1	Protein of unknown function (DUF300)
Phvul.001G221000.v2.1	1
Phvul.001G221200.v2.1	1	germin-like protein 5
Phvul.001G221300.v2.1	1	nitrate transporter 1:2
Phvul.001G222100.v2.1	1	Saposin-like aspartyl protease family protein
Phvul.001G223800.v2.1	1	chloroplast RNA binding
Phvul.001G224900.v2.1	1	KNOTTED1-like homeobox gene 6
Phvul.001G225000.v2.1	1	nicotianamine synthase 2
Phvul.001G225200.v2.1	1	Peptide chain release factor 2
Phvul.001G227200.v2.1	1
Phvul.001G227600.v2.1	1	protein serine/threonine kinases;ATP binding;catalytics
Phvul.001G227700.v2.1	1	TPX2 (targeting protein for Xklp2) protein family
Phvul.001G229000.v2.1	1	NADH-ubiquinone dehydrogenase, mitochondrial, putative
Phvul.001G229100.v2.1	1	carbon-sulfur lyases
Phvul.001G229300.v2.1	1	Tetratricopeptide repeat (TPR)-like superfamily protein
Phvul.002G331800.v2.1	1	ARM repeat superfamily protein
Phvul.001G229900.v2.1	1	myb domain protein 20
Phvul.001G230400.v2.1	1	dehydroascorbate reductase 1
Phvul.001G230900.v2.1	1	RNA polymerase II, Rpb4, core protein
Phvul.001G231600.v2.1	1	ARM repeat superfamily protein
Phvul.001G231901.v2.1	1
Phvul.001G232000.v2.1	1	inositol 1,3,4-trisphosphate 5/6-kinase 4
Phvul.001G232100.v2.1	1	plastid movement impaired 2
Phvul.001G234500.v2.1	1	purine biosynthesis 4
Phvul.001G235100.v2.1	1	Protein of unknown function (DUF604)
Phvul.001G235400.v2.1	1	sec7 domain-containing protein
Phvul.001G235500.v2.1	1	Protein of unknown function (DUF1644)
Phvul.001G236300.v2.1	1	S-adenosyl-L-methionine-dependent methyltransferases superfamily protein
Phvul.001G236400.v2.1	1	BTB/POZ/MATH-domains containing protein
Phvul.001G237100.v2.1	1	DA1-related protein 2
Phvul.007G020700.v2.1	1	UDP-glucosyl transferase 73B5
Phvul.009G095000.v2.1	1	alpha/beta-Hydrolases superfamily protein
Phvul.009G185500.v2.1	1	CCT motif -containing response regulator protein
Phvul.010G003300.v2.1	1	Plant protein of unknown function (DUF247)
Phvul.001G238400.v2.1	1	maternal effect embryo arrest 60
Phvul.001G238600.v2.1	1	guanylyl cyclase 1
Phvul.001G239000.v2.1	1	Protein of unknown function (DUF620)
Phvul.001G239200.v2.1	1	Concanavalin A-like lectin family protein
Phvul.001G239300.v2.1	1	proline transporter 1
Phvul.001G239800.v2.1	1	Transport protein particle (TRAPP) component
Phvul.001G240000.v2.1	1
Phvul.001G240400.v2.1	1	RNI-like superfamily protein
Phvul.001G240900.v2.1	1	RP non-ATPase subunit 8A
Phvul.001G241300.v2.1	1	ortholog of sugar beet HS1 PRO-1 2
Phvul.001G242200.v2.1	1	Cytochrome P450 superfamily protein
Phvul.001G242500.v2.1	1	ABC2 homolog 9
Phvul.007G052500.v2.1	1	cysteine-rich RLK (RECEPTOR-like protein kinase) 29
Phvul.001G242900.v2.1	1	Protein of unknown function (DUF1313)
Phvul.001G243100.v2.1	1	Phosphoinositide-specific phospholipase C family protein
Phvul.002G168300.v2.1	1	Purple acid phosphatases superfamily protein
Phvul.004G171700.v2.1	1	Tetratricopeptide repeat (TPR)-like superfamily protein
Phvul.008G199700.v2.1	1	putative mitochondrial RNA helicase 2
Phvul.008G254800.v2.1	1	alpha-mannosidase 2
Phvul.009G210332.v2.1	1	flavin-dependent monooxygenase 1
Phvul.011G107800.v2.1	1	Integrase-type DNA-binding superfamily protein
Phvul.001G244100.v2.1	1	phosphoribosylanthranilate isomerase 1
Phvul.001G244200.v2.1	1	Ribosomal protein L1p/L10e family
Phvul.001G246000.v2.1	1	P-loop containing nucleoside triphosphate hydrolases superfamily protein
Phvul.001G246300.v2.1	1	PYR1-like 6
Phvul.001G246700.v2.1	1	laccase 5
Phvul.001G247100.v2.1	1	Protein of unknown function (DUF399 and DUF3411)
Phvul.001G247500.v2.1	1
Phvul.001G247900.v2.1	1	alpha-soluble NSF attachment protein 2
Phvul.001G248600.v2.1	1	Major facilitator superfamily protein
Phvul.002G001801.v2.1	1	cationic amino acid transporter 6
Phvul.002G002400.v2.1	1	glycine-rich protein
Phvul.002G003300.v2.1	1	RNA helicase, putative
Phvul.002G276100.v2.1	1	Plant protein of unknown function (DUF869)
Phvul.002G306500.v2.1	1	myo-inositol oxygenase 4
Phvul.003G149900.v2.1	1
Phvul.006G011700.v2.1	1	Plant L-ascorbate oxidase
Phvul.006G012300.v2.1	1	GDSL-like Lipase/Acylhydrolase superfamily protein
Phvul.006G038300.v2.1	1
Phvul.006G192200.v2.1	1
Phvul.007G246500.v2.1	1	Flavin containing amine oxidoreductase family protein
Phvul.008G019900.v2.1	1	NHL domain-containing protein
Phvul.008G163001.v2.1	1
Phvul.008G233600.v2.1	1	ARM repeat superfamily protein
Phvul.009G003700.v2.1	1	Protein of unknown function (DUF1640)
Phvul.010G115600.v2.1	1	Dof-type zinc finger DNA-binding family protein
Phvul.010G137700.v2.1	1	Survival protein SurE-like phosphatase/nucleotidase
Phvul.001G249300.v2.1	1	bZIP transcription factor family protein
Phvul.001G249400.v2.1	1	RING/FYVE/PHD zinc finger superfamily protein
Phvul.002G063300.v2.1	1	Ribosomal protein S30 family protein
Phvul.002G136200.v2.1	1	xyloglucan endotransglucosylase/hydrolase 30
Phvul.002G178100.v2.1	1	Chaperone DnaJ-domain superfamily protein
Phvul.007G220300.v2.1	1	Ribosomal protein L11 family protein
Phvul.009G101900.v2.1	1	WRKY DNA-binding protein 11
Phvul.009G125200.v2.1	1	Plant protein of unknown function (DUF869)
Phvul.009G183900.v2.1	1	Galactosyltransferase family protein
Phvul.010G074960.v2.1	1	Pentatricopeptide repeat (PPR) superfamily protein
Phvul.011G167800.v2.1	1	Leucine-rich repeat transmembrane protein kinase
Phvul.004G087500.v2.1	1	HSP20-like chaperones superfamily protein
Phvul.004G116800.v2.1	1	Cytochrome b561/ferric reductase transmembrane protein family
Phvul.004G172000.v2.1	1
Phvul.006G218900.v2.1	1	Pseudouridine synthase family protein
Phvul.007G017600.v2.1	1
Phvul.007G135100.v2.1	1	heat shock protein 60
Phvul.007G135400.v2.1	1	Fe superoxide dismutase 2
Phvul.007G179201.v2.1	1	P-loop containing nucleoside triphosphate hydrolases superfamily protein
Phvul.007G192400.v2.1	1	Rho termination factor
Phvul.007G239400.v2.1	1	Acyl-CoA N-acyltransferases (NAT) superfamily protein
Phvul.008G107900.v2.1	1	Transducin/WD40 repeat-like superfamily protein
Phvul.008G137801.v2.1	1	Haem oxygenase-like, multi-helical
Phvul.008G136000.v2.1	1	embryo defective 2752
Phvul.009G159200.v2.1	1	respiratory burst oxidase homologue D
Phvul.011G018700.v2.1	1	pfkB-like carbohydrate kinase family protein
Phvul.011G128300.v2.1	1	Ribosomal protein L1p/L10e family
Phvul.001G253400.v2.1	1	S-adenosyl-L-methionine-dependent methyltransferases superfamily protein
Phvul.001G253800.v2.1	1	Histone superfamily protein
Phvul.001G254300.v2.1	1	RING/U-box superfamily protein
Phvul.001G254900.v2.1	1
Phvul.007G181100.v2.1	1	Phototropic-responsive NPH3 family protein
Phvul.001G256600.v2.1	1	OSBP(oxysterol binding protein)-related protein 1D
Phvul.001G257800.v2.1	1	RING/U-box superfamily protein
Phvul.001G258200.v2.1	1	heat shock protein 21
Phvul.002G228600.v2.1	1	RING membrane-anchor 1
Phvul.002G292500.v2.1	1	RNA binding Plectin/S10 domain-containing protein
Phvul.003G047500.v2.1	1	poly(A) binding protein 2
Phvul.003G172900.v2.1	1
Phvul.003G207400.v2.1	1	Pectate lyase family protein
Phvul.004G069300.v2.1	1
Phvul.005G096000.v2.1	1	Adaptin ear-binding coat-associated protein 1 NECAP-1
Phvul.005G184700.v2.1	1	PEP1 receptor 1
Phvul.006G085100.v2.1	1	ARM repeat superfamily protein
Phvul.006G182700.v2.1	1
Phvul.007G141400.v2.1	1	F-box family protein
Phvul.008G246100.v2.1	1	eukaryotic translation initiation factor 2 beta subunit
Phvul.011G018900.v2.1	1
Phvul.011G033900.v2.1	1	glycine-rich protein 2B
Phvul.001G259400.v2.1	1	NAD(P)-binding Rossmann-fold superfamily protein
Phvul.001G260400.v2.1	1
Phvul.001G260900.v2.1	1	Microsomal signal peptidase 12 kDa subunit (SPC12)
Phvul.001G266000.v2.1	1	Putative methyltransferase family protein
Phvul.002G013932.v2.1	1	Tetratricopeptide repeat (TPR)-like superfamily protein
Phvul.002G062400.v2.1	1	plant VAP homolog 12
Phvul.002G062800.v2.1	1	DNAJ heat shock N-terminal domain-containing protein
Phvul.002G212200.v2.1	1
Phvul.004G074800.v2.1	1	DEA(D/H)-box RNA helicase family protein
Phvul.004G135700.v2.1	1	Tetratricopeptide repeat (TPR)-like superfamily protein
Phvul.005G009300.v2.1	1	Major facilitator superfamily protein
Phvul.005G114600.v2.1	1	homeodomain GLABROUS 2
Phvul.006G195900.v2.1	1
Phvul.007G018100.v2.1	1	Protein of unknown function (DUF3353)
Phvul.007G086200.v2.1	1	cytochrome P450, family 76, subfamily C, polypeptide 1
Phvul.007G245100.v2.1	1	P-loop containing nucleoside triphosphate hydrolases superfamily protein
Phvul.008G040600.v2.1	1	nitrate transporter 1.5
Phvul.009G104800.v2.1	1	Protein kinase superfamily protein
Phvul.009G191900.v2.1	1	RING/FYVE/PHD zinc finger superfamily protein,Polynucleotidyl transferase, ribonuclease H-like superfamily protein
Phvul.011G055600.v2.1	1
Phvul.002G064800.v2.1	1	signal recognition particle binding
Phvul.002G131400.v2.1	1	Protein kinase superfamily protein
Phvul.002G143500.v2.1	1	BRICK1, putative
Phvul.002G193700.v2.1	1	Cytochrome b561/ferric reductase transmembrane protein family
Phvul.002G236900.v2.1	1	Protein of unknown function (DUF1644)
Phvul.003G073800.v2.1	1	Histone superfamily protein
Phvul.004G031300.v2.1	1
Phvul.004G040700.v2.1	1	HXXXD-type acyl-transferase family protein
Phvul.005G061200.v2.1	1	Arabidopsis thaliana gibberellin 2-oxidase 1
Phvul.006G101900.v2.1	1	RNA polymerase II transcription mediators
Phvul.006G198300.v2.1	1
Phvul.006G216400.v2.1	1	SNF1-related protein kinase 2.10
Phvul.007G003000.v2.1	1	Nse4, component of Smc5/6 DNA repair complex
Phvul.008G073300.v2.1	1	Thioesterase superfamily protein
Phvul.008G148206.v2.1	1	hydrolases, acting on ester bonds
Phvul.009G047500.v2.1	1	Dof-type zinc finger DNA-binding family protein
Phvul.009G107100.v2.1	1	ENTH/VHS/GAT family protein
Phvul.009G151500.v2.1	1	Eukaryotic aspartyl protease family protein
Phvul.009G159900.v2.1	1	inhibitor-3
Phvul.010G022400.v2.1	1	cytochrome P450, family 82, subfamily C, polypeptide 4
Phvul.010G080300.v2.1	1	Plant invertase/pectin methylesterase inhibitor superfamily
Phvul.010G082200.v2.1	1	RNA 3\'-terminal phosphate cyclase/enolpyruvate transferase, alpha/beta
Phvul.010G141800.v2.1	1	dentin sialophosphoprotein-related
Phvul.011G193600.v2.1	1	NB-ARC domain-containing disease resistance protein
Phvul.L003037.v2.1	1	Proline-rich spliceosome-associated (PSP) family protein / zinc knuckle (CCHC-type) family protein
Phvul.001G262200.v2.1	1
Phvul.001G262600.v2.1	1	squamosa promoter binding protein-like 2
Phvul.001G262900.v2.1	1
Phvul.001G263000.v2.1	1	Calmodulin-binding transcription activator protein with CG-1 and Ankyrin domains
Phvul.001G263200.v2.1	1	Protein of unknown function (DUF 3339)
Phvul.001G263600.v2.1	1	15-cis-zeta-carotene isomerase
Phvul.001G263900.v2.1	1	Protein of unknown function (DUF1264)
Phvul.001G264132.v2.1	1	ATP-dependent RNA helicase, putative
Phvul.001G264300.v2.1	1	DNA topoisomerase, type IA, core
Phvul.001G264400.v2.1	1	PHYTOCYSTATIN 2
Phvul.001G264700.v2.1	1	Sec23/Sec24 protein transport family protein
Phvul.001G265400.v2.1	1	indole-3-acetate beta-D-glucosyltransferase
Phvul.001G265800.v2.1	1	Pentatricopeptide repeat (PPR) superfamily protein
Phvul.001G265900.v2.1	1	selenium-binding protein 2
Phvul.001G266100.v2.1	1	Exostosin family protein
Phvul.001G266600.v2.1	1	serine hydroxymethyltransferase 4
Phvul.001G267000.v2.1	1	UDP-D-glucuronate 4-epimerase 6
Phvul.001G267900.v2.1	1	purple acid phosphatase 15
Phvul.002G127700.v2.1	1	acyl-CoA-binding protein 6
Phvul.004G054400.v2.1	1	SWIB/MDM2 domain superfamily protein
Phvul.005G050400.v2.1	1	mercaptopyruvate sulfurtransferase 1
Phvul.005G064100.v2.1	1	cytochrome P450, family 72, subfamily A, polypeptide 7
Phvul.006G115000.v2.1	1	NC domain-containing protein-related
Phvul.006G139500.v2.1	1	mitochondrial acyl carrier protein 3
Phvul.007G149300.v2.1	1
Phvul.007G200400.v2.1	1	Protein of unknown function (DUF1645)
Phvul.009G098100.v2.1	1	embryo defective 2410
Phvul.009G118700.v2.1	1	ARM repeat superfamily protein
Phvul.009G134650.v2.1	1	Tetratricopeptide repeat (TPR)-like superfamily protein
Phvul.009G140432.v2.1	1	ABC2 homolog 13
Phvul.010G017200.v2.1	1	NAD(P)-linked oxidoreductase superfamily protein
Phvul.002G000800.v2.1	1	FAD/NAD(P)-binding oxidoreductase family protein
Phvul.002G001100.v2.1	1
Phvul.002G001200.v2.1	1	Ribosomal protein L19 family protein
Phvul.002G002200.v2.1	1	Protein kinase superfamily protein
Phvul.006G012501.v2.1	1	methionine gamma-lyase
Phvul.002G003000.v2.1	1	pleckstrin homology (PH) domain-containing protein
Phvul.002G212100.v2.1	1
Phvul.002G003500.v2.1	1	Ras-related small GTP-binding family protein
Phvul.002G004400.v2.1	1	pentatricopeptide (PPR) repeat-containing protein
Phvul.002G004800.v2.1	1	CheY-like two-component responsive regulator family protein
Phvul.002G005500.v2.1	1
Phvul.002G006600.v2.1	1
Phvul.002G006700.v2.1	1	AT hook motif DNA-binding family protein
Phvul.002G058200.v2.1	1	Nodulin MtN21 /EamA-like transporter family protein
Phvul.002G171000.v2.1	1	homeobox protein 23
Phvul.002G326400.v2.1	1	DEA(D/H)-box RNA helicase family protein
Phvul.003G108700.v2.1	1	Pectin lyase-like superfamily protein
Phvul.004G012500.v2.1	1	NAD(P)-binding Rossmann-fold superfamily protein
Phvul.005G059000.v2.1	1	NAC (No Apical Meristem) domain transcriptional regulator superfamily protein
Phvul.006G122600.v2.1	1	NAD(P)-binding Rossmann-fold superfamily protein
Phvul.006G129100.v2.1	1	Transducin/WD40 repeat-like superfamily protein
Phvul.007G021000.v2.1	1	20S proteasome alpha subunit E2
Phvul.007G024800.v2.1	1	Major facilitator superfamily protein
Phvul.007G223500.v2.1	1	Protein kinase superfamily protein
Phvul.008G075200.v2.1	1	SMAD/FHA domain-containing protein
Phvul.008G134400.v2.1	1	plant U-box 9
Phvul.010G137200.v2.1	1
Phvul.011G037200.v2.1	1	SAUR-like auxin-responsive protein family
Phvul.002G007200.v2.1	1	Peptidase M20/M25/M40 family protein
Phvul.002G007300.v2.1	1
Phvul.002G007900.v2.1	1	tubulin alpha-2 chain
Phvul.002G008200.v2.1	1	nitrogen fixation S (NIFS)-like 1
Phvul.002G008700.v2.1	1	branched-chain amino acid aminotransferase 5 / branched-chain amino acid transaminase 5 (BCAT5)
Phvul.002G009500.v2.1	1	ACT domain repeat 1
Phvul.002G009600.v2.1	1	BSD domain-containing protein
Phvul.002G010300.v2.1	1	Homeodomain-like/winged-helix DNA-binding family protein
Phvul.002G010600.v2.1	1	glycosyl hydrolase family protein 43
Phvul.003G045600.v2.1	1	NAC-like, activated by AP3/PI
Phvul.006G107400.v2.1	1	GDSL-like Lipase/Acylhydrolase superfamily protein
Phvul.008G044400.v2.1	1	Leucine-rich repeat receptor-like protein kinase family protein
Phvul.002G011800.v2.1	1	formin homolog 6
Phvul.002G213900.v2.1	1	dynamin-related protein 3A
Phvul.003G031200.v2.1	1	NAD(P)-binding Rossmann-fold superfamily protein
Phvul.003G117000.v2.1	1	Peroxidase superfamily protein
Phvul.003G230300.v2.1	1	Late embryogenesis abundant protein, group 1 protein
Phvul.003G237400.v2.1	1	Late embryogenesis abundant protein, group 6
Phvul.004G012801.v2.1	1	NB-ARC domain-containing disease resistance protein
Phvul.004G044000.v2.1	1	Tetratricopeptide repeat (TPR)-like superfamily protein
Phvul.005G010800.v2.1	1	C2H2 zinc-finger protein SERRATE (SE)
Phvul.006G014200.v2.1	1	Telomerase activating protein Est1
Phvul.007G006700.v2.1	1	cytochrome c oxidase 10
Phvul.007G032900.v2.1	1	bidirectional amino acid transporter 1
Phvul.007G153500.v2.1	1	photosystem II reaction center PSB28 protein
Phvul.009G019500.v2.1	1	Pseudouridine synthase family protein
Phvul.009G137700.v2.1	1	Nodulin MtN3 family protein
Phvul.011G152000.v2.1	1	S-locus lectin protein kinase family protein
Phvul.011G201700.v2.1	1	beta glucosidase 17
Phvul.002G013100.v2.1	1	Major facilitator superfamily protein
Phvul.004G094094.v2.1	1	disease resistance family protein / LRR family protein
Phvul.002G014100.v2.1	1	arabinogalactan protein 18
Phvul.002G014200.v2.1	1	Eukaryotic aspartyl protease family protein
Phvul.002G015200.v2.1	1	lipoyltransferase 2
Phvul.002G015400.v2.1	1	ADP-ribosylation factor A1E
Phvul.002G015500.v2.1	1	CYCLIN D3;2
Phvul.002G015600.v2.1	1	SKP1/ASK1-interacting protein 2
Phvul.002G015700.v2.1	1	PTEN 2
Phvul.002G016000.v2.1	1	Nucleotide-diphospho-sugar transferases superfamily protein
Phvul.002G016600.v2.1	1	RNA-binding (RRM/RBD/RNP motifs) family protein
Phvul.002G016700.v2.1	1	cooperatively regulated by ethylene and jasmonate 1
Phvul.002G016800.v2.1	1	Cystathionine beta-synthase (CBS) family protein
Phvul.002G017000.v2.1	1	Plant protein of unknown function (DUF869)
Phvul.002G017100.v2.1	1
Phvul.002G017600.v2.1	1	basic helix-loop-helix (bHLH) DNA-binding superfamily protein
Phvul.002G017700.v2.1	1	Protein kinase superfamily protein
Phvul.L011343.v2.1	1
Phvul.002G018100.v2.1	1	mitogen-activated protein kinase kinase kinase 21
Phvul.002G018800.v2.1	1
Phvul.002G018900.v2.1	1
Phvul.002G019900.v2.1	1	P-loop containing nucleoside triphosphate hydrolases superfamily protein
Phvul.002G020400.v2.1	1	Protein of unknown function, DUF547
Phvul.002G060700.v2.1	1
Phvul.002G117700.v2.1	1	Auxin efflux carrier family protein
Phvul.002G119300.v2.1	1	Auxin efflux carrier family protein
Phvul.002G281000.v2.1	1	Aldolase-type TIM barrel family protein
Phvul.003G104400.v2.1	1	soybean gene regulated by cold-2
Phvul.003G137600.v2.1	1	xyloglucan endotransglycosylase 6
Phvul.005G010500.v2.1	1	biotin F
Phvul.006G120900.v2.1	1	ubiquitin protein ligase 6
Phvul.007G036200.v2.1	1
Phvul.007G048200.v2.1	1
Phvul.007G098700.v2.1	1	plant U-box 14
Phvul.007G207900.v2.1	1	Polyketide cyclase / dehydrase and lipid transport protein
Phvul.007G234000.v2.1	1	ubiquitin-specific protease 13
Phvul.007G249400.v2.1	1	Protein kinase superfamily protein
Phvul.008G017400.v2.1	1	Leucine-rich receptor-like protein kinase family protein
Phvul.009G034500.v2.1	1	Tetratricopeptide repeat (TPR)-like superfamily protein
Phvul.009G141800.v2.1	1	Ribosomal protein S26e family protein
Phvul.009G219300.v2.1	1	Protein kinase superfamily protein
Phvul.010G138700.v2.1	1	heat shock protein 60-3A
Phvul.011G015300.v2.1	1	P-loop containing nucleoside triphosphate hydrolases superfamily protein
Phvul.011G169600.v2.1	1	Protein kinase superfamily protein
Phvul.002G021000.v2.1	1
Phvul.002G021400.v2.1	1	Homeodomain-like superfamily protein
Phvul.002G021500.v2.1	1	SWIB complex BAF60b domain-containing protein
Phvul.002G021800.v2.1	1	VIRB2-interacting protein 3
Phvul.002G022000.v2.1	1	Dof-type zinc finger DNA-binding family protein
Phvul.002G022600.v2.1	1	GDSL-like Lipase/Acylhydrolase superfamily protein
Phvul.002G230800.v2.1	1	receptor like protein 4
Phvul.003G112200.v2.1	1	Ribosomal L29e protein family
Phvul.003G163950.v2.1	1	Ribosomal protein L7Ae/L30e/S12e/Gadd45 family protein
Phvul.004G031400.v2.1	1	Protein of unknown function (DUF1997)
Phvul.004G064800.v2.1	1	Ribulose bisphosphate carboxylase (small chain) family protein
Phvul.004G153501.v2.1	1	RING/U-box superfamily protein
Phvul.005G058100.v2.1	1	Ribosomal protein S5/Elongation factor G/III/V family protein
Phvul.006G019800.v2.1	1	Glutathione S-transferase, C-terminal-like;Translation elongation factor EF1B/ribosomal protein S6
Phvul.006G058700.v2.1	1	cellulose synthase like E1
Phvul.007G016000.v2.1	1	Pentatricopeptide repeat (PPR) superfamily protein
Phvul.007G223300.v2.1	1	Ribosomal RNA processing Brix domain protein
Phvul.009G154200.v2.1	1	Photosystem II reaction center PsbP family protein
Phvul.010G052300.v2.1	1	photosystem II subunit Q-2
Phvul.011G007900.v2.1	1	Leucine-rich repeat receptor-like protein kinase family protein
Phvul.L001605.v2.1	1	ubiquitin-specific protease 22
Phvul.L002946.v2.1	1	Calmodulin-binding transcription activator protein with CG-1 and Ankyrin domains
Phvul.002G091600.v2.1	1
Phvul.002G329400.v2.1	1	Pathogenesis-related thaumatin superfamily protein
Phvul.005G066400.v2.1	1	phosphoenolpyruvate carboxylase 1
Phvul.005G072500.v2.1	1	proton pump interactor 1
Phvul.005G172900.v2.1	1	indole-3-acetic acid inducible 19
Phvul.006G012200.v2.1	1	Endomembrane protein 70 protein family
Phvul.009G008100.v2.1	1	xylem cysteine peptidase 2
Phvul.009G038200.v2.1	1	sequence-specific DNA binding transcription factors;transcription regulators
Phvul.009G238300.v2.1	1	Galactose mutarotase-like superfamily protein
Phvul.010G074500.v2.1	1	protein kinase 1B
Phvul.011G179200.v2.1	1	LEM3 (ligand-effect modulator 3) family protein / CDC50 family protein
Phvul.002G026500.v2.1	1	RUB1 conjugating enzyme 1
Phvul.002G155000.v2.1	1	Zinc finger, C3HC4 type (RING finger) family protein
Phvul.002G248400.v2.1	1	ubiquitin family protein
Phvul.003G221500.v2.1	1	Protein of unknown function, DUF547
Phvul.003G249100.v2.1	1	Protein of unknown function (DUF1162)
Phvul.004G094500.v2.1	1
Phvul.004G121700.v2.1	1	BCL-2-associated athanogene 1
Phvul.006G108500.v2.1	1	F-box family protein
Phvul.006G164800.v2.1	1	Protein of unknown function (DUF616)
Phvul.006G168100.v2.1	1	plastid transcriptionally active 12
Phvul.007G051200.v2.1	1	cysteine-rich RLK (RECEPTOR-like protein kinase) 25
Phvul.007G274400.v2.1	1
Phvul.008G039000.v2.1	1	pectin methylesterase 31
Phvul.008G178600.v2.1	1	phosphoenolpyruvate carboxylase-related kinase 2
Phvul.008G190000.v2.1	1	RNAse E/G-like
Phvul.010G063700.v2.1	1	LRR and NB-ARC domains-containing disease resistance protein
Phvul.002G027400.v2.1	1	HVA22-like protein K
Phvul.002G201000.v2.1	1	Protein with RING/U-box and TRAF-like domains
Phvul.002G264600.v2.1	1	stress enhanced protein 2
Phvul.002G292000.v2.1	1	POX (plant homeobox) family protein
Phvul.002G305900.v2.1	1	SNF7 family protein
Phvul.002G318200.v2.1	1	Protein kinase superfamily protein
Phvul.003G034700.v2.1	1	Copper transport protein family
Phvul.003G053502.v2.1	1
Phvul.003G095700.v2.1	1	F-box family protein
Phvul.003G276200.v2.1	1	HSP20-like chaperones superfamily protein
Phvul.004G021500.v2.1	1	cytochrome P450, family 82, subfamily C, polypeptide 4
Phvul.004G026500.v2.1	1	Auxin efflux carrier family protein
Phvul.004G070000.v2.1	1	ribosomal protein L2
Phvul.004G092300.v2.1	1	NagB/RpiA/CoA transferase-like superfamily protein
Phvul.004G132400.v2.1	1	Tetratricopeptide repeat (TPR)-like superfamily protein
Phvul.005G084100.v2.1	1	Toll-Interleukin-Resistance (TIR) domain family protein
Phvul.005G117400.v2.1	1	RING-H2 group F2A
Phvul.006G063700.v2.1	1	Plant protein of unknown function (DUF641)
Phvul.006G100800.v2.1	1	peptide-N-glycanase 1
Phvul.006G110100.v2.1	1	ubiquitin-conjugating enzyme 28
Phvul.006G160200.v2.1	1	Ankyrin repeat family protein
Phvul.006G199300.v2.1	1
Phvul.007G035300.v2.1	1	Endosomal targeting BRO1-like domain-containing protein
Phvul.007G048500.v2.1	1	cysteine-rich RLK (RECEPTOR-like protein kinase) 29
Phvul.007G078600.v2.1	1
Phvul.007G214200.v2.1	1	CP12 domain-containing protein 2
Phvul.008G006400.v2.1	1
Phvul.008G124300.v2.1	1	S-locus lectin protein kinase family protein
Phvul.008G161400.v2.1	1	HSP20-like chaperones superfamily protein
Phvul.008G242500.v2.1	1	NC domain-containing protein-related
Phvul.008G269400.v2.1	1	B-cell receptor-associated 31-like
Phvul.009G019600.v2.1	1	2-oxoglutarate (2OG) and Fe(II)-dependent oxygenase superfamily protein
Phvul.009G024700.v2.1	1	unknown seed protein like 1
Phvul.009G130600.v2.1	1	Calcium-binding EF-hand family protein
Phvul.009G157450.v2.1	1
Phvul.009G200900.v2.1	1	Hydroxyproline-rich glycoprotein family protein
Phvul.009G211300.v2.1	1
Phvul.010G105400.v2.1	1	Reticulon family protein
Phvul.010G156000.v2.1	1	Protein of unknown function (DUF567)
Phvul.011G133800.v2.1	1	SAUR-like auxin-responsive protein family
Phvul.011G166400.v2.1	1	PEP1 receptor 1
Phvul.L001619.v2.1	1
Phvul.L002643.v2.1	1	tonoplast intrinsic protein 1;3
Phvul.L001947.v2.1	1	phosphate transporter 1;7
Phvul.L001959.v2.1	1	Thioredoxin superfamily protein
Phvul.L001770.v2.1	1	TCP-1/cpn60 chaperonin family protein
Phvul.002G029000.v2.1	1	SET domain-containing protein
Phvul.002G029601.v2.1	1
Phvul.002G029700.v2.1	1	Cytochrome P450 superfamily protein
Phvul.002G031600.v2.1	1	laccase 11
Phvul.002G031700.v2.1	1	laccase 11
Phvul.009G226000.v2.1	1	cellulose synthase like G1
Phvul.002G032400.v2.1	1
Phvul.002G032700.v2.1	1	pyrophosphorylase 1
Phvul.002G033400.v2.1	1
Phvul.002G033500.v2.1	1	Glycosyl hydrolase superfamily protein
Phvul.002G033600.v2.1	1	Phosphatidic acid phosphatase (PAP2) family protein
Phvul.002G034000.v2.1	1	hexokinase-like 1
Phvul.002G034500.v2.1	1	hydroxymethylbilane synthase
Phvul.002G034900.v2.1	1	Pentatricopeptide repeat (PPR) superfamily protein
Phvul.002G035900.v2.1	1	Integrase-type DNA-binding superfamily protein
Phvul.004G005800.v2.1	1	cytochrome P450, family 96, subfamily A, polypeptide 10
Phvul.002G036700.v2.1	1	PLAC8 family protein
Phvul.002G037000.v2.1	1	Eukaryotic aspartyl protease family protein
Phvul.002G037800.v2.1	1	Tudor/PWWP/MBT superfamily protein
Phvul.002G037900.v2.1	1	P-loop containing nucleoside triphosphate hydrolases superfamily protein
Phvul.002G079200.v2.1	1	transmembrane receptors;ATP binding
Phvul.006G059200.v2.1	1	S-adenosyl-L-methionine-dependent methyltransferases superfamily protein
Phvul.003G210800.v2.1	1	purple acid phosphatase 27
Phvul.003G230100.v2.1	1	lsd one like 1
Phvul.006G116300.v2.1	1	Rho GTPase activating protein with PAK-box/P21-Rho-binding domain
Phvul.007G277400.v2.1	1	Tetratricopeptide repeat (TPR)-like superfamily protein
Phvul.008G004400.v2.1	1	Zinc-binding dehydrogenase family protein
Phvul.009G251900.v2.1	1	Mono-/di-acylglycerol lipase, N-terminal;Lipase, class 3
Phvul.011G042100.v2.1	1	Leucine-rich receptor-like protein kinase family protein
Phvul.002G039000.v2.1	1	Chalcone and stilbene synthase family protein
Phvul.002G260000.v2.1	1
Phvul.003G002000.v2.1	1	Microtubule associated protein (MAP65/ASE1) family protein
Phvul.003G109603.v2.1	1	MLP-like protein 423
Phvul.003G128600.v2.1	1	ARM repeat superfamily protein
Phvul.003G188600.v2.1	1	Tetratricopeptide repeat (TPR)-like superfamily protein
Phvul.003G189800.v2.1	1	Pentatricopeptide repeat (PPR) superfamily protein
Phvul.003G205900.v2.1	1	Calcineurin-like metallo-phosphoesterase superfamily protein
Phvul.004G145400.v2.1	1	Tetratricopeptide repeat (TPR)-like superfamily protein
Phvul.004G148800.v2.1	1	Late embryogenesis abundant (LEA) hydroxyproline-rich glycoprotein family
Phvul.005G111800.v2.1	1	GRAS family transcription factor
Phvul.006G034100.v2.1	1	galacturonosyltransferase 15
Phvul.007G077800.v2.1	1	chitinase A
Phvul.007G083500.v2.1	1	gigantea protein (GI)
Phvul.008G112400.v2.1	1	RING/FYVE/PHD zinc finger superfamily protein
Phvul.008G278100.v2.1	1	Haloacid dehalogenase-like hydrolase (HAD) superfamily protein
Phvul.009G067700.v2.1	1	NAD(P)-binding Rossmann-fold superfamily protein
Phvul.011G017600.v2.1	1	pentatricopeptide (PPR) repeat-containing protein
Phvul.011G136000.v2.1	1	Pentatricopeptide repeat (PPR) superfamily protein
Phvul.011G152700.v2.1	1	S-locus lectin protein kinase family protein
Phvul.011G191800.v2.1	1	NB-ARC domain-containing disease resistance protein
Phvul.002G039300.v2.1	1	Chalcone and stilbene synthase family protein
Phvul.006G115500.v2.1	1	RAB GTPase homolog A3
Phvul.002G039900.v2.1	1	Poly (ADP-ribose) glycohydrolase (PARG)
Phvul.003G140800.v2.1	1	basic helix-loop-helix (bHLH) DNA-binding superfamily protein
Phvul.002G041200.v2.1	1	Undecaprenyl pyrophosphate synthetase family protein
Phvul.002G041300.v2.1	1	Tetratricopeptide repeat (TPR)-like superfamily protein
Phvul.002G041700.v2.1	1	RING/FYVE/PHD zinc finger superfamily protein
Phvul.002G041900.v2.1	1	Nucleotide-diphospho-sugar transferases superfamily protein
Phvul.002G042300.v2.1	1	PLANT HOMOLOGOUS TO PARAFIBROMIN
Phvul.002G042500.v2.1	1	Bifunctional inhibitor/lipid-transfer protein/seed storage 2S albumin superfamily protein
Phvul.002G042800.v2.1	1	CVP2 like 1
Phvul.002G043600.v2.1	1	Protein kinase superfamily protein
Phvul.002G043800.v2.1	1	Kinase interacting (KIP1-like) family protein
Phvul.002G043900.v2.1	1	alpha/beta-Hydrolases superfamily protein
Phvul.002G044100.v2.1	1	Acyl-CoA N-acyltransferases (NAT) superfamily protein
Phvul.002G044300.v2.1	1	Protein of unknown function (DUF581)
Phvul.002G044600.v2.1	1
Phvul.002G045100.v2.1	1	secE/sec61-gamma protein transport protein
Phvul.002G045400.v2.1	1	2Fe-2S ferredoxin-like superfamily protein
Phvul.002G238900.v2.1	1	Leucine-rich repeat protein kinase family protein
Phvul.002G241800.v2.1	1	plant U-box 17
Phvul.003G126000.v2.1	1	HOPM interactor 7
Phvul.003G218150.v2.1	1	,cobalt ion binding
Phvul.003G234500.v2.1	1	NADH-ubiquinone oxidoreductase-related
Phvul.005G096600.v2.1	1	Protein of unknown function DUF455
Phvul.008G140400.v2.1	1	Phosphoglycerate mutase family protein
Phvul.008G285100.v2.1	1	photosystem II light harvesting complex gene 2.1
Phvul.009G004400.v2.1	1	cold-regulated 47
Phvul.009G232900.v2.1	1	Phospholipase A2 family protein
Phvul.002G149400.v2.1	1	Phototropic-responsive NPH3 family protein
Phvul.003G022000.v2.1	1	ENTH/ANTH/VHS superfamily protein
Phvul.003G282250.v2.1	1	Pentatricopeptide repeat (PPR) superfamily protein
Phvul.003G282300.v2.1	1	pentatricopeptide (PPR) domain protein 40
Phvul.005G063300.v2.1	1	cytochrome P450, family 72, subfamily A, polypeptide 15
[truncated: 757 more rows]
